# Supplementary material for: Conditional in vivo deletion of LYN kinase has little effect on a BRCA1 loss-of-function-associated mammary tumour model
Source: Dis Model Mech. 2024 Jan 25;17(1):dmm050211. doi: 10.1242/dmm.050211 (PMC10846530; doi:10.1242/dmm.050211)
Supplement: Table S2. — For mammary tumour phenotypes: AC, adenocarcinoma, no special type; AME, adenomyoepithelioma; ASQC, adenosquamous carcinoma; MSCC, metaplastic spindle cell carcinoma. For mammary tumour locations, the coding indicates the left or right side of the body, and the mammary gland number, 1–5. Where more than one tumour has arisen in the same location, they are indicated as A/B/C. [file dmm-17-050211-TableS2.xlsx]

## Sheet: Animals
Mouse Number	CRE Status	LYN Status	Autopsy Number	Date of Birth	Date of Euthanasia	Age at Death	Treatment	Reason for euthanasia	Diagnosis 1	Diagnosis 2	Diagnosis 3	Number of mammary tumours visible at gross necropsy	Mammary Tumour Phenotypes	Mammary tumour locations
2362	Positive	WT	20-039	2019-10-09	2020-07-14	279	N/A	Maximum tumour size limits reached	Mammary epithelial tumour			1	AC	L3
2229	Positive	WT	20-046	2019-09-07	2020-07-31	328	N/A	Maximum tumour size limits reached	Mammary epithelial tumour	Hyperkeratosis/hyperplasia of squamous stomach		5	AC; AC; AC; AC; AME	L1; L2; L3A; L3B; R4
2909	Positive	WT	20-053	2020-02-04	2020-08-25	203*	N/A	Body condition score limits reached (pale feet, weight loss, hunched)				0	N/A	0
2429	Positive	WT	20-070	2019-10-19	2020-10-23	370	N/A	Maximum tumour size limits reached	Mammary epithelial tumour			2	AC; AC	L1; L2
2439	Positive	WT	20-071	2019-10-20	2020-10-23	369	N/A	Maximum tumour size limits reached; abdominal mass	Mammary epithelial tumour	Haemangiosarcoma of spleen		2	AC; AC	L4; L5
2590	Positive	WT	20-072	2019-12-01	2020-10-23	327*	N/A	Body condition score limits reached (pale feet, swollen abdomen)				0	N/A	0
2853	Positive	WT	20-077	2020-02-01	2020-11-02	275*	N/A	Abnormal behaviour (leaning/spinning)	Vestibular syndrome			0	N/A	0
2690	Positive	WT	20-089	2019-12-26	2020-12-14	354*	N/A	Scratched (tumour size limits not reached)				0	N/A	0
3009	Positive	WT	21-004	2020-03-06	2021-01-14	314	N/A	Maximum tumour size limits reached	Mammary epithelial tumour			1	AC	R3
2680	Positive	WT	21-018	2019-12-26	2021-02-12	414	N/A	Maximum tumour size limits reached	Mammary epithelial tumour			3	AME; AME; AC	L4A; L4B; R4
2918	Positive	WT	21-023	2020-02-10	2021-03-03	387	N/A	Maximum tumour size limits reached	Mammary epithelial tumour			1	AC	R3
2750	Positive	WT	21-024	2020-01-10	2021-03-09	424	Vehicle	Maximum tumour size limits reached	Mammary epithelial tumour			1	AC	L2
3008	Positive	WT	21-025	2020-03-06	2021-03-12	371	Vehicle	Maximum tumour size limits reached	Mammary epithelial tumour			1	AC	L1
2920	Positive	WT	21-026	2020-02-10	2021-03-15	399	Vehicle	Maximum tumour size limits reached	Mammary epithelial tumour with pulmonary metastasis			2	AC; AC	L1; L2
2852	Positive	WT	21-028	2020-02-01	2021-03-23	416	Vehicle	Maximum tumour size limits reached	Mammary epithelial tumour			1	AC	R1
2845	Positive	WT	21-029	2020-02-02	2021-03-26	418	Vehicle	Maximum tumour size limits reached	Mammary epithelial tumour			1	AME	L2
2928	Positive	WT	21-035	2020-02-10	2021-04-20	435*	N/A	Body condition score limits reached (locomotion difficulties)				0	N/A	0
2230	Positive	WT	N/D	2019-09-07	2020-06-26	293*	N/A	Body condition score limits reached (weight loss, laboured breathing)	N/D	N/D	N/D	0	N/A	0
2754	Positive	WT	N/D	2020-01-10	2021-01-07	363*	N/A	Abnormal behaviour (leaning/spinning)	Vestibular syndrome	N/D	N/D	0	N/A	0
1804	Positive	HET	20-034	2019-06-26	2020-06-26	366	N/A	Maximum tumour size limits reached	Mammary epithelial tumour			1	AME	R3
2592	Positive	HET	20-059	2019-12-06	2020-09-04	273	N/A	Maximum tumour size limits reached	Mammary epithelial tumour			1	AC	R3
1847	Positive	HET	20-069	2019-07-09	2020-10-23	472	N/A	Maximum tumour size limits reached	Mammary epithelial tumour with pulmonary metastasis			2	AC; AC	L3; L4
2678	Positive	HET	20-078	2019-12-26	2020-11-13	323	N/A	Maximum tumour size limits reached	Mammary epithelial tumour			6	AC; AC; AC; AC; AC; AC	R1; R2; R3; L4A; L5A; L5B
1890	Positive	HET	20-086	2019-07-23	2020-12-01	497	N/A	Maximum tumour size limits reached	Mammary epithelial tumour			1	MSCC	R5
2603	Positive	HET	20-087	2019-12-06	2020-12-01	361	N/A	Maximum tumour size limits reached	Mammary epithelial tumour			2	AC; AC	L1; R4
2751	Positive	HET	20-094	2020-01-10	2020-12-23	348	N/A	Maximum tumour size limits reached	Mammary epithelial tumour			2	MSCC; AC	R2; R3
2748	Positive	HET	20-098	2020-01-10	2020-12-30	355	N/A	Maximum tumour size limits reached	Mammary epithelial tumour			6	AC; AC; AME; AC; AC; AC	L3; L4A; L4B; R3; R4; R5
2764	Positive	HET	21-001	2020-01-13	2021-01-11	364	N/A	Maximum tumour size limits reached	Mammary epithelial tumour			2	AC; AC	L1; L4
3010	Positive	HET	21-002	2020-03-06	2021-01-11	311	N/A	Maximum tumour size limits reached	Mammary epithelial tumour			1	transitional AME to AC	L3
2998	Positive	HET	21-003	2020-02-26	2021-01-11	320	N/A	Maximum tumour size limits reached	Mammary epithelial tumour			1	AME	L5
2933	Positive	HET	21-005	2020-02-13	2021-01-19	341*	N/A	One mammary tumour beginning to ulcerate (tumour size limits not reached)	Mammary epithelial tumour			2	AC; AC	L2; R2
2996	Positive	HET	21-014	2020-02-26	2021-01-26	335	N/A	Maximum tumour size limits reached	Mammary epithelial tumour			1	AME	R5
2681	Positive	HET	21-017	2019-12-26	2021-02-05	407	N/A	Maximum tumour size limits reached	Mammary epithelial tumour	Osteosarcoma (thoracic cavity)		3	AC; AC; MSCC	L2; L3; L4
2752	Positive	HET	21-019	2020-01-10	2021-02-12	399	N/A	Maximum tumour size limits reached	Mammary epithelial tumour			2	AC; transitional AME to AC	L1; R4
3007	Positive	HET	21-027	2020-03-06	2021-03-19	378	N/A	Maximum tumour size limits reached	Mammary epithelial tumour			3	AC; AC; ASQC	L1; L2; R5
2995	Positive	HET	21-036	2020-02-26	2021-04-20	419	N/A	Maximum tumour size limits reached	Mammary epithelial tumour			1	AC	L1
2850	Positive	HET	21-037	2020-02-01	2021-04-20	444	N/A	Maximum tumour size limits reached	Mammary epithelial tumour with pulmonary metastasis			5	AC; AC; AC; AME; AC	R1A; R1B; R2; L3; L4
2856	Positive	HET	21-038	2020-02-01	2021-04-22	446	N/A	Maximum tumour size limits reached	Mammary epithelial tumour with pulmonary metastasis			1	AC	R4
2791	Positive	HET	21-040	2020-01-22	2021-05-11	475*	N/A	Body condition score limits reached (locomotion difficulties); bony mass at base of tail	Osteosarcoma			0	N/A	0
2763	Positive	HET	21-043	2020-01-13	2021-05-27	500*	N/A	One mammary tumour beginning to ulcerate (tumour size limits not reached)	Mammary epithelial tumour with pulmonary metastasis			4	AC; AC; AC; AC	L3; R3; L4; R4
2594	Positive	HET	N/D	2019-12-06	2020-09-04	273*	N/A	Body condition score limits reached (laboured breathing)	N/D	N/D	N/D	0	N/A	0
2147	Positive	HOM	20-035	2019-09-03	2020-06-26	297*	N/A	Scratched (tumour size limits not reached)	Mammary epithelial tumour			1	AC	R3
2348	Positive	HOM	20-051	2019-09-27	2020-08-21	329	N/A	Maximum tumour size limits reached	Mammary epithelial tumour			2	AC; AC	L2; L4
2227	Positive	HOM	20-055	2019-09-07	2020-08-27	355	N/A	Maximum tumour size limits reached	Mammary epithelial tumour			1	AME	R4
2360	Positive	HOM	20-058	2019-10-09	2020-09-04	331	N/A	Maximum tumour size limits reached	Mammary epithelial tumour			1	AC	R4
2591	Positive	HOM	20-065	2019-12-01	2020-09-28	302	N/A	Maximum tumour size limits reached	Mammary epithelial tumour			2	AC; AC	R2; R4
2844	Positive	HOM	20-066	2020-01-26	2020-09-28	246	N/A	Maximum tumour size limits reached	Mammary epithelial tumour with pulmonary metastasis			1	ASQC	L4
2456	Positive	HOM	20-068	2019-11-01	2020-10-16	350*	N/A	Body condition score limits reached (pale feet, swollen abdomen; tumour size limits not reached)	Mammary epithelial tumour			2	AC; AC	L3; R3
2926	Positive	HOM	20-073	2020-02-10	2020-10-30	263	N/A	Maximum tumour size limits reached	Mammary epithelial tumour			2	AME; AC	L2; R3
2765	Positive	HOM	20-079	2020-01-19	2020-11-20	306	N/A	Maximum tumour size limits reached	Mammary epithelial tumour			1	AC	L3
2934	Positive	HOM	20-092	2020-02-13	2020-12-18	309	N/A	Maximum tumour size limits reached	Mammary epithelial tumour			2	AC; AC	R3; R4
2919	Positive	HOM	20-095	2020-02-10	2020-12-23	317*	N/A	Scratched (tumour size limits not reached)				0	N/A	0
2682	Positive	HOM	20-097	2019-12-26	2020-12-30	370	N/A	Maximum tumour size limits reached	Mammary epithelial tumour			1	AME	L3
3006	Positive	HOM	21-015	2020-03-06	2021-01-26	326	N/A	Maximum tumour size limits reached	Mammary epithelial tumour			4	AC; AC; AC; AC	L2; R3; L4; L5
2927	Positive	HOM	21-016	2020-02-10	2021-02-01	357*	N/A	Body condition score limits reached (locomotion difficulties, weight loss; tumour size limits not reached)	Mammary epithelial tumour			1	AC	L4
2912	Positive	HOM	21-020	2020-02-10	2021-02-16	372	N/A	Maximum tumour size limits reached	Mammary epithelial tumour			2	AC and AME collision; ASQC	L3; R5
2997	Positive	HOM	21-021	2020-02-26	2021-02-16	356	N/A	Maximum tumour size limits reached	Mammary epithelial tumour			3	AC; AC; ASQC	L5; R5; R4
3005	Positive	HOM	21-022	2020-03-06	2021-02-23	354	N/A	Maximum tumour size limits reached	Mammary epithelial tumour			3	AC; AC; AC	R2; L4; L5
2921	Positive	HOM	21-030	2020-02-10	2021-03-30	414*	N/A	Abdominal mass				0	N/A	0
2999	Positive	HOM	21-031	2020-03-02	2021-03-31	394	N/A	Maximum tumour size limits reached	Mammary epithelial tumour			2	AME; AC	L3; R3
2753	Positive	HOM	21-034	2020-01-10	2021-04-08	454	N/A	Maximum tumour size limits reached	Mammary epithelial tumour			6	AC; AC; AME; AC; transitional AME to AC with ASQC elements; AC	L2; L4; R4A; R4B; R4C; R5
2789	Positive	HOM	N/D	2020-01-22	2021-01-14	358*	N/A	Body condition score limits reached (laboured breathing)	N/D	N/D	N/D	0	N/A	0
						*Excluded from tumour-specific survival curves
