# Supplementary material for: Conditional in vivo deletion of LYN kinase has little effect on a BRCA1 loss-of-function-associated mammary tumour model
Source: Dis Model Mech. 2024 Jan 25;17(1):dmm050211. doi: 10.1242/dmm.050211 (PMC10846530; doi:10.1242/dmm.050211)
Supplement: Table S4. — Ki67 staining was determined using the Cognition Master Professional Ki67 Quantifier automated Ki67 counting program on five (in one case six) fields of view from each tumour. LYN staining was indicated qualitatively (Y/N) for presence of stained epithelial-like areas, stained individual cells, stained tumour vasculature and stained non-tumour cells in the connective tissue. A histoscore approach (staining intensity 0–3 multiplied by area of positive stained cells 0–3) was then used to quantify staining in the epithelial-like tumour cells. See Methods for details. [file dmm-17-050211-TableS4.xlsx]

## Sheet: Ki67
Autopsy Number	Lyn status	Tumour Doubling Time (Days)	Field 1	Field 2	Field 3	Field 4	Field 5	Field 6	Mean	SD
20-034-01A	HET	3.043	64.1	70.6	72.1	80.4	80.7	N/A	73.58	7.03825
20-034-01B	HET	N/D	16.7	14.9	8.4	14.1	8	N/A	12.42	3.96825
20-035-01	HOM	4.779	50.6	29.6	42.7	23.3	15.6	N/A	32.36	14.2321
20-039-01	WT	2.435	32.2	25.6	34.7	41.3	36.2	N/A	34	5.75369
20-046-01	WT	7.478	45.3	54.7	56.5	60.9	18.5	N/A	47.18	17.0127
20-046-02	WT	3.353	39.9	26.5	25.7	28	18.5	N/A	27.72	7.72994
20-046-03	WT	3.634	35.3	42.6	26.4	28.2	27.4	N/A	31.98	6.8958
20-046-04	WT	3.169	38.1	48.5	51.1	39.1	44.7	N/A	44.3	5.69034
20-046-05	WT	1.303	5	21	25.2	12	25.5	N/A	17.74	8.96872
20-051-01	HOM	8.321	40	41.1	40.1	33.7	27.7	N/A	36.52	5.7369
20-051-04	HOM	N/D	36.3	3.3	36.5	5.6	43.2	N/A	24.98	18.9633
20-055-01	HOM	3.827	47.7	43.8	44.5	38.3	36.7	N/A	42.2	4.57056
20-058-01	HOM	4.15	22.5	4.4	22.3	29.2	26.5	N/A	20.98	9.70809
20-059-01	HET	N/D	72.2	72.7	67.8	71.1	75.5	N/A	71.86	2.7898
20-065-01	HOM	2.891	55.4	44.5	46.3	28.3	32.1	N/A	41.32	11.0418
20-065-02	HOM	3.897	13.4	2.2	14.1	49.3	32	N/A	22.2	18.5304
20-066-01	HOM	3.346	3.2	31.5	32	53	38.2	N/A	31.58	18.0849
20-068-01	HOM	9.328	1.3	1.6	0.8	8.1	2.5	N/A	2.86	2.99383
20-068-02	HOM	12.73	9.5	3.2	35.1	19.3	27.4	N/A	18.9	12.9393
20-069-1	HET	6.875	3.4	3.5	4.1	4.6	4.2	N/A	3.96	0.502991
20-069-2	HET	5.403	23.3	23.3	23.9	13.6	34.9	N/A	23.8	7.54586
20-070-01	WT	4.536	3.4	24.8	26.2	4.2	34.4	N/A	18.6	14.0021
20-070-02	WT	N/D	4.1	6	3.1	3.4	4.8	N/A	4.28	1.1649
20-071-01	WT	9.684	23.1	17.6	5.4	10.3	36.1	N/A	18.5	11.9434
20-071-02	WT	13.21	2.2	5	26.1	20	33.8	N/A	17.42	13.5666
20-073-01	HOM	2.82	35.8	2.7	5.2	32.5	2.1	N/A	15.66	16.9592
20-073-08	HOM	N/D	31.4	17.5	15	12.8	11.6	N/A	17.66	8.00362
20-078-01	HET	10.46	4.7	8.6	2.7	2.8	3	N/A	4.36	2.50659
20-078-02A	HET	N/D	7.5	46.5	29.4	52.7	40	N/A	35.22	17.7335
20-078-02B	HET	N/D	1.8	1.7	0.8	2.4	3.2	N/A	1.98	0.889944
20-078-03	HET	N/D	2.5	3.1	1.7	3.1	4	N/A	2.88	0.849706
20-078-04	HET	8.791	14.6	9	6	3	7.4	N/A	8	4.29884
20-078-06A	HET	5.273	1.6	3.8	0.5	1.1	1	N/A	1.6	1.29035
20-078-06B	HET	N/D	1.7	2.6	1.1	1.6	1.5	N/A	1.7	0.552268
20-078-07	HET	N/D	2	0.7	4.1	1.3	2.4	N/A	2.1	1.29422
20-079-01	HOM	10.85	23	2.4	0.8	2.1	26.1	N/A	10.88	12.5414
20-086-01	HET	6.242	12.6	9.2	8.7	9.9	9.4	N/A	9.96	1.53721
20-087-01	HET	5.81	45	24	38.6	39	16.6	N/A	32.64	11.8393
20-087-03	HET	7.102	30.4	29.1	23.9	24.3	26.9	N/A	26.92	2.86566
20-092-01	HOM	N/D	23.1	23.1	25.3	32.5	25.8	N/A	25.96	3.85979
20-092-03	HOM	2.859	59.1	36.2	70.9	50.9	63.1	N/A	56.04	13.2294
20-094-01	HET	3.094	21.3	3.8	11.8	15.6	6.1	N/A	11.72	7.09133
20-094-02	HET	3.001	39.8	36.9	46.1	20.1	11.6	N/A	30.9	14.4515
20-097-01	HOM	4.461	38.9	33.9	38.9	38.5	20.3	N/A	34.1	7.99875
20-098-01	HET	N/D	55.1	62.2	46.7	52.3	42.2	N/A	51.7	7.70422
20-098-02A	HET	N/D	60.4	70.2	68	54.6	28	N/A	56.24	16.9608
20-098-02B	HET	N/D	63	65.5	68.6	66.3	66.6	N/A	66	2.02855
20-098-03	HET	7.896	53.9	46.4	43.7	41.2	36.4	N/A	44.32	6.499
20-098-04	HET	N/D	3.3	73.9	43.5	35.5	41	N/A	39.44	25.1398
20-098-05	HET	4.072	30.1	29.9	58	55.6	49.8	N/A	44.68	13.7287
21-001-01	HET	8.648	44.8	47.6	31.8	50.1	29.9	N/A	40.84	9.33451
21-001-02	HET	4.811	40.4	42.1	37.5	42.7	45.5	N/A	41.64	2.95432
21-002-01	HET	2.362	67.3	57.2	63.7	65.5	59.7	N/A	62.68	4.16077
21-003-01	HET	3.033	3.6	23.4	17.1	18.8	17.3	N/A	16.04	7.40358
21-004-01	WT	1.887	63.2	70.3	48.1	63.8	61.7	N/A	61.42	8.1423
21-005-01	HET	2.564	50	71.4	37.9	46.7	63.8	N/A	53.96	13.4842
21-005-02	HET	N/D	19.3	15.6	13.6	19.8	19.3	N/A	17.52	2.76532
21-014-01	HET	4.232	1.3	1	2.4	4.9	1.7	N/A	2.26	1.56621
21-015-01	HOM	3.457	46.2	26.8	12.8	18.7	9.8	N/A	22.86	14.5718
21-015-02	HOM	N/D	4.6	3.1	7.8	3.4	2.8	N/A	4.34	2.05134
21-015-03	HOM	5.724	34.7	27.3	48.3	53.4	41.9	54.7	43.3833	10.8522
21-015-04	HOM	4.391	24.3	18.9	11.7	2.3	11.2	N/A	13.68	8.36074
21-016-01	HOM	6.528	1.4	2.6	14.6	23.2	22.4	N/A	12.84	10.4589
21-017-01	HET	4.469	28.2	34.9	25	29.9	33.3	N/A	30.26	3.9627
21-017-02	HET	2.563	51.8	40.6	7.1	31.8	5.5	N/A	27.36	20.4979
21-017-03	HET	4.851	9.9	9.6	1.9	12.6	2.5	N/A	7.3	4.80469
21-018-01	WT	N/D	13.5	3.2	8.8	12.2	14	N/A	10.34	4.4775
21-018-02	WT	N/D	39	41.2	36.3	35	38.7	N/A	38.04	2.42961
21-018-03	WT	N/D	1.7	10	13.8	14.1	14.7	N/A	10.86	5.44362
21-019-01	HET	5.476	28.9	24	34.9	34.1	37	N/A	31.78	5.27229
21-019-02	HET	2.661	36.7	33.9	31.8	37.5	20.9	N/A	32.16	6.69089
21-020-02	HOM	3.437	49.1	53	56.1	54.7	38	N/A	50.18	7.29637
21-021-01	HOM	7.824	26.4	11.8	24.7	14.1	14	N/A	18.2	6.7989
21-021-02	HOM	4.165	34.6	35.8	30.4	43.6	36	N/A	36.08	4.772
21-022-01	HOM	N/D	47.3	47	46.1	49.3	47.1	N/A	47.36	1.17813
21-022-02	HOM	4.389	68.5	44.8	50.5	54.3	65.8	N/A	56.78	10.0974
21-022-03	HOM	12.85	29.7	26.4	37.1	21.5	31.7	N/A	29.28	5.83112
21-023-01	WT	4.651	6	13.8	24.5	19.6	11.2	N/A	15.02	7.21609
21-024-01	WT	4.277	25.7	55.6	64.7	56.5	55.2	N/A	51.54	14.9614
21-025-01	WT	4.518	37.9	25.9	15.8	24.5	12.6	N/A	23.34	9.90066
21-026-01	WT	7.334	28.4	25	25	23.3	15.2	N/A	23.38	4.93376
21-026-02	WT	4.339	3.6	4.6	3.5	1.6	2	N/A	3.06	1.23612
21-027-01	HET	5.192	12.5	3.5	11.7	3	4.5	N/A	7.04	4.65918
21-027-02	HET	9.589	0.5	2.7	1.3	1.4	3.2	N/A	1.82	1.10318
21-027-03	HET	3.809	1.2	3	5.2	4.4	2.6	N/A	3.28	1.56589
21-028-01	WT	4.827	2.9	2.9	2.3	3.9	4.9	N/A	3.38	1.02567
21-029-01	WT	3.475	6.4	8.3	10.6	3.9	0.6	N/A	5.96	3.87853
21-031-01	HOM	4.583	4.8	2.4	2.5	7.3	3.6	N/A	4.12	2.02657
21-031-02	HOM	2.361	22	3.1	2.9	2	2	N/A	6.4	8.73527
21-034-01	HOM	3.544	22.6	3.6	43.9	26.3	27.7	N/A	24.82	14.4027
21-034-02	HOM	4.685	6.4	6.5	9.2	3.6	8.6	N/A	6.86	2.20635
21-034-03	HOM	9.718	3.2	3.8	3.2	2.8	94.1	N/A	3.25	0.412311	Field 5 excluded from analysis as inspection showed an error in counting
21-034-04	HOM	5.017	2.6	1.6	4	3.1	4	N/A	3.06	1.0139
21-034-05	HOM	N/D	5.9	4	5.3	3.2	4	N/A	4.48	1.09407
21-034-06	HOM	12.44	1.7	2.2	2.8	2.3	1.3	N/A	2.06	0.577062
21-036-01	HET	4.006	2.4	1.6	2.6	1.8	2	N/A	2.08	0.414729
21-037-01	HET	5.023	34.9	21	3.9	4.4	4.9	N/A	13.82	13.8079
21-037-02	HET	N/D	35.9	44	11.5	39.3	39.3	N/A	34	12.9039
21-037-03	HET	14.59	2.1	2.2	0.9	3.3	4.5	N/A	2.6	1.36015
21-037-04	HET	N/D	3.3	8.9	4.4	5.8	2.8	N/A	5.04	2.44602
21-037-05	HET	14.79	2.4	0.8	2.5	1.4	1.5	N/A	1.72	0.719027
21-038-01	HET	3.998	1.5	2.1	0.2	2.6	2.2	N/A	1.72	0.936483
21-043-01	HET	6.709	3.9	2.3	5.8	18.5	3	N/A	6.7	6.7257
21-043-02	HET	9.035	2.1	4	1.7	9.1	2.9	N/A	3.96	3.00466
21-043-03	HET	17.35	6.6	1.4	2.5	0.7	4	N/A	3.04	2.34798
21-043-04	HET	10.22	27.7	5.6	20.2	16	19.8	N/A	17.86	8.05965

## Sheet: LYN
Sample	Genotype	Doubling time	Ki67	Diagnosis	Staining of epithelial-like tumour cells				Staining of individual cells scattered through tumour	Staining of individual cells in tumour-associated connective tissue	Staining of tumour vasculature	Comments
					Presence (Y or N)	Overall intensity (x0.2, x2, x20)	Area (<10, 10 - 50, >50)	Histoscore (intensity x area)	Presence (Y or N)	Presence (Y or N)	Presence (Y or N)
20-039-01	WT	2.435	34	Mammary epithelial tumour (adenocarcinoma)	N	0	0	0	Y	Y	N
20-046-01	WT	7.478	47.18	Mammary epithelial tumour (adenocarcinoma)	Y	1	1	1	Y	Y	Y
20-046-02	WT	3.353	27.72	Mammary epithelial tumour (adenocarcinoma)	Y	3	2	6	Y	N	N
20-046-03	WT	3.634	31.98	Mammary epithelial tumour (adenocarcinoma)	Y	3	3	9	Y	N	Y
20-046-04	WT	3.169	44.3	Mammary epithelial tumour (adenocarcinoma)	N	0	0	0	Y	Y	N
20-070-01	WT	4.536	18.6	Mammary epithelial tumour (adenocarcinoma)	Y	3	2	6	Y	Y	N
20-071-01	WT	9.684	18.5	Mammary epithelial tumour (adenocarcinoma)	Y	2	3	6	N	Y	N	Staining of tumour periphery stronger than centre
21-004-01	WT	1.887	61.42	Mammary epithelial tumour (adenocarcinoma)	Y	3	1	3	Y	Y	Y
21-023-01	WT	4.651	15.02	Mammary epithelial tumour (adenocarcinoma)	Y	2	2	4	Y	Y	Y
21-024-01	WT	4.277	51.54	Mammary epithelial tumour (adenocarcinoma)	Y	3	2	6	Y	Y	N
21-025-01	WT	4.518	23.34	Mammary epithelial tumour (adenocarcinoma)	Y	3	3	9	N	Y	Y
21-026-02	WT	4.339	3.06	Mammary epithelial tumour (adenocarcinoma)	Y	3	2	6	Y	Y	N
21-028-01	WT	4.827	3.38	Mammary epithelial tumour (adenocarcinoma)	Y	3	3	9	Y	Y	N
20-069-01	HET	6.875	3.96	Mammary epithelial tumour (adenocarcinoma)	Y	1	2	2	Y	Y	N
20-078-01	HET	10.46	4.36	Mammary epithelial tumour (adenocarcinoma)	Y	2	2	4	Y	Y	N
20-087-03	HET	7.102	32.64	Mammary epithelial tumour (adenocarcinoma)	Y	3	3	9	N	Y	Y
20-094-02	HET	3.001	30.9	Mammary epithelial tumour (adenocarcinoma)	Y	1	1	1	Y	Y	Y
20-098-03	HET	7.896	44.32	Mammary epithelial tumour (adenocarcinoma)	Y	2	3	6	N	Y	Y
20-098-05	HET	N/D	39.44	Mammary epithelial tumour (adenocarcinoma)	N	0	0	0	Y	Y	Y
21-001-01	HET	8.648	40.84	Mammary epithelial tumour (adenocarcinoma)	Y	2	1	2	Y	Y	Y
21-001-02	HET	4.811	41.64	Mammary epithelial tumour (adenocarcinoma)	N	0	0	0	Y	Y	N
21-017-01	HET	4.469	30.26	Mammary epithelial tumour (adenocarcinoma)	Y	1	2	2	N	Y	Y
21-017-02	HET	2.563	27.36	Mammary epithelial tumour (adenocarcinoma)	Y	2	3	6	N	Y	Y
21-019-01	HET	5.476	31.78	Mammary epithelial tumour (adenocarcinoma)	Y	1	2	2	Y	Y	Y	Nests of epithelial cells in desmosplastic matrix are 'coated' with CAFs and/or macrophages
21-027-01	HET	5.192	7.04	Mammary epithelial tumour (adenocarcinoma)	Y	3	3	9	Y	Y	N
21-027-02	HET	9.589	1.82	Mammary epithelial tumour (adenocarcinoma)	N	0	0	0	N	Y	N	Extensive staining of plump CAFs in desmoplastic reaction around tumour cells
21-036-01	HET	4.006	2.08	Mammary epithelial tumour (adenocarcinoma)	N	0	0	0	Y	Y	N
21-037-01	HET	5.023	13.82	Mammary epithelial tumour (adenocarcinoma)	Y	3	3	9	N	Y	Y
21-037-03	HET	14.59	2.6	Mammary epithelial tumour (adenocarcinoma)	N	0	0	0	N	Y	Y
21-037-05	HET	14.79	1.72	Mammary epithelial tumour (adenocarcinoma)	N	0	0	0	N	Y	Y
21-038-01	HET	3.998	1.72	Mammary epithelial tumour (adenocarcinoma)	Y	2	1	2	Y	Y	N
21-043-01	HET	6.709	6.7	Mammary epithelial tumour (adenocarcinoma)	Y	3	3	9	N	Y	N
21-043-03	HET	17.35	3.04	Mammary epithelial tumour (adenocarcinoma)	Y	1	1	1	N	Y	N	Epithelial cell nests 'coated' with abundant CAFs and/or macrophages
21-043-04	HET	10.22	17.86	Mammary epithelial tumour (adenocarcinoma)	Y	1	2	2	Y	Y	Y
20-035-01	HOM	4.779	32.36	Mammary epithelial tumour (adenocarcinoma)	N	0	0	0	Y	Y	N
20-051-01	HOM	8.321	36.52	Mammary epithelial tumour (adenocarcinoma)	Y	3	1	3	Y	Y	N
20-058-01	HOM	4.15	20.98	Mammary epithelial tumour (adenocarcinoma)	Y	2	2	4	Y	Y	Y
20-065-01	HOM	2.891	41.32	Mammary epithelial tumour (adenocarcinoma)	N	0	0	0	Y	Y	Y
20-065-02	HOM	3.897	22.2	Mammary epithelial tumour (adenocarcinoma)	N	0	0	0	Y	Y	Y
20-079-01	HOM	10.85	10.88	Mammary epithelial tumour (adenocarcinoma)	Y	1	1	1	N	Y	Y	Epithelial cell nests 'coated' with CAFs and/or macrophages, which are in huge abundance
20-092-01	HOM	N/D	25.96	Mammary epithelial tumour (adenocarcinoma)	Y	3	3	9	Y	Y	Y
20-092-03	HOM	2.859	56.04	Mammary epithelial tumour (adenocarcinoma)	N	0	0	0	Y	Y	Y
21-015-01	HOM	3.457	22.86	Mammary epithelial tumour (adenocarcinoma)	N	0	0	0	Y	Y	Y
21-015-03	HOM	5.724	43.3833	Mammary epithelial tumour (adenocarcinoma)	N	0	0	0	Y	Y	Y
21-016-01	HOM	6.528	12.84	Mammary epithelial tumour (adenocarcinoma)	N	0	0	0	Y	N	Y
21-021-01	HOM	7.824	18.2	Mammary epithelial tumour (adenocarcinoma)	Y	3	1	3	Y	Y	N
21-021-02	HOM	4.165	36.08	Mammary epithelial tumour (adenocarcinoma)	N	0	0	0	Y	Y	Y
21-022-02	HOM	4.389	56.78	Mammary epithelial tumour (adenocarcinoma)	N	0	0	0	Y	Y	Y
21-022-03	HOM	12.85	29.28	Mammary epithelial tumour (adenocarcinoma)	Y	3	3	9	N	N	N
21-031-02	HOM	2.361	6.4	Mammary epithelial tumour (adenocarcinoma)	Y	1	1	1	Y	Y	Y
21-034-01	HOM	3.544	24.82	Mammary epithelial tumour (adenocarcinoma)	N	0	0	0	Y	Y	Y
21-034-02	HOM	4.685	6.86	Mammary epithelial tumour (adenocarcinoma)	N	0	0	0	Y	Y	Y
21-034-04	HOM	5.017	3.06	Mammary epithelial tumour (adenocarcinoma)	N	0	0	0	Y	Y	Y	Positive single cells confined in one region of tumour and almost certainly are infiltrating polymorphs
21-034-06	HOM	12.44	2.06	Mammary epithelial tumour (adenocarcinoma)	N	0	0	0	N	Y	N
