# Supplementary material for: Conditional in vivo deletion of LYN kinase has little effect on a BRCA1 loss-of-function-associated mammary tumour model
Source: Dis Model Mech. 2024 Jan 25;17(1):dmm050211. doi: 10.1242/dmm.050211 (PMC10846530; doi:10.1242/dmm.050211)
Supplement: Table S6. Raw and normalised RNAseq counts across all 39 samples and analysis of differential expression comparing tumours from the different cohort genotypes. [file dmm-17-050211-TableS6.xlsx]

## Sheet: counts
Id	Gene	WT.01	WT.02	WT.03	WT.04	WT.20	WT.21	WT.39	WT.40	WT.41	WT.42	WT.59	WT.60	HET.06	HET.07	HET.08	HET.09	HET.19	HET.25	HET.27	HET.29	HET.30	HET.31	HET.45	HET.48	HET.49	HET.63	HOM.12	HOM.13	HOM.15	HOM.35	HOM.37	HOM.38	HOM.54	HOM.55	HOM.56	HOM.70	HOM.72	HOM.73	HOM.74	norm.WT.01	norm.WT.02	norm.WT.03	norm.WT.04	norm.WT.20	norm.WT.21	norm.WT.39	norm.WT.40	norm.WT.41
ENSMUSG00000000001	Gnai3	13961	13698	17006	17217	24032	19670	26214	9859	11515	24219	24697	10220	14739	14801	21040	19700	14692	11293	13575	16592	14152	13498	21703	18506	12946	17511	12814	13174	16647	14686	12171	17767	10387	14225	16293	21539	17844	14881	14624	13751	12650	18087	19493	21165	20160	22730	9181	13090
ENSMUSG00000000003	Pbsn	0	0	0	0	0	0	0	0	2	0	0	0	0	0	0	0	0	0	0	0	0	0	0	0	0	0	0	0	0	0	0	0	0	0	0	0	0	0	0	0	0	0	0	0	0	0	0	2
ENSMUSG00000000028	Cdc45	1918	2891	3097	3320	2938	1728	1028	2205	1553	1411	2519	4069	1509	2099	1790	1481	1598	1203	1672	2401	2488	1156	1960	1110	1491	1335	1201	1140	670	1067	2023	1271	2575	2376	1245	1040	1532	1839	1312	1889	2670	3294	3759	2587	1771	891	2053	1765
ENSMUSG00000000031	H19	971	29002	4130	11182	608	1189	12160	13747	1484	126	251	2127	2112	21744	1057	23592	391	2007	69002	1193	164	4676	1203	4486	609	3109	190418	22067	119	104598	10194	464	149	6324	1280	3198	656	355	32	956	26783	4392	12660	535	1219	10544	12801	1687
ENSMUSG00000000037	Scml2	357	169	226	138	502	108	342	536	443	268	22	158	134	12	36	235	216	30	122	254	112	238	118	246	9	182	12	86	325	168	349	590	144	568	348	658	265	458	118	352	156	240	156	442	111	297	499	504
ENSMUSG00000000049	Apoh	15	18	56	29	34	52	14	29	21	7	7	2	32	13	21	34	98	14	61	65	8	8	95	22	34	115	31	26	176	17	30	30	7	5	13	169	103	43	68	15	17	60	33	30	53	12	27	24
ENSMUSG00000000056	Narf	3826	5117	4800	4702	6615	3845	9542	9322	3867	4481	4111	5482	4268	2779	6612	11290	4147	3118	8018	6957	3724	2159	8886	5531	4146	6079	3590	9195	8755	3961	3955	9320	2615	4941	5234	5911	9871	3374	6051	3768	4726	5105	5324	5826	3941	8274	8680	4396
ENSMUSG00000000058	Cav2	28634	3873	5276	96206	1330	1994	4913	19413	17525	3527	9181	7597	5500	5566	2392	2091	1837	1694	5274	4532	3771	8484	8768	14264	1970	2718	5716	4803	1999	6551	4876	6391	4238	6824	8108	7968	3556	7607	3354	28203	3577	5611	108923	1171	2044	4260	18077	19921
ENSMUSG00000000078	Klf6	5833	5309	8647	17052	6689	11715	8666	6372	5222	20117	19885	3607	7429	7340	24789	13483	15586	17149	5464	14802	26817	7502	20037	9438	15901	28474	9359	13906	6586	8634	8211	15605	33021	8534	6080	14140	11346	7912	7897	5745	4903	9196	19306	5891	12007	7514	5933	5936
ENSMUSG00000000085	Scmh1	5484	4489	4011	2627	2438	2735	3331	3701	4221	4209	6502	4657	3375	4155	895	2603	1787	2136	1725	2642	1391	1301	5407	3371	1362	2922	2297	1671	3054	2246	6043	2088	1747	5786	2378	1688	4229	7131	5835	5401	4146	4266	2974	2147	2803	2888	3446	4798
ENSMUSG00000000088	Cox5a	3973	5184	6504	8079	3817	4646	7370	5688	7501	4746	6601	6346	5387	5112	7410	6768	4600	6452	3379	6079	5085	4087	8574	7027	9757	6437	2964	3769	3261	5438	5489	6692	17073	6809	8802	17535	7440	5364	4139	3913	4787	6917	9147	3362	4762	6390	5297	8527
ENSMUSG00000000093	Tbx2	2260	220	68	98	250	188	612	218	242	465	892	2023	2628	1197	56	343	73	186	110	198	94	858	560	3264	170	285	117	105	685	611	1465	1724	306	3005	96	284	621	966	12	2226	203	72	111	220	193	531	203	275
ENSMUSG00000000094	Tbx4	1	10	0	2	7	0	4	14	0	0	0	2	0	2	0	0	0	0	0	0	0	0	0	20	0	0	0	0	0	0	0	0	0	2	0	67	0	19	0	1	9	0	2	6	0	3	13	0
ENSMUSG00000000103	Zfy2	0	0	0	0	0	0	0	0	0	0	0	0	0	0	0	0	0	0	0	0	0	0	0	0	0	0	0	0	0	0	0	0	0	0	0	0	0	0	0	0	0	0	0	0	0	0	0	0
ENSMUSG00000000120	Ngfr	136	2	22	6	106	8	286	42	30	0	14191	72	52	56	109	290	34	74	26	10	1092	80	20	26	12	34	22	14	2	46	290	34	294	318	4	174	40	24	68	134	2	23	7	93	8	248	39	34
ENSMUSG00000000125	Wnt3	0	0	0	0	0	0	0	0	4	8	10	0	0	0	2	0	2	2	0	0	0	0	0	0	18	0	2	0	4	0	2	0	2	0	0	0	0	0	0	0	0	0	0	0	0	0	0	5
ENSMUSG00000000126	Wnt9a	214	572	92	382	214	226	694	216	106	336	58	192	318	394	94	524	80	366	113	173	124	356	526	244	214	1533	112	268	194	74	111	138	80	261	100	1530	196	173	60	211	528	98	432	188	232	602	201	120
ENSMUSG00000000127	Fer	1878	1867	2036	2020	2546	1298	1979	1958	2545	1712	3224	2186	1379	1342	1784	1531	1333	1325	2271	2773	1716	1741	3429	1088	2292	2046	1935	1305	1902	1960	1929	3815	1617	1967	2392	1813	1731	1992	1482	1850	1724	2165	2287	2242	1330	1716	1823	2893
ENSMUSG00000000131	Xpo6	4840	7292	8174	6748	12413	6526	5089	4201	4047	7015	8671	4777	4486	4441	6349	6615	5960	6990	7228	5765	6731	5464	8762	4544	11624	5094	5078	5167	4467	8431	2594	9021	11789	9121	4114	9256	4787	3742	4007	4767	6734	8693	7640	10932	6689	4413	3912	4600
ENSMUSG00000000134	Tfe3	4479	3688	6925	4985	7007	3756	5232	4706	3652	3714	7043	2961	4003	3574	6017	5064	4612	5492	4853	4227	5611	3780	5056	5434	5259	3816	4355	3836	4573	4320	4728	6029	6830	4229	4806	5478	4332	4815	5034	4412	3406	7365	5644	6171	3850	4537	4382	4151
ENSMUSG00000000142	Axin2	598	343	1830	142	739	5075	374	80	46	28	457	555	142	212	1540	5445	1663	1039	1963	64	1096	136	251	1626	4578	220	164	616	323	136	232	775	969	1580	81	1766	84	176	109	589	317	1946	161	651	5202	324	74	52
ENSMUSG00000000148	Brat1	2573	2603	1654	1296	2565	2903	2117	2834	3374	4168	3363	5593	2577	2239	1790	2562	1661	4045	1773	2007	2187	2194	2440	4791	2573	3497	1174	1906	2675	3700	3152	5189	3930	2980	3180	3822	2531	2230	1926	2534	2404	1759	1467	2259	2975	1836	2639	3835
ENSMUSG00000000149	Gna12	13545	7808	17726	6835	15385	13598	12022	12006	13419	12035	15222	18930	12134	9990	7266	9585	9897	13544	8586	7518	11828	11581	11206	16597	10462	12699	5556	7551	10809	16690	12596	16032	18618	15638	10153	17400	12456	11105	12982	13341	7211	18852	7738	13549	13937	10424	11180	15254
ENSMUSG00000000154	Slc22a18	48	636	75	124	226	762	26	114	44	442	51	16	63	99	54	69	521	359	310	122	520	16	339	212	1231	267	250	34	20	8	38	22	1923	110	280	235	246	68	284	47	587	80	140	199	781	23	106	50
ENSMUSG00000000157	Itgb2l	6	3	2	2	2	6	0	0	11	2	12	6	24	0	2	0	4	0	0	0	0	0	4	2	16	11	0	14	1	7	4	8	13	4	0	2	2	2	0	6	3	2	2	2	6	0	0	13
ENSMUSG00000000159	Igsf5	231	890	367	256	418	672	536	16	1963	186	398	293	58	120	165	926	1285	451	894	1985	56	182	2194	1798	790	334	478	416	902	669	386	867	685	995	789	1753	1902	297	1018	228	822	390	290	368	689	465	15	2231
ENSMUSG00000000167	Pih1d2	120	235	167	66	120	173	255	75	86	64	168	424	106	199	150	314	119	328	86	271	190	66	235	106	160	168	88	288	98	120	103	126	367	244	192	245	188	223	168	118	217	178	75	106	177	221	70	98
ENSMUSG00000000168	Dlat	3420	5399	4767	3664	4010	5073	6384	4117	3275	3895	4433	3514	4486	3098	5484	5649	4200	4914	2940	8406	5549	3730	8755	6741	7730	5857	3461	4288	3503	5852	4414	5860	7152	5411	6196	6746	5889	5499	3996	3369	4986	5070	4148	3532	5199	5535	3834	3723
ENSMUSG00000000171	Sdhd	5277	7801	9112	4737	5160	7727	8493	5053	5428	6678	4736	7442	6489	4464	7043	9466	6979	9241	3766	7365	7688	4681	9034	6760	10665	8547	4167	5003	4038	8598	5333	6536	14494	6242	10131	10326	8641	6992	4325	5198	7204	9691	5363	4544	7920	7364	4705	6170
ENSMUSG00000000182	Fgf23	1	8	0	0	2	0	144	28	1	3	6	4	33	23	28	0	0	14	12	0	8	0	18	7	1	70	19	2	6	0	0	1	5	20	0	129	0	6	0	1	7	0	0	2	0	125	26	1
ENSMUSG00000000183	Fgf6	2	0	2	0	0	0	12	14	0	0	5	0	0	0	0	0	2	0	0	0	0	0	0	0	1	0	0	0	0	0	4	0	19	0	0	0	0	0	20	2	0	2	0	0	0	10	13	0
ENSMUSG00000000184	Ccnd2	24498	714	2962	970	734	818	1950	1087	436	128	1195	17943	1304	2736	2731	1588	484	9962	616	482	11993	1556	1586	4066	926	2433	2828	864	480	1260	1526	478	20351	2324	494	2838	734	694	298	24129	659	3150	1098	646	838	1691	1012	496
ENSMUSG00000000194	Gpr107	6083	6129	4598	5448	4111	4531	7634	4055	5618	8281	7643	10116	3837	5696	6954	7282	5226	9463	3439	7616	9264	5888	4607	5418	8844	6729	4061	3910	5517	5254	4906	7220	9063	5739	8212	5564	6314	5904	3790	5991	5660	4890	6168	3620	4644	6619	3776	6386
ENSMUSG00000000197	Nalcn	2	4	8	12	8	4	2	0	2	0	1872	266	2	18	8	0	6	4	6	0	8	2	72	0	8	0	144	0	0	0	47	1785	8	20	0	2	0	16	0	2	4	9	14	7	4	2	0	2
ENSMUSG00000000202	Btbd17	110	45	16	655	16	16	280	647	6	0	6	63	16	23	620	22	6	2	169	136	24	16	138	0	8	12	2	93	290	49	69	7	16	316	96	13	320	31	42	108	42	17	742	14	16	243	602	7
ENSMUSG00000000204	Slfn4	333	156	502	1402	624	320	134	102	81	828	465	266	1394	1723	334	397	66	356	488	129	413	52	2265	10	214	385	286	1946	196	235	411	268	835	228	136	279	621	389	1515	328	144	534	1587	550	328	116	95	92
ENSMUSG00000000214	Th	0	0	0	0	0	0	12	0	0	0	0	2	0	0	0	0	0	0	0	0	0	0	0	0	4	0	0	0	0	0	0	0	0	0	0	0	0	0	0	0	0	0	0	0	0	10	0	0
ENSMUSG00000000215	Ins2	0	0	0	0	2	0	0	0	0	0	0	0	0	0	0	0	0	0	0	0	0	0	0	0	0	0	0	0	0	0	0	0	0	0	0	0	0	0	0	0	0	0	0	2	0	0	0	0
ENSMUSG00000000216	Scnn1g	194	514	2	10	8	2	130	124	22	140	0	26	66	68	22	4	0	2	4	30	4	104	54	56	2	8	2	86	18	194	68	68	9	136	4	228	0	8	2	191	475	2	11	7	2	113	115	25
ENSMUSG00000000223	Drp2	92	42	74	39	107	32	252	57	41	101	42	60	34	138	85	105	50	148	42	28	110	302	140	70	350	58	22	107	62	113	89	685	125	230	28	74	112	86	58	91	39	79	44	94	33	219	53	47
ENSMUSG00000000244	Tspan32	312	71	1520	132	476	731	266	310	65	44	186	69	443	439	557	158	101	2543	120	20	1667	104	102	95	286	254	127	132	98	14	66	96	912	114	74	448	100	89	36	307	66	1617	149	419	749	231	289	74
ENSMUSG00000000247	Lhx2	12	8	44	2	2	8	6	18	4	42	8	26	6	48	16	2	6	14	4	104	32	8	0	14	10	2	0	0	2	36	233	2316	0	54	2	2	0	84	0	12	7	47	2	2	8	5	17	5
ENSMUSG00000000248	Clec2g	19	6	2	4	20	30	85	38	2	0	7	16	31	40	10	0	2	35	0	0	571	14	10	0	10	12	6	0	2	0	2	0	24	16	2	12	0	4	0	19	6	2	5	18	31	74	35	2
ENSMUSG00000000253	Gmpr	803	136	520	64	462	658	865	505	260	200	183	894	241	321	90	389	110	146	142	62	559	207	268	667	620	1179	66	117	429	303	734	180	190	866	158	339	609	303	172	791	126	553	72	407	674	750	470	296
ENSMUSG00000000263	Glra1	0	0	0	0	0	0	0	0	0	0	0	0	0	2	0	0	0	0	0	0	0	0	0	0	0	0	0	0	0	0	0	0	0	0	0	0	0	0	8	0	0	0	0	0	0	0	0	0
ENSMUSG00000000266	Mid2	3374	2013	1636	3141	2768	1686	2308	3699	1792	2101	1394	558	1365	903	3510	3684	2562	2940	1845	2640	3150	1186	5572	3273	5736	2421	2423	2981	3143	1534	2438	4259	4848	1693	2893	2485	2834	2828	3126	3323	1859	1740	3556	2438	1728	2001	3444	2037
ENSMUSG00000000275	Trim25	4086	7632	4700	13312	3899	5205	9405	4742	4119	4575	3982	5174	5929	8336	4353	13603	4946	15812	8268	10644	12760	2689	7189	6259	7756	7407	10906	6502	4550	5799	3972	7610	12418	6739	3940	8879	8823	4486	7450	4025	7048	4999	15072	3434	5335	8155	4416	4682
ENSMUSG00000000276	Dgke	850	347	446	1099	950	345	1003	923	913	354	361	952	780	472	1224	1092	542	1041	1133	1172	1083	430	1215	749	1163	1821	624	916	565	780	648	2356	1565	1729	690	860	1220	512	854	837	320	474	1244	837	354	870	859	1038
ENSMUSG00000000278	Scpep1	5522	7088	12055	4104	3708	3300	8312	3784	4569	6561	3860	3790	7073	5864	2996	14802	2850	6009	3806	6556	5110	2120	6841	4620	5698	13053	4996	5931	3564	5029	5991	9814	7219	8255	3596	5726	7568	5880	5918	5439	6546	12821	4646	3266	3382	7207	3524	5194
ENSMUSG00000000282	Mnt	2052	2351	3307	2171	2454	2813	2652	2125	1394	3206	6285	3706	2351	2887	4082	3378	1990	3147	2970	3549	4278	1498	4103	2514	3131	5177	3973	2733	1743	3026	1761	4453	3190	3129	2173	2397	2334	2595	2098	2021	2171	3517	2458	2161	2883	2299	1979	1585
ENSMUSG00000000290	Itgb2	2396	1864	10831	2707	6549	7336	3281	2369	1322	3128	4093	1364	3632	5114	16939	4915	3063	9178	3745	1563	7533	1716	3256	1353	2805	3975	4231	5218	3928	766	1702	1887	4316	1830	1392	7328	3303	1150	2642	2360	1721	11519	3065	5768	7519	2845	2206	1503
ENSMUSG00000000295	Hddc2	614	699	627	623	837	1112	848	839	739	641	1242	1173	1597	543	536	925	664	530	713	940	300	665	1518	897	1186	994	548	662	397	514	694	1276	872	1300	913	1408	1386	344	442	605	646	667	705	737	1140	735	781	840
ENSMUSG00000000296	Tpd52l1	3415	1771	712	1122	539	1879	2395	3938	9744	1037	9020	7217	3282	1453	162	766	632	36	2055	2358	100	2108	2879	1723	94	2620	1092	1182	1364	1417	2746	1801	46	4392	3311	2510	5912	862	1332	3364	1636	757	1270	475	1926	2077	3667	11076
ENSMUSG00000000301	Pemt	252	260	255	68	188	224	227	244	232	66	114	235	237	253	421	304	161	1032	173	174	1407	160	507	216	616	222	206	194	201	169	555	266	1068	477	474	439	500	1707	406	248	240	271	77	166	230	197	227	264
ENSMUSG00000000303	Cdh1	3905	27211	11420	21847	17790	26156	18873	34709	33239	24356	23901	15822	18694	19454	43820	59475	32737	14760	32549	36301	23205	19238	37972	29021	38227	48079	24380	29899	19349	21103	13922	33464	38187	16807	29438	40736	31229	14172	20356	3846	25129	12146	24735	15667	26808	16364	32320	37784
ENSMUSG00000000305	Cdh4	18	0	0	8	8	2	0	8	0	2	124	0	2	6	2	16	0	0	0	0	12	6	0	8	0	42	2	18	26	38	66	11	6	8	0	12	28	6	0	18	0	0	9	7	2	0	7	0
ENSMUSG00000000308	Ckmt1	790	8512	98	595	449	869	2653	4324	4903	11795	69	834	1251	782	131	1142	2575	226	3808	4239	32	1983	1710	2923	571	3124	1111	388	4341	849	160	1542	291	1237	3336	3769	6001	398	1344	778	7861	104	674	395	891	2300	4026	5573
ENSMUSG00000000317	Bcl6b	1319	215	405	142	248	196	706	201	150	46	637	271	342	451	186	461	90	84	144	74	87	190	1026	84	142	536	266	347	371	122	351	317	150	571	102	242	158	220	142	1299	199	431	161	218	201	612	187	171
ENSMUSG00000000318	Clec10a	1028	48	201	81	699	403	1222	1835	170	24	158	122	2614	3730	913	168	257	726	140	66	315	450	242	40	486	366	648	50	83	12	44	68	136	504	56	1771	74	516	10	1013	44	214	92	616	413	1060	1709	193
ENSMUSG00000000320	Alox12	184	34	222	1448	18	807	52	40	14	453	171	230	699	96	580	372	145	40	1214	42	26	423	260	316	34	52	102	26	142	74	94	244	12	94	106	133	4	180	96	181	31	236	1639	16	827	45	37	16
ENSMUSG00000000325	Arvcf	944	3292	1584	774	3085	2312	2246	2333	1519	1999	4436	3699	1209	1683	1218	1464	2671	3073	1961	2784	1301	1327	1504	2075	1319	5482	1295	2695	1626	2341	1615	3091	2199	2233	1744	1169	1499	1737	1674	930	3040	1685	876	2717	2370	1947	2172	1727
ENSMUSG00000000326	Comt	5455	7331	10209	4717	5928	8948	5562	9052	5106	3742	10592	6087	5131	5277	5361	5031	5737	7004	5995	6275	8320	3346	6824	4057	5742	11045	3904	5915	4196	5019	4550	5048	9599	5052	4705	5618	6214	3701	3784	5373	6770	10858	5341	5221	9171	4823	8429	5804
ENSMUSG00000000339	Rtca	3762	2366	2460	3313	3736	2924	4538	1782	3616	2700	4858	3130	2558	3248	2754	2972	2253	1945	2685	2726	3188	2476	4301	3599	2012	1488	2025	2108	2337	2344	3051	3119	2626	3458	2806	3810	3462	2830	2324	3705	2185	2616	3751	3290	2997	3935	1659	4110
ENSMUSG00000000340	Dbt	1545	3804	1663	834	3216	2161	5029	1513	732	1153	641	1663	2084	2188	1478	2864	2241	1530	1524	3401	1374	2032	2818	3648	1944	715	1366	1326	3143	2367	1021	2895	1026	1590	2234	3266	2660	1763	948	1522	3513	1769	944	2832	2215	4361	1409	832
ENSMUSG00000000346	Dazap2	11486	6532	14987	12803	15875	24309	12271	13167	15584	10608	9061	9198	8475	9703	12125	11154	9007	17991	12110	16131	19323	9414	19470	10874	13769	11963	9127	11276	17750	6896	12445	9733	25886	12512	12336	22585	14282	12888	12900	11313	6032	15939	14495	13981	24915	10640	12261	17715
ENSMUSG00000000355	Mcts1	1310	1004	1382	1676	1421	986	1729	889	641	1490	1600	796	1804	1402	1576	1860	1479	1360	1353	1503	1115	1039	2650	1148	1311	1167	1455	1066	1491	1494	1675	1978	1962	1327	1823	2709	1429	1210	1410	1290	927	1470	1898	1251	1011	1499	828	729
ENSMUSG00000000359	Rem1	94	14	208	39	58	22	110	38	28	2	106	62	84	166	35	132	27	48	39	26	49	38	75	29	16	116	64	28	12	36	62	40	18	118	4	62	58	42	16	93	13	221	44	51	23	95	35	32
ENSMUSG00000000365	Rnf17	7	36	14	16	23	10	36	43	39	0	7	27	10	14	2	10	6	4	16	0	2	29	63	16	4	11	10	4	18	17	20	10	12	20	24	30	14	8	0	7	33	15	18	20	10	31	40	44
ENSMUSG00000000374	Trappc10	3581	4694	6896	3359	5423	4915	7270	3975	4600	3552	6677	3781	2705	3188	3230	6675	5072	7442	3061	5633	4601	2502	9823	6231	4866	5867	3538	4096	6083	3516	2147	4618	6165	6646	6523	6353	5604	2496	4065	3527	4335	7334	3803	4776	5038	6304	3701	5229
ENSMUSG00000000378	Ccm2	2716	2623	3958	8925	4810	2480	4226	5186	2122	2364	4350	5569	2978	3081	3328	2516	3054	3607	4182	4211	4813	2476	5302	2929	3348	10747	2719	2770	3064	2180	4504	4851	5180	4296	5176	4371	4385	4159	3014	2675	2422	4209	10105	4236	2542	3664	4829	2412
ENSMUSG00000000381	Wap	78	12	215	0	0	0	22	0	2	30	0	6	12	0	22	8	14	0	0	4	0	0	10	32	76	52	4	49	8	0	2	0	0	8	14	100	34	14	0	77	11	229	0	0	0	19	0	2
ENSMUSG00000000384	Tbrg4	2698	3296	2843	5880	4061	3262	4849	6834	3755	2228	2599	8230	3539	3189	2677	1988	2628	2456	2494	4072	3511	1768	4554	4946	2549	7649	2375	2688	3804	2151	4506	5779	4513	4910	6788	4053	5381	4649	2668	2657	3044	3024	6657	3576	3343	4204	6364	4268
ENSMUSG00000000385	Tmprss2	1885	6380	772	1216	1174	2302	1960	2150	3158	2470	2479	1219	388	2111	1125	1310	2368	1457	1169	4115	543	868	1342	4300	535	5168	2078	1107	2759	1223	895	1653	681	829	3886	2351	2119	849	906	1857	5892	821	1377	1034	2359	1699	2002	3590
ENSMUSG00000000386	Mx1	299	632	697	610	554	764	387	154	359	253	192	236	316	1117	228	662	265	6954	336	437	3096	144	568	197	943	336	305	281	314	361	206	146	2727	263	156	1331	776	386	1115	294	584	741	691	488	783	336	143	408
ENSMUSG00000000392	Fap	507	336	285	363	265	154	1025	919	212	72	395	550	465	658	230	575	129	237	217	88	125	504	938	152	117	755	278	243	156	54	287	186	68	400	107	1062	168	197	6	499	310	303	411	233	158	889	856	241
ENSMUSG00000000394	Gcg	4	0	0	0	0	0	2	0	0	0	2	6	4	4	2	4	0	0	0	0	0	0	1	0	0	0	0	0	0	18	0	0	0	0	0	0	0	0	0	4	0	0	0	0	0	2	0	0
ENSMUSG00000000399	Ndufa9	7092	7072	5533	3096	5536	5528	6948	6465	9151	4269	9839	20046	8621	6909	7346	7282	4534	5515	5264	7154	6107	5667	10672	12898	7309	6642	4015	5228	6891	6235	7900	8596	7709	7566	8657	7090	8485	5887	4242	6985	6531	5885	3505	4875	5666	6024	6020	10402
ENSMUSG00000000402	Egfl6	4	267	0	34	57	37	12	28	2	0	8	966	10	18	36	10	16	642	0	1039	0	57	28	105	9	4	11	22	56	8	22	1639	1498	30	2	816	130	24	2	4	247	0	38	50	38	10	26	2
ENSMUSG00000000409	Lck	226	284	450	128	653	302	254	300	216	88	76	537	624	1191	665	234	184	2710	219	575	379	239	347	435	205	98	666	154	221	125	238	369	413	187	96	753	253	557	340	223	262	479	145	575	310	220	279	246
ENSMUSG00000000411	Tssk3	0	0	0	0	34	8	0	0	0	0	4	8	0	1	4	0	1	42	2	0	44	0	0	0	6	0	0	2	0	0	0	0	4	0	0	0	0	2	0	0	0	0	0	30	8	0	0	0
ENSMUSG00000000416	Cttnbp2	1514	36	366	96	28	292	117	86	748	2	60	1903	245	333	58	32	6	100	326	113	29	3161	114	900	277	600	520	318	421	422	782	5320	20	1706	44	114	96	553	8	1491	33	389	109	25	299	101	80	850
ENSMUSG00000000420	Galnt1	6491	12668	9976	20050	7004	3551	13410	6903	5818	13963	10649	6007	11589	6966	6986	9218	12489	6618	9906	6963	4560	8310	8940	10028	5298	12662	5828	7978	3966	5294	8187	9464	4239	10849	12886	11255	5490	7766	10801	6393	11699	10610	22700	6168	3640	11628	6428	6614
ENSMUSG00000000435	Myf5	0	0	0	0	0	0	0	4	0	0	12	0	0	2	8	0	0	0	0	0	0	0	0	0	0	0	0	0	0	0	0	0	0	0	0	3	0	0	0	0	0	0	0	0	0	0	4	0
ENSMUSG00000000439	Mkrn2	2791	3085	1436	2600	2734	3232	2518	2640	2611	2468	5912	4266	3737	2849	2589	3272	2249	2655	2591	3088	2353	2167	3607	4732	2790	2906	1681	3070	3383	2944	2617	4512	2419	3882	3212	3181	3394	2464	1935	2749	2849	1527	2944	2408	3313	2183	2458	2968
ENSMUSG00000000440	Pparg	616	82	100	48	136	100	262	160	102	40	98	208	241	892	128	99	63	128	32	36	104	98	272	122	126	149	198	62	172	216	186	81	82	233	78	322	140	178	62	607	76	106	54	120	102	227	149	116
ENSMUSG00000000441	Raf1	8108	8870	5501	9445	12340	15222	12432	10745	10419	7612	14087	13431	11716	9670	9238	10884	7430	10065	9493	10522	11734	7251	14245	19077	12612	7997	5852	9748	12257	10917	9033	15424	10527	14981	13232	10981	9568	8480	5431	7986	8191	5851	10693	10868	15601	10779	10006	11844
ENSMUSG00000000486	2001-09-01	513	379	362	150	483	617	376	173	309	216	494	337	798	811	1011	275	468	2480	212	194	513	196	442	242	692	492	481	304	209	284	290	291	884	327	178	946	270	152	202	505	350	385	170	425	632	326	161	351
ENSMUSG00000000489	Pdgfb	4342	4835	13330	11166	39127	36871	9449	2803	1187	4987	40467	3730	6858	12695	26753	35094	44044	8906	10629	18170	54871	6844	21564	4194	5424	35617	14824	13183	6807	6146	7508	5455	12530	8243	2987	15238	13511	20471	27664	4277	4465	14177	12642	34459	37790	8193	2610	1349
ENSMUSG00000000530	Acvrl1	2338	1145	3940	757	2092	2088	3089	2079	854	1475	1302	890	1205	1691	1589	1720	955	1798	755	1318	1156	1013	2133	901	1041	2751	1129	742	2711	436	1422	1128	1048	1272	1592	2209	1411	1593	807	2303	1057	4190	857	1842	2140	2678	1936	971
ENSMUSG00000000531	Grasp	2845	396	361	203	460	4010	1470	1928	899	1304	775	1761	908	1632	4018	726	888	1061	528	826	2866	1608	1242	942	3939	976	669	397	1016	856	994	1380	1926	2679	676	1501	385	2436	504	2802	366	384	230	405	4110	1275	1795	1022
ENSMUSG00000000532	Acvr1b	4397	3631	4272	3885	5920	3694	9875	8071	6635	4734	4598	3865	2836	2893	2021	2008	2334	2913	2521	4906	4254	4971	5043	4134	2304	4283	2412	2929	4852	4452	4511	5404	4872	4195	7080	4843	2942	6151	3139	4331	3353	4543	4399	5214	3786	8562	7516	7542
ENSMUSG00000000538	Tom1l2	4156	6917	3661	2681	2380	2425	3712	3174	3760	2226	3982	2601	2814	5322	4074	4513	2694	3918	5351	3666	1740	2242	7760	4724	3523	6197	5297	3925	4250	3558	2032	4383	2673	2401	8397	7569	6204	2877	4441	4093	6388	3894	3035	2096	2485	3219	2956	4274
ENSMUSG00000000544	Gpa33	0	10	60	2	767	104	40	0	0	0	2	228	0	14	18	12	16	86	130	8	88	0	0	6	4206	8	6	104	6	6	34	1	2266	18	0	6	26	14	26	0	9	64	2	675	107	35	0	0
ENSMUSG00000000552	Zfp385a	2420	637	2685	2009	2902	2321	1978	1278	853	616	1160	1083	948	1713	1321	1168	865	2410	1144	337	2010	1549	812	1248	747	1249	642	1148	1228	629	1275	1082	1044	1830	413	2036	1156	1157	578	2384	588	2856	2275	2556	2379	1715	1190	970
ENSMUSG00000000555	Itga5	6907	2230	15579	7918	2875	3069	6640	3247	1205	2062	4997	2951	3666	4244	3689	4219	1556	2662	2915	1404	5446	2462	8929	1839	1532	4572	2279	3257	1691	1183	2216	2124	1709	6108	1381	4454	1794	2638	1011	6803	2059	16569	8965	2532	3146	5757	3024	1370
ENSMUSG00000000560	Gabra2	0	0	0	4	0	0	2	4	0	12	43	2	12	0	0	6	2	0	4	0	0	10	0	4	18	2	2	0	0	4	5	2	4	4	0	0	0	0	2	0	0	0	5	0	0	2	4	0
ENSMUSG00000000561	Wdr77	2954	2573	2280	2455	2626	3249	4383	3494	2106	2949	3211	2547	3229	3929	1943	3273	2445	1148	1644	2525	1828	2179	2373	3826	2090	2335	1922	1963	2447	2740	3700	3337	1861	3253	2645	3883	2658	2975	1923	2910	2376	2425	2780	2313	3330	3800	3254	2394
ENSMUSG00000000562	Adora3	19	13	89	24	33	29	54	4	10	6	85	31	36	29	159	92	35	56	31	9	28	16	32	24	12	22	20	48	22	6	26	6	52	41	16	44	40	7	12	19	12	95	27	29	30	47	4	11
ENSMUSG00000000563	Atp5f1	16947	17218	14362	16639	20126	18682	25447	22175	19270	26215	24213	16426	21583	14941	16651	17170	13712	12373	13159	15793	13937	13361	21205	17174	16676	12506	10812	10378	15237	15197	19283	14846	16222	14907	20146	23550	17015	13819	12089	16692	15901	15275	18838	17725	19148	22065	20649	21905
ENSMUSG00000000567	Sox9	1257	5277	3312	9390	13583	8030	5884	2476	818	462	2707	576	1619	2603	10594	13010	6701	5667	5400	5988	11455	1880	15822	2207	12615	7116	3300	4442	11586	4085	3073	7319	11024	6125	3276	6414	10252	2548	2678	1238	4873	3522	10631	11962	8230	5102	2306	930
ENSMUSG00000000568	Hnrnpd	15026	13507	10318	15490	20997	11507	11321	13113	11225	11317	21353	28590	14984	16857	9756	19950	13720	9572	9397	17747	19832	12956	18315	19444	15224	13583	12654	8614	11493	23833	14458	17186	16628	25333	11377	11364	14822	19603	11720	14800	12474	10974	17538	18492	11794	9816	12211	12760
ENSMUSG00000000579	Dynlt1c	296	277	140	70	111	146	253	243	359	179	105	75	214	129	71	115	116	151	116	157	112	136	241	243	175	140	94	116	233	214	169	510	152	169	191	132	227	205	176	292	256	149	79	98	150	219	226	408
ENSMUSG00000000581	C1d	1721	2406	3024	4388	4344	2023	2850	4168	1305	1521	1514	1854	2097	1483	2098	1554	2162	3097	2300	2111	2847	1334	4125	1336	2259	4412	1404	1606	2091	1264	2470	3027	4637	3002	4730	3314	2886	2302	1088	1695	2222	3216	4968	3826	2073	2471	3881	1483
ENSMUSG00000000594	Gm2a	7836	11954	8608	3075	8667	6534	8034	11364	2477	23892	6388	3750	7017	7032	13324	9098	5683	12717	6239	5522	5955	4354	5945	5934	11122	7686	6318	6313	5914	3702	4224	10035	4860	4066	3891	17404	8314	3380	4450	7718	11040	9155	3481	7633	6697	6966	10582	2816
ENSMUSG00000000600	Krit1	1706	2101	2251	2518	2556	1570	2857	1812	2543	1605	2580	1222	1948	1952	2151	2897	2880	2773	1828	1797	2805	1432	2077	2164	1604	2115	2432	2382	2509	1807	1353	1898	2431	2072	2376	2858	1884	2004	1890	1680	1940	2394	2851	2251	1609	2477	1687	2891
ENSMUSG00000000605	Clcn4	3766	5388	3736	5188	5137	3989	4650	3841	2581	3919	4180	2755	3320	4389	5293	6759	7357	4711	5745	5850	4049	4870	6346	3207	5791	19399	3829	5636	7395	4983	2658	6629	5053	4906	4848	5525	7276	3285	3426	3709	4976	3973	5874	4524	4088	4032	3577	2934
ENSMUSG00000000606	Vmn2r88	0	0	0	0	0	0	0	0	0	0	0	0	0	0	0	0	0	0	0	0	0	0	0	0	0	0	0	0	0	0	4	0	0	0	0	0	0	0	0	0	0	0	0	0	0	0	0	0
ENSMUSG00000000617	Grm6	2	0	0	8	2	1	2	2	173	4	20	30	6	20	10	0	4	8	4	0	2	0	25	2	16	22	0	6	2	2	22	2	14	0	0	4	0	2	16	2	0	0	9	2	1	2	2	197
ENSMUSG00000000627	Sema4f	282	17	165	90	112	50	122	42	22	20	20	118	62	24	20	158	8	188	120	6	18	70	50	460	26	12	4	109	40	32	100	112	44	378	4	62	52	42	8	278	16	175	102	99	51	106	39	25
ENSMUSG00000000628	Hk2	5571	2034	2595	5815	4323	1454	2678	6041	2232	1247	3908	3768	4321	4840	6082	3060	1480	1092	6416	4135	2416	1705	11749	3529	1128	1197	1631	1829	3906	7607	2650	7404	1174	7122	6317	1608	4194	4813	5256	5487	1878	2760	6584	3807	1490	2322	5625	2537
ENSMUSG00000000631	Myo18a	11463	17326	8630	7648	15286	11437	24130	7497	11870	6483	14010	19228	14384	22083	11828	19895	12173	17941	12344	24660	22891	7345	24235	11590	25448	13035	13691	11870	11476	11224	13778	14592	18827	52476	9074	10187	35710	14597	13633	11290	16001	9178	8659	13462	11722	20923	6981	13493
ENSMUSG00000000632	Sez6	124	288	33	2	2	4	164	34	4	10	77	8674	94	8	236	6	84	8	24	58	34	10	1668	140	2	42	4	2	969	973	3686	288	754	556	566	4	7224	7311	36	122	266	35	2	2	4	142	32	5
ENSMUSG00000000673	Haao	25	56	168	84	334	155	115	11	22	31	24	45	73	185	144	221	149	174	48	120	65	72	116	29	53	120	69	136	107	12	38	41	122	34	18	357	165	51	142	25	52	179	95	294	159	100	10	25
ENSMUSG00000000682	Cd52	1214	1210	6205	1279	4356	3467	2428	1031	816	1340	1934	693	2032	3312	5146	3297	2488	6237	1203	831	2099	978	1651	1126	1640	2743	1730	2407	1485	471	1511	903	3834	1048	856	7220	2608	790	1280	1196	1117	6599	1448	3836	3553	2105	960	928
ENSMUSG00000000686	Abhd15	319	200	669	151	662	340	521	182	112	217	194	199	172	646	191	852	501	837	197	310	270	337	193	344	322	435	309	392	230	99	148	259	274	299	145	711	373	157	208	314	185	712	171	583	348	452	169	127
ENSMUSG00000000690	Hoxb6	67	20	14	8	12	24	68	33	22	2	71	2	47	69	14	22	4	29	14	6	6	50	78	3	12	100	21	22	22	26	161	57	12	40	8	14	16	7	0	66	18	15	9	11	25	59	31	25
ENSMUSG00000000693	Loxl3	16174	15228	8258	19944	2041	1344	12846	12821	1151	368	13104	4304	14061	14759	1230	12062	2726	1730	9818	24329	785	8422	29293	22952	1086	8407	12640	2873	13170	7672	3260	5260	624	10431	2363	11226	16940	14071	5959	15931	14063	8783	22580	1797	1378	11138	11939	1308
ENSMUSG00000000701	Tclb5	0	0	0	0	0	0	0	0	0	0	1	0	0	0	0	0	0	0	0	0	0	0	0	0	0	0	0	0	0	0	0	0	0	0	0	0	0	0	0	0	0	0	0	0	0	0	0	0
ENSMUSG00000000706	Btn1a1	26	79	60	176	28	106	36	10	2	5340	3617	234	36	110	116	40	28	50	114	249	34	10	54	145	399	504	308	520	70	38	18	143	36	80	60	140	52	128	0	26	73	64	199	25	109	31	9	2
ENSMUSG00000000708	Kat2b	2368	3499	3297	3069	3344	3281	4413	2602	4253	3157	2217	1010	3084	2452	5038	4712	3713	4705	4216	9633	3668	2604	5798	2491	12588	3716	2472	3699	5273	2118	2036	7114	11635	2041	6095	7811	4654	2131	3282	2332	3231	3506	3475	2945	3363	3826	2423	4835
ENSMUSG00000000711	Rab5b	5647	4902	4517	4930	5092	5004	10965	4253	4127	5789	5186	4129	4125	3587	3967	4959	4232	6034	7525	6524	4706	3712	5784	6384	6681	9233	4418	4712	5433	4108	4781	6087	7973	6605	4836	6215	5033	4067	5085	5562	4527	4804	5582	4484	5129	9507	3960	4691
ENSMUSG00000000724	Cryba1	0	0	0	0	0	0	0	0	0	0	0	0	2	0	0	0	0	0	0	0	0	0	0	0	0	2	0	0	0	0	0	0	0	0	0	0	0	0	0	0	0	0	0	0	0	0	0	0
ENSMUSG00000000730	Dnmt3l	29	0	62	10	70	19	9	28	10	18	10	92	12	18	82	19	16	196	17	4	130	18	38	2	172	33	6	20	20	8	0	10	205	4	10	14	18	5	24	29	0	66	11	62	19	8	26	11
ENSMUSG00000000731	Aire	187	655	421	0	1667	1309	22	73	20	128	13	120	40	244	3947	478	59	5936	116	673	3728	34	287	227	7300	8	10	26	20	153	46	1001	5964	955	14	14	22	54	16	184	605	448	0	1468	1342	19	68	23
ENSMUSG00000000732	Icosl	507	546	2385	228	1997	2934	771	274	396	798	561	534	570	573	1555	1125	870	10561	269	901	3952	423	476	556	5798	869	317	630	433	183	388	313	9835	558	214	1507	693	264	414	499	504	2537	258	1759	3007	669	255	450
ENSMUSG00000000738	Spg7	4086	2518	2692	2355	2068	2093	3679	4759	3049	2335	5254	4235	4169	2414	2755	2011	3300	2481	2955	2355	2072	3420	5948	3647	2633	5797	2687	2904	3560	5435	3656	7081	3251	3115	4806	4894	4222	2284	3960	4025	2325	2863	2666	1821	2145	3190	4431	3466
ENSMUSG00000000739	Sult5a1	117	174	4	2	20	4	205	198	49	22	12	26	60	94	14	10	0	10	6	0	4	23	10	10	10	9	0	0	176	16	8	22	4	18	467	15	0	115	66	115	161	4	2	18	4	178	184	56
ENSMUSG00000000740	Rpl13	43727	44534	33425	34834	27617	34776	44652	77609	29998	21230	38817	55500	45655	40417	30438	43537	36911	29348	36545	34700	24093	51874	71401	46915	27570	65735	38634	37126	47310	82355	40135	132769	30037	31164	95985	99933	54597	31374	52095	43069	41127	35549	39438	24322	35643	38717	72268	34100
ENSMUSG00000000743	Chmp1a	5742	5498	5437	4792	5500	6552	6430	10352	5789	5329	7794	8477	5314	4647	4892	4970	6227	7220	6642	4090	5316	6930	11605	5611	7176	13265	5292	6161	7958	9073	6982	13897	9194	4662	11340	13581	8654	5199	12361	5656	5077	5782	5425	4844	6715	5575	9640	6581
ENSMUSG00000000751	Rpa1	5740	6625	8335	4576	5864	5187	8296	6381	5754	4929	4364	10544	5120	5725	5352	7600	3830	4437	5023	11095	6845	3498	7703	4896	4749	4269	4910	3982	3909	3062	4475	7824	3711	5539	5355	4526	5559	6173	5207	5654	6118	8865	5181	5164	5316	7193	5942	6541
ENSMUSG00000000753	Serpinf1	4834	4304	4729	2008	2367	2222	7392	6353	1454	352	941	3868	4070	5792	1760	3309	1438	2820	1223	872	962	3023	6065	1132	1612	6010	5350	1958	664	206	809	1832	782	2834	1015	12081	1196	3801	152	4761	3975	5029	2273	2085	2277	6409	5916	1653
ENSMUSG00000000759	Tubgcp3	2796	4571	5347	6549	5019	4708	4951	3468	3651	2677	4549	4830	4976	4176	3523	7817	4388	3418	3558	4794	4638	3774	4570	6873	4084	2730	4122	11861	4718	4882	2886	6848	4501	4281	3628	5041	3994	4213	4396	2754	4221	5687	7415	4420	4825	4293	3229	4150
ENSMUSG00000000766	Oprm1	0	0	0	0	0	0	0	0	0	4	8	0	1	0	0	0	1	2	2	0	0	0	0	2	8	2	1	0	0	0	3	2	10	0	0	0	6	0	10	0	0	0	0	0	0	0	0	0
ENSMUSG00000000776	Polr3d	1525	1500	1429	1406	1398	1397	1025	1557	969	2980	2622	1873	1894	1498	1120	2036	2071	1635	1288	1269	1074	2154	1882	1501	1908	2330	1728	1147	1172	2066	1474	1396	1496	1607	1883	1584	1416	1400	1960	1502	1385	1520	1592	1231	1432	889	1450	1102
ENSMUSG00000000782	Tcf7	1272	2002	1228	3438	2853	6350	1073	414	266	354	3802	1513	2799	1813	9538	5159	610	3142	2298	1711	3504	1294	2598	1465	2400	676	3874	2043	1729	1888	1979	4839	4735	3580	612	2422	1304	4185	2588	1253	1849	1306	3892	2513	6508	930	386	302
ENSMUSG00000000787	Ddx3x	35903	28489	32645	41214	42678	23788	42492	37407	28747	25727	27084	39597	27947	34271	28240	31435	26369	32524	35108	45614	40409	25388	48066	42640	39017	27659	31283	26033	36292	48681	31506	44440	36561	43354	57769	42083	33373	39336	32890	35363	26310	34719	46662	37586	24381	36844	34833	32678
ENSMUSG00000000791	Il12rb1	56	73	144	10	82	47	69	16	57	4	89	52	26	415	174	68	40	539	36	9	64	36	46	59	112	46	791	20	44	29	30	37	180	84	5	199	56	90	114	55	67	153	11	72	48	60	15	65
ENSMUSG00000000792	Slc5a5	49	32	0	20	7	44	42	46	426	200	16	854	26	329	48	22	53	40	8	21	24	33	68	22	12	22	18	69	8	28	42	21	21	48	45	169	6	79	20	48	30	0	23	6	45	36	43	484
ENSMUSG00000000794	Kcnn3	48	20	44	2	0	0	74	22	6	36	227	2	2	18	12	4	4	2	22	8	12	4	32	18	0	40	0	24	28	92	3	10	0	24	2	10	18	26	0	47	18	47	2	0	0	64	20	7
ENSMUSG00000000804	Usp32	1845	4566	2168	4775	2167	2042	4364	2656	3700	3721	3469	3084	4060	2579	3651	6348	1707	3969	3709	3472	4017	1982	5116	2782	2226	4362	3828	3367	2302	3847	2848	7164	4800	1997	3157	2955	3298	2931	2549	1817	4217	2306	5406	1908	2093	3784	2473	4206
ENSMUSG00000000805	Car4	52	2	8	38	12	10	14	22	0	10	324	0	48	162	258	8	29	6	10	0	2	4	72	0	17	79	64	41	4	12	28	11	29	8	0	57	0	5	6	51	2	9	43	11	10	12	20	0
ENSMUSG00000000811	Txnrd3	1043	1092	268	712	567	642	1202	1438	572	874	1589	1553	1204	1046	708	1184	686	765	748	940	841	682	1092	1834	649	645	588	395	902	1048	1268	1811	422	3465	1207	1088	1092	1123	618	1027	1008	285	806	499	658	1042	1339	650
ENSMUSG00000000817	Fasl	28	18	26	0	10	14	22	2	55	5	8	4	16	78	50	50	8	232	4	2	16	12	28	8	6	6	74	6	10	6	0	4	34	4	2	108	28	4	16	28	17	28	0	9	14	19	2	63
ENSMUSG00000000823	Zfp512b	4097	3766	2548	1680	4570	2838	8637	3557	5228	2816	2285	5714	2823	3694	3515	4807	3734	4372	2846	4017	3653	2899	2968	5651	4228	5212	2259	3347	6742	6820	6559	7567	5083	4531	2798	4269	3615	3126	1616	4035	3478	2710	1902	4025	2909	7489	3312	5943
ENSMUSG00000000826	Dnajc5	8400	10391	12887	8656	13202	8806	13159	11135	11643	15404	12818	17007	6071	9236	23350	13415	8317	17036	10787	11738	17373	10755	14510	10830	14764	11761	8645	9417	17962	19307	17668	19977	18188	11381	8805	14822	11407	11930	6643	8274	9596	13706	9800	11627	9026	11410	10369	13235
ENSMUSG00000000827	Tpd52l2	6630	8979	7604	6887	9936	9904	6601	5983	4724	5623	7283	9118	4012	5338	17859	9739	5008	11506	7280	8470	12568	5336	9991	6788	9311	8413	6002	6249	8669	10088	14512	9820	12580	6827	5467	9456	7475	8213	5765	6530	8292	8087	7797	8750	10151	5724	5571	5370
ENSMUSG00000000838	Fmr1	5266	3989	4327	8411	6645	2915	5738	6098	4762	5945	4783	2921	3324	2937	5246	5680	4145	4362	3550	6848	4982	4361	6642	5016	5794	3460	3056	4345	5595	6008	3467	11135	5532	5053	6767	5336	4715	5480	5249	5187	3684	4602	9523	5852	2988	4975	5678	5413
ENSMUSG00000000861	Bcl11a	525	4255	1809	1510	7153	3982	2712	6782	1424	1352	360	1526	2166	1332	1034	793	1749	803	1497	3259	234	992	2052	2130	1684	2686	1364	738	2619	2407	1533	4791	252	2244	3325	1459	2685	3078	901	517	3929	1924	1710	6300	4081	2352	6315	1619
ENSMUSG00000000869	Il4	10	13	0	5	9	10	0	4	2	0	1	4	6	12	6	7	2	8	18	2	1	0	18	4	4	0	5	8	4	0	14	2	4	0	7	9	0	2	6	10	12	0	6	8	10	0	4	2
ENSMUSG00000000876	Pxmp4	4660	3969	1205	632	1509	1530	3129	1603	2112	1946	1271	3065	1076	1434	1685	2445	2275	3871	1051	3571	2071	1702	3260	4438	2041	2306	1093	1176	1463	2310	2024	2388	3960	1962	2527	3260	2390	2651	1114	4590	3665	1282	716	1329	1568	2713	1493	2401
ENSMUSG00000000881	Dlg3	3623	4929	3989	3464	6471	7955	5273	3529	2445	2767	2453	3808	2181	1755	3669	4978	6303	10862	4132	7721	8885	2927	5699	4911	10534	3520	1825	3364	5947	3745	3758	4388	14295	3829	4089	4580	5219	4537	6701	3568	4552	4242	3922	5699	8153	4572	3286	2779
ENSMUSG00000000884	Gnb1l	600	1109	644	484	527	399	350	372	306	354	442	794	521	355	313	330	518	449	551	550	764	306	650	270	589	1652	357	389	473	461	387	471	1223	417	341	320	423	503	276	591	1024	685	548	464	409	303	346	348
ENSMUSG00000000889	Dbh	0	0	0	0	0	0	0	0	0	0	0	0	0	0	0	0	0	0	0	0	0	0	0	0	0	0	0	0	0	0	0	0	6	0	12	0	0	0	0	0	0	0	0	0	0	0	0	0
ENSMUSG00000000901	Mmp11	588	894	526	568	659	796	1030	547	440	872	1004	446	713	529	290	1750	386	1067	406	367	413	613	642	1125	497	1912	693	1033	567	549	684	1233	512	542	208	2715	752	569	853	579	826	559	643	580	816	893	509	500
ENSMUSG00000000902	Smarcb1	3319	3068	4996	3014	2894	3322	3838	3682	2402	2872	7149	5255	3644	3046	2971	5676	3195	4539	2430	4002	2413	2894	6411	3383	2809	3642	3123	2533	2971	3179	4526	5081	4061	5643	3065	4129	4796	2872	3058	3269	2833	5313	3412	2549	3405	3328	3429	2730
ENSMUSG00000000903	Vpreb3	0	1	2	2	2	4	4	4	11	2	4	0	12	8	2	0	0	12	0	0	0	0	0	0	4	0	6	6	0	0	2	0	0	0	0	4	0	0	0	0	1	2	2	2	4	3	4	13
ENSMUSG00000000915	Hip1r	6836	5315	3286	7136	10145	7517	4663	5417	3729	8246	11581	4085	3551	4701	11257	11593	7622	8042	9297	6773	7088	2432	12035	12040	5102	15507	9780	9065	6470	8576	5637	9925	8382	5812	10649	8140	10919	8102	13904	6733	4908	3495	8079	8935	7704	4043	5044	4239
ENSMUSG00000000916	Nsun5	1894	1365	1271	1173	1716	1106	1379	1566	1492	1152	1764	3132	1720	1867	1046	1772	856	823	883	1444	1372	1541	1311	2610	915	2255	1956	1141	1056	1721	2085	2169	1285	1581	1963	1647	1646	1955	1284	1865	1261	1352	1328	1511	1134	1196	1458	1696
ENSMUSG00000000934	Top1mt	1567	1073	923	1171	1448	1253	766	2042	2151	1363	2785	2310	1242	1179	762	865	1840	1183	1266	779	1150	644	1456	2200	1113	2750	924	1116	1079	1671	1272	1316	897	1267	1759	1314	1304	1061	1428	1543	991	982	1326	1275	1284	664	1901	2445
ENSMUSG00000000938	Hoxa10	0	30	0	2	2	12	16	14	0	0	6	0	4	16	0	0	32	46	0	24	87	64	2	306	42	4	61	12	4	6	10	210	8	56	20	138	0	43	20	0	28	0	2	2	12	14	13	0
ENSMUSG00000000942	Hoxa4	112	10	8	4	10	16	44	46	118	10	10	34	261	40	8	8	2	30	6	0	38	192	28	32	20	18	281	6	4	64	68	35	12	419	6	46	0	19	18	110	9	9	5	9	16	38	43	134
ENSMUSG00000000948	RP24-177J9.4	0	45	10	0	60	12	362	218	101	193	38	130	0	2	4	2	31	14	14	164	55	106	40	73	15	32	0	6	117	107	0	157	7	2	0	0	0	132	42	0	42	11	0	53	12	314	203	115
ENSMUSG00000000957	Mmp14	12299	14365	22224	20175	9385	11345	21649	14697	2639	5052	19154	17521	10443	13567	20595	19981	5941	12578	18970	21360	6451	7202	15938	7586	7307	17277	13635	19713	14502	6196	12806	16235	13024	20355	9990	22603	14730	9821	8648	12114	13266	23636	22842	8265	11628	18771	13686	3000
ENSMUSG00000000958	Slc7a7	1269	1374	3449	1610	1530	3642	1788	2123	979	881	1453	1707	1574	1914	4909	3315	876	5624	2060	1267	5028	1342	1825	552	6813	1601	1218	1399	2795	714	1948	1598	7117	2076	1692	2526	2305	1563	1598	1250	1269	3668	1823	1347	3733	1550	1977	1113
ENSMUSG00000000959	Oxa1l	2131	3304	2024	1724	4054	2170	4596	2980	4765	3352	1950	3110	3119	2834	2171	4652	2760	2752	1858	4091	1820	2854	2933	2537	3444	2759	2118	2063	4556	2978	4328	3377	2855	2790	2759	4091	3111	1843	1949	2099	3051	2153	1952	3570	2224	3985	2775	5417
ENSMUSG00000000976	Heatr6	1474	2846	1846	3401	2337	1888	3646	1967	1159	2424	1327	1502	3127	2373	1735	5173	2254	2834	2410	5182	2556	1490	2645	1797	1501	2909	2787	2437	1958	2443	2306	4643	3302	2188	1999	2430	1835	1951	2618	1452	2628	1963	3851	2058	1935	3161	1832	1317
ENSMUSG00000000982	Ccl3	32	48	238	203	132	86	50	57	101	94	72	18	58	82	309	136	58	158	99	68	183	65	786	20	64	94	221	234	70	48	68	98	238	28	38	145	224	70	156	32	44	253	230	116	88	43	53	115
ENSMUSG00000000983	Wfdc18	6726	17862	11270	18895	15825	9964	14518	18956	66883	118284	8540	12678	20063	6789	14023	13714	36613	13297	24181	82621	3865	4049	29858	12870	3226	176918	14125	34643	20953	10640	25092	39565	12334	7264	44530	41848	23976	12387	20420	6625	16496	11986	21393	13937	10212	12588	17651	76029
ENSMUSG00000001014	Icam4	0	8	16	4	19	3	0	2	0	0	4	10	10	4	5	10	10	16	11	10	17	10	6	2	7	12	18	6	16	0	14	16	26	4	6	8	0	6	0	0	7	17	5	17	3	0	2	0
ENSMUSG00000001016	Ilf2	7106	5788	5243	7287	12274	8310	12144	12803	4047	7325	10313	6263	9865	5205	5813	9972	7501	3775	5706	7435	5265	7717	8780	10843	5646	6184	3467	4977	5909	7180	9053	8221	4603	8300	8717	7785	7893	7911	7053	6999	5345	5576	8250	10810	8517	10530	11922	4600
ENSMUSG00000001017	Chtop	9603	8596	10580	9433	20063	14791	12899	13605	8379	11402	14902	9491	11508	7562	10930	14246	11298	8748	8219	13805	10014	10080	12273	16797	12867	16741	9166	8281	12394	12089	9636	13304	11479	12600	11997	11121	10885	9032	9786	9458	7938	11252	10680	17669	15160	11184	12669	9525
ENSMUSG00000001018	Snapin	2961	3374	3440	2422	4823	4725	3457	4342	3084	3984	4555	2040	2924	1477	2855	3214	2206	2526	3812	2755	2532	1994	4455	4650	3006	5114	2498	2586	2753	3169	3294	4058	3159	2544	2672	5210	3592	1702	2905	2916	3116	3659	2742	4248	4843	2997	4043	3506
ENSMUSG00000001020	S100a4	87	15	1195	73	137	114	82	67	34	48	31	31	98	139	141	93	46	235	89	39	59	46	120	56	59	121	214	135	35	25	52	15	135	72	50	251	23	52	63	86	14	1271	83	121	117	71	62	39
ENSMUSG00000001021	S100a3	13	13	20	36	72	29	28	92	6	11	39	6	36	2	24	10	12	28	36	25	144	19	69	58	43	52	29	57	13	70	54	19	28	37	61	22	31	29	23	13	12	21	41	63	30	24	86	7
ENSMUSG00000001023	S100a5	0	0	2	0	0	0	0	0	0	0	4	0	0	0	4	0	0	0	0	0	0	0	0	2	0	2	0	4	0	6	0	4	0	0	1	2	0	0	0	0	0	2	0	0	0	0	0	0
ENSMUSG00000001025	S100a6	10157	5506	15512	49117	4339	12885	8723	8934	1392	13561	110805	8159	14122	12642	31747	28190	7685	6432	49186	30808	10288	21878	37733	27223	9796	39699	33539	38526	9861	13821	15003	24407	21404	22418	17651	59458	13432	12420	24856	10004	5085	16498	55609	3821	13206	7564	8319	1582
ENSMUSG00000001027	Scn4a	4	66	154	0	6	19	473	1085	2	0	2	0	11	348	2	0	2244	76	64	114	34	0	0	22	138	8	0	6	4	0	26	8	10	2	2	124	4	0	8	4	61	164	0	5	19	410	1010	2
ENSMUSG00000001029	Icam2	642	110	379	134	161	154	446	332	184	45	539	220	274	421	169	352	78	203	188	126	94	160	582	50	188	402	279	157	222	82	226	186	186	352	72	360	194	160	6	632	102	403	152	142	158	387	309	209
ENSMUSG00000001034	Mapk7	1726	1621	2187	1623	1999	1242	1528	1381	2022	2130	1898	2180	2184	2209	2630	3010	1453	1404	1775	2183	1500	1417	2174	1454	2389	3484	2199	1843	1272	1316	1646	2813	1536	1700	1821	2638	1430	1208	1192	1700	1497	2326	1838	1760	1273	1325	1286	2298
ENSMUSG00000001036	Epn2	3711	5942	3791	6364	2847	4234	3033	3920	3145	2628	8532	4705	5746	5491	9762	7602	2777	4060	11296	9697	3949	2945	13524	5506	5261	8908	9878	9489	3301	2948	3021	5781	4452	2675	6886	6408	7186	3780	6455	3655	5487	4032	7205	2507	4340	2630	3650	3575
ENSMUSG00000001039	B9d1	971	1544	526	1117	835	489	709	949	848	769	1488	1790	1964	2318	880	2036	809	996	2055	1978	509	647	1440	797	404	1639	1405	1773	864	710	861	1458	276	525	1095	2383	1232	770	1138	956	1426	559	1265	735	501	615	884	964
ENSMUSG00000001052	Sec24b	5008	5422	6124	6229	9714	5033	9280	3744	4027	10480	8461	3545	5563	5713	5602	6716	5195	3461	5135	6339	4724	4665	6888	5942	4556	4651	4702	4585	5755	5475	4340	7341	4648	6036	4444	6938	5124	4584	5001	4933	5007	6513	7052	8555	5158	8046	3486	4578
ENSMUSG00000001053	N4bp3	2161	2292	2013	2424	1795	1939	2926	7516	2144	1400	6129	5460	4850	1554	3850	2240	2008	1526	4240	3940	1788	2411	4929	1207	2454	2857	1852	2337	2897	3614	3383	4099	1848	5917	2711	3976	5540	3767	5016	2128	2117	2141	2744	1581	1987	2537	6999	2437
ENSMUSG00000001054	Rmnd5b	1430	1877	2404	1972	1993	2620	1759	3209	2553	1723	3365	2415	1953	1267	2513	1670	2104	2079	3232	1556	1737	1431	2172	1794	2081	2849	1446	2732	1937	1501	1196	2781	2514	1612	2320	3375	2793	1652	2596	1408	1733	2557	2233	1755	2685	1525	2988	2902
ENSMUSG00000001056	Nhp2	5108	5349	5549	4316	3626	5490	3320	9456	3054	3171	7356	9557	7091	3428	6208	4057	3916	2792	7357	3538	2900	3534	5202	5115	5011	5477	3766	3877	2755	3558	3867	6206	4754	5001	5965	5857	6989	4790	6841	5031	4940	5902	4887	3193	5627	2879	8805	3472
ENSMUSG00000001062	Vps9d1	1376	1505	1588	696	1640	1620	1737	1935	1125	1404	1348	1843	1399	1162	1571	1456	1911	1787	1376	781	1312	2288	1615	1362	1259	2292	1071	1395	2486	1938	1422	3785	2077	903	1849	2584	1816	914	1531	1355	1390	1689	788	1444	1660	1506	1802	1279
ENSMUSG00000001065	Zfp276	2435	2858	1633	1731	2352	3417	3142	4112	1454	3507	2312	2488	2201	1475	1937	2166	3701	3357	2444	2027	3300	4797	2740	3292	2797	4850	1931	2465	4697	3135	1969	6788	3334	1473	4904	3925	2801	1594	3162	2398	2639	1737	1960	2071	3502	2724	3829	1653
ENSMUSG00000001076	C1ql4	6	1	0	0	1	4	2	0	0	3	3	4	2	0	0	0	0	102	2	0	33	0	4	4	6	0	0	4	4	4	0	4	2	4	8	0	0	10	0	6	1	0	0	1	4	2	0	0
ENSMUSG00000001082	Mfsd10	3712	4243	4056	4122	3159	1892	8485	2783	4504	5205	9631	2987	5561	2784	2957	4130	2950	2966	2039	3943	3963	2516	3008	7430	2611	2156	2630	1647	2236	4024	5359	2591	3134	5077	3138	2475	4153	3394	2936	3656	3918	4314	4667	2782	1939	7357	2591	5120
ENSMUSG00000001089	Luzp1	5432	4146	6268	5063	6471	5060	5598	5842	4806	7529	11317	6309	4272	4875	4242	6714	3800	3548	7438	8897	3349	3679	9371	4171	2170	6130	5363	5753	5600	4607	3586	6447	3999	8730	4492	9264	5691	4860	4242	5350	3829	6666	5732	5699	5186	4854	5440	5463
ENSMUSG00000001095	Slc13a2	20	62	185	14	156	238	12	14	0	0	6	10	10	46	712	356	116	289	43	435	403	6	118	4	63	70	16	84	62	14	89	30	77	54	137	96	5803	361	298	20	57	197	16	137	244	10	13	0
ENSMUSG00000001098	Kctd10	8712	7756	5416	10306	7088	4690	9720	15823	12226	7920	15075	13935	10257	7287	8186	9448	7064	6025	7062	5816	7174	11438	10246	14394	5360	16205	7975	7702	5350	9130	11721	13328	7362	10607	10138	10278	9834	10683	10358	8581	7163	5760	11668	6242	4807	8428	14734	13898
ENSMUSG00000001100	Poldip2	5366	6630	3963	2818	3306	4213	9362	3931	4571	3472	4546	7112	5066	5218	3977	6086	3568	5253	5091	8050	6017	3083	8290	5320	4699	5657	4506	3665	3463	3978	7658	6836	3086	10914	5517	4929	39525	6515	5171	5285	6123	4215	3190	2912	4318	8118	3660	5196
ENSMUSG00000001103	Sebox	0	4	0	0	0	4	4	0	0	0	0	0	0	0	0	0	0	0	0	0	2	0	2	0	0	0	0	0	0	2	6	0	0	2	6	0	0	2	0	0	4	0	0	0	4	3	0	0
ENSMUSG00000001105	Ift20	3545	3699	2934	1976	2107	3056	4363	2216	1798	2114	2751	3341	3239	2876	2979	4073	2503	4173	3862	3334	2185	1542	5935	2652	3624	6497	2310	3078	1714	1565	2880	2735	2255	5746	6305	4179	23741	5041	4009	3492	3416	3120	2237	1856	3132	3783	2063	2044
ENSMUSG00000001119	Col6a1	30938	14629	51490	17154	4567	4883	25248	18333	4733	906	7052	18154	9668	13870	4039	11781	3641	7278	6078	2566	2624	16427	13326	5858	3066	17894	6167	13820	2302	2467	3129	6062	1250	13744	3041	23949	4982	8201	1000	30472	13510	54762	19421	4022	5005	21892	17071	5380
ENSMUSG00000001120	Pcbp3	553	611	883	50	643	56	102	709	32	16	1532	725	489	140	615	394	74	66	868	20	143	610	983	809	32	56	1046	54	496	674	852	98	30	1616	589	189	72	574	1134	545	564	939	57	566	57	88	660	36
ENSMUSG00000001123	Lgals9	3676	3640	8286	5429	5760	3713	6906	1988	1520	1671	2742	2394	2878	12167	6381	5828	2912	14861	5450	4290	13626	1768	3796	1367	2577	4600	5467	4937	2797	1587	3338	1544	4935	3877	1244	12354	9310	4890	11414	3621	3362	8812	6147	5073	3806	5988	1851	1728
ENSMUSG00000001127	Araf	5851	4732	4249	4903	5603	3022	6004	5178	4588	5365	14277	4001	6305	3989	5985	6093	4556	6675	6032	6239	5422	3784	6988	5859	5672	4233	4980	5046	7709	5292	5449	8107	6773	5170	7939	6192	6091	4082	4500	5763	4370	4519	5551	4934	3097	5206	4822	5215
ENSMUSG00000001128	Cfp	2472	744	3229	1662	3012	858	2423	3290	491	1003	2327	630	3878	5507	4998	2539	1023	1463	2191	1117	1894	1055	1642	595	1112	1709	1704	1902	1909	446	1178	528	2569	1386	574	4840	1121	1313	1395	2435	687	3434	1882	2653	879	2101	3064	558
ENSMUSG00000001131	Timp1	3716	1277	9201	18773	6422	508	3723	3716	258	227	7680	2426	3864	2509	24060	2128	616	545	5761	700	925	2386	11439	856	348	3936	1764	3325	1127	629	1667	1005	735	2094	3662	6356	930	1636	1818	3660	1179	9786	21254	5656	521	3228	3460	293
ENSMUSG00000001134	Uxt	898	541	765	628	917	510	652	891	954	897	1927	592	771	648	1058	892	708	1093	837	856	808	483	1278	961	876	748	644	600	648	633	706	821	1372	631	966	1281	719	613	794	884	500	814	711	808	523	565	830	1084
ENSMUSG00000001138	Cnnm3	3480	2423	1600	738	2277	2258	3475	3022	2850	4708	2610	2672	2144	2150	1261	2991	1998	1650	1387	3104	1476	2078	2263	3549	1870	3555	2256	1871	3427	3136	2946	7118	1582	2712	2386	2419	2266	1631	2111	3428	2238	1702	836	2005	2314	3013	2814	3240
ENSMUSG00000001143	Lman2l	3354	4616	2536	1844	3099	2770	3396	3320	2344	5005	2858	2806	2294	2559	2105	3613	3449	3078	3399	3623	2572	2501	2877	2468	2727	4213	3098	1926	3539	3348	3407	6350	1933	2102	3018	2716	2798	1347	1878	3304	4263	2697	2088	2729	2839	2945	3092	2665
ENSMUSG00000001150	Mcm3ap	2604	2250	3242	3070	2674	2237	3727	2923	2540	2054	4448	3539	2331	2566	2046	5043	1970	4333	1542	3622	2501	1405	3448	3303	2477	2728	2390	2284	2178	2082	2124	3845	2888	5074	2270	2549	3559	2477	1690	2565	2078	3448	3476	2355	2293	3232	2722	2887
ENSMUSG00000001151	Pcnt	1583	2156	3800	2232	2637	3081	2511	2262	1490	2505	4477	3512	2053	2920	2043	4432	2584	2668	1746	3499	2116	1805	4271	1963	2100	2530	2751	2049	2360	2788	1811	2757	2661	4079	2508	2492	2968	1806	2175	1559	1991	4041	2527	2322	3158	2177	2106	1694
ENSMUSG00000001155	Ftcd	2	0	2	0	2	0	4	0	0	0	0	0	0	2	0	0	2	2	0	0	0	0	0	0	0	0	0	2	0	0	0	0	0	14	0	0	0	0	0	2	0	2	0	2	0	3	0	0
ENSMUSG00000001156	Mxd1	1380	1479	802	1395	3384	1604	1931	1758	532	1120	8600	1646	2379	1351	4901	2348	1000	3661	1961	2460	3668	1138	5952	1525	2966	903	922	2140	2144	2160	1641	2900	6191	2438	2243	1846	2820	1801	2097	1359	1366	853	1579	2980	1644	1674	1637	605
ENSMUSG00000001157	Gmcl1	1906	1770	1218	1452	2953	1323	2579	3651	2576	1501	4901	2676	2277	2246	2575	2182	1730	1621	1847	2762	1874	1900	2489	2795	2557	1587	1596	1328	2433	2709	2246	3914	2481	2797	2583	2036	2326	2052	1198	1877	1635	1295	1644	2601	1356	2236	3400	2928
ENSMUSG00000001158	Snrnp27	4042	2659	1458	1744	3133	2210	3048	2996	2575	1986	6751	4703	3674	3271	3013	3000	1894	2404	2443	2649	3322	2233	4007	3852	3267	1798	1720	1168	2404	3214	3350	2864	4202	4073	3618	2835	2756	2857	1808	3981	2456	1551	1975	2759	2265	2643	2790	2927
ENSMUSG00000001166	Oas1c	98	470	208	131	322	213	264	237	132	520	57	472	195	234	185	591	237	1242	331	136	254	116	432	584	318	627	308	288	237	186	226	484	805	158	262	695	594	230	320	97	434	221	148	284	218	229	221	150
ENSMUSG00000001168	Oas1h	0	2	0	7	0	1	0	0	0	0	0	2	0	2	0	0	0	18	0	0	4	2	2	0	8	4	0	2	0	0	0	0	0	0	2	0	0	6	0	0	2	0	8	0	1	0	0	0
ENSMUSG00000001173	Ocrl	1710	1951	2163	2665	1988	1198	3000	2398	2126	1709	1385	1337	1880	1517	1780	2524	2167	1755	2245	2640	2572	1827	3319	3006	2508	1712	1524	1719	3111	2200	1404	3770	2754	2279	1816	2652	2448	1175	2042	1684	1802	2300	3017	1751	1228	2601	2233	2417
ENSMUSG00000001175	Calm1	42169	17398	28394	35426	23302	25737	25275	67092	63357	33626	55271	90609	33609	25844	30257	25763	15308	25466	22167	18508	22643	51682	29412	16021	17969	29303	18495	23830	18511	18521	47839	29246	26431	24592	20038	30220	22466	16022	10142	41534	16067	30198	40109	20522	26379	21915	62475	72021
ENSMUSG00000001211	Agpat3	6189	6554	11256	5643	6515	4621	6614	8414	6489	6464	14997	4402	4915	3828	4530	10544	5261	8371	5759	7913	5973	3736	10550	11447	6086	5993	3907	4851	5813	4340	4126	5387	10371	3332	5271	6383	7545	2852	5148	6096	6053	11971	6389	5738	4736	5735	7835	7376
ENSMUSG00000001225	Slc26a3	0	0	0	0	0	2	0	0	0	0	36	0	0	0	0	0	1	0	0	0	4	0	0	0	2	0	0	0	0	0	1	0	2	2	2	10	0	4	3	0	0	0	0	0	2	0	0	0
ENSMUSG00000001227	Sema6b	1155	333	1104	308	556	229	1064	631	196	302	1008	485	1015	1034	586	660	380	326	414	291	385	366	1149	204	238	678	545	615	539	145	319	378	267	707	223	697	300	446	350	1138	308	1174	349	490	235	923	588	223
ENSMUSG00000001228	Uhrf1	6801	9071	6940	8865	16307	7665	10515	12428	7270	11329	9718	9757	9841	9222	9347	9822	6769	4204	5391	16350	14281	8505	5463	4359	13265	2266	4901	4142	5101	11096	9369	14772	10288	11506	6545	5358	4363	9179	5640	6699	8377	7381	10037	14361	7856	9117	11573	8264
ENSMUSG00000001229	Dpp9	5435	4915	6675	5773	6083	4644	7276	3646	5732	5759	6721	5668	3819	5375	5141	5688	3890	3543	4174	8261	6027	4310	4939	3232	5204	5872	4739	3959	6186	4982	4701	8470	5410	4214	4796	5087	5304	6676	3706	5353	4539	7099	6536	5357	4760	6309	3395	6516
ENSMUSG00000001240	Ramp2	2568	335	396	148	263	162	1106	823	340	95	570	533	492	1034	308	430	176	362	333	182	172	303	851	213	484	756	501	242	385	249	750	436	302	701	208	632	214	768	68	2529	309	421	168	232	166	959	766	386
ENSMUSG00000001247	Lsr	3020	8547	4084	12244	7518	7845	8117	7475	3319	8984	17706	10858	8181	9217	24363	8901	7919	10538	14034	16115	13243	12672	13425	7372	11650	11521	8973	8915	13912	12673	9000	10934	19429	11434	9368	8971	8666	6490	8734	2975	7893	4343	13862	6621	8041	7038	6961	3773
ENSMUSG00000001248	Gramd1a	9741	3815	5150	3927	4354	4262	5694	3511	7908	2717	7325	4908	7839	6003	8298	4427	3658	8324	5355	4569	5248	5327	8196	3785	2925	5792	3765	4672	6632	6811	5037	6674	6233	8712	3326	5773	5865	4411	5622	9594	3523	5477	4446	3835	4368	4937	3269	8989
ENSMUSG00000001249	Hpn	3883	3395	915	622	3437	1157	3069	2103	86	28	74	7658	5785	4636	6471	1036	187	4967	6329	5673	657	492	8483	2821	90	4385	410	1682	6456	7201	4316	2626	2765	8532	3113	3106	3904	4016	5126	3825	3135	973	704	3027	1186	2661	1958	98
ENSMUSG00000001260	Gabrg1	0	8	0	0	0	0	2	0	0	0	0	0	0	0	0	0	0	0	0	0	0	0	0	0	0	0	0	0	0	0	0	0	0	2	0	0	0	0	0	0	7	0	0	0	0	2	0	0
ENSMUSG00000001270	Ckb	8356	1551	3702	762	2300	2726	1540	1276	1428	1032	987	18048	1332	1582	1021	1396	1584	2248	646	984	1192	1408	1066	744	904	2092	750	1522	1178	2488	5492	852	2056	706	766	3594	776	2702	1120	8230	1432	3937	863	2026	2794	1335	1188	1623
ENSMUSG00000001280	Sp1	5444	4307	4814	6952	7920	7983	7409	7673	5369	4822	4315	4788	3773	5890	4733	6504	3574	4415	5086	7760	5356	5064	8647	5991	4405	6174	5046	4700	7953	5108	5438	8750	5862	7306	7002	6876	6216	8463	5321	5362	3978	5120	7871	6975	8182	6424	7145	6103
ENSMUSG00000001281	Itgb7	149	90	454	88	374	372	242	108	211	54	103	70	470	878	789	157	278	3456	62	58	313	290	175	94	586	224	536	142	192	32	100	151	605	150	52	848	210	106	190	147	83	483	100	329	381	210	101	240
ENSMUSG00000001285	Myg1	2761	1592	1878	2495	2174	2767	2805	2393	2948	1050	1722	3752	1651	2583	1047	2114	1006	1754	2014	3019	3045	1736	2562	2086	1793	1646	1460	1151	2878	1304	3857	1441	2052	2786	3345	2743	2543	3575	2590	2719	1470	1997	2825	1915	2836	2432	2228	3351
ENSMUSG00000001288	Rarg	10759	4869	7509	15139	12207	17348	7615	8619	3995	4035	5895	4695	4180	8141	4055	8916	4202	6178	9933	16733	10556	11690	11817	6022	7530	12900	8500	8614	13814	5628	10590	6323	9915	11879	11024	11598	10412	17027	9602	10597	4497	7986	17140	10751	17781	6603	8026	4541
ENSMUSG00000001289	Pfdn5	8751	4880	5740	7551	8667	14169	8103	6416	6888	5112	4749	4912	5147	7057	6105	7074	4588	9014	8162	7860	9390	6936	12667	5197	8775	9544	4816	6631	9854	4107	9427	5965	10469	6186	11094	11052	8342	7253	5644	8619	4507	6105	8549	7633	14522	7026	5974	7830
ENSMUSG00000001300	Efnb2	2709	376	2139	7224	1944	7100	1032	1018	1330	254	7412	1516	814	816	10464	5491	890	1675	4310	2223	4675	1375	1808	390	5228	682	2005	16052	3379	1230	1196	284	4822	1472	392	940	620	440	1272	2668	347	2275	8179	1712	7277	895	948	1512
ENSMUSG00000001305	Rrp15	3889	4151	2894	3208	2845	1633	2920	5388	4459	1386	7382	5722	3235	3705	2153	3545	3901	1374	2861	3605	2213	1688	3414	4441	2790	3042	2710	1916	1427	3760	4636	1151	1540	6300	3842	2810	4072	6612	3828	3830	3833	3078	3632	2506	1674	2532	5017	5069
ENSMUSG00000001313	Rnd2	4309	3126	1611	1970	1205	905	3248	796	1100	3390	2775	3599	1079	861	1095	1616	1029	931	2622	1354	2194	1312	2409	1973	2667	3829	1872	1530	3000	1889	2488	1719	650	893	789	755	2170	2939	1080	4244	2887	1713	2230	1061	928	2816	741	1250
ENSMUSG00000001323	Srr	1180	1269	1408	608	865	846	2315	1038	838	923	814	1329	924	780	877	1599	1037	1579	1183	1147	1313	697	1455	662	931	1973	1012	904	911	945	479	1288	728	658	925	1049	1349	906	794	1162	1172	1497	688	762	867	2007	967	953
ENSMUSG00000001333	Sync	127	261	674	158	265	1316	441	199	512	456	467	189	240	232	490	358	181	1830	345	315	1273	153	452	391	1402	368	121	542	149	152	53	189	1438	348	80	422	190	627	1220	125	241	717	179	233	1349	382	185	582
ENSMUSG00000001334	Fndc5	852	532	40	1275	22	78	319	284	1438	3934	140	452	250	244	22	126	127	171	784	668	20	256	147	2032	34	800	826	122	242	184	444	329	21	137	887	66	1139	1266	263	839	491	43	1444	19	80	277	264	1635
ENSMUSG00000001348	Acp5	1790	5907	3799	4869	4290	3279	7110	3408	3548	5777	7319	3210	2928	5071	9904	7050	2456	6335	4397	5331	7645	3594	8144	5330	2979	6164	6133	5954	3409	1600	8029	4931	3298	4344	4546	14118	9236	6412	4335	1763	5455	4040	5513	3778	3361	6165	3173	4033
ENSMUSG00000001349	Cnn1	38	2572	874	192	112	252	1520	200	10	30	72	312	122	1548	166	356	126	50	142	606	70	144	348	208	211	254	298	204	78	786	163	566	46	282	52	3774	42	280	12	37	2375	930	217	99	258	1318	186	11
ENSMUSG00000001366	Fbxo9	1640	1862	2450	1493	1574	1643	1708	1712	1905	1543	1604	1549	1255	1424	1467	2797	2297	1827	1199	1934	2064	1713	1961	2284	4347	3489	1629	1946	1748	2240	1716	2441	3755	2288	4120	2309	1522	2148	1356	1615	1720	2606	1690	1386	1684	1481	1594	2165
ENSMUSG00000001376	Vps50	3114	3790	3805	3772	3844	4158	4881	6826	5945	3776	4675	4188	3185	2801	2718	3818	2298	2080	2679	3239	3388	2348	4054	5185	4600	2672	4678	2861	3768	3244	2972	6873	3426	2890	8872	9878	2730	6371	4097	3067	3500	4047	4271	3385	4262	4232	6356	6758
ENSMUSG00000001380	Hars	4876	10107	4553	8856	6384	4957	8589	7359	3567	6201	9290	8190	8703	7868	5937	7626	10015	8896	8338	6931	7614	7204	10584	8699	9098	10888	3793	7377	4232	4312	7767	8102	8318	7140	12305	11514	8947	9141	7639	4803	9334	4842	10027	5622	5081	7447	6853	4055
ENSMUSG00000001383	Zmat2	4283	8921	4245	5909	7385	5062	6761	5900	2413	6607	7837	7404	8500	5973	4774	8426	8397	6567	6056	6118	5930	5432	7509	5364	8794	10663	3511	5359	4055	3893	6548	5270	7676	5367	7815	7445	7032	5905	4963	4219	8239	4515	6690	6504	5188	5862	5494	2743
ENSMUSG00000001403	Ube2c	5956	4744	2417	7033	9289	3697	6047	9033	5493	5092	7655	15426	3535	7624	10511	6536	3749	3621	3220	9770	8586	7542	3906	7328	5893	1695	2596	3065	1627	10191	10376	9787	7478	7388	3440	6589	3107	5894	3526	5866	4381	2571	7963	8181	3789	5243	8411	6244
ENSMUSG00000001415	Smg5	9208	8163	10589	11734	15235	14783	20061	16974	8432	9330	15922	9870	14246	6521	10285	9557	8767	7337	9343	8946	9429	9018	10103	18213	7673	16997	8379	7611	10772	10621	11019	13519	8024	12335	10491	11296	10003	9231	10860	9069	7539	11262	13285	13417	15152	17394	15806	9585
ENSMUSG00000001416	Cct3	23969	20504	21085	25423	27036	29261	29194	38702	14324	22285	29221	21458	27110	17905	18379	24837	18342	15961	17701	21723	18685	18843	25080	32620	21122	21712	16349	13727	18083	19071	27772	26524	13545	29077	22380	28139	25358	20157	23757	23608	18935	22425	28783	23810	29991	25313	36039	16283
ENSMUSG00000001418	Glmp	10912	11123	13244	8802	10570	9087	15500	13570	30006	24600	23705	8699	12446	4703	9487	10287	6360	7046	10763	11473	8064	8598	11285	14790	6822	20388	9493	6943	9012	8799	16785	12159	7621	10113	9468	11578	11878	10635	10434	10748	10272	14086	9965	9309	9314	13440	12636	34109
ENSMUSG00000001419	Mef2d	10964	9097	7397	7809	6876	8604	11425	10306	4229	5340	7944	3016	9587	6068	5234	6396	4030	5437	5758	6542	7449	4908	8657	8158	4459	7500	6435	4959	7209	7322	6563	6131	5018	9384	5657	6950	6751	6405	6310	10799	8401	7867	8841	6056	8819	9906	9597	4807
ENSMUSG00000001420	Tmem79	1068	5401	2348	3806	3481	5835	4197	6989	2089	6010	1095	3208	2707	1248	2497	3667	3632	1525	3251	3767	2490	3335	3166	5401	3238	4980	1561	2514	3697	2147	3878	3546	2992	2322	4833	5533	4849	3126	4572	1052	4988	2497	4309	3066	5980	3639	6508	2375
ENSMUSG00000001424	Snd1	21820	27359	23411	98875	26322	31775	29166	19245	13044	16179	43625	31654	20655	19235	10726	13681	16675	9736	31347	33361	15560	20652	39408	27509	22083	21273	24585	15195	28973	24571	17757	26770	24271	27727	39279	32456	23921	34711	23714	21492	25266	24899	111945	23181	32567	25289	17921	14828
ENSMUSG00000001435	Col18a1	13364	43758	31020	72031	8163	4133	32014	16140	4575	36300	244895	78286	48607	21127	9762	40159	4660	4336	26022	21569	24349	23285	39708	19219	3693	8117	18903	10147	6667	49115	39719	36132	5746	105853	23809	14308	27077	53194	23470	13163	40410	32991	81552	7189	4236	27759	15029	5201
ENSMUSG00000001436	Slc19a1	3188	2738	973	929	556	638	2085	3516	1500	664	1729	2259	1976	1834	412	1778	897	343	647	2038	421	1152	3270	2783	359	821	967	722	990	1842	1340	2006	307	4555	2484	1507	1940	1675	833	3140	2529	1035	1052	490	654	1808	3274	1705
ENSMUSG00000001440	Kpnb1	18784	25399	35279	40716	31597	16257	26863	35462	16137	27355	23792	60292	28106	20175	30953	42227	17204	17761	31614	32042	28499	17505	32090	20793	25740	19823	26660	18226	24519	27950	28834	42809	26960	46723	18490	19394	26244	18341	17248	18501	23456	37521	46098	27827	16662	23292	33022	18344
ENSMUSG00000001441	Npepps	4327	7399	7590	11847	9878	4114	8754	8411	4484	13531	6249	8432	6863	4202	14469	15826	5256	7625	13178	11443	9166	4835	11960	6499	9661	9080	10811	6331	10822	8684	8263	10982	11870	9882	5397	4997	9290	4639	6225	4262	6833	8072	13413	8699	4217	7590	7832	5097
ENSMUSG00000001444	Tbx21	18	14	104	4	24	38	18	30	28	24	6	0	16	62	74	36	12	232	12	2	10	2	14	10	38	6	48	10	34	38	16	8	67	16	0	128	62	12	92	18	13	111	5	21	39	16	28	32
ENSMUSG00000001445	Mrpl10	3111	4001	4173	4409	4985	3375	4592	5968	3255	3682	2966	10828	4401	2230	3597	5151	2000	3733	5574	4292	4151	1991	5876	3015	4566	4788	3416	2326	4179	3516	4860	3571	5597	5885	3674	3339	6316	2611	3214	3064	3695	4438	4992	4390	3459	3982	5557	3700
ENSMUSG00000001467	Cyp51	2910	2821	8966	11046	7221	1618	6996	8192	3781	3306	3074	3718	6500	3960	9681	6901	7242	4325	5076	7303	12084	5821	7019	3284	4587	3249	3342	6908	2789	3711	6402	3327	5912	5646	10400	5732	5491	8131	4717	2866	2605	9536	12506	6359	1658	6066	7628	4298
ENSMUSG00000001472	Tcf25	12459	11937	11094	10382	9405	11677	13350	16994	11279	11171	11082	12314	11129	10533	10561	11668	14443	11085	16982	9635	10624	15695	25678	12129	9523	24495	11102	14297	22506	19750	11780	38062	13269	10612	24701	23876	19189	9678	23444	12271	11024	11799	11754	8283	11968	11575	15824	12821
ENSMUSG00000001473	Tubb6	5633	6779	10434	19041	7313	5801	10341	8751	727	3371	14648	8966	8528	7122	13527	11680	7598	4472	7372	8660	10786	6608	14350	4433	2574	7060	4037	8227	3179	8121	6010	9957	8657	11278	4886	9818	6016	8383	5840	5548	6260	11097	21558	6440	5946	8966	8149	826
ENSMUSG00000001482	Def8	3776	4808	2402	2673	2243	3097	4200	6079	6851	3949	5381	6271	2141	2730	1410	3558	4937	1975	6132	4042	1390	4591	6383	5357	1618	6190	1511	3526	7275	5216	3182	6962	1590	3178	6219	6483	6152	1473	4583	3719	4440	2555	3026	1975	3174	3642	5661	7788
ENSMUSG00000001493	Meox1	11314	282	298	138	231	156	738	350	234	74	234	1518	743	664	168	236	98	382	86	88	116	202	568	130	220	556	208	184	218	136	622	148	98	846	90	470	166	346	82	11144	260	317	156	203	160	640	326	266
ENSMUSG00000001494	Sost	0	0	0	0	0	0	4	2	0	4	4	0	0	0	0	0	2	0	2	0	0	0	0	0	5	0	0	0	0	0	3	0	9	0	0	0	0	2	0	0	0	0	0	0	0	3	2	0
ENSMUSG00000001496	Nkx2-1	0	0	0	0	0	0	0	0	0	0	2	0	0	0	0	0	0	0	0	0	0	0	0	0	0	0	0	0	0	0	0	0	0	0	0	0	0	0	0	0	0	0	0	0	0	0	0	0
ENSMUSG00000001497	Pax9	18	4	353	30	1361	92	0	0	6	0	6	26	8	408	833	214	2	340	0	0	484	6	16	299	406	0	0	0	68	38	531	0	178	172	6	2	46	148	9	18	4	375	34	1199	94	0	0	7
ENSMUSG00000001504	Irx2	9192	14180	8128	8368	15669	21786	17066	11865	722	5377	9905	15142	8918	9567	15310	31522	4098	2413	7264	24120	12850	5928	13978	14958	15562	22681	9500	21193	16719	17739	15118	12129	6702	12588	18768	11725	30373	15240	21191	9054	13095	8644	9474	13799	22329	14798	11048	821
ENSMUSG00000001506	Col1a1	27940	121857	269228	65312	40060	46529	150375	170445	42286	8527	27484	108619	53502	78506	27474	73099	31142	59246	35287	23255	14410	76915	119647	18465	32638	163896	47521	49307	12419	4782	8225	35918	14376	58352	24638	209948	34108	35143	3718	27519	112535	286335	73945	35280	47689	130387	158715	48068
ENSMUSG00000001507	Itga3	5308	8402	7972	47915	9313	5888	15005	15155	3603	4543	32798	17706	14890	9797	32070	26516	5411	12488	33009	14957	16867	9007	20552	4299	13743	6530	36433	11612	5218	14883	24026	10934	18564	11041	3410	6564	7416	7828	12426	5228	7759	8479	54249	8202	6035	13010	14112	4096
ENSMUSG00000001508	Sgca	12	40	6	1	8	3	275	204	0	0	6	9	12	90	4	2	0	6	20	46	0	0	58	6	4	4	6	0	20	34	20	8	2	6	6	34	32	21	0	12	37	6	1	7	3	238	190	0
ENSMUSG00000001510	Dlx3	22	1048	122	8	1524	837	156	152	0	779	68	588	28	253	42	887	387	212	114	1618	34	744	142	288	54	46	1070	636	1314	378	148	2901	410	62	18	783	460	264	212	22	968	130	9	1342	858	135	142	0
ENSMUSG00000001517	Foxm1	3896	3752	4910	3927	7205	3685	4606	6056	4988	3496	5671	11672	4708	6618	5677	5854	3770	1673	3701	6233	5256	4898	3406	8982	4652	1201	2826	3472	2453	6505	4804	7700	4017	6246	5322	3008	2772	4899	3003	3837	3465	5222	4446	6345	3777	3994	5639	5670
ENSMUSG00000001518	Itfg2	1348	2654	1196	700	2121	1325	1908	2021	1430	1291	3083	4857	2590	2247	1246	1978	1206	1879	1311	2276	1339	1062	2330	3858	1605	1947	1168	1870	2088	2519	3006	2548	1769	2833	2692	1868	2177	1345	1014	1328	2451	1272	793	1868	1358	1654	1882	1626
ENSMUSG00000001520	Nrip2	69	177	71	28	187	84	117	36	9	8	132	239	125	97	487	111	61	86	52	87	73	102	182	74	92	98	42	127	200	99	193	199	43	143	115	76	83	95	88	68	163	76	32	165	86	101	34	10
ENSMUSG00000001521	Tulp3	9189	3797	3602	2045	3358	1834	5223	4686	2694	1803	5434	7000	5112	5660	1011	3027	2565	1246	2764	4651	1640	3947	4366	7525	1901	2853	2087	2861	2734	5188	5205	5088	1001	7860	4064	2632	3868	4760	2492	9051	3507	3831	2315	2957	1880	4529	4364	3062
ENSMUSG00000001524	Gtf2h4	2036	2595	1520	1411	2848	2719	1763	1827	2059	1979	2425	2200	1984	1627	1638	2394	1368	1454	1666	2736	2216	1176	2503	2370	2008	1173	1565	1110	1802	2040	2542	2956	2139	2042	1774	2507	1629	2211	1452	2005	2396	1617	1598	2508	2787	1529	1701	2341
ENSMUSG00000001525	Tubb5	66599	55179	66056	55031	81227	38372	45645	69574	41182	69285	86533	62276	62797	55531	61728	80152	47221	39502	48929	101340	54644	53789	66528	64047	61252	33876	53851	38618	28573	102359	63289	122553	59106	67042	58699	55135	60329	52672	47999	65597	50958	70253	62305	71535	39329	39578	64786	46813
ENSMUSG00000001542	Ell2	1909	1397	4825	2793	2356	3411	1781	878	3829	1261	1493	2184	1168	1190	2395	3141	1036	2615	1375	3143	3972	342	2028	1823	4733	1847	1352	2360	2156	2139	1064	780	3304	1779	2829	1982	1320	1545	1366	1880	1290	5132	3162	2075	3496	1544	818	4353
ENSMUSG00000001552	Jup	34572	41239	12548	49310	17735	17837	38698	33685	40010	25756	38965	51959	14983	15118	33375	35107	11627	16838	47417	39432	37696	17969	35950	11474	27552	43049	27707	21035	38247	27320	43850	24796	36502	18822	21401	17887	52728	37737	20992	34052	38084	13345	55828	15619	18282	33554	31367	45481
ENSMUSG00000001555	Fkbp10	16949	11895	25476	1170	1309	935	4331	3012	535	208	1776	9927	2439	2549	711	4551	816	1050	4632	2206	592	2110	3431	2913	694	3507	1414	1278	4986	3487	540	688	528	11197	664	5382	764	963	276	16694	10985	27095	1325	1153	958	3755	2805	608
ENSMUSG00000001558	Klhl10	42	87	25	14	10	2	70	15	44	6	26	82	29	6	2	8	14	94	8	26	40	0	10	12	28	48	14	8	24	30	66	12	32	14	4	13	48	29	0	41	80	27	16	9	2	61	14	50
ENSMUSG00000001566	Mnx1	0	0	0	0	0	0	0	0	4	0	0	0	0	0	0	0	0	0	0	0	0	0	0	0	0	0	0	0	0	0	0	0	0	0	0	0	0	0	0	0	0	0	0	0	0	0	0	5
ENSMUSG00000001569	Nom1	2650	3674	3205	2366	3665	2111	4147	3497	3849	2217	4627	2734	3691	2612	2994	4852	2671	2729	3182	3415	3351	2600	3846	3950	3691	2710	3034	1566	2766	3931	3151	2993	4081	4595	2368	4265	3274	3821	2186	2610	3393	3409	2679	3228	2164	3596	3256	4375
ENSMUSG00000001576	Ergic1	13257	15777	11989	8825	6704	5068	11712	17033	9709	5943	10885	7510	7622	10647	4751	8551	6752	5333	11265	12986	5422	9785	10560	20308	5429	6713	13061	8677	8398	12684	7887	15996	5579	11820	9537	11021	9776	12235	10252	13057	14570	12751	9992	5904	5194	10155	15861	11037
ENSMUSG00000001583	Tnk1	570	3999	852	1471	1995	2104	2022	1216	1530	2653	2540	5357	2340	1539	4641	3545	1864	2493	2897	5049	1464	1670	5062	2611	1375	3445	2743	2798	2348	1673	1772	4684	2420	1680	2061	1838	4658	1566	3630	561	3693	906	1665	1757	2156	1753	1132	1739
ENSMUSG00000001588	Acap1	875	597	282	242	450	425	322	332	384	100	1368	1216	900	1612	3085	2231	294	1671	4866	1349	298	408	1582	156	289	379	516	2581	485	122	364	1001	370	442	202	2924	785	1513	3271	862	551	300	274	396	436	279	309	437
ENSMUSG00000001604	Tcea3	84	68	73	29	68	10	188	458	44	21	1	32	88	230	34	94	23	72	58	70	32	16	73	71	21	46	30	37	134	22	99	31	18	74	22	94	12	233	0	83	63	78	33	60	10	163	426	50
ENSMUSG00000001622	Csn3	11754	2405	182	45685	1012	78	87802	17542	33860	1521	4784	11655	46706	18647	1122	1154	30055	36	28957	82662	8	182818	56513	16941	581	714	14046	63442	92053	46133	125561	124142	1250	51642	66264	59753	143626	6097	5627	11577	2221	194	51724	891	80	76131	16335	38490
ENSMUSG00000001627	Ifrd1	3782	4169	7509	10007	5887	7489	4046	3904	8841	5140	8135	14637	2900	5347	7145	4770	3701	5100	4846	4917	15142	4192	8314	8710	3466	15368	3967	4869	3812	3656	6132	7657	8891	4797	7550	5655	7617	4142	7049	3725	3850	7986	11330	5185	7676	3508	3635	10050
ENSMUSG00000001630	Stk38l	3861	4060	2476	5119	4308	1501	5706	4492	4244	1852	5618	16509	5020	3312	3075	2521	1786	2127	3887	4511	2406	4207	5718	4317	1671	5560	2921	3687	3553	5352	6330	7244	1753	5767	5989	3043	3015	5439	5272	3803	3749	2633	5796	3794	1538	4948	4183	4824
ENSMUSG00000001632	Brpf1	4972	4249	3734	5828	8083	6105	5525	4309	6843	3863	8617	8622	6348	5409	5610	5938	4983	4451	3696	5863	6090	4559	5018	9212	6131	4021	3290	3001	6059	3048	5049	6127	5326	7968	6097	4327	4366	5350	2947	4897	3924	3971	6598	7119	6257	4791	4012	7779
ENSMUSG00000001642	Akr1b3	4542	3166	3946	1868	3570	2174	3307	4150	1262	1390	1382	6079	3894	4040	2684	3821	3651	3698	19445	3296	1281	5512	3632	8063	5361	1564	5218	2806	3502	2598	1862	4975	3812	4727	2270	7791	1582	4273	433	4474	2924	4197	2115	3144	2228	2867	3864	1435
ENSMUSG00000001655	Hoxc13	0	0	0	0	6	0	6	0	0	6	2	0	0	2	0	0	0	0	0	22	16	4	0	2	2	0	0	0	2	2	12	0	0	22	0	2	0	0	28	0	0	0	0	5	0	5	0	0
ENSMUSG00000001656	Hoxc11	0	0	0	0	0	0	0	0	0	0	8	0	0	0	0	0	2	6	0	4	14	4	0	10	2	0	0	0	0	0	0	0	2	8	1	127	0	0	0	0	0	0	0	0	0	0	0	0
ENSMUSG00000001657	Hoxc8	103	137	11	53	4	52	229	157	49	0	89	2	149	226	2	51	46	110	66	18	6	85	159	48	28	295	98	38	30	16	46	46	29	90	10	80	39	22	0	101	127	12	60	4	53	199	146	56
ENSMUSG00000001661	Hoxc6	101	136	22	52	20	72	160	160	40	6	128	12	108	121	14	74	31	64	26	12	84	138	109	88	74	195	60	75	27	36	47	39	50	98	12	116	66	38	0	99	126	23	59	18	74	139	149	45
ENSMUSG00000001663	Gstt1	510	2435	2082	296	80	207	1338	2034	1214	178	612	2150	4864	1752	541	2556	176	119	1233	3048	104	1894	6842	1637	64	842	1332	1609	1747	1244	2702	3217	666	1183	1391	6795	4199	710	2239	502	2249	2214	335	70	212	1160	1894	1380
ENSMUSG00000001665	Gstt3	600	3025	1639	433	606	837	1196	842	707	790	335	1695	1805	740	559	1792	724	561	1202	2669	247	768	5669	1908	507	1153	860	1315	2383	1027	1620	1889	910	1750	2165	6164	3476	619	1239	591	2794	1743	490	534	858	1037	784	804
ENSMUSG00000001666	Ddt	255	346	516	245	308	269	409	216	285	172	634	514	376	430	320	724	324	384	376	530	183	135	1101	301	343	295	290	333	387	141	365	278	464	552	358	723	752	131	304	251	320	549	277	271	276	355	201	324
ENSMUSG00000001670	Tat	2	6	0	0	0	0	28	0	0	0	0	0	0	0	0	2	0	0	0	0	0	0	0	0	0	0	0	0	2	0	0	0	0	0	0	0	0	0	0	2	6	0	0	0	0	24	0	0
ENSMUSG00000001672	Marveld3	819	4236	834	1409	1940	2760	3299	4178	7226	3039	3037	2120	2658	2215	1593	4244	3549	2689	3115	2882	2019	4414	4306	6111	7612	3719	3926	2089	3579	2702	2820	5545	4819	1658	5978	3869	3426	1459	2558	807	3912	887	1595	1709	2829	2860	3890	8214
ENSMUSG00000001674	Ddx18	7920	4930	3999	5632	4999	4952	4983	6641	4671	3989	7010	9110	4569	5128	3459	5215	3921	3544	3604	5388	4844	4901	5611	5175	5581	5050	4655	2949	4021	7470	5877	8909	4766	9233	8227	6752	5969	6486	4843	7801	4553	4253	6376	4403	5075	4321	6184	5310
ENSMUSG00000001687	Ubl3	7528	8559	7915	5133	7478	9630	7222	7446	7817	7326	7335	5613	4541	5177	5014	7020	5272	8179	6764	4634	7021	5982	8060	12819	10062	8847	6508	4975	7519	5424	5517	8883	13417	6396	9403	8740	9350	4941	7226	7415	7904	8418	5811	6586	9870	6262	6934	8886
ENSMUSG00000001700	Gramd3	1294	1326	718	348	235	745	1458	1804	1130	2713	1320	1832	1221	1056	830	1032	1395	2876	988	1018	1855	910	1825	2402	2288	1130	442	752	726	564	902	1429	2664	1261	3232	2220	872	1149	70	1275	1225	764	394	207	764	1264	1680	1285
ENSMUSG00000001707	Eef1e1	3628	1224	1172	2238	2770	2313	1904	4268	2615	1299	3271	4631	3761	1756	2379	2783	1394	1204	1206	1398	3277	2779	3992	2839	2629	2454	2435	1334	1115	3222	5017	1411	1915	3822	2385	1363	2506	2613	1998	3573	1130	1246	2534	2439	2371	1651	3974	2973
ENSMUSG00000001729	Akt1	24727	14806	18593	38436	17372	26083	17520	23089	49869	32448	59190	52716	20606	18714	14057	22787	14838	18397	15903	31190	27919	28875	17663	15302	19174	22609	24086	16124	12068	17815	22202	21873	19353	21537	17211	20463	15195	18528	8881	24355	13673	19774	43517	15299	26733	15191	21500	56688
ENSMUSG00000001739	Cldn15	254	41	43	32	73	52	74	76	60	13	138	74	152	182	40	30	70	48	16	11	28	56	100	16	42	96	125	37	60	84	56	48	49	97	28	178	38	94	20	250	38	46	36	64	53	64	71	68
ENSMUSG00000001741	Il16	1237	547	1132	281	887	683	1139	529	320	246	753	280	1043	1333	660	747	540	1893	277	158	425	429	706	288	352	579	641	522	556	118	444	371	436	494	217	1786	404	219	243	1218	505	1204	318	781	700	988	493	364
ENSMUSG00000001750	Tcirg1	7831	12052	14413	8703	8653	6758	11434	5227	11512	5033	15365	8042	12155	7801	10942	11655	6842	10589	8019	9394	8534	4120	10239	8947	4877	6000	8331	7338	8151	6853	6554	6656	5763	8605	6109	14103	10085	9546	11937	7713	11130	15329	9853	7621	6926	9914	4867	13086
ENSMUSG00000001751	Naglu	2800	2797	2290	699	2465	1594	3603	2695	5475	3730	2398	1897	2214	1349	2510	2284	1646	2214	2219	2346	4893	1121	2579	1707	3727	1801	1545	1173	2851	1427	3006	1837	3253	1648	565	2006	2387	1689	894	2758	2583	2436	791	2171	1634	3124	2510	6224
ENSMUSG00000001755	Coasy	4572	7263	1932	3354	3750	3287	5742	6118	4726	4701	3061	6019	3379	1773	2894	4599	2314	2904	4629	3543	4394	1557	6581	4084	6049	6637	2346	1860	4973	2567	5160	4143	4912	1870	3284	3307	7679	3225	3325	4503	6707	2055	3797	3303	3369	4979	5697	5372
ENSMUSG00000001761	Smo	12786	9422	7571	7153	6855	5176	15500	13439	7791	10316	604	11963	8711	6727	573	10125	2170	2418	11444	10249	4326	12463	8069	13292	572	23307	8542	5764	12044	12684	9585	18661	2188	12389	2480	9032	9869	16344	5991	12594	8701	8052	8099	6037	5305	13440	12514	8856
ENSMUSG00000001763	Tspan33	201	494	417	148	572	652	1003	248	686	7291	143	634	410	224	127	1070	291	1551	3372	934	1554	824	539	1737	394	2698	267	907	1531	498	344	1386	2371	294	446	2549	1135	388	676	198	456	443	168	504	668	870	231	780
ENSMUSG00000001767	Crnkl1	2479	3326	2201	2646	4648	3411	2648	2783	2508	2481	5253	6989	1729	3690	4210	4507	2240	2594	2754	4622	5872	2716	4288	6202	4094	2734	2537	2321	2227	2158	2068	3074	3005	3378	2541	3315	2541	2120	2010	2442	3072	2341	2996	4093	3496	2296	2591	2851
ENSMUSG00000001768	Rin2	20058	25739	13156	21831	35473	31837	26593	24485	10979	10327	15163	23221	12578	13557	54293	43771	14875	11300	22183	36153	28186	15809	23441	48911	13380	16552	16905	23024	22778	17236	12966	26061	14870	18053	14799	30881	21125	10944	18629	19756	23770	13992	24717	31241	32631	23058	22800	12480
ENSMUSG00000001773	Folh1	0	0	0	0	2	0	12	0	0	0	0	0	6	36	0	0	2	4	4	0	0	0	0	0	4	0	4	0	0	2	0	0	0	4	0	5	0	6	0	0	0	0	0	2	0	10	0	0
ENSMUSG00000001774	Chordc1	3791	5414	5271	4646	6966	5730	4798	5020	2622	4029	15232	5227	3554	3210	5857	6989	3912	5403	4774	5253	5922	3933	8595	3087	7048	6821	3601	3490	4942	6345	3550	4880	5155	4699	4843	4534	4321	4506	2069	3734	5000	5606	5260	6135	5873	4160	4675	2981
ENSMUSG00000001783	Rtcb	10269	10284	11585	10297	12048	11138	8711	9221	10186	7501	23642	13810	10083	8694	8546	17141	9699	11393	8007	10797	8541	7268	19277	9570	9399	18648	8229	9346	8562	7394	9592	10550	12908	13416	11116	16424	13987	8738	11103	10114	9497	12321	11658	10610	11416	7553	8586	11579
ENSMUSG00000001785	Pwp1	1974	2180	1963	2299	2365	2231	2054	2493	2706	1533	4317	3346	1962	2193	1825	3968	2028	1488	1533	3087	2171	1743	3636	2522	1842	3291	1732	2039	2200	1802	1973	3083	1849	2979	2652	3275	3108	2012	2012	1944	2013	2088	2603	2083	2287	1781	2321	3076
ENSMUSG00000001786	Fbxo7	1307	1532	1177	1124	1052	1414	1302	1364	1297	2109	1372	1366	780	985	963	2563	1482	1253	858	1245	1100	1098	2634	1560	2100	3536	1491	831	1184	1019	1055	1579	2450	1506	1288	1781	1811	1376	1415	1287	1415	1252	1273	926	1449	1129	1270	1474
ENSMUSG00000001794	Capns1	23779	19601	15529	32974	12794	20384	21039	18804	21424	12389	52843	35185	21902	30134	33415	13712	14220	20102	30638	28942	25528	27680	49921	18982	14760	30644	17405	16873	27989	21954	24711	31565	30929	37754	28480	24399	37661	18873	18264	23421	18102	16516	37333	11267	20892	18242	17510	24354
ENSMUSG00000001802	Lrp3	2760	92	28	53	70	66	304	242	82	4	90	166	175	364	49	46	24	81	40	18	70	80	125	25	44	208	56	38	32	46	278	94	13	267	32	289	18	91	0	2718	85	30	60	62	68	264	225	93
ENSMUSG00000001804	Dsg4	0	0	0	8	0	0	0	0	2	0	1	0	0	0	0	0	0	0	2	0	0	0	0	0	0	0	0	10	2	0	0	0	0	2	5	0	0	0	0	0	0	0	9	0	0	0	0	2
ENSMUSG00000001815	Evx2	0	0	0	0	0	0	0	0	0	0	2	0	0	0	0	0	0	0	0	0	0	0	0	2	0	0	0	0	0	0	0	0	0	0	0	0	22	0	0	0	0	0	0	0	0	0	0	0
ENSMUSG00000001819	Hoxd13	0	0	2	0	0	0	0	0	0	0	0	0	0	0	0	6	0	0	0	0	0	0	0	0	0	0	0	0	0	0	0	0	0	4	0	4	0	0	0	0	0	2	0	0	0	0	0	0
ENSMUSG00000001823	Hoxd12	0	0	0	0	0	0	0	0	0	2	4	0	0	0	0	0	0	0	0	0	0	0	0	0	0	0	0	0	0	0	2	0	0	0	0	0	0	0	0	0	0	0	0	0	0	0	0	0
ENSMUSG00000001827	Folr1	582	1637	32	4	107	362	1282	1682	2670	542	209	2158	34	40	38	16	217	122	906	144	286	2728	74	152	517	212	116	277	122	54	358	2204	929	72	3330	1210	842	22	258	573	1512	34	5	94	371	1112	1566	3035
ENSMUSG00000001829	Clpb	2225	5433	2180	1970	5889	4123	2375	2919	2789	5407	5702	5032	2302	2059	1702	2637	2000	2847	3541	4130	3486	2666	4610	3091	4499	3344	2228	2280	2142	2715	2029	5817	5173	3685	3738	2650	3526	2703	2294	2192	5017	2319	2230	5186	4226	2059	2718	3170
ENSMUSG00000001833	2007-09-01	17502	15706	14015	11299	14713	9475	14152	19514	7237	7829	24130	12813	9519	9432	12825	14277	8090	13877	13880	15960	11334	10239	25598	11083	14615	14349	9136	10632	12589	18273	9355	20472	15817	18744	18105	18094	12610	15164	7328	17239	14504	14906	12793	12958	9711	12271	18171	8227
ENSMUSG00000001844	Zdhhc4	2835	1700	1652	1188	1489	2388	2754	2894	3712	1524	2627	4221	1864	2360	1049	1860	1362	1930	970	1674	1744	1979	2310	4731	1893	3145	1737	1367	2583	3008	2435	1846	4369	2246	3169	2661	2517	2234	1902	2792	1570	1757	1345	1311	2448	2388	2695	4220
ENSMUSG00000001847	Rac1	23489	18647	31404	19855	24308	25508	23319	25419	22733	33306	24850	31806	22242	21198	22137	23677	16437	21076	18578	16812	23523	25501	29251	34991	24525	28400	23810	16590	22127	39433	29072	30595	50374	29731	23159	34542	24280	24199	32693	23135	17220	33399	22479	21408	26144	20219	23670	25842
ENSMUSG00000001855	Nup214	4442	4081	2503	3861	2960	3167	5939	5844	17846	3078	4953	7250	2929	4023	3792	5033	2740	4184	2089	4246	4258	4093	2437	4372	4728	3307	2857	2247	3624	3958	3247	7927	5984	4769	5088	4097	3371	4113	2504	4375	3769	2662	4371	2607	3246	5150	5442	20286
ENSMUSG00000001864	Aif1l	9867	1860	5374	146	8821	35250	5496	4836	7174	4594	278	2990	872	3554	42386	11874	7815	49147	232	1910	71821	1996	845	3286	60233	610	971	584	804	2180	3692	3232	69102	1996	1208	1784	2080	1630	4312	9718	1718	5715	165	7769	36129	4765	4503	8155
ENSMUSG00000001865	Cpa3	2	8	4	28	48	20	198	54	6	0	16	48	166	377	74	2	18	12	20	0	28	2	12	6	46	32	20	2	12	0	8	4	2	60	4	150	20	70	1	2	7	4	32	42	20	172	50	7
ENSMUSG00000001870	Ltbp1	5123	19457	5906	6260	2068	1629	34473	8932	3679	7359	5213	5498	11259	8171	1865	22030	6669	2613	5447	35077	1370	4387	7776	9442	582	9535	6584	8907	25697	12447	7140	6165	1391	8011	6025	25405	6144	20441	10581	5046	17969	6281	7087	1821	1670	29891	8317	4182
ENSMUSG00000001891	Ugp2	5530	6707	5186	8387	5120	3116	5031	15373	4991	8811	4005	3482	4449	3450	5910	4051	4350	3724	6613	11407	3381	2486	9723	4748	4631	5164	4967	4830	7044	3262	3117	22547	4201	5200	17100	6851	7483	7002	4614	5447	6194	5516	9496	4509	3194	4362	14315	5673
ENSMUSG00000001901	Kcnh6	0	0	0	0	0	0	2	0	0	0	0	24	0	0	0	0	0	115	0	0	222	0	0	0	66	6	0	0	0	0	0	0	230	0	0	0	0	0	0	0	0	0	0	0	0	2	0	0
ENSMUSG00000001909	Trmt1	3731	9440	3442	3567	3088	4114	3614	3140	6446	3274	5889	5440	4958	5648	3198	9471	3426	3591	5122	6378	2917	4051	8349	8167	5206	6030	7175	4331	6237	5455	4820	9595	2400	4934	5494	9169	5597	5460	4798	3675	8718	3661	4038	2720	4217	3134	2924	7327
ENSMUSG00000001910	Nacc1	7891	15374	14552	10220	9992	8685	9363	11042	13026	6936	8675	12550	8549	10618	8412	15912	11315	11246	13729	14731	8946	11300	15220	14585	15864	8972	11165	9533	14453	12206	8054	20462	10380	14987	12564	15172	11528	14957	9358	7772	14198	15477	11571	8800	8902	8118	10282	14807
ENSMUSG00000001911	Nfix	11936	33065	24474	8326	13266	18065	22032	22620	11464	7535	2899	7269	11567	14221	6452	23870	17357	12193	12445	36433	5223	23631	17385	18071	11407	16496	22634	13440	30512	25518	11164	51244	13659	16557	35651	25964	19878	23720	12719	11756	30535	26029	9427	11683	18515	19103	21063	13032
ENSMUSG00000001918	Slc1a5	1855	2729	3345	697	4893	7583	3708	2074	800	1730	2268	1864	3384	10845	6390	5407	2966	5282	1716	5567	2885	2106	5333	3510	3576	1786	1391	2142	4306	2353	1071	2274	3259	5155	1520	4852	2479	3088	1694	1827	2520	3558	789	4309	7772	3215	1931	909
ENSMUSG00000001924	Uba1	25296	24424	33236	38665	37861	15532	32701	35740	31950	25558	80765	29164	29415	28326	43478	33283	31015	31809	29491	36800	35374	29381	33995	35148	34621	23276	30602	25098	33259	33602	31587	57075	38007	33164	48801	31561	30263	32572	37806	24915	22556	35348	43776	33344	15919	28354	33280	36319
ENSMUSG00000001930	Vwf	3641	1629	1416	1639	2301	1638	3664	2696	720	751	7324	1169	2556	4861	2005	3077	1160	2332	2565	1258	5495	1678	4891	787	3052	3251	2049	2012	4298	1046	1778	2716	2085	3085	1426	2641	1742	1565	726	3586	1504	1506	1856	2026	1679	3177	2510	818
ENSMUSG00000001942	Siae	936	3592	2486	564	4014	1139	2404	2577	1519	2749	656	1500	1282	979	1933	3355	1985	2309	3394	2519	2195	1341	2020	2466	2783	3848	1764	1606	2576	2068	1357	2520	2046	1523	1799	3973	1888	1760	1292	922	3317	2644	639	3535	1167	2084	2400	1727
ENSMUSG00000001943	Vsig2	98	14	20	17	14	22	73	14	23	8	60	16	47	76	15	28	10	13	2	2	10	26	53	11	8	41	46	12	8	6	13	11	6	61	18	46	36	16	22	97	13	21	19	12	23	63	13	26
ENSMUSG00000001946	Esam	2871	666	1011	736	989	592	2269	1555	834	263	2363	808	1362	1915	927	1572	531	925	836	474	584	991	3016	386	1247	1877	1560	623	1144	534	950	1022	839	1661	534	1372	854	975	324	2828	615	1075	833	871	607	1967	1448	948
ENSMUSG00000001948	Spa17	244	263	204	96	310	246	329	430	92	206	114	218	204	191	109	351	138	362	164	195	281	72	260	140	54	525	63	280	168	243	128	113	292	218	239	427	338	222	334	240	243	217	109	273	252	285	400	105
ENSMUSG00000001962	Fam50a	3392	2720	4005	3264	3451	1831	2685	2234	4118	7016	5419	2647	2048	1694	4386	4273	3190	4090	2975	3912	5100	2132	4505	2912	4560	3732	2071	3158	3389	3260	3214	4848	5248	1989	3802	2818	3619	2703	2819	3341	2512	4259	3695	3039	1877	2328	2080	4681
ENSMUSG00000001964	Emd	4055	2733	4582	4492	5647	2988	4184	3209	2799	3359	4068	2983	2286	2186	6107	4716	3893	4516	3730	4796	5412	3373	5178	3554	5369	2529	2452	3564	3658	4312	3721	5680	7087	3793	3245	5320	3033	3978	4114	3994	2524	4873	5086	4973	3062	3628	2988	3182
ENSMUSG00000001983	Taco1	849	1223	1104	716	2089	1320	1471	1279	1157	1038	563	1332	950	776	827	1763	1721	1344	956	1156	2063	208	1498	1310	2115	776	647	435	1417	628	814	722	1407	1429	407	849	1750	822	868	836	1129	1174	811	1840	1353	1275	1191	1315
ENSMUSG00000001985	Grik3	1141	104	18	2	56	139	792	62	22	250	8	797	48	332	60	38	22	2910	40	104	5528	4954	100	1720	3330	86	326	33	146	1302	623	14732	236	503	146	148	22	104	5593	1124	96	19	2	49	142	687	58	25
ENSMUSG00000001986	Gria3	273	395	34	89	121	143	500	292	62	28	30	129	201	171	35	65	40	195	32	48	44	139	157	74	235	294	52	114	8	0	22	64	6	119	23	430	174	64	0	269	365	36	101	107	147	434	272	70
ENSMUSG00000001988	Npas1	16	7	8	2	13	18	6	10	0	6	22	10	8	14	14	20	16	2	14	6	11	10	8	11	4	14	10	27	28	4	8	0	4	6	4	2	51	9	0	16	6	9	2	11	18	5	9	0
ENSMUSG00000001995	Sipa1l2	6206	1458	2077	485	1312	1122	1546	2350	2249	723	1052	1752	1305	764	987	956	1657	1302	1102	878	1332	1586	1970	512	892	1411	612	743	2037	2252	1913	1772	1272	2284	2532	1840	1076	2589	680	6113	1346	2209	549	1155	1150	1341	2188	2557
ENSMUSG00000001998	Ap4e1	1097	966	615	1339	893	848	1527	1347	933	1425	995	1473	789	666	857	1461	760	904	800	1676	1343	820	944	1054	929	694	972	877	1003	922	585	1837	832	966	687	1417	934	679	657	1080	892	654	1516	786	869	1324	1254	1061
ENSMUSG00000001999	Blvra	2527	1901	1695	1429	1408	1472	2112	2518	2111	1712	2030	3982	1495	1410	1249	2247	1280	1883	1851	1808	1498	1304	1632	1713	2020	1347	1381	1120	1146	1155	1362	1691	1837	1907	1553	2760	2081	934	1631	2489	1756	1803	1618	1240	1509	1831	2345	2400
ENSMUSG00000002006	Pdzd4	2694	294	652	1538	1179	316	1307	1284	1638	1736	713	1077	128	565	324	722	1242	237	1425	949	1097	1320	815	2532	1324	3777	90	1173	1459	1557	1909	2150	1239	1470	647	1560	1494	2259	1726	2653	272	693	1741	1038	324	1133	1196	1862
ENSMUSG00000002007	Srpk3	66	12	14	5	4	40	82	78	16	6	6	2	28	78	48	6	14	18	0	4	4	0	12	6	22	57	4	14	14	8	32	2	12	6	2	85	26	14	0	65	11	15	6	4	41	71	73	18
ENSMUSG00000002010	Idh3g	8421	6309	5583	4962	6070	3971	7891	7769	7780	6546	6553	6046	5937	4534	6728	7542	5469	7068	6132	7570	5586	5672	10406	8468	5896	5754	4034	5584	7573	6913	5939	12606	6063	5618	9045	11014	8758	6625	7640	8294	5826	5938	5618	5346	4070	6842	7234	8844
ENSMUSG00000002012	Pnck	346	392	149	130	346	93	666	207	74	18	22	141	338	87	66	238	164	270	130	143	16	327	158	892	285	106	38	56	480	412	605	641	77	342	222	370	30	222	130	341	362	158	147	305	95	577	193	84
ENSMUSG00000002014	Ssr4	8408	5652	7567	5473	6827	3267	9148	5338	5060	5470	6757	4809	5244	4151	6995	8825	6495	7473	6587	8302	5262	6742	12306	6288	5315	6085	3572	5317	6425	7367	6322	6562	6954	5814	11391	13824	8074	7235	5976	8281	5220	8048	6196	6012	3348	7932	4971	5752
ENSMUSG00000002015	Bcap31	15179	11969	10393	13636	10919	5515	11604	12515	11088	12594	16524	9107	9930	6389	14908	12859	12326	8041	13760	15156	10879	11915	17667	16232	15662	12397	5811	10811	14350	11663	13437	18422	14541	10658	17542	16563	12860	13721	15204	14951	11053	11053	15438	9616	5652	10062	11654	12604
ENSMUSG00000002017	Fam98a	4120	5391	4909	3138	3615	2115	3572	3293	5111	2726	3337	3532	2897	1967	2317	2854	2307	2431	3007	7133	3039	2342	4941	5686	3427	7774	3623	2274	3157	3013	2871	6078	2891	2577	7470	4386	3626	7816	3019	4058	4979	5221	3553	3184	2168	3097	3066	5810
ENSMUSG00000002020	Ltbp2	8026	5185	18251	10020	12303	7353	20670	2315	3503	14543	5453	7307	5312	9430	12388	27943	12561	14613	7754	14863	13610	6517	9581	1444	18514	10754	11014	19835	24585	10258	18443	4625	14317	8470	2340	19972	13493	20966	7293	7905	4788	19411	11344	10835	7536	17922	2156	3982
ENSMUSG00000002028	Kmt2a	3465	7479	5648	5645	9174	5898	11147	6655	4632	7139	6112	6028	4778	4705	5305	7754	5525	7233	2722	9087	9111	5869	6741	5997	9808	12865	5601	6038	4885	8671	5694	14273	9846	7705	7911	8729	5654	8880	5811	3413	6907	6007	6391	8079	6045	9665	6197	5265
ENSMUSG00000002031	Ift46	2468	2511	2061	753	3086	2879	4559	1843	1706	1462	1342	3469	1577	1587	4130	3289	1998	3860	1318	2654	3528	2240	3676	2976	4544	3150	1216	2196	2003	3220	2670	4490	4997	3502	5211	4818	3307	2684	1145	2431	2319	2192	853	2718	2951	3953	1716	1939
ENSMUSG00000002032	Tmem25	36	98	28	24	189	120	140	82	35	157	40	138	88	38	34	143	86	745	64	74	59	80	20	210	878	66	32	28	18	233	65	241	1265	136	40	84	20	50	36	35	91	30	27	166	123	121	76	40
ENSMUSG00000002033	Cd3g	167	58	302	16	130	95	94	22	406	26	18	26	253	352	432	120	220	2123	52	16	98	48	96	56	210	171	416	32	88	28	32	28	344	30	36	520	72	50	128	164	54	321	18	114	97	82	20	462
ENSMUSG00000002043	Trappc6a	1183	1847	534	2172	1067	2701	1236	1421	1115	2004	4873	1995	2234	1364	2524	2726	2725	2156	4208	1629	2602	1372	3437	1530	3446	3079	1347	1530	2704	2760	1561	1542	4166	2315	2007	2156	1719	954	1240	1165	1706	568	2459	940	2768	1072	1323	1267
ENSMUSG00000002052	Supt6	7652	11713	7536	8780	9387	8836	13447	8111	6810	7085	7728	11102	8301	10117	11706	13192	6852	11601	11489	13610	12205	7392	12638	8000	11177	10771	11509	8692	7822	7714	5523	13509	9688	17119	8767	7180	66163	10258	9677	7537	10817	8015	9941	8267	9056	11660	7553	7741
ENSMUSG00000002055	Spag5	7086	1890	1675	1653	2389	1716	5136	2211	4090	2257	1447	5590	4232	3390	2746	4511	1581	1482	2038	6790	2538	2320	2579	2449	2370	841	1692	1680	1095	2247	4427	4168	1223	11646	2364	1765	17952	3671	2794	6979	1745	1781	1871	2104	1759	4453	2059	4649
ENSMUSG00000002057	Foxn1	0	0	10	2	12	56	2	1	0	4	5	0	0	0	673	4	4	922	0	12	1608	0	2	0	1462	0	4	7	4	0	4	0	3496	0	0	2	54	4	0	0	0	11	2	11	57	2	1	0
ENSMUSG00000002058	Unc119	2920	1766	1528	1068	1422	1307	4265	1137	2116	849	1414	2803	2043	2335	1568	2541	1308	2600	2291	2944	1939	1178	2913	1504	1452	2010	1516	1297	1423	1350	5382	2310	1059	4429	1207	1990	15120	2830	1928	2876	1631	1625	1209	1252	1340	3698	1059	2405
ENSMUSG00000002059	Rab34	2789	4322	2336	2706	816	1017	2170	1614	2574	2010	1969	3311	2370	2460	1624	3195	1236	1776	3673	3303	1163	1367	4089	2442	1323	3589	4452	3337	1235	2711	1978	4680	2014	5992	1175	2345	13890	3400	1469	2747	3991	2484	3064	719	1042	1882	1503	2926
ENSMUSG00000002064	Sdf2	4412	6319	3436	2801	2571	2536	5750	3350	2950	3329	3878	4093	3994	4179	4717	6042	2703	4412	5645	6074	4490	3014	9654	3331	3531	6044	5171	4408	3145	3861	3713	4868	3274	7515	3702	4802	40460	4911	4508	4346	5836	3654	3171	2264	2599	4986	3119	3353
ENSMUSG00000002068	Ccne1	1485	938	736	1238	1593	626	768	1564	1353	860	2826	5752	1181	1387	1782	548	1004	700	1476	1908	1290	1529	2172	940	322	1069	945	791	744	1590	998	1454	1485	4113	492	863	1070	1251	352	1463	866	783	1402	1403	642	666	1456	1538
ENSMUSG00000002076	Hsf2bp	20	17	20	6	64	46	30	8	6	4	16	10	14	16	178	24	0	30	18	28	36	10	24	24	27	58	24	28	24	8	26	0	273	22	14	28	28	6	22	20	16	21	7	56	47	26	7	7
ENSMUSG00000002083	Bbc3	497	566	536	549	1258	1218	576	383	120	734	3816	881	799	1000	1672	1855	1346	1556	813	1156	1498	882	1237	798	1979	1299	537	1230	970	1067	772	1064	1638	1014	754	676	771	676	554	490	523	570	622	1108	1248	499	357	136
ENSMUSG00000002100	Mybpc3	0	0	26	0	6	10	2	4	0	8	2	24	9	10	34	10	8	8	12	4	14	0	4	8	4	18	13	34	4	6	0	1	8	4	2	12	14	6	0	0	0	28	0	5	10	2	4	0
ENSMUSG00000002102	Psmc3	11539	8851	17221	14845	10895	13491	14283	13854	14346	19043	20434	25854	10082	12745	10738	20469	12227	16787	17528	13179	15313	15989	12505	13946	18625	13888	8589	8102	12319	10258	12672	16345	12848	17419	13568	16706	19930	15649	12178	11365	8174	18315	16807	9595	13827	12384	12901	16308
ENSMUSG00000002103	Acp2	4257	2540	7490	2359	4121	4001	5689	3543	3459	6690	4671	4112	2791	3160	2702	4768	2573	6005	3029	3097	4836	2802	2371	3595	3741	4871	2867	2382	2791	2509	2933	3635	3283	4225	1847	5846	3666	3662	2087	4193	2346	7966	2671	3629	4101	4933	3299	3932
ENSMUSG00000002104	Rapsn	184	118	328	158	427	242	141	102	214	1083	600	144	83	181	300	218	206	526	94	225	112	47	206	42	252	472	38	186	285	120	104	89	371	255	86	153	320	121	282	181	109	349	179	376	248	122	95	243
ENSMUSG00000002105	Slc39a13	2356	940	6892	3599	1406	1214	2325	1740	1328	2238	4471	1512	1193	1342	1792	2603	1058	1608	2441	1152	1335	2167	1973	1387	1249	2555	2208	1245	1607	1202	1628	1431	942	1775	1056	2524	1788	2126	1615	2321	868	7330	4075	1238	1244	2016	1620	1510
ENSMUSG00000002107	Celf2	1968	3014	2540	844	1972	3118	4366	3215	898	4111	2686	2458	1486	1934	3428	2614	1750	2132	2968	2112	1172	3383	1197	1644	2432	2042	2107	1408	1716	2117	909	9951	3166	1541	2996	2866	1239	710	276	1938	2783	2701	956	1737	3196	3786	2994	1021
ENSMUSG00000002108	Nr1h3	1706	356	430	339	356	532	518	343	148	652	889	286	432	1018	337	515	226	907	394	340	482	214	322	256	610	816	813	303	458	228	408	402	295	468	285	837	385	582	520	1680	329	457	384	314	545	449	319	168
ENSMUSG00000002109	Ddb2	665	687	529	565	555	900	1010	657	609	1697	904	955	539	592	626	1482	789	1212	840	858	949	739	736	1092	1063	890	603	997	849	693	738	1274	975	797	663	1495	896	785	557	655	634	563	640	489	922	876	612	692
ENSMUSG00000002111	Spi1	1692	1206	6883	1486	5040	3712	2462	1879	708	1731	3172	1212	2781	3123	4085	2731	1937	3688	1408	1120	2489	1037	2075	1022	2139	3583	1968	2529	2021	594	1542	959	2721	1390	888	5391	3032	798	1597	1667	1114	7320	1682	4439	3805	2135	1750	805
ENSMUSG00000002129	Sf3a1	4640	7863	8941	16881	11066	8044	9533	8284	3055	4230	6560	10062	6492	5883	6479	5681	6959	8025	7473	11091	9449	3909	10028	6680	7605	7030	5305	7835	10042	8654	6343	9850	8912	8568	11376	6501	8530	9586	5116	4570	7261	9509	19112	9746	8245	8266	7714	3473
ENSMUSG00000002147	Stat6	5476	5490	7889	5649	6964	7990	8133	4642	4335	6260	10584	5049	5383	4927	6789	6452	5779	8464	8453	5544	6846	4279	6003	6492	7494	11678	6547	5851	6547	5238	4457	7407	9633	5275	6534	8856	4794	4573	5284	5394	5070	8390	6396	6133	8189	7052	4323	4928
ENSMUSG00000002190	Clgn	332	24	90	2	18	2	14	6	0	2	10	2	8	12	12	0	7	18	0	2	10	14	0	56	17	14	18	8	6	0	10	14	4	20	2	48	10	20	0	327	22	96	2	16	2	12	6	0
ENSMUSG00000002204	Napsa	230	197	192	354	1050	623	848	174	142	182	423	134	485	1491	1461	694	358	1207	270	329	435	278	448	94	1901	731	362	432	332	100	394	160	572	396	172	2773	637	217	272	227	182	204	401	925	639	735	162	161
ENSMUSG00000002205	Vrk3	1883	3090	1707	1408	2186	2539	2193	1771	1306	2460	4727	3250	2501	2748	2335	2330	2310	2742	3613	3140	2258	3194	5038	2235	2009	2288	2426	1687	4138	2405	2042	2860	4948	1639	2666	3502	2452	1665	2098	1855	2854	1815	1594	1925	2602	1901	1649	1485
ENSMUSG00000002210	Smg9	1672	1606	2067	2297	1683	2172	2069	1893	1636	1334	4469	3190	2725	2997	3402	3227	2756	2766	2829	1983	1783	1712	5202	1932	1723	2559	2122	1899	2953	2304	1878	1946	2801	3775	2101	2555	2628	1432	1870	1647	1483	2198	2601	1482	2226	1794	1763	1860
ENSMUSG00000002221	Paxip1	2745	4018	3543	3276	5329	2224	4772	4575	3767	2475	3009	2038	3439	3199	2548	4146	3501	2274	3151	4137	3739	3435	4158	3873	2317	2442	3304	1581	3067	4182	2463	3338	2815	3832	2616	4088	3473	3213	2715	2704	3711	3768	3709	4693	2279	4138	4260	4282
ENSMUSG00000002222	Rmnd5a	8944	11465	7236	2302	9292	6280	12491	15107	8963	8688	9588	17169	8878	7242	8274	9816	6021	5895	9583	10611	5434	9207	10580	11628	9082	6233	4091	4393	8837	9834	7241	16595	9983	14180	13362	9544	7547	8382	11850	8809	10588	7696	2606	8183	6437	10831	14067	10189
ENSMUSG00000002227	Mov10	3268	2525	2769	4901	1608	1438	4271	2337	3219	2172	4408	2311	2323	4742	1239	1812	1345	3697	2888	2898	2358	1356	1332	3560	1040	1215	3458	1407	1919	1806	2106	2120	1362	3088	1234	3303	2487	2466	2468	3219	2332	2945	5549	1416	1474	3703	2176	3659
ENSMUSG00000002228	Ppm1j	1181	417	384	449	117	248	384	179	154	954	728	394	257	230	234	242	134	311	316	213	63	188	362	620	192	704	1215	248	419	260	476	132	120	500	330	558	452	675	981	1163	385	408	508	103	254	333	167	175
ENSMUSG00000002233	Rhoc	29202	11130	19279	26017	7002	7172	16411	9237	5348	23921	65235	9559	6785	13732	16059	13243	11163	4782	23625	22497	5052	7537	18360	12904	3628	35585	18322	16970	12788	9238	20909	8475	2653	16072	9848	23787	17698	17495	20652	28762	10279	20504	29456	6167	7351	14230	8601	6079
ENSMUSG00000002240	Prr27	0	798	0	0	0	0	22	6	0	6	2	6	8	6	0	2	0	0	1	12	0	0	4	340	0	0	0	179	6	24	0	553	0	15	12	126	20	6	0	0	737	0	0	0	0	19	6	0
ENSMUSG00000002249	Tead3	1726	3624	1701	1532	2793	3194	2538	2115	2133	1740	1448	2363	1121	1499	1372	3091	1899	2696	1732	2906	3669	2640	2555	4450	2663	2192	3886	2025	4157	3038	3610	2445	3462	3029	1672	2258	2442	2393	2144	1700	3347	1809	1735	2460	3274	2201	1969	2425
ENSMUSG00000002250	Ppard	5076	5642	9059	4995	5789	8099	3688	2904	3419	4092	5719	2022	1827	3822	3615	5086	5945	6946	4320	5007	8309	3372	5459	5862	11401	2946	6013	3240	5372	3693	2736	5992	9614	3333	3717	5109	3919	4232	6176	5000	5210	9635	5655	5098	8301	3198	2704	3887
ENSMUSG00000002257	Def6	788	1504	2051	906	1318	1228	979	438	228	2183	913	715	673	1517	1846	2056	1438	1558	1713	2126	578	535	2033	2990	3363	1707	2321	1487	2255	432	615	1821	1240	944	623	2529	1224	819	2040	776	1389	2181	1026	1161	1259	849	408	259
ENSMUSG00000002265	Peg3	270	3400	1464	356	358	1110	16320	9168	644	2532	262	8501	152	6999	284	5980	4901	4102	34	8311	3090	7184	7643	4549	4769	6376	86	94	17866	11186	18	9583	2763	11569	52	366	174	7022	490	266	3140	1557	403	315	1138	14151	8537	732
ENSMUSG00000002266	Zim1	358	58	0	0	8	12	36	42	0	6	6	12	58	146	7	98	18	60	0	30	0	3	156	180	18	22	6	42	386	39	40	232	46	189	0	12	405	62	0	353	54	0	0	7	12	31	39	0
ENSMUSG00000002274	Metrn	19387	930	639	208	960	1073	1275	1244	1596	1168	802	1239	851	888	446	812	583	2883	397	941	1568	1721	661	1295	6831	192	864	315	913	1173	1532	1128	2728	2487	382	765	523	827	481	19095	859	680	235	845	1100	1106	1158	1814
ENSMUSG00000002279	Lmf1	3720	6066	2319	2305	2539	3336	4102	3586	3547	3773	3704	2975	2615	1762	1667	3103	2279	2312	2847	3269	2795	2135	5746	6636	3412	2392	3535	1774	3535	2930	3603	5374	4893	3192	4479	3804	3218	4977	3186	3664	5602	2466	2610	2236	3419	3557	3339	4032
ENSMUSG00000002280	Narfl	2055	2075	2020	1340	2285	3467	1604	1274	2421	2097	2378	1573	1311	1138	1793	2463	2209	4206	1781	1783	2523	1323	2344	2507	5524	1324	2451	1587	2508	1825	1932	2562	6150	1181	1786	2785	2080	1698	1878	2024	1916	2148	1517	2012	3553	1391	1186	2752
ENSMUSG00000002289	Angptl4	7047	1382	6595	3754	2258	670	1517	2376	244	126	2811	530	3093	3277	4116	5339	731	1153	1905	1096	476	1049	7368	2158	503	1564	5512	1989	2526	366	839	1692	683	1503	824	2755	842	1886	2927	6941	1276	7014	4250	1989	687	1315	2212	277
ENSMUSG00000002297	Dbf4	1971	2002	2704	4285	3643	1601	2499	3530	3409	1450	3881	2314	3028	3392	2427	2823	3395	1767	2294	2281	3776	1890	2187	2379	1824	1046	2444	2341	1244	2837	1936	2337	2927	3502	3003	2862	1590	2738	2240	1941	1849	2876	4851	3208	1641	2167	3287	3875
ENSMUSG00000002307	Daxx	2984	4715	3566	3417	4897	3772	2456	2541	3436	2833	3692	3005	2914	4233	2226	4316	2798	4698	3208	5945	4133	2070	3924	4154	4169	3125	3840	2669	4015	3999	3057	3926	5246	3343	3068	5323	2764	2774	3041	2939	4354	3793	3869	4313	3866	2130	2366	3906
ENSMUSG00000002308	Cd320	3036	3011	892	708	1760	1042	2351	1937	3301	1844	3015	2163	2276	2628	938	2393	1439	941	2100	3968	852	1248	3564	3311	1307	1255	1680	1514	1967	2007	3536	3790	1690	3603	2673	3173	3070	3389	1363	2990	2781	949	802	1550	1068	2038	1804	3752
ENSMUSG00000002319	Ipo4	2521	2341	1349	1353	2076	1227	3622	2284	2693	2860	1587	2651	2465	1949	1285	2844	1589	1615	1226	1574	1269	1952	1711	2688	2015	1728	1550	1569	2533	1893	4441	2163	1231	4205	1871	1763	2342	1774	1426	2483	2162	1435	1532	1828	1258	3141	2127	3061
ENSMUSG00000002320	Tm9sf1	4580	5592	4558	3466	7651	3036	8569	4675	9948	6910	3733	6990	4648	3040	3122	4479	4724	4436	3232	4403	4321	6543	4549	3541	6770	4439	3172	3019	7245	4654	9471	3613	5591	7142	6761	4313	4647	3908	3593	4511	5164	4848	3924	6738	3112	7430	4353	11308
ENSMUSG00000002324	Rec8	0	0	4	0	10	7	10	0	0	2	7	4	4	22	6	156	0	36	4	0	2	0	6	0	2	6	4	2	4	0	6	0	20	4	0	2	0	0	0	0	0	4	0	9	7	9	0	0
ENSMUSG00000002325	Irf9	1668	3867	2546	3372	2624	3068	4077	1635	4809	5462	2312	2412	1829	4844	2060	5531	3217	8974	2830	3345	3802	2688	2186	2092	4890	3379	4794	2987	3224	2649	5120	2538	5484	3964	1961	6226	4015	1976	3580	1643	3571	2708	3818	2311	3144	3535	1522	5467
ENSMUSG00000002326	Gmpr2	1794	1812	1738	1298	2412	1761	1889	1319	1673	1842	1974	2826	1527	1412	1538	2300	1328	2050	1159	1002	1235	1453	1289	1338	2897	1597	999	1116	1460	1300	2745	1276	1744	2255	1115	1789	1478	1330	1290	1767	1673	1848	1470	2124	1805	1638	1228	1902
ENSMUSG00000002329	Mdp1	1114	852	853	700	1454	896	1723	640	1539	1569	827	1165	1012	1034	1235	1830	1480	1611	815	894	1163	1316	1140	859	2193	1602	714	956	2170	790	2025	1081	1324	1267	985	1406	1224	472	564	1097	787	907	793	1281	918	1494	596	1749
ENSMUSG00000002332	Dhrs1	2117	2913	2502	1832	3162	2068	3229	2163	3874	4413	2247	2270	1888	1897	1995	3644	4364	2328	1578	1613	1715	2199	2644	3530	4834	2137	1598	1760	3375	1664	4280	2442	3343	2792	2852	3282	3091	1622	2257	2085	2690	2661	2074	2785	2120	2800	2014	4404
ENSMUSG00000002341	Ncan	239	64	4	8	16	0	160	6	6	6	10	20	12	36	0	22	4	0	2	120	2	26	98	640	4	72	6	0	146	148	208	16	6	158	0	18	337	154	36	235	59	4	9	14	0	139	6	7
ENSMUSG00000002342	Tmem161a	2900	2426	2755	1662	2894	1370	4588	3614	3782	2044	2379	3922	2423	2458	2814	3436	1915	2373	3330	3737	2880	2396	3963	3810	2653	3878	2413	2246	3550	2858	2770	4046	2651	3384	2485	3360	3914	2887	1656	2856	2240	2930	1882	2549	1404	3978	3365	4299
ENSMUSG00000002343	Armc6	640	981	795	466	739	587	903	1507	1049	516	812	1506	652	957	834	897	739	905	621	896	787	533	802	846	666	749	966	548	691	789	765	1253	1165	950	985	1290	974	1006	340	630	906	846	528	651	602	783	1403	1192
ENSMUSG00000002345	Borcs8	1000	1463	1304	682	1956	1485	2102	1617	1094	917	721	1831	1209	998	1738	1811	1381	2088	1778	1810	1395	1388	2650	1213	2292	1655	1176	1123	2456	1353	1020	2300	2918	1273	1359	2306	1858	1646	1219	985	1351	1387	772	1723	1522	1823	1506	1244
ENSMUSG00000002346	Slc25a42	356	389	235	224	429	428	518	456	813	275	237	226	158	374	622	408	284	1222	311	357	657	407	410	492	678	281	468	224	562	256	232	625	1283	311	302	405	401	337	146	351	359	250	254	378	439	449	425	924
ENSMUSG00000002365	Snx9	5038	5082	5700	4288	5925	3876	5196	3351	4597	5374	11728	3204	3136	4735	4601	5416	4592	3960	7597	5712	4460	4571	10363	4510	5087	4831	6462	5162	6658	4902	2288	6007	4041	5712	5106	6884	5939	5036	6422	4962	4693	6062	4855	5218	3973	4505	3120	5226
ENSMUSG00000002372	Ranbp3	7245	8383	7853	5319	11364	7050	11772	6804	6817	7180	10316	7622	6666	7498	6778	10087	6371	6209	7269	12348	7566	7434	9208	5421	11368	11705	7023	5687	8535	8539	8823	11926	9065	8908	8107	7676	8004	7822	7102	7136	7742	8352	6022	10008	7226	10207	6336	7749
ENSMUSG00000002379	Ndufa11	4159	6341	4544	2904	5659	4119	7661	4744	7425	3741	6142	6288	4369	4644	2905	4635	3452	4148	6074	6125	3947	3180	6263	2972	6747	6292	2892	2573	4868	3933	5150	5287	6867	5081	6286	7487	5649	4755	3078	4096	5856	4833	3288	4984	4222	6643	4418	8440
ENSMUSG00000002384	Bmp8b	48	68	81	30	56	126	40	23	9	40	95	103	44	84	45	65	79	56	71	70	73	15	79	40	15	82	30	22	76	27	28	10	39	50	22	22	51	76	40	47	63	86	34	49	129	35	21	10
ENSMUSG00000002393	Nr2f6	5653	6455	6410	4594	10857	5262	7556	14703	13888	4199	7818	16297	4156	6434	8892	7102	6021	11502	7382	9866	5444	10814	9052	10249	14338	11822	6220	4907	9664	7414	9568	14018	14209	9873	8076	9314	7819	10458	4978	5568	5961	6817	5201	9562	5393	6552	13691	15787
ENSMUSG00000002395	Use1	4188	4496	3673	2127	4471	2955	3091	4398	4704	4045	4301	6083	4676	4238	4036	5937	3033	6768	4195	5120	1640	3471	7226	4408	6715	7411	5338	3086	3663	3546	3338	6340	5229	3601	5386	6532	3981	3965	2390	4125	4152	3906	2408	3938	3029	2680	4095	5347
ENSMUSG00000002396	Ocel1	1479	1577	1729	1017	2642	1421	874	1345	1071	815	2133	2962	1241	1507	2205	1664	1499	3381	1806	1888	1180	1926	1896	1037	2262	3535	1513	1365	2037	941	1385	1239	2534	1305	1287	1391	1679	2035	1300	1457	1456	1839	1151	2327	1456	758	1252	1217
ENSMUSG00000002409	Dyrk1b	1011	1579	701	139	1006	1534	2190	1113	477	1166	774	1903	1275	1242	1752	1012	99	1908	1176	1527	1196	2202	1436	362	835	1275	817	132	1775	2801	1286	2786	1939	2311	1304	1113	834	844	741	996	1458	746	157	886	1572	1899	1036	542
ENSMUSG00000002413	Braf	2396	2333	1956	1490	2295	2700	2757	2365	1478	3269	2656	3292	1872	1898	1393	2415	1438	2490	2205	2209	2410	1732	2804	2993	3846	15670	1603	2891	2442	2248	1636	3570	3998	2353	3060	3490	1936	3363	1961	2360	2155	2080	1687	2021	2767	2391	2202	1680
ENSMUSG00000002416	Ndufb2	1492	1543	785	477	767	810	1137	1395	1363	876	1102	1728	1387	937	697	1249	604	998	836	879	1014	875	987	967	777	5751	756	787	1054	897	1058	973	1088	664	1209	1362	901	1353	841	1470	1425	835	540	675	830	986	1299	1549
ENSMUSG00000002428	Hltf	2671	2732	2625	2498	3902	1601	3089	2667	2450	4993	2874	1556	2233	1570	2366	3637	2304	2950	2404	4266	1902	2590	3502	3118	3634	5558	2314	3011	3144	2043	1554	3795	2364	1980	3102	3914	2726	1966	3554	2631	2523	2792	2828	3436	1641	2678	2483	2785
ENSMUSG00000002455	Prpf6	6366	10849	5736	6370	8860	6401	7349	6701	6685	7035	11002	19920	4489	7044	11294	9185	4415	11165	5785	10157	10915	6203	9948	7609	10529	6589	6414	5398	10648	11591	17560	13047	11076	8448	7488	7571	7580	8340	4068	6270	10019	6100	7212	7803	6561	6372	6240	7599
ENSMUSG00000002458	Rgs19	2391	2709	3826	2615	5009	3957	2374	2656	2340	2921	1198	3957	1669	3077	5486	3819	2745	6103	2908	2664	5857	1530	2986	2549	6207	3501	2218	2105	2809	2573	3489	3432	6876	2858	1039	4650	3117	2715	1346	2355	2502	4069	2961	4411	4056	2058	2473	2660
ENSMUSG00000002459	Rgs20	2000	1484	667	1023	2006	493	1919	1542	668	1251	191	1239	223	539	195	274	998	889	1302	1185	527	1077	1075	540	891	1110	1096	413	2446	1126	1413	2572	513	1252	2293	1258	1076	838	1581	1970	1370	709	1158	1767	505	1664	1436	759
ENSMUSG00000002475	Abhd3	112	322	176	78	183	42	266	302	1198	1694	458	306	111	82	60	228	140	253	262	262	54	102	313	399	108	1347	204	216	442	150	212	364	53	220	95	936	340	182	164	110	297	187	88	161	43	231	281	1362
ENSMUSG00000002477	Snrpd1	3791	6414	5176	7994	5671	3024	5318	6164	4181	3859	6093	6091	7595	5561	6660	6154	4000	3439	4317	5262	5403	4819	6929	6297	3992	7099	2854	3720	2420	4102	4573	4092	4964	5472	7096	6113	4162	5390	4483	3734	5923	5505	9051	4994	3099	4611	5740	4753
ENSMUSG00000002486	Tchp	1049	630	489	562	1149	1606	745	505	665	664	1347	1420	1070	680	788	972	857	1136	713	769	1227	814	948	1280	943	1930	1070	978	905	892	924	970	1004	990	899	574	864	653	982	1033	582	520	636	1012	1646	646	470	756
ENSMUSG00000002489	Tiam1	8005	5891	2082	104	5684	1327	3958	9057	6475	2659	780	3213	1381	4078	3187	1426	3696	2346	2406	8991	3087	2792	4312	9360	704	3413	3084	2007	2759	6786	2171	6894	790	4665	8373	2355	5158	2931	1822	7885	5440	2214	118	5006	1360	3432	8434	7360
ENSMUSG00000002496	Tsc2	6306	9498	5881	4762	5848	5898	7522	5255	6486	7917	6398	5275	3291	6202	4692	9514	5517	5088	6909	7441	5348	6963	8349	13550	5452	4764	7409	5477	9447	5876	5936	14582	4429	5532	6612	8623	7419	8185	7363	6211	8771	6255	5391	5150	6045	6522	4893	7373
ENSMUSG00000002500	Rpl3l	3	28	10	8	2	16	210	896	6	4	14	15	0	273	36	2	0	18	38	104	8	6	25	18	35	16	2	11	14	10	111	10	58	2	6	80	14	2	6	3	26	11	9	2	16	182	834	7
ENSMUSG00000002504	Slc9a3r2	3678	1653	1520	1141	1259	1030	2492	1692	3128	2430	1757	1725	1392	2322	701	2641	1388	1586	2042	2612	938	2697	2810	2837	1100	4125	1835	2796	3553	1912	3175	2641	715	2941	4099	4043	3313	3129	1968	3623	1527	1617	1292	1109	1056	2161	1576	3556
ENSMUSG00000002524	Puf60	22186	17557	14676	13937	17345	24942	19003	28194	22466	12885	29812	29770	15321	14579	7557	14670	26249	17113	12633	19235	15320	17164	19705	19809	25512	22834	12900	12661	19257	22012	18912	18611	15445	16793	24629	16656	16014	19329	31083	21852	16214	15609	15779	15275	25564	16477	26254	25538
ENSMUSG00000002546	Golga2	8949	8027	4642	5970	4512	6245	9050	9523	9414	7110	11395	16238	4467	7835	6139	7752	4766	8971	4370	9104	7309	7816	7075	8453	7407	9196	5738	4336	6988	9130	6194	10134	10516	8071	20074	7867	8610	10129	4733	8814	7413	4937	6759	3974	6401	7847	8868	10701
ENSMUSG00000002550	Uck1	3992	4214	2571	2877	2449	2689	4489	5155	6287	3669	4251	8166	2704	3391	3601	4147	3825	4254	2094	4726	3932	4365	2691	3903	4829	3511	1987	1790	3175	3479	4021	5742	4936	3437	4805	5134	4558	3605	2033	3932	3892	2734	3257	2157	2756	3892	4800	7147
ENSMUSG00000002565	Scin	1358	154	782	1004	3179	246	128	147	1900	1079	274	1396	304	199	10278	682	614	846	446	966	1534	342	1144	3122	1945	1664	110	414	1201	212	1432	2098	3595	517	2304	500	914	1208	1194	1338	142	832	1137	2800	252	111	137	2160
ENSMUSG00000002578	Ikzf4	88	160	86	48	32	58	290	60	16	24	23	133	31	231	64	278	30	239	26	172	10	80	22	204	34	90	110	82	319	197	87	127	50	303	10	416	10	214	26	87	148	91	54	28	59	251	56	18
ENSMUSG00000002580	Mien1	4477	8730	4242	3756	5242	3273	2812	4439	5905	6300	4852	9278	4186	1502	6027	4166	3599	7842	6200	4058	5372	1547	5350	2358	13846	11215	2579	2578	2719	2522	6434	2488	10839	1313	3688	2640	7260	3772	3804	4410	8062	4512	4252	4617	3355	2438	4134	6712
ENSMUSG00000002588	Pon1	2	0	0	0	0	0	2	0	0	0	0	0	0	8	0	0	0	0	2	0	0	0	0	0	1	0	2	0	0	0	0	0	0	0	6	2	0	0	0	2	0	0	0	0	0	2	0	0
ENSMUSG00000002602	Axl	7783	6699	24504	8757	22832	13990	8959	4792	2960	4822	9660	4178	6757	16340	35579	25424	7954	15454	11995	4930	14128	9049	9570	4817	8783	13870	11993	12149	8865	9861	4439	5504	10572	10308	2510	19955	7257	7132	6413	7666	6187	26061	9915	20108	14339	7768	4462	3365
ENSMUSG00000002603	Tgfb1	8998	2645	7275	4318	4977	5122	4713	7940	6127	2548	6599	8837	6301	5795	10177	6323	2493	4710	7165	2977	5240	4016	7199	2133	5220	5078	4979	3996	5074	5269	5814	3457	5607	10257	3407	5979	3478	5037	3751	8863	2443	7737	4889	4383	5250	4087	7394	6965
ENSMUSG00000002608	Ccdc97	2461	3058	2919	3183	3054	3588	3344	2375	2824	2387	5120	4552	3209	3819	4745	5164	4289	4424	4273	3995	3864	3574	4762	2549	5727	3886	3061	2571	5212	3700	2797	2922	4858	4899	2791	2948	4613	2273	3095	2424	2824	3104	3604	2690	3677	2900	2212	3210
ENSMUSG00000002617	Zfp40	314	481	284	233	226	250	451	402	377	434	240	276	146	364	215	592	263	302	286	352	218	284	278	892	358	242	336	377	405	319	336	794	174	356	274	388	572	294	348	309	444	302	264	199	256	391	374	429
ENSMUSG00000002625	Akap8l	2756	2940	2204	1178	3255	2454	2526	1175	1933	3509	1858	1825	2826	1922	1910	5273	1931	2564	1532	2321	1783	2359	2440	3679	3117	2290	2159	2261	3097	2610	2657	4723	2782	1868	2063	2081	2430	2207	1903	2715	2715	2344	1334	2867	2515	2190	1094	2197
ENSMUSG00000002633	Shh	0	0	0	0	3	2	0	0	0	0	1	0	0	6	0	0	0	2	0	0	0	0	0	0	0	0	0	0	0	0	1	0	3	0	0	0	0	1	0	0	0	0	0	3	2	0	0	0
ENSMUSG00000002635	Pdcd2l	1025	1155	733	1123	1147	1939	818	828	1203	1026	2086	1492	1202	1866	1546	1251	1103	2774	1368	1370	1663	1145	2556	1082	1917	1586	990	902	1710	1619	701	1314	3826	1401	1214	1365	1410	696	1066	1010	1067	780	1271	1010	1987	709	771	1368
ENSMUSG00000002658	Gtf2f1	4981	6170	6118	5074	7966	6514	6258	3976	3731	5003	9119	4797	5132	6058	6760	7289	5012	4895	6672	10367	7845	5157	7566	2923	7412	7182	7011	4984	6645	5615	7059	6682	6374	5394	6387	5390	6472	6421	5685	4906	5698	6507	5745	7016	6676	5426	3702	4241
ENSMUSG00000002660	Clpp	4196	3587	2721	2221	2910	2548	3202	3845	5086	3088	4166	4274	3442	2798	2569	3118	1917	2143	3245	5159	3590	2262	4202	1970	3480	5925	2990	2508	2580	2475	4193	4519	2816	3052	3871	4276	3063	3644	2258	4133	3313	2894	2515	2563	2612	2776	3580	5781
ENSMUSG00000002661	Alkbh7	763	921	549	291	848	502	963	632	860	914	1063	950	672	808	831	1094	531	788	777	1701	611	495	985	316	1014	1027	682	428	893	596	966	1055	569	542	563	953	1094	483	532	752	851	584	329	747	515	835	589	978
ENSMUSG00000002664	Pspn	3	7	5	0	9	12	0	0	57	0	6	0	0	8	5	6	0	4	2	2	3	4	0	0	2	2	12	12	6	8	0	3	4	0	0	4	0	3	0	3	6	5	0	8	12	0	0	65
ENSMUSG00000002668	Dennd1c	319	354	676	197	607	1025	409	158	189	166	349	156	536	625	853	486	284	1315	330	313	345	156	328	336	332	850	379	416	526	74	177	147	396	174	140	757	353	245	254	314	327	719	223	535	1051	355	147	215
ENSMUSG00000002679	Med6	1184	1086	940	1975	1124	1158	1020	957	1634	2436	2209	3175	1067	986	1004	1959	732	1439	869	1074	1401	1014	1244	846	1128	1277	996	863	1094	1150	1606	867	1129	1610	913	1235	880	1033	594	1166	1003	1000	2236	990	1187	884	891	1857
ENSMUSG00000002688	Prkd1	623	2753	1051	1263	630	255	404	627	528	3170	1114	1714	284	813	586	2349	697	870	1167	1685	798	1254	1441	1291	784	737	1882	2565	1206	1210	905	4714	890	848	3028	1550	1915	480	1286	614	2542	1118	1430	555	261	350	584	600
ENSMUSG00000002699	Lcp2	1465	731	3302	760	1991	1313	1216	1065	483	608	1472	602	1517	1681	1658	1146	659	2677	612	338	917	640	1230	478	728	991	1064	1063	959	316	645	572	1294	658	349	1935	986	362	538	1443	675	3512	860	1753	1346	1054	992	549
ENSMUSG00000002718	Cse1l	8617	9300	7527	6968	10816	5966	8953	10884	6725	8003	7398	16314	5884	7867	8535	9760	5005	9229	5183	11314	7895	6954	10010	11206	8026	3369	4897	4882	8286	13970	6942	17895	9608	10247	7087	9760	5751	8693	3810	8487	8589	8005	7889	9525	6115	7763	10135	7645
ENSMUSG00000002728	Naa20	3967	4236	2448	4637	5315	4097	3458	4621	3097	5166	4363	5490	3237	4128	7186	5138	3365	2608	3698	5539	6686	2945	5397	7853	3302	3078	2764	3708	2522	3018	3130	3366	3520	3767	2016	5084	3687	2022	3530	3907	3912	2604	5250	4681	4199	2998	4303	3520
ENSMUSG00000002731	Prkra	1914	1013	1584	1077	1091	798	1709	2152	2428	1782	1891	1872	1104	1159	986	1766	1367	1747	942	1503	1252	2048	1356	1814	1298	1370	1042	659	1258	1604	1982	2241	815	1971	1148	2533	2099	1417	1282	1885	936	1685	1219	961	818	1482	2004	2760
ENSMUSG00000002732	Fkbp7	1568	533	1825	493	292	272	851	902	238	177	255	514	521	861	231	583	246	371	220	249	316	622	761	215	200	826	516	288	190	410	350	240	165	663	298	1265	480	731	228	1544	492	1941	558	257	279	738	840	271
ENSMUSG00000002733	Plekha3	3511	1053	4350	2827	1715	2075	2429	3013	2788	2053	3546	2511	1842	2099	2270	3046	1835	3924	1515	2074	4938	2271	2189	2460	3740	2254	1432	1419	1347	1733	2041	2172	2810	3382	1859	2693	2459	3470	1610	3458	972	4626	3201	1510	2127	2106	2806	3169
ENSMUSG00000002741	Ykt6	6579	6234	13566	18234	11955	8568	9151	10109	6242	4917	7789	12424	5752	5632	7207	5613	8858	8842	9991	8939	9757	9277	11390	8448	9136	27035	5701	7379	10672	4854	8330	11034	11213	8349	17124	9924	12460	10096	7249	6480	5757	14428	20644	10529	8782	7935	9413	7096
ENSMUSG00000002748	Baz1b	13256	15136	15912	14424	21766	12429	15014	16412	14442	14505	18936	27369	14018	10401	12798	17086	11190	11433	11682	12919	16965	17924	13137	20191	13219	13706	17058	10117	11214	16889	17496	19565	17212	15908	16527	15222	10585	17420	14415	13056	13978	16923	16331	19169	12739	13018	15283	16417
ENSMUSG00000002763	Pex6	4780	6354	3481	2521	7166	4120	5622	5402	4268	4937	5848	2830	3170	2809	2944	3753	4630	3795	3523	7638	4295	3123	4208	2719	6998	6775	5243	1492	4417	5886	5562	5131	3835	2559	4893	3797	3285	4166	3998	4708	5868	3702	2854	6311	4223	4875	5030	4852
ENSMUSG00000002767	Mrpl2	3565	4043	3233	2197	4695	3781	4320	2574	3921	3472	4961	3683	3888	2747	2264	3244	2431	2856	3103	5238	3553	1748	4420	1960	4540	3268	3094	2158	3295	3052	3883	3478	3733	1706	3316	3348	3502	2906	2303	3511	3734	3438	2487	4135	3875	3746	2397	4457
ENSMUSG00000002768	Mea1	4855	5121	4262	3695	5571	4534	5767	3418	4123	4187	8362	5401	4636	3214	3750	4533	4256	4693	4732	7010	5119	4087	5754	2549	6528	5730	3586	3268	4124	4035	6112	4957	5288	2292	4682	5324	4727	4882	4071	4782	4729	4533	4183	4906	4647	5000	3183	4687
ENSMUSG00000002769	Gnmt	18	311	35	14	24	43	178	32	92	29	28	74	127	136	23	99	67	52	4	290	19	71	53	144	41	66	48	121	140	63	100	225	28	131	223	124	80	145	58	18	287	37	16	21	44	154	30	105
ENSMUSG00000002771	Grin2d	94	79	161	16	194	506	144	92	40	32	39	60	93	151	238	58	85	393	64	149	911	164	162	69	406	95	55	51	188	109	56	47	210	188	10	136	108	131	306	93	73	171	18	171	519	125	86	45
ENSMUSG00000002778	Kdelr1	6012	5378	5243	4913	4364	4264	6888	6078	5725	5317	10131	5825	5812	5975	4618	4096	3898	3964	6919	6486	6131	7677	10075	6357	3667	6116	4384	4332	7766	6916	6177	7029	8524	4904	6397	7544	6953	4585	3893	5922	4967	5576	5562	3843	4370	5972	5660	6508
ENSMUSG00000002781	Tmem143	670	461	450	281	525	459	541	608	580	518	1525	1119	899	623	427	316	295	627	472	590	618	289	1108	518	647	263	456	346	417	783	498	489	1129	542	498	536	572	220	305	660	426	479	318	462	470	469	566	659
ENSMUSG00000002791	Pdxk-ps	4	10	6	0	20	3	4	4	8	2	2	4	2	2	8	6	2	4	16	6	16	0	0	14	16	0	6	0	23	0	4	0	0	0	2	2	0	6	0	4	9	6	0	18	3	3	4	9
ENSMUSG00000002797	Ggct	797	783	795	888	573	344	493	1063	614	426	1319	1220	1101	628	420	512	540	566	1335	902	364	364	1085	838	336	1746	824	385	482	470	596	692	500	718	1137	730	718	1020	686	785	723	846	1005	505	353	427	990	698
ENSMUSG00000002799	Jag2	1020	1856	460	295	1470	636	1029	900	291	200	1148	3184	374	956	724	1009	249	847	428	954	483	546	1230	330	1910	742	2293	414	469	2755	767	1237	300	1036	213	581	214	635	372	1005	1714	489	334	1295	652	892	838	331
ENSMUSG00000002803	Btbd6	726	1200	836	1216	1060	1486	1296	932	1982	3664	2371	2746	949	754	852	1374	927	775	589	2316	1525	1047	787	848	550	1464	1098	1126	856	868	1804	1600	895	534	880	1470	1112	819	538	715	1108	889	1377	934	1523	1124	868	2253
ENSMUSG00000002804	Nudt14	603	1191	690	791	1258	1398	949	882	2748	1518	2353	3766	616	481	930	975	619	1501	538	1105	1248	928	923	609	1170	1144	794	470	569	626	1862	769	1536	706	863	990	440	596	346	594	1100	734	896	1108	1433	823	821	3124
ENSMUSG00000002808	Epdr1	2399	940	3540	925	532	48	3284	2470	737	1886	1719	1344	1958	1044	68	264	74	238	866	4178	346	1284	2672	2599	42	960	329	93	884	2576	3580	3774	18	3062	1567	1379	2219	1789	484	2363	868	3765	1047	469	49	2847	2300	838
ENSMUSG00000002812	Flii	5353	7510	10198	7956	6330	7764	6615	5003	5560	7426	9256	5486	8822	8711	14033	13904	6454	8688	9845	6250	6445	5804	11288	6261	9700	13543	11475	9276	6406	4778	5603	13667	7602	5271	10778	14517	10142	4653	9488	5272	6935	10846	9008	5575	7958	5736	4659	6320
ENSMUSG00000002814	Top3a	856	1115	1228	481	1048	1083	985	850	615	797	764	1315	1137	1195	987	1662	821	1039	1238	941	704	544	1353	946	1750	1577	1311	931	877	875	747	1881	845	875	1823	1790	1314	757	1317	843	1030	1306	545	923	1110	854	792	699
ENSMUSG00000002820	Atg4d	1311	2092	2095	999	4066	2580	2377	2097	2171	2277	6422	2040	1908	1213	3324	2952	2339	3621	1910	3088	4017	2124	3643	1857	5370	4612	1360	1735	2792	3055	2124	2337	5818	1713	2785	2355	2829	1765	1197	1291	1932	2228	1131	3581	2644	2061	1953	2468
ENSMUSG00000002825	Qtrt1	914	1404	708	739	1292	722	1331	1764	1052	610	3731	1454	1082	1063	1124	1722	805	753	958	1693	745	922	1904	1422	789	1427	927	1420	1638	2534	1360	1825	671	2152	1679	1584	1953	1432	722	900	1297	753	837	1138	740	1154	1643	1196
ENSMUSG00000002831	Plin4	1076	55	4	66	267	486	1263	335	4	104	66	28	503	7078	1024	288	249	54	160	51	268	267	410	34	262	106	310	32	145	86	54	101	153	443	214	1918	83	578	0	1060	51	4	75	235	498	1095	312	5
ENSMUSG00000002833	Hdgfrp2	5439	4646	4355	3329	7830	4256	6043	3312	4118	4533	9289	4566	4803	5364	5114	6043	4047	3524	4669	7015	5215	3817	5329	2954	7658	5892	3959	3402	5383	4479	4390	7178	4745	6496	4171	3060	5166	4752	3366	5357	4291	4632	3769	6896	4362	5240	3084	4681
ENSMUSG00000002835	Chaf1a	3965	4823	5433	5125	8136	4332	6084	3975	3263	5578	4665	6288	4593	4901	4779	6292	3527	1836	3350	8776	5945	4175	3950	2541	6696	2262	3706	3028	2821	5069	4807	7693	4628	5256	5290	3708	3293	5834	4190	3905	4454	5778	5802	7165	4440	5275	3701	3709
ENSMUSG00000002844	Adprh	4750	5358	3899	3430	4354	3118	3309	5114	3876	3361	7693	6007	3571	2680	3767	3030	4073	5054	5319	3406	3186	1594	6401	3097	6280	7437	3343	2067	2025	3395	2562	4347	7297	4311	2488	4376	3842	1920	2494	4679	4948	4147	3883	3835	3196	2869	4762	4406
ENSMUSG00000002845	Tmem39a	5862	3414	3127	2722	3754	2582	2563	4166	3731	1650	3068	3646	2763	2568	1962	1726	2277	3246	2918	4525	3986	2205	4325	2517	2225	3469	2459	1399	2090	4419	2211	2971	3296	4171	3324	2323	3090	3092	2512	5774	3153	3326	3082	3306	2646	2222	3879	4241
ENSMUSG00000002846	Timmdc1	2037	2046	1173	2353	1950	1586	1033	2147	2705	1250	3257	2966	1606	1331	1244	1049	1248	1543	1652	2086	2319	861	2306	1143	1927	2834	1476	1003	854	1464	1689	1592	2190	1520	1405	1036	1538	1327	1056	2006	1889	1248	2664	1717	1626	896	1999	3075
ENSMUSG00000002847	Pla1a	1277	1148	887	1004	550	655	1370	1196	1234	226	2064	1053	1249	2920	862	1624	384	844	2353	555	867	1645	2410	451	473	3437	1211	2385	264	260	465	536	450	1680	306	4619	710	643	382	1258	1060	943	1137	484	671	1188	1114	1403
ENSMUSG00000002870	Mcm2	9935	9435	5642	6300	12228	8110	8880	12227	8826	8120	10342	17354	9478	11254	8125	13192	6502	4006	6623	11857	12830	7360	7806	11290	9227	2619	5240	3871	6665	9077	9882	13237	8945	11798	12415	6609	6183	10066	4608	9785	8713	6000	7133	10769	8312	7700	11386	10033
ENSMUSG00000002871	Tpra1	3754	3833	1515	1162	2714	2970	3540	3534	6131	4005	7533	3477	3761	2026	3469	3806	1855	2574	2999	2657	3034	2747	3100	4729	2721	2443	1465	1893	3939	3052	3504	4785	3846	4258	3549	3653	2649	2684	1612	3697	3540	1611	1316	2390	3044	3069	3291	6969
ENSMUSG00000002881	Nab1	8710	12021	12174	18578	9912	6951	9613	9593	5337	8927	13328	6219	9166	9852	8511	9608	7625	7040	10403	10593	6477	8878	12175	12316	7108	12172	15903	8215	7964	13604	6945	19481	9331	7918	14385	12600	9910	10468	11236	8579	11101	12948	21034	8729	7124	8335	8933	6067
ENSMUSG00000002885	Adgre5	3641	732	2323	2137	940	2816	2028	1120	1757	3514	12669	5852	1833	2440	2725	1335	340	2408	3136	1130	1796	4848	3477	1651	654	2833	2993	2740	639	843	3273	2458	633	2923	686	2804	1515	1217	379	3586	676	2471	2419	828	2886	1758	1043	1997
ENSMUSG00000002897	Il17ra	2339	2103	3170	3001	2816	2180	2285	1799	1140	1658	4959	3023	2639	2301	3518	2536	1958	2705	2622	2015	2297	1158	3589	3169	2948	1866	1887	2611	2478	1678	1064	2841	2969	3098	1898	3032	2132	1894	1470	2304	1942	3371	3398	2480	2234	1981	1675	1296
ENSMUSG00000002900	Lamb1	12150	13114	14458	23948	5620	3302	31198	6689	13480	8561	25598	34310	16211	20130	5581	17880	2160	3868	8460	13867	15882	15256	11742	19106	3527	21951	10455	8192	4555	13584	27242	14374	3974	24834	2858	15529	7874	16102	10579	11967	12111	15377	27114	4949	3384	27051	6229	15323
ENSMUSG00000002908	Kcnn1	371	369	36	8	286	162	298	54	96	88	0	391	128	132	20	98	14	469	16	222	45	92	96	421	90	86	97	29	285	142	144	153	179	324	4	92	48	269	14	365	341	38	9	252	166	258	50	109
ENSMUSG00000002910	Arrdc2	473	874	584	110	2032	774	752	506	254	604	364	1002	541	654	1414	1871	1419	1706	358	811	506	507	884	949	1089	976	490	604	740	474	601	880	2021	509	511	1330	691	507	460	466	807	621	125	1790	793	652	471	289
ENSMUSG00000002930	Ppp1r17	0	0	0	0	0	0	0	0	0	0	0	0	0	0	0	0	0	0	2	0	0	0	0	0	0	0	2	0	0	0	0	0	0	0	0	0	0	0	0	0	0	0	0	0	0	0	0	0
ENSMUSG00000002944	Cd36	4846	306	635	394	1026	1741	1494	1776	14657	140	314	132	1468	9067	1486	1544	818	951	430	116	482	539	1879	887	878	506	2617	308	1472	251	106	966	1133	1135	388	3302	240	1164	151	4773	283	675	446	904	1784	1295	1654	16661
ENSMUSG00000002948	Map2k7	2830	4728	1577	3819	3166	4160	3580	3309	2940	1303	4430	3028	3469	2775	2620	4464	2656	3065	2328	3872	3028	2465	3837	3452	2286	10923	2650	7890	4212	3388	3254	4382	3457	3603	2493	3096	3119	2776	3757	2787	4366	1677	4324	2788	4264	3104	3081	3342
ENSMUSG00000002949	Timm44	5300	7485	2346	6415	4860	5752	5268	4942	5190	2393	4852	5513	6256	3950	4192	7585	3993	4105	3884	4994	5295	3447	6327	5478	4595	15586	3618	11268	4931	5020	5777	5759	4415	4692	4048	5365	4182	4439	5856	5220	6912	2495	7263	4280	5895	4568	4602	5900
ENSMUSG00000002957	Ap2a2	6518	7975	18313	11291	7192	9307	7785	5934	5090	21196	15629	5910	3163	5943	11671	6803	6753	18349	3685	3119	9706	7360	10720	6156	16839	8233	4730	10018	5197	6542	3609	11330	16537	8394	12911	13046	5837	944	589	6420	7365	19477	12783	6334	9539	6750	5526	5786
ENSMUSG00000002963	Pnkp	1569	1574	1940	1403	2061	2257	1496	1196	1227	1354	4052	2471	1498	2262	1966	1378	1061	2172	2565	1890	2067	1214	3485	1333	1962	2336	1361	1698	2300	1573	1417	1745	2656	1280	1601	1799	2769	1151	1290	1545	1454	2063	1588	1815	2313	1297	1114	1395
ENSMUSG00000002968	Med25	3475	4969	3843	3223	3766	3891	5048	3705	3201	4018	7925	5080	4675	6059	3676	3785	3628	3653	5946	6432	4259	5675	7794	5551	2344	4152	3803	4716	7869	6586	3607	7213	4506	4060	5838	5858	5030	3826	4298	3423	4589	4087	3649	3317	3988	4377	3450	3639
ENSMUSG00000002980	Bcam	1996	7779	1240	3346	4300	10346	6471	1650	3053	2602	1204	4483	2682	13392	3073	8211	4729	4915	4392	8164	5104	4830	4093	4483	8765	2576	2742	2819	6308	4897	3820	1920	3249	3940	436	3693	3307	2425	1258	1966	7184	1319	3788	3787	10604	5611	1536	3470
ENSMUSG00000002981	Clptm1	7433	8848	8985	10982	8717	12165	9716	7657	7678	11572	19351	13937	8718	9484	16369	15497	11850	15468	12450	11106	18975	9414	18079	9726	19238	8625	6480	8124	13999	9428	7321	9009	26550	12454	8500	7920	13114	6686	6532	7321	8171	9556	12434	7677	12468	8425	7130	8728
ENSMUSG00000002983	Relb	1617	2120	5702	3525	7336	13710	2116	1149	690	3188	8221	1018	2181	2871	16049	5317	8595	22734	3147	3812	12836	2780	4336	1835	25319	2850	2265	2619	3086	2895	2366	2739	25183	3256	1480	3557	2270	3174	3749	1593	1958	6064	3991	6461	14052	1835	1070	784
ENSMUSG00000002984	Tomm40	4859	4276	3440	6068	4928	8002	3922	5431	3810	3373	14261	11400	5711	8483	6158	5805	6483	4096	6596	6619	5822	5487	8696	5258	7227	4109	3397	3359	6638	6987	4779	4378	5659	9661	4206	3900	6850	4490	3514	4786	3949	3659	6870	4340	8201	3401	5057	4331
ENSMUSG00000002985	Apoe	102883	95394	568653	70077	319594	367325	127755	118985	87682	160887	232112	67617	130588	130910	81406	194591	165510	550741	116017	48878	332028	75558	104968	90854	287142	385173	97034	179424	150303	26711	86129	87540	235168	74743	69302	343354	136243	39122	66537	101335	88096	604785	79340	281462	376483	110773	110797	99672
ENSMUSG00000002992	Apoc2	0	2	2	0	0	0	1	0	4	0	0	0	1	2	4	0	1	0	0	0	0	0	0	0	0	2	0	0	0	0	0	0	0	0	0	0	0	0	0	0	2	2	0	0	0	1	0	5
ENSMUSG00000002996	Hbp1	5792	8862	3756	4294	4900	7307	8827	5240	7444	15846	12904	13358	5175	4570	5189	8748	3425	7273	4244	7017	6178	7533	8448	9235	4993	7991	6091	5882	6441	6925	10020	17522	8017	5055	8666	10160	8865	4174	6512	5705	8184	3995	4862	4315	7489	7654	4879	8462
ENSMUSG00000002997	Prkar2b	5235	1466	1036	173	900	1381	1426	3761	6964	1657	3284	6255	1792	3510	1256	534	263	934	1261	1474	656	1244	2783	856	521	1049	1264	344	726	2222	3336	2372	911	1834	1320	2780	2049	2404	3884	5156	1354	1102	196	793	1415	1236	3502	7916
ENSMUSG00000003031	Cdkn1b	5236	7219	4732	7094	8828	7821	7186	6956	3526	8634	7741	8994	8441	4130	6808	7290	4385	6561	5554	7779	10172	6923	9190	10551	11946	6456	4911	6138	7451	9906	9754	20276	9673	9164	7858	6862	4686	4394	2244	5157	6667	5033	8032	7775	8016	6231	6477	4008
ENSMUSG00000003032	Klf4	4580	716	3108	2632	3353	5200	999	2136	247	1414	4231	674	1023	2305	5372	4656	880	1208	2695	1913	3168	911	5982	790	800	4022	838	4396	2206	1668	432	1487	860	1520	1478	2625	1880	1249	2992	4511	661	3305	2980	2953	5330	866	1989	281
ENSMUSG00000003033	Ap1m1	3111	3953	4308	1725	2909	2572	2498	4241	2391	2248	2866	5368	2119	3758	3148	3984	2879	3164	2178	3179	1853	1815	4065	3825	2075	4659	3166	2771	2592	3063	1851	4402	4298	4059	2458	4448	3236	2883	2337	3064	3651	4582	1953	2562	2636	2166	3949	2718
ENSMUSG00000003037	Rab8a	4418	9139	7524	5189	7662	8496	4121	7135	8541	4019	5837	10290	4243	5855	9737	8808	6685	8624	7017	8000	5833	6427	9070	5239	10878	7822	5909	5054	7335	5914	5484	8441	18684	5446	5523	9305	6648	5865	3471	4352	8440	8002	5875	6748	8708	3573	6644	9709
ENSMUSG00000003038	Hmgn2	10961	8813	14247	5401	24308	6949	10618	10009	10531	14361	11560	20934	10306	13507	6260	12324	12667	6401	7712	13582	7116	14088	9423	5035	9473	3105	4222	3719	5681	16680	10035	9082	8460	23607	7245	11166	8044	6256	4899	10796	8139	15152	6115	21408	7122	9207	9320	11971
ENSMUSG00000003039	Fam32a	5940	14969	7943	4567	11012	14174	7029	9228	8228	4084	5761	12946	6106	7123	9590	10962	13311	13105	9572	11820	7116	10071	7273	4866	27794	12598	7562	6818	11026	9097	6448	6223	34577	6673	4666	11425	10005	9026	6022	5851	13824	8448	5171	9698	14527	6095	8593	9353
ENSMUSG00000003051	Elf3	2458	6115	863	4439	3896	7747	7173	986	4755	2859	10648	7358	2440	3774	2633	2916	2864	4127	3915	9727	3959	3465	8779	3866	7787	2438	7131	1713	12582	5576	10578	16136	10497	7536	14600	5068	6058	4677	8972	2421	5647	918	5026	3431	7940	6220	918	5405
ENSMUSG00000003053	Cyp2c29	0	0	0	0	0	0	0	0	0	0	2	0	0	0	0	0	0	0	0	0	6	0	0	0	0	0	0	0	0	0	4	0	4	0	0	0	0	0	0	0	0	0	0	0	0	0	0	0
ENSMUSG00000003062	Stard3nl	3056	1431	3948	2785	2892	1579	3126	3225	2408	2032	4123	1956	3780	2177	3285	1629	2809	2723	1623	2607	1385	1905	4007	3282	2289	4176	2271	1685	1132	2020	3683	3530	2124	2808	2199	4663	2528	2497	2031	3010	1322	4199	3153	2547	1618	2710	3003	2737
ENSMUSG00000003068	Stk11	7560	7720	6441	4560	8501	9615	8243	7106	5560	7086	18885	8083	7564	5760	6057	12919	7038	10086	5777	9866	5459	5684	12573	7163	9684	13540	7127	7269	7393	6514	7858	9800	12170	12035	8233	7706	10532	6289	8086	7446	7129	6850	5163	7487	9855	7147	6617	6320
ENSMUSG00000003070	Efna2	368	104	99	108	417	416	242	121	148	152	50	568	45	310	235	489	40	896	12	290	610	434	66	418	316	540	392	159	254	280	534	513	106	187	22	48	72	379	56	362	96	105	122	367	426	210	113	168
ENSMUSG00000003072	Atp5d	7402	9471	6517	7079	7157	6871	8548	9533	10487	10228	19721	12157	9947	6538	7512	13530	7663	9255	6595	8637	5896	5222	14589	7986	8094	12223	6281	7594	6594	5922	8491	9399	13209	9531	9285	11452	14238	5192	6110	7291	8746	6931	8015	6303	7042	7412	8877	11921
ENSMUSG00000003099	Ppp5c	4835	4603	3596	4538	4275	7123	3380	5416	5099	3445	8716	6096	4735	7176	5456	5616	5600	5018	5441	6216	5879	5232	8302	4040	6809	4667	3371	3416	5763	5551	3250	4323	5910	7706	3684	3459	6175	3087	2923	4762	4251	3824	5138	3765	7301	2931	5043	5796
ENSMUSG00000003119	Cdk12	2749	5445	2926	3513	4051	2124	4223	4309	1548	3217	1949	5047	3149	2001	3532	4775	1768	3269	3743	3864	3140	1683	3437	2421	3273	2681	2724	2495	3487	3374	2274	4689	3920	2468	2292	2170	3832	3279	1980	2708	5028	3112	3977	3568	2177	3662	4012	1760
ENSMUSG00000003123	Lipe	1819	951	908	727	896	1820	1129	888	783	268	1796	1654	884	6640	1955	1169	1376	2462	1339	1073	1414	1235	1421	746	2727	813	1309	512	1063	756	509	943	2369	1486	755	2283	715	1090	868	1792	878	966	823	789	1865	979	827	890
ENSMUSG00000003131	Pafah1b2	6912	8321	9825	6866	12452	6213	11404	7384	4314	3808	5200	10140	5380	4687	7817	9509	5882	7410	5142	8528	8569	6306	10457	7677	10172	10173	5843	6413	4567	10195	5979	9103	11494	10303	10332	9891	4741	9328	4644	6808	7684	10449	7774	10966	6368	9888	6876	4904
ENSMUSG00000003134	Tbc1d8	2333	1799	821	429	4129	2357	2676	1885	6256	1930	1863	3478	1929	1358	3545	1253	2309	6043	949	1378	2499	2439	1887	1158	4177	1425	951	592	1943	1198	2267	3807	14811	1333	2236	2855	1544	881	2662	2298	1661	873	486	3636	2416	2320	1755	7111
ENSMUSG00000003135	Cnot11	3254	2689	2240	2522	3396	1973	3082	3589	2821	1712	3125	3167	2626	2174	2466	2736	2715	2472	2083	3081	2135	2498	2880	2786	2091	2551	2535	1302	2804	4172	2962	5645	3055	3011	3040	2869	2226	2252	2282	3205	2483	2382	2855	2991	2022	2672	3342	3207
ENSMUSG00000003153	Slc2a3	1263	367	250	180	302	145	329	365	55	78	239	138	352	1660	178	298	78	211	126	128	88	240	1398	672	66	250	194	182	102	1012	615	806	137	1727	86	319	140	722	49	1244	339	266	204	266	149	285	340	63
ENSMUSG00000003154	Foxj2	2297	1864	2493	2411	2921	2438	2445	2329	2256	1519	3011	2231	1591	1652	3493	2629	2354	2728	1953	2233	2929	1640	2470	4002	3440	2862	1570	2575	2740	2277	1896	2977	3009	3410	2338	2754	2116	2155	1440	2262	1721	2651	2730	2572	2499	2120	2169	2564
ENSMUSG00000003161	Sri	3991	6106	8291	6641	5949	4597	7541	5236	5410	4887	8886	3076	5679	6036	6585	8167	7338	8175	4718	5012	6730	4700	6315	4070	6268	8028	4659	5776	5673	4700	6403	5146	8359	5316	7263	9956	7008	3815	5147	3931	5639	8818	7519	5239	4712	6539	4876	6150
ENSMUSG00000003166	Dgcr2	7178	13967	7011	4312	6167	5572	6214	9094	7683	4390	8764	11580	6266	5500	5446	4823	6145	7481	5406	8996	8703	3704	6744	4833	7346	12668	5246	4890	4651	9542	5591	5621	11174	9151	5617	4734	6152	5054	4047	7070	12899	7456	4882	5431	5711	5388	8468	8734
ENSMUSG00000003184	Irf3	2702	2736	2300	1863	2684	3044	2601	2038	2442	3020	7267	4113	3522	3473	3148	2500	2544	3205	3842	3667	2496	3595	5010	2898	2232	3127	2317	2890	4449	3695	2748	3214	3885	2238	3302	3235	3316	1797	2589	2661	2527	2446	2109	2364	3120	2255	1898	2776
ENSMUSG00000003190	Bcl2l12	574	713	561	449	525	585	522	436	317	501	946	819	557	798	632	600	448	742	554	705	782	594	792	499	326	614	547	652	816	827	598	457	750	510	490	465	447	417	268	565	658	597	508	462	600	453	406	360
ENSMUSG00000003198	Zfp959	650	701	428	494	643	451	733	414	513	810	488	370	460	395	499	609	418	568	260	907	494	485	431	351	724	545	443	342	555	564	590	788	646	454	623	959	461	503	238	640	647	455	559	566	462	636	386	583
ENSMUSG00000003199	Mpnd	4833	5090	3512	1959	6907	4968	6498	5123	6563	6147	7075	4328	4057	3205	13018	6523	4198	4799	5490	7578	4943	4527	5894	3400	9514	4374	4334	4143	5386	4701	5944	12175	10783	4055	5379	6980	5404	4042	4822	4760	4701	3735	2218	6083	5092	5634	4770	7460
ENSMUSG00000003200	Sh3gl1	7777	5734	8354	4880	8497	5828	8457	6619	5439	4389	7352	6514	5690	7051	5934	6669	4046	4334	5242	10310	5892	5757	7206	4041	5728	7412	5994	4606	5558	6567	5909	9798	4738	8084	8272	6207	6137	7422	5674	7660	5295	8885	5525	7483	5973	7333	6163	6183
ENSMUSG00000003206	Ebi3	154	84	232	96	310	296	209	99	105	125	172	84	180	231	250	214	127	867	132	141	210	76	134	108	330	198	178	118	122	40	161	113	480	125	127	267	129	78	44	152	78	247	109	273	303	181	92	119
ENSMUSG00000003208	Ccdc94	996	1278	1095	675	1475	959	1073	748	874	892	1367	747	967	1043	724	980	830	841	735	1531	756	725	1203	565	1166	1100	742	773	1206	989	969	1331	1064	1070	1236	1123	1088	961	793	981	1180	1165	764	1299	983	930	697	994
ENSMUSG00000003226	Ranbp2	7158	7938	11539	8837	13681	6381	10390	9792	7715	8475	14487	10048	11378	7218	8832	15150	6568	9258	8037	10273	7013	7254	20589	8410	15219	8991	8957	8796	7182	7740	6899	15112	11022	15137	11111	11695	11268	8111	8424	7050	7331	12272	10005	12049	6540	9009	9118	8770
ENSMUSG00000003227	Edar	393	1208	353	4	389	693	1160	376	1100	48	430	1782	260	380	12	428	167	716	156	84	20	412	18	152	170	64	266	90	58	504	212	388	175	1367	296	28	54	44	20	387	1116	375	5	343	710	1006	350	1250
ENSMUSG00000003228	Grk5	2026	1195	1712	1030	1509	1196	1272	1658	1940	732	1147	1311	1256	2032	2575	1336	1001	4062	987	1536	2024	1983	2160	618	1729	1843	1516	1406	833	1313	817	1409	3720	1966	1105	1675	1124	2270	1793	1996	1104	1821	1166	1329	1226	1103	1544	2205
ENSMUSG00000003233	Dvl3	1898	1982	2968	1915	2590	2190	1713	2903	2639	1416	2831	3801	1493	1631	1515	1539	2068	1914	2395	2939	2258	1645	2489	1596	1665	3404	1923	1966	1916	1304	1143	2402	2472	2603	1611	1390	1967	1937	1571	1869	1830	3157	2168	2281	2245	1485	2703	3000
ENSMUSG00000003234	Abcf3	3865	5006	5818	2746	3925	3922	3138	3867	4698	3080	5795	9551	2744	2942	2517	2871	3320	4881	4389	4782	4311	2189	6324	2118	4592	8159	3777	2959	2962	2621	3278	3521	5556	3984	3812	3232	4662	3393	2047	3807	4623	6188	3109	3457	4020	2721	3601	5340
ENSMUSG00000003235	Eif2b5	4672	5486	4243	4751	5229	4682	3633	6587	6382	3393	6752	10447	3654	4398	3398	3192	3685	6106	4747	5710	5580	2679	8059	4225	5455	9257	3799	4076	3375	2544	3811	6290	8417	5787	4548	3950	5308	4442	3040	4602	5066	4513	5379	4605	4799	3150	6134	7255
ENSMUSG00000003269	Cyth2	4201	3452	2775	6536	4577	5948	3914	3758	2561	3636	16036	6414	4812	6805	4725	3882	3839	4502	8416	6346	7569	8169	11108	3615	4067	6655	5026	5176	7002	7118	4774	5264	6748	4224	6057	4482	6106	4506	5980	4138	3188	2951	7400	4031	6096	3394	3499	2911
ENSMUSG00000003271	Sult2b1	142	727	92	993	600	1083	312	394	22	373	414	260	330	307	602	1029	229	528	1767	1176	793	859	2166	566	190	515	525	963	2793	444	200	278	2024	291	162	1342	536	576	1110	140	671	98	1124	528	1110	271	367	25
ENSMUSG00000003273	Car11	168	64	2	10	63	51	43	108	14	58	35	80	34	71	28	18	142	230	6	64	10	38	38	163	312	104	19	16	350	96	68	118	104	34	20	54	57	42	0	165	59	2	11	55	52	37	101	16
ENSMUSG00000003279	Dlgap1	7458	32	32	44	48	6	103	10915	9505	35	209	936	4564	29	20	10	28	10	44	164	97	136	106	208	9	361	125	40	24	989	1598	148	17	1072	47	86	213	869	134	7346	30	34	50	42	6	89	10164	10805
ENSMUSG00000003282	Plag1	26	8	2	10	44	2	329	0	0	159	533	4	14	66	27	282	39	41	302	92	8	6	233	182	38	78	402	91	26	146	26	84	14	44	4	83	34	48	32	26	7	2	11	39	2	285	0	0
ENSMUSG00000003283	Hck	997	979	4595	1227	4425	3672	1770	1017	573	1175	2115	1133	1409	2463	2713	2388	1780	5760	789	970	1873	1037	1154	826	1443	2600	1791	2024	1738	442	1082	905	6259	860	638	4496	2404	731	1558	982	904	4887	1389	3897	3764	1535	947	651
ENSMUSG00000003299	Mrpl4	2380	2761	3178	1971	4249	3177	4538	4542	1785	1350	2774	2693	1695	1852	2042	2701	2652	2336	1994	4255	2763	1905	5232	3878	3241	4349	1480	2213	3593	4407	2863	3207	3895	2749	4762	4681	2849	2426	1916	2344	2550	3380	2232	3742	3256	3935	4229	2029
ENSMUSG00000003308	Keap1	4427	7184	9025	4231	9345	6187	8150	9957	4410	4498	12125	6464	4047	3563	5582	7795	7475	10125	8123	7259	9404	5912	10854	8389	9787	14309	4811	6414	8339	9499	4226	6887	10003	6771	11379	8579	7767	7235	6262	4360	6634	9598	4790	8230	6341	7067	9272	5013
ENSMUSG00000003309	Ap1m2	970	6553	1607	1960	6866	5491	5661	7141	4423	5343	13468	6487	2827	2324	6199	6022	6039	6780	7230	7427	4056	3505	12608	6984	6844	7608	3642	4216	8022	8023	3886	7113	8735	4345	10132	9937	7644	5697	4250	955	6052	1709	2219	6047	5628	4909	6650	5028
ENSMUSG00000003316	Glg1	16224	15751	21022	15717	10516	10138	15821	27859	10732	15912	16307	15366	14791	19435	10631	10658	14491	8920	27130	14216	12440	18208	24189	19638	19453	41476	23740	15798	11624	20142	14421	32558	9014	35020	28320	20792	18229	13785	12235	15980	14546	22358	17795	9261	10391	13718	25942	12200
ENSMUSG00000003341	Atp8b3	20	0	2	6	3	18	2	4	0	8	7	0	2	12	5	4	5	48	0	0	30	0	8	30	6	10	7	8	0	12	10	4	8	24	0	4	0	12	0	20	0	2	7	3	18	2	4	0
ENSMUSG00000003344	Btbd2	2777	2025	1412	1860	2354	3500	4191	3828	2542	2753	3209	1959	2351	2022	1244	1840	2643	3324	1454	4284	2658	3005	3709	2928	2072	2792	2314	1155	2611	2951	3380	2877	2628	4920	2090	3040	3186	2384	1656	2735	1870	1502	2106	2073	3587	3634	3565	2890
ENSMUSG00000003345	Csnk1g2	11328	9014	8617	7659	9031	8801	11733	14519	7943	8379	28604	15071	12152	7905	8154	15203	7344	9271	8510	11356	7045	10087	17176	8737	6688	16748	7829	8802	7495	10426	12154	10396	9790	17567	10909	9553	14814	8857	9392	11158	8324	9165	8671	7953	9020	10173	13520	9029
ENSMUSG00000003346	Abhd17a	4954	5138	3864	3670	3724	4399	5648	4966	4197	3985	12684	6102	3621	3585	3420	6313	4213	5958	4104	4689	2968	4377	7716	4392	4215	6468	3341	3234	3382	3289	4790	4257	4751	6773	6662	5667	6587	4434	4163	4879	4745	4110	4155	3280	4509	4897	4624	4771
ENSMUSG00000003348	Mob3a	1909	2250	4746	2863	3843	4082	2563	1995	872	1629	7246	1820	2916	2395	4920	5098	3442	5736	1857	3211	4721	1896	4699	1682	5009	3376	2367	2834	1641	1969	2470	2533	8596	2562	1484	3933	3311	2174	2151	1880	2078	5048	3241	3384	4184	2222	1858	991
ENSMUSG00000003352	Cacnb3	5697	14049	4776	6059	4351	14062	10859	9450	6176	2660	4433	7098	3422	4367	960	2120	1323	11216	6231	4548	8068	5964	5633	5481	8233	5922	3892	3745	5477	3126	8246	6500	9164	7734	2890	5710	6267	14928	6208	5611	12974	5079	6860	3832	14413	9416	8800	7021
ENSMUSG00000003354	Ccdc65	34	50	12	107	20	62	26	28	4	2	77	227	25	30	10	18	2	14	38	42	74	52	46	10	0	18	4	46	95	44	142	26	27	88	0	31	18	9	76	33	46	13	121	18	64	23	26	5
ENSMUSG00000003355	Fkbp11	2986	2534	1286	2574	986	1131	2240	1336	1079	784	1382	1977	1322	1301	184	600	166	527	1630	1267	712	1124	2568	1413	384	684	586	446	1217	652	1460	878	524	1904	918	1963	2898	2596	630	2941	2340	1368	2914	868	1159	1942	1244	1227
ENSMUSG00000003360	Ddx23	11339	15067	10028	11360	13342	15755	10501	9808	10863	6532	7911	17254	6776	8286	6087	8029	5684	7732	9374	11505	12930	9393	11854	8686	10467	7318	6661	7253	13614	6198	9300	12848	10589	9530	12427	7802	9456	16323	8719	11168	13914	10665	12862	11750	16148	9105	9133	12348
ENSMUSG00000003363	Pld3	5760	7193	8675	6870	6040	5659	9464	6016	8253	12229	14376	8853	7148	7042	10932	10777	6861	12789	11263	7225	10970	6767	11863	9112	4797	10947	4817	8936	11587	6198	8482	9441	7064	10119	7020	9573	10669	7490	4971	5673	6643	9226	7778	5319	5800	8206	5602	9382
ENSMUSG00000003378	Grik5	427	2378	573	1206	141	1085	857	291	135	337	151	849	1449	1296	1501	3556	2825	1766	2183	2550	1332	1341	598	2253	2640	2245	1367	511	4182	2412	220	2950	934	1900	210	416	194	470	184	421	2196	609	1365	124	1112	743	271	153
ENSMUSG00000003379	Cd79a	42	4	55	3	22	174	101	0	16	10	12	12	576	1057	475	6	8	340	3	10	16	14	20	10	131	38	38	10	20	6	32	8	95	16	0	1021	2	4	0	41	4	58	3	19	178	88	0	18
ENSMUSG00000003380	Rabac1	9564	8758	5573	7912	4977	7049	6368	5646	7494	8659	30105	7150	6433	9688	16030	14316	12632	11365	13598	11132	12388	10374	20698	8523	19282	20655	8752	9940	15814	10706	9065	8267	14055	9896	12060	12625	16043	8014	10340	9420	8088	5927	8958	4383	7225	5522	5257	8519
ENSMUSG00000003382	Etv3	2749	3560	4840	3018	6888	9359	5735	4187	3019	4679	4327	4339	2829	2513	5102	4476	3123	4926	3116	4312	6903	3206	4772	3808	8311	5643	3148	2985	4173	3580	5311	2574	8351	3678	3224	5876	4721	4305	3646	2708	3288	5148	3417	6066	9592	4973	3899	3432
ENSMUSG00000003402	Prkcsh	11555	15129	14822	11621	16073	7722	16605	15611	8997	8641	29033	17433	12672	8254	13031	13550	7700	8855	13500	16898	12721	9493	23096	11758	11510	16784	9368	7765	13499	19299	13449	12236	12336	15403	20067	12432	12072	15923	6158	11381	13972	15764	13157	14155	7915	14398	14537	10227
ENSMUSG00000003410	Elavl3	2	3	0	10	12	4	1	0	0	0	28	4	0	4	6	6	16	2	2	0	4	0	0	24	6	6	4	10	6	2	7	8	4	0	0	0	0	0	3	2	3	0	11	11	4	1	0	0
ENSMUSG00000003411	Rab3b	56	70	52	13	4	8	14	4	2	32	50	12	16	26	0	28	8	12	2	18	2	12	22	22	2	62	12	13	44	14	51	2	4	32	14	27	16	96	22	55	65	55	15	4	8	12	4	2
ENSMUSG00000003418	St8sia6	3619	9221	216	50	210	152	404	8684	5637	8890	6661	6641	340	6267	168	318	452	374	5781	9769	140	12202	4212	574	312	2636	8538	385	1385	6260	919	17734	1301	5663	10100	372	11038	2337	20	3565	8516	230	57	185	156	350	8086	6408
ENSMUSG00000003420	Fcgrt	9882	2669	5636	668	3690	2309	5385	7377	1150	425	3732	1965	7085	7934	2200	2545	1148	3070	1366	1342	1399	2209	4110	1496	1918	3965	2421	917	2606	938	2040	1975	1428	4118	922	7023	2310	3694	573	9733	2465	5994	756	3250	2367	4669	6869	1307
ENSMUSG00000003421	Nosip	2253	2426	2417	1900	2434	3856	2315	1753	1469	2000	5231	4580	2115	3242	1666	2216	2131	3682	3557	3248	3257	2289	4572	1791	2508	3769	2768	2158	3433	3026	2193	2502	3969	2139	2730	3307	3552	1991	1971	2219	2240	2571	2151	2144	3952	2007	1632	1670
ENSMUSG00000003423	Pih1d1	2041	2496	2330	1506	2426	3662	1667	1797	1100	2156	7091	3848	2248	2546	2949	2425	2464	4127	2434	3106	4645	2659	4618	1707	2585	2518	2232	1612	2251	3563	2171	2069	7688	1797	2362	2058	2398	2149	2145	2010	2305	2478	1705	2137	3753	1445	1673	1250
ENSMUSG00000003429	Rps11	30664	39232	23358	31013	26076	35717	24453	24325	19715	15362	43563	39408	37508	41003	25124	34411	21947	30174	32783	39064	23262	40596	60854	31380	15569	33240	31131	26347	37455	45614	25275	33926	27728	19974	31559	36232	38123	20180	18862	30202	36231	24842	35112	22965	36607	21203	22651	22411
ENSMUSG00000003435	Supt5	9930	11444	9383	14150	10810	13560	10704	8402	7531	10204	20072	13210	10016	14226	15511	10483	15594	16106	14366	14164	15023	14902	22358	10675	10388	12996	11842	9980	17309	17177	8580	13171	13131	15498	15490	8895	14822	10266	12394	9781	10569	9979	16020	9520	13898	9281	7824	8561
ENSMUSG00000003436	Dll3	64	0	2	2	2	0	2	158	80	74	8	14	0	48	13	0	16	5	10	2	8	182	12	30	7	2	0	2	28	0	8	38	18	6	29	4	36	24	1	63	0	2	2	2	0	2	147	91
ENSMUSG00000003437	Paf1	3952	4094	2842	2941	3320	3681	4004	2713	2875	2453	6827	7472	4649	4331	4797	3268	4917	4726	4536	5105	3775	5441	8927	2842	3145	4867	2690	2670	5436	6952	8036	4099	5151	8248	4901	2895	6403	5191	3597	3893	3781	3023	3330	2924	3773	3472	2526	3268
ENSMUSG00000003438	Timm50	3100	3318	2793	3909	3105	3764	3281	4417	2832	2613	6518	5394	3498	5510	5567	3274	5432	3582	5145	5029	4343	4565	6893	3673	3039	2562	2695	2957	4403	4667	3446	4207	4802	6021	3422	3373	4559	2762	3473	3053	3064	2970	4426	2735	3858	2845	4113	3219
ENSMUSG00000003444	Med29	899	881	615	904	757	825	961	962	838	459	1570	1590	849	1056	1054	674	1098	1143	1146	824	911	918	1625	846	739	699	602	560	1181	927	735	913	1090	1420	889	900	1123	660	850	885	814	654	1023	667	846	833	896	953
ENSMUSG00000003452	Bicd1	80	512	166	241	630	64	440	347	1038	625	449	1157	86	22	345	428	360	510	741	306	210	1128	242	1514	1028	62	156	690	661	126	135	1983	1212	86	232	498	112	116	265	79	473	177	273	555	66	382	323	1180
ENSMUSG00000003458	Ncstn	12861	14478	11894	15740	9030	6949	19544	19930	12840	12188	18856	15951	11593	10724	9672	11292	8770	9439	12224	13651	9015	7403	11491	17069	10906	11899	9441	10099	12670	14591	16929	18594	10279	22323	12116	14000	16305	22462	12040	12667	13370	12650	17821	7953	7122	16946	18558	14596
ENSMUSG00000003464	Pex19	6746	7597	5075	3685	6372	6023	9647	11738	6248	4817	6116	9842	5547	4846	3667	5784	4678	5943	4253	6080	5157	3824	6904	7515	8014	3539	3679	3027	5956	8492	9663	7698	6687	8648	6970	6428	7437	9509	5402	6644	7016	5397	4172	5612	6173	8365	10930	7102
ENSMUSG00000003469	Phyhip	4	28	10	0	18	0	18	10	12	4	8	22	12	12	6	4	8	34	8	0	2	12	12	8	4	12	12	9	18	40	6	42	10	20	8	14	4	18	0	4	26	11	0	16	0	16	9	14
ENSMUSG00000003476	Crhr2	4	12	2	0	4	0	125	90	0	0	28	0	12	50	0	0	0	2	10	2	0	0	8	4	4	2	6	0	2	2	6	6	0	6	2	24	0	0	0	4	11	2	0	4	0	108	84	0
ENSMUSG00000003477	Inmt	26	0	0	0	2	10	8	4	0	0	0	6	6	757	42	4	8	2	0	0	6	26	0	2	44	4119	20	8	0	0	6	2	0	18	0	28	0	14	14	26	0	0	0	2	10	7	4	0
ENSMUSG00000003484	Cyp4f18	544	683	3328	630	1968	2266	917	436	295	559	1997	430	926	1628	2548	1993	978	2009	662	338	1145	579	1245	591	839	1443	1258	1476	960	163	810	494	1536	605	395	3053	1446	345	772	536	631	3539	713	1733	2322	795	406	335
ENSMUSG00000003500	Impdh1	7663	4340	2936	9424	3204	2712	4634	5765	2832	2632	1371	5576	4311	4192	1099	2853	2599	1190	2773	5081	975	4535	6325	7928	1182	7990	2878	2266	4004	4495	3235	8284	582	6028	5360	5471	4708	5712	1590	7548	4008	3123	10670	2822	2780	4018	5368	3219
ENSMUSG00000003505	Psg18	0	0	4	0	6	0	0	10	2	2	0	4	0	0	400	0	0	39	0	0	280	0	0	0	0	0	0	0	0	0	4	32	68	4	0	0	0	0	0	0	0	4	0	5	0	0	9	2
ENSMUSG00000003518	Dusp3	2710	2036	3800	3363	1400	2609	2688	1696	4397	4131	3369	1737	1172	2278	1753	4152	670	1502	2575	1648	9714	1608	3088	1342	918	6163	2759	3328	3438	1477	1628	1817	1336	1216	428	2003	2808	1483	810	2669	1880	4041	3808	1233	2674	2331	1579	4998
ENSMUSG00000003526	Prodh	535	1343	669	548	828	5052	790	654	4445	1571	3674	2818	590	1327	292	1000	815	1468	272	1196	2348	251	1205	564	1164	2888	177	535	466	1697	443	306	3761	1171	146	929	447	571	614	527	1240	712	620	729	5178	685	609	5053
ENSMUSG00000003527	Dgcr14	2532	4544	2961	2307	2911	2644	1638	2460	2668	1335	2859	4855	1703	1904	1915	1449	2173	2655	2274	2723	2936	996	2887	1664	1764	4305	2106	1722	1614	3016	1967	1729	3583	2994	1864	1748	2256	1910	1549	2494	4196	3149	2612	2564	2710	1420	2291	3033
ENSMUSG00000003528	Slc25a1	5966	8018	9129	4406	4599	5351	2950	3092	5256	4629	11466	11288	3827	3813	4988	2606	4079	5254	3855	5325	6731	1902	7255	2748	4908	5277	3831	2054	2629	5699	4970	2805	6963	4485	3048	3449	4934	3977	2398	5876	7405	9709	4988	4050	5484	2558	2879	5975
ENSMUSG00000003531	Dgcr6	2854	3159	1874	1420	2418	2607	2200	2893	3483	1586	3433	2651	1235	2116	1470	1525	2617	2341	2245	2836	1937	800	2936	1909	2083	7312	894	1628	1483	2198	2009	1237	4006	2066	1846	2353	2316	1727	1719	2811	2917	1993	1608	2129	2672	1908	2694	3959
ENSMUSG00000003534	Ddr1	25346	42710	9198	20989	19949	12316	14650	30641	23603	20396	33795	16063	20015	16109	10775	13907	12967	5402	28715	46444	17675	32052	29207	36360	7568	21603	42658	12131	26736	39028	30033	78828	14363	18017	34972	17784	27635	32613	11108	24965	39443	9782	23763	17569	12623	12703	28532	26831
ENSMUSG00000003541	Ier3	28638	5297	2538	7790	2304	1338	6982	15720	7464	11254	16919	7942	28063	5714	3253	2924	1126	784	17503	16545	4595	14809	41489	3880	1802	7579	18785	3918	5368	33241	29160	31366	4720	15333	18786	5461	33172	19650	8078	28207	4892	2699	8820	2029	1371	6054	14638	8485
ENSMUSG00000003545	Fosb	156	302	704	280	130	194	454	326	144	104	1120	314	68	342	418	264	154	100	824	520	154	128	3510	226	238	550	580	711	214	742	488	302	100	978	428	206	450	318	75	154	279	749	317	114	199	394	304	164
ENSMUSG00000003546	Klc4	3329	4163	2999	1443	3678	4772	3756	1859	2039	2457	4896	2355	2241	1796	3007	3673	3132	4700	2927	5046	3778	1752	4117	1562	6045	5449	2772	3005	4310	2581	3227	3746	5107	1666	3457	3643	3702	2726	3317	3279	3845	3190	1634	3239	4891	3257	1731	2318
ENSMUSG00000003549	Ercc1	986	887	688	1391	855	1423	1076	1105	446	825	3341	1118	906	1780	1307	1645	1218	1334	1447	1212	954	1655	1957	937	1215	1200	881	1106	1488	1289	788	1003	1137	1802	993	1210	1454	698	1407	971	819	732	1575	753	1458	933	1029	507
ENSMUSG00000003555	Cyp17a1	10	103	2	8	8	73	2	17	0	0	0	0	15	2	10	21	111	4	0	0	0	6	17	94	2	8	2	0	67	8	0	0	2	52	68	191	0	129	82	10	95	2	9	7	75	2	16	0
ENSMUSG00000003559	As3mt	1441	4914	837	1133	1035	1273	1857	325	1839	1592	352	2053	1647	1687	600	2846	1923	1533	991	1192	381	937	1861	1419	713	1111	882	473	1192	1210	708	1772	926	1880	304	2544	2007	1562	1491	1419	4538	890	1283	912	1305	1610	303	2090
ENSMUSG00000003573	Homer3	3570	2436	3493	2072	3368	2229	7237	4531	2744	1988	3416	6795	3519	3538	3686	4026	2397	2082	3858	4356	3562	5252	4208	3373	1920	5180	3255	2415	3162	3273	4909	6579	2023	6790	2983	3095	4565	6168	2439	3516	2250	3715	2346	2966	2285	6275	4219	3119
ENSMUSG00000003575	Crtc1	1633	2639	1286	655	1877	883	3566	3538	2770	992	940	3724	1135	2448	956	2022	1413	2365	1207	2778	1030	1937	1901	2842	763	2190	1978	1267	3017	2709	1303	4075	1408	3015	2159	2345	1766	2290	832	1608	2437	1368	742	1653	905	3092	3295	3149
ENSMUSG00000003581	Rnf215	1292	1283	1790	1659	1936	1835	2088	1689	1386	1073	1481	2118	987	961	969	899	1361	2580	1380	1224	1697	708	1613	1708	1367	2908	675	1494	1683	1237	1811	2015	2732	1986	2193	1563	2057	1434	945	1273	1185	1904	1878	1705	1881	1810	1573	1576
ENSMUSG00000003585	Sec14l2	1334	2213	1751	2886	2155	2012	2812	2254	676	1941	1024	4436	824	845	5199	1171	3175	1190	4392	3271	1628	2488	2530	2219	832	2885	1006	2264	5136	1969	2218	3477	2790	1478	4076	4120	4129	2431	2129	1314	2044	1862	3267	1898	2062	2438	2099	768
ENSMUSG00000003604	Aven	898	1026	1803	1228	749	849	906	1172	758	1111	2870	1987	770	1386	674	1071	1024	1348	1158	970	668	1112	928	1289	1148	2684	610	502	596	632	802	1102	989	1388	1345	1638	1248	1476	834	884	948	1918	1390	660	870	786	1091	862
ENSMUSG00000003617	Cp	37173	50143	64778	39451	37338	9792	96324	4270	7504	14568	63743	2875	54095	19546	122412	187846	6583	6069	94403	165936	5570	26502	100912	7811	3399	315716	50791	218177	87957	27583	42901	49575	9052	63040	42661	110104	63221	46571	147211	36614	46307	68894	44666	32883	10036	83520	3976	8530
ENSMUSG00000003623	Crot	5297	2873	2167	1731	1838	816	5149	4937	14041	1340	4185	4927	2236	2404	1713	2533	1664	2042	2392	2534	1369	2394	3284	3108	1517	1807	3232	1773	2852	2573	4166	2906	1188	3584	5214	3636	3795	2635	2864	5217	2653	2305	1960	1619	836	4465	4597	15961
ENSMUSG00000003644	Rps6ka1	6188	5101	9260	6233	9994	5403	8700	7851	12020	4608	15429	10325	7315	9187	6312	7288	4593	6300	9219	13305	4186	7664	17685	3155	3777	3803	7231	4476	5740	14513	8944	11748	4024	14566	6972	10493	11922	10427	12160	6095	4711	9848	7057	8802	5538	7544	7311	13664
ENSMUSG00000003657	Calb2	4	0	2	2	0	0	6	0	0	0	4	0	2	0	2	8	0	0	0	0	0	0	4	2	4	6	0	4	20	18	4	12	0	0	0	0	20	2	0	4	0	2	2	0	0	5	0	0
ENSMUSG00000003660	Snrnp200	9121	13044	7224	13012	8653	10113	14888	15061	12250	22536	19482	23655	6987	8477	6982	15920	7356	9118	10261	17252	13468	12752	8737	14143	19330	10285	11643	8275	9952	12330	8729	22131	11617	14010	9194	13511	10061	9420	7920	8984	12046	7683	14732	7621	10365	12909	14025	13925
ENSMUSG00000003662	Ciao1	4100	4777	2069	2377	2316	3616	4540	4232	4078	3790	3988	6703	2054	1950	2294	5235	2911	3051	3445	5012	4114	3284	3223	2919	5227	3236	3221	2175	3251	2974	3408	3606	3542	3506	3400	5186	4609	2305	2100	4038	4412	2200	2691	2040	3706	3937	3941	4636
ENSMUSG00000003665	Has1	14	20	10	2	14	8	64	318	18	14	677	20	104	32	22	2	8	18	20	0	31	24	142	0	4	16	12	8	4	2	6	0	18	50	0	50	12	48	0	14	18	11	2	12	8	55	296	20
ENSMUSG00000003680	Taf6l	2403	3251	2981	2352	2897	2886	3470	2673	3403	3435	5605	4678	3672	1622	2932	3711	1189	3333	2181	2840	2650	1770	2893	2388	2863	2267	2020	1363	2429	2799	3486	3022	3107	2478	3225	3472	2862	2893	1293	2367	3002	3170	2663	2551	2958	3009	2489	3868
ENSMUSG00000003721	Insig2	3589	4217	4519	4951	6922	4245	4056	3672	4952	3973	3222	2282	2717	2047	11911	5448	3987	5600	4508	5541	6901	3206	6713	3074	5706	6758	3484	6139	5456	6798	3524	11398	6888	3440	7707	6148	8834	4064	3618	3535	3894	4806	5605	6096	4351	3517	3419	5629
ENSMUSG00000003731	Kpna6	4730	3365	5722	3517	6709	4788	4373	4669	3903	6434	5016	4105	2827	4429	3464	5536	4230	4188	5115	6397	4085	2426	6767	7535	3941	3795	3566	3394	3924	3144	3003	6129	5713	5814	3990	6180	6197	8729	7019	4659	3108	6086	3982	5909	4907	3792	4348	4437
ENSMUSG00000003746	Man1a	2746	2970	6746	1000	12927	5265	3064	2999	1032	1070	1090	1221	4483	3311	6289	3688	1178	3029	930	1298	3955	950	3349	900	7301	2066	1584	1868	1302	1612	1336	832	1971	7580	588	4718	4348	3196	490	2705	2743	7175	1132	11385	5396	2657	2793	1173
ENSMUSG00000003752	Itpkc	763	1255	998	1970	1164	1229	1053	846	663	1196	2498	919	1038	1365	2177	2316	2143	1670	2084	1925	1442	1439	2817	1058	860	1690	1101	1359	2394	2031	1089	1939	1662	1499	1073	1554	1762	1058	1894	752	1159	1061	2230	1025	1260	913	788	754
ENSMUSG00000003762	Adck4	714	1060	743	1022	1131	888	760	869	622	1176	1838	1747	781	1334	1755	1261	1524	2307	1568	1213	1359	712	2471	897	1064	1209	958	874	1447	1251	919	970	1545	1332	582	1071	1313	618	776	703	979	790	1157	996	910	659	809	707
ENSMUSG00000003778	Brd8	5294	9241	2558	6144	7880	5141	10100	6500	3394	5418	7556	6191	10823	9521	5886	7367	7473	6092	5072	6601	5311	5743	8717	11195	6054	8784	3897	6983	4645	6317	6561	9498	6648	7435	10307	6272	6358	7175	6562	5214	8534	2721	6956	6940	5269	8757	6053	3858
ENSMUSG00000003779	Kif20a	3229	6409	3395	6972	7348	5227	6765	9479	3859	5743	4690	10783	6421	8118	6482	7739	5477	3239	3970	6860	6250	8525	3733	9231	5790	2709	2325	4513	1523	5526	6538	8744	5086	7440	8850	5822	4307	8228	4601	3180	5919	3611	7894	6471	5357	5866	8827	4387
ENSMUSG00000003808	Farsa	3192	2657	4133	2878	2990	3241	3069	2677	5001	2497	3057	6261	3027	3849	3023	5233	3747	4383	3669	5932	3499	4907	5791	4436	5228	4993	4320	3316	5324	4177	4417	6476	3347	5054	5789	5234	4707	4997	2890	3144	2454	4396	3258	2633	3322	2661	2493	5685
ENSMUSG00000003809	Gcdh	1667	2082	1217	953	1424	1360	1815	1832	4893	1301	1281	3355	2030	1615	1247	2250	1549	2131	2300	2846	1092	2198	3284	3280	2098	1646	1532	1045	2879	2062	2235	4421	859	2129	2466	2708	3524	1875	1233	1642	1923	1294	1079	1254	1394	1574	1706	5562
ENSMUSG00000003810	Mast2	5966	6288	10270	21522	9473	6051	7311	5442	3981	6733	15024	5302	4059	7030	9933	10423	5586	6531	5826	10460	5316	4899	8608	10687	6488	7068	5334	7263	8372	4518	6068	8148	7166	9539	4718	11504	8977	15781	9893	5876	5807	10923	24367	8343	6202	6339	5067	4525
ENSMUSG00000003812	Dnase2a	1712	2064	3898	1637	2942	4441	2200	1793	5479	5342	3801	3193	1917	2481	2532	3048	1724	4162	3371	2359	3474	2268	3725	2346	5671	3765	2261	2424	3380	1706	2141	3741	2775	2085	2520	6010	2958	2337	2537	1686	1906	4146	1853	2591	4552	1908	1670	6228
ENSMUSG00000003813	Rad23a	4304	4210	4701	4532	4331	4057	3634	4192	9705	2765	5658	9427	5116	6978	3920	6685	4581	5911	5381	7704	3926	4745	8004	6236	8081	7166	5577	3627	7531	4946	4765	7378	5231	5993	7689	5498	7179	6260	2934	4239	3888	5000	5131	3814	4158	3151	3904	11032
ENSMUSG00000003814	Calr	73946	74186	101493	58869	88540	44375	63138	51507	81143	45301	71603	59096	57372	71219	57023	79873	61369	84527	83517	136337	59192	75466	111382	67621	105683	79190	74621	55366	83106	68600	68206	105486	65703	88669	78726	89559	103887	69406	43983	72833	68511	107942	66650	77976	45481	54745	47962	92239
ENSMUSG00000003824	Syce2	1243	1137	1090	376	1666	879	389	503	898	134	1021	1768	247	1484	958	1124	1169	1111	1416	1826	1102	476	1828	1038	2084	247	1332	417	817	1990	956	2737	914	2355	735	771	244	1802	796	1224	1050	1159	426	1467	901	337	468	1021
ENSMUSG00000003847	Nfat5	3658	4749	3195	6022	3177	4898	5861	7441	4485	3655	5069	3556	3550	6955	3393	11209	4100	4334	6879	3923	4099	6493	9470	8008	10395	8354	7510	6434	4591	7128	3734	8625	5170	4712	7831	9310	5045	3991	3682	3603	4386	3398	6818	2798	5020	5082	6929	5098
ENSMUSG00000003848	Nob1	2542	2663	1638	2306	2260	1906	2235	4270	2728	2225	2444	2781	2670	4479	1745	5710	2721	1100	2942	2395	1375	3374	5444	5302	2910	6316	3789	2598	2610	3804	3375	4691	1397	3065	4693	5397	3730	2365	2638	2504	2459	1742	2611	1990	1954	1938	3976	3101
ENSMUSG00000003849	Nqo1	2674	4446	782	693	330	904	743	586	12	247	150	1245	74	1643	78	499	585	26	1492	1832	146	2838	4441	774	172	7098	3571	1002	1344	3898	3753	3591	128	2206	20040	4451	2914	5196	4271	2634	4106	832	785	291	927	644	546	14
ENSMUSG00000003863	Ppfia3	166	286	58	94	325	247	148	239	196	727	131	331	87	160	31	41	585	90	237	336	188	214	146	387	196	112	124	100	412	299	166	172	85	180	40	114	234	120	146	164	264	62	106	286	253	128	223	223
ENSMUSG00000003865	Gys1	3851	2479	2412	4184	2434	3144	2794	3638	2538	5569	4437	3425	3158	3751	3280	2410	2150	2924	3752	4091	5047	3350	8949	2344	2857	1785	3757	2078	4498	8353	3084	6193	5797	3014	2131	2515	3674	3560	2340	3793	2289	2565	4737	2144	3222	2423	3388	2885
ENSMUSG00000003868	Ruvbl2	5800	5028	3992	5797	5338	6751	4221	5496	2831	3520	11191	10642	6058	9227	4106	4651	3920	3616	6761	7993	6759	7468	10203	5051	3677	5018	4563	4139	6923	9229	5377	6292	5209	6021	4584	4197	6829	5641	5168	5713	4643	4246	6563	4701	6919	3660	5118	3218
ENSMUSG00000003872	Lin7b	15	22	14	2	11	6	8	32	6	4	4	27	20	6	6	0	15	9	8	7	8	3	2	43	20	51	6	10	29	47	2	20	7	11	0	4	8	24	0	15	20	15	2	10	6	7	30	7
ENSMUSG00000003873	Bax	2981	2148	2267	1552	2356	2685	2038	1854	2618	2749	6615	3842	2367	2889	2080	2082	1816	2516	2802	2791	3626	2541	4312	1804	2761	4030	2053	2036	2998	2943	2327	2270	4182	1649	1761	2046	2799	2192	2179	2936	1984	2411	1757	2075	2752	1767	1726	2976
ENSMUSG00000003882	Il7r	149	261	496	410	542	421	235	50	80	277	117	30	584	742	1645	813	497	2015	292	270	1051	164	1143	248	284	269	822	678	447	148	144	409	622	82	128	940	518	94	249	147	241	528	464	477	431	204	47	91
ENSMUSG00000003923	Tfam	2612	3373	3040	1914	2517	2388	2609	2375	1803	1912	3174	3883	2546	2357	2050	4288	1919	3109	1690	3114	2188	1610	4358	2649	2396	2273	2149	1711	1930	2317	2219	2618	3044	4236	2710	2955	3539	2005	1990	2573	3115	3233	2167	2217	2448	2262	2212	2050
ENSMUSG00000003929	Zfp81	884	1656	581	1000	1700	891	1410	1245	783	2011	593	647	1107	1100	612	1454	750	606	901	1862	1004	873	1426	1357	700	880	1352	768	1515	1214	1231	2418	1004	1037	900	1230	880	1183	678	871	1529	618	1132	1497	913	1223	1159	890
ENSMUSG00000003934	Efnb3	1143	102	32	117	61	65	78	47	131	38	149	233	110	246	60	80	168	69	57	59	38	25	84	54	40	78	158	110	89	97	47	82	36	124	80	30	68	85	52	1126	94	34	132	54	67	68	44	149
ENSMUSG00000003948	Mmd	1602	1175	1188	751	1131	757	2083	1508	417	368	1122	1196	1120	1811	3996	2387	541	769	2184	644	683	1082	1396	754	1021	862	1355	636	571	1003	2902	3097	794	1293	511	2629	560	866	115	1578	1085	1263	850	996	776	1806	1404	474
ENSMUSG00000003949	Hlf	2855	4109	236	259	946	80	6074	5025	13476	222	336	5123	2084	1270	1130	166	507	378	1116	2533	26	1472	1495	558	86	126	2812	606	1054	2972	2382	1714	276	887	2269	2124	1856	1087	142	2812	3795	251	293	833	82	5267	4679	15319
ENSMUSG00000003955	Fam162a	7067	3589	3747	6399	2811	2226	2086	6111	2965	2484	4322	4595	4238	3371	3039	3125	1483	1487	4971	4683	2433	1826	10506	2328	1600	5943	4595	2796	2058	6290	4569	4591	2006	6006	3863	2729	4762	4945	2799	6961	3314	3985	7245	2476	2281	1809	5690	3370
ENSMUSG00000003970	Rpl8	105338	80848	51160	92506	68944	125764	93019	85506	80357	59541	160497	187577	102663	93022	54562	116598	164807	70896	59819	94443	84143	79364	107749	98843	136734	97348	76834	71485	79846	117970	86080	126551	74613	75591	176937	117121	87649	82425	58347	103753	74663	54411	104734	60718	128899	80655	79622	91345
ENSMUSG00000003974	Grm3	0	0	0	0	0	0	0	0	2	0	0	2	0	0	0	0	0	0	0	0	0	0	0	0	0	0	0	0	0	0	0	0	2	0	0	0	0	0	0	0	0	0	0	0	0	0	0	2
ENSMUSG00000003992	Ssbp2	1104	544	960	128	1972	274	727	924	68	689	166	144	450	333	684	582	568	346	330	480	249	548	332	705	298	602	262	973	684	754	566	686	448	468	68	1016	370	496	1074	1087	502	1021	145	1737	281	630	860	77
ENSMUSG00000004018	Fancl	282	575	519	1252	1361	767	391	1018	585	527	200	718	685	578	554	446	500	776	378	929	476	257	1135	356	659	386	597	371	776	398	335	1205	569	460	689	1190	397	629	294	278	531	552	1417	1199	786	339	948	665
ENSMUSG00000004031	Brinp2	0	30	0	0	0	2	0	2	0	0	12	6	0	0	0	8	86	0	0	0	0	0	6	0	24	0	0	4	2	0	0	2	6	2	2	0	44	0	20	0	28	0	0	0	2	0	2	0
ENSMUSG00000004032	Gstm5	7462	4630	1827	2126	4181	1701	8583	2468	2959	4882	3490	2074	5425	3355	1225	3401	2416	1754	3206	2042	1665	2588	3494	5460	1368	3872	1515	1272	3396	4004	6097	4497	1560	6205	3299	5040	4168	4806	2748	7350	4276	1943	2407	3682	1743	7442	2298	3364
ENSMUSG00000004035	Gstm7	746	734	84	20	104	204	565	112	32	0	28	180	68	146	60	108	48	127	40	165	16	132	164	512	26	18	10	30	252	220	298	94	46	270	292	66	222	228	34	735	678	89	23	92	209	490	104	36
ENSMUSG00000004038	Gstm3	0	4	0	0	0	0	0	1	2	0	0	0	0	0	0	1	0	0	0	0	0	0	0	0	0	0	2	0	0	0	2	0	0	0	0	0	8	0	0	0	4	0	0	0	0	0	1	2
ENSMUSG00000004040	Stat3	39349	73312	44852	34509	95757	66903	48572	25862	16886	47957	25223	42523	17643	14578	67288	45102	22620	47865	48018	68694	57194	18223	79111	22590	50879	27680	32204	20651	67031	35754	34957	47472	62112	28074	27671	29802	43835	39368	32858	38757	67704	47702	39070	84332	68571	42116	24082	19195
ENSMUSG00000004043	Stat5a	4048	5225	4340	1471	14232	22270	12250	2395	2932	4077	2495	10514	2154	1587	6897	3460	6564	10443	6013	4747	8105	5301	8340	1188	14004	2573	2844	1409	10250	2612	5156	8065	10561	3438	5010	2850	6527	4498	2524	3987	4825	4616	1665	12534	22825	10622	2230	3333
ENSMUSG00000004044	Ptrf	6253	1842	4612	832	1341	968	5494	4326	1224	2713	1228	11177	2543	6418	1032	3890	732	1476	1496	888	2380	1218	5456	636	896	1878	7446	4160	1154	2904	2236	968	734	6444	610	2282	814	3045	274	6159	1701	4905	942	1181	992	4764	4028	1391
ENSMUSG00000004054	Map3k11	7295	11091	10516	6660	14307	11632	11365	9746	4986	3973	12737	8302	8852	5293	7807	9401	11349	13437	6697	8956	16920	12542	7000	7042	14692	7073	6275	4098	11111	9869	7205	9745	17360	7857	9302	7838	8157	8827	9546	7185	10243	11184	7540	12600	11922	9854	9075	5668
ENSMUSG00000004056	Akt2	8412	7565	6263	10603	5198	6368	7374	8565	8207	5971	12270	6331	7725	12116	7014	9612	7886	6615	9558	9191	5891	8435	11054	5840	3693	10709	6695	6291	9992	9725	6013	6923	5569	11509	6728	6375	9691	6012	5945	8285	6986	6661	12005	4578	6527	6394	7976	9329
ENSMUSG00000004069	Dnaja3	4456	5661	3685	3383	4392	5923	2566	5741	7175	2889	6395	10003	3595	3029	4043	2468	3340	4848	4616	4225	5404	2200	6436	3041	4417	5997	3850	3250	2687	5343	2677	3976	5374	4907	3184	5054	3812	3312	2176	4389	5228	3919	3830	3868	6071	2225	5346	8156
ENSMUSG00000004070	Hmox2	3354	5172	3493	2713	3298	3653	2841	4446	4310	1925	4289	6642	3062	3301	3910	2990	2339	3766	3126	3328	2904	1617	4838	2011	2868	6462	3116	2814	2273	3358	3008	2557	4163	3500	3158	6451	3989	2982	2438	3304	4776	3715	3072	2904	3744	2463	4140	4899
ENSMUSG00000004071	Cdip1	5102	4908	2356	2354	4000	3902	3892	6556	5568	2783	3658	5983	2035	2722	3194	2135	3484	3900	3290	4120	3080	2316	3539	3072	3000	6412	2624	2939	3280	4875	2514	3815	3537	4284	3717	5744	4176	3332	2156	5025	4533	2506	2665	3523	3999	3375	6105	6329
ENSMUSG00000004085	Map3k20	495	1299	1982	2579	192	1239	2089	1447	708	2442	2745	1341	494	1547	645	1864	904	440	1012	1786	914	1528	2039	1221	1542	1510	1248	810	1938	1292	1401	2427	540	1356	1086	3104	1400	2010	1460	488	1200	2108	2920	169	1270	1811	1347	805
ENSMUSG00000004096	Cwc15	6253	6450	7138	3900	9058	8314	6569	6101	3140	3009	16202	7010	4347	3891	8348	7451	4621	6840	6377	7712	7264	5222	13921	5368	7726	6599	5523	4249	6849	7143	6078	5377	9245	6338	9285	7280	5888	6962	4398	6159	5957	7592	4416	7977	8521	5696	5681	3569
ENSMUSG00000004098	Col5a3	4248	2346	19013	3205	1741	1373	6163	5970	1238	271	3804	6076	3909	4941	1746	5071	822	1062	2084	952	1392	5282	7703	1239	935	7661	2621	2990	1363	1748	2211	2784	775	3957	1259	6779	2088	1876	462	4184	2167	20221	3629	1533	1407	5344	5559	1407
ENSMUSG00000004099	Dnmt1	8196	17077	17938	13803	24931	13783	18496	25922	7762	12394	27925	21659	10028	9235	14304	16515	12629	10003	11615	20735	19077	12694	21809	16251	15040	13903	8095	8180	14518	32441	11586	18149	13116	21883	27440	13820	12088	19368	10695	8073	15771	19078	15628	21956	14127	16037	24138	8823
ENSMUSG00000004100	Ppan	3751	3552	3388	1799	4430	2944	3557	5219	1914	1856	7319	5848	3505	2968	2947	4905	2648	2008	2729	4614	2615	3494	5108	5784	2776	5455	2607	2552	3876	7022	3145	4249	2480	6416	5194	3541	3172	5397	1945	3695	3280	3603	2037	3901	3017	3084	4860	2176
ENSMUSG00000004105	Angptl2	5252	5657	19526	12593	2149	6784	6805	7271	394	2782	16379	5007	3454	6134	4194	3634	2712	12888	4764	7559	8346	2608	8658	1721	11468	7155	10151	5333	2819	7876	2055	4122	8984	5747	1588	10661	6181	14056	3232	5173	5224	20767	14258	1893	6953	5900	6771	448
ENSMUSG00000004110	Cacna1e	176	2	16	6	12	18	20	2	2	0	29	12	26	158	75	0	38	20	6	0	0	2	12	30	32	18	14	0	2	18	27	6	26	389	0	168	14	12	20	173	2	17	7	11	18	17	2	2
ENSMUSG00000004113	Cacna1b	64	44	156	0	606	529	42	4	4	20	451	276	17	227	1630	333	46	2260	30	95	3339	42	56	186	560	10	6	2	14	10	193	14	2328	105	0	112	2	36	18	63	41	166	0	534	542	36	4	5
ENSMUSG00000004127	Trmt10a	1045	1135	994	1716	1920	1285	1448	563	902	550	2852	1725	2174	1758	1319	1165	761	1241	818	734	1283	774	911	999	836	557	1031	732	530	898	969	1314	1362	938	691	1159	621	1230	392	1029	1048	1057	1943	1691	1317	1256	524	1025
ENSMUSG00000004151	Etv1	3402	1998	418	114	370	62	6982	10151	12733	568	563	3965	4329	1967	82	455	124	64	759	984	101	6573	606	2509	51	164	116	56	2094	2519	6519	8553	61	2497	5674	330	2660	610	448	3351	1845	445	129	326	64	6054	9452	14474
ENSMUSG00000004187	Kifc2	312	554	227	172	536	560	735	178	254	2333	815	282	380	251	164	806	1698	1066	319	286	420	501	328	905	1012	872	341	388	1041	467	392	885	546	366	169	397	575	226	296	307	512	241	195	472	574	637	166	289
ENSMUSG00000004207	Psap	104422	133458	227075	83567	166043	119731	99037	86059	93997	142063	288711	110300	128546	94480	126808	156277	104829	202335	99696	124693	167543	64463	180379	79964	210881	185422	102152	101219	123959	59223	132203	125411	216114	132962	125571	188207	159767	84841	112148	102850	123248	241503	94613	146232	122716	85873	80137	106850
ENSMUSG00000004221	Ikbkg	2885	2769	2911	3413	3929	2504	4080	3694	3271	4417	3261	3025	2325	1565	3406	3806	3434	4624	3131	3584	4575	2338	4353	3518	5941	3416	1780	3448	3541	2837	3175	4847	6801	2688	3423	4408	3417	2968	3519	2842	2557	3096	3864	3460	2566	3538	3440	3718
ENSMUSG00000004231	Pax2	0	0	0	0	0	0	0	0	0	2	4	0	0	0	0	0	0	0	0	0	0	0	0	0	2	0	0	0	0	0	4	0	2	0	0	0	0	0	0	0	0	0	0	0	0	0	0	0
ENSMUSG00000004233	Wars2	941	1312	1078	746	1326	1547	1240	1195	571	1139	1465	931	886	1001	614	1167	634	959	724	1460	788	485	1656	1378	478	1278	1173	992	1096	1059	831	1203	672	1061	769	1520	1054	871	502	927	1212	1146	845	1168	1586	1075	1113	649
ENSMUSG00000004263	Atn1	1479	900	888	1305	1180	896	1185	1195	1025	875	3616	3044	1352	1189	1240	1134	937	591	848	1112	1086	1137	942	1899	1161	1839	669	809	1104	1298	1604	1035	1008	2259	1048	620	970	1230	472	1457	831	944	1477	1039	918	1027	1113	1165
ENSMUSG00000004264	Phb2	22113	18296	12106	19562	18205	15298	18762	19337	23907	14970	41570	64026	39008	22195	19134	21814	13903	11850	14329	19817	15948	18227	23760	33846	14569	15898	10618	14621	17478	19969	23716	26538	16675	27879	23596	16975	17557	18335	9468	21780	16896	12875	22148	16033	15679	16268	18006	27176
ENSMUSG00000004266	Ptpn6	3636	4142	9536	3618	10143	10266	4383	4926	2846	3828	5338	6573	5723	5921	7036	6444	6347	12657	4365	2988	8275	3630	4419	8547	9454	5712	3634	4644	4471	2430	3419	6311	9615	2805	4396	7732	4921	2563	2997	3581	3825	10142	4096	8933	10522	3800	4587	3235
ENSMUSG00000004267	Eno2	424	171	328	120	696	228	118	94	153	1112	60	152	123	159	364	146	164	3631	98	78	1917	94	150	212	3602	506	40	254	170	200	126	756	1294	130	52	105	120	214	6	418	158	349	136	613	234	102	88	174
ENSMUSG00000004268	Emg1	7996	5977	4275	6202	6363	6002	6830	7444	7316	3305	13013	23041	12163	7820	6793	7217	3755	4528	4565	6039	5155	5660	8199	13066	6691	6285	4103	4516	4691	7607	7778	8673	5599	11381	9881	6696	5674	6581	3481	7876	5520	4547	7022	5604	6152	5922	6932	8316
ENSMUSG00000004270	Lpcat3	5211	5543	2441	3261	3583	2379	4198	4685	8230	2824	6819	16083	6401	4341	3468	4900	2027	2830	3964	4878	3253	3490	4985	10818	2505	2673	1757	3534	4241	3460	4373	5906	2993	6051	5323	4295	4615	3194	1406	5133	5119	2596	3692	3155	2438	3640	4363	9355
ENSMUSG00000004285	Atp6v1f	8162	6798	7033	7690	8067	9651	6441	6924	12151	9005	16971	9239	6843	5254	10184	7183	6330	6589	10838	8098	8656	8156	10635	7154	10350	16096	6732	5292	8146	6207	9361	6881	15143	4992	7780	10716	8469	9256	5655	8039	6278	7480	8706	7104	9892	5585	6447	13813
ENSMUSG00000004296	Il12b	39	4	20	20	14	12	46	14	2	4	13	2	28	88	26	2	7	270	0	4	56	20	26	6	38	14	59	16	28	4	21	4	79	12	14	135	48	17	16	38	4	21	23	12	12	40	13	2
ENSMUSG00000004317	Clcn5	1360	1104	1626	1352	570	412	2784	3356	2412	2630	3270	1408	1661	1578	1055	1044	811	838	946	1306	1032	714	1442	1864	542	1480	1216	1638	1054	1064	670	2685	963	1914	1577	1454	1298	1270	506	1340	1020	1729	1531	502	422	2414	3125	2742
ENSMUSG00000004319	Clcn3	2171	5316	3649	4579	7364	3532	7636	7305	8140	5193	3258	4565	4339	5573	6161	6788	5616	5342	7184	4228	5127	6664	10928	5980	6554	7971	5038	4573	8021	6624	3034	14588	9512	4999	7712	3838	6613	3728	2838	2138	4909	3881	5184	6485	3620	6621	6802	9253
ENSMUSG00000004328	Hif3a	14	26	8	4	15	1	12	4912	10	20	5	42	28	52	6	8	16	20	4	0	10	18	12	24	14	28	0	2	4	10	6	4	8	11	0	6	0	10	4	14	24	9	5	13	1	10	4574	11
ENSMUSG00000004341	Gpx6	0	0	0	0	0	0	0	0	0	0	0	0	0	0	2	0	0	2	0	0	0	0	0	0	0	0	0	0	0	0	0	0	0	0	0	0	0	0	0	0	0	0	0	0	0	0	0	0
ENSMUSG00000004344	Gpx5	0	0	0	0	0	0	0	0	0	0	0	0	0	0	0	0	0	0	0	0	0	0	0	0	0	0	0	0	0	0	0	0	0	0	0	0	0	0	0	0	0	0	0	0	0	0	0	0
ENSMUSG00000004347	Pde1c	136	144	78	204	957	1087	48	232	264	2	54	890	447	58	2121	134	107	2740	2186	236	3108	1016	172	16	1854	76	36	130	372	153	52	19	5562	174	1064	12	1	20	134	134	133	83	231	843	1114	42	216	300
ENSMUSG00000004356	Utp20	2235	4144	2099	4671	4729	3602	3772	4547	3437	5818	5034	5749	4183	4100	3631	3805	3103	2404	2965	5902	3499	2877	6229	4489	3156	5791	4322	3865	3291	3390	2711	7691	3989	6021	2940	4534	4180	3012	2698	2201	3827	2232	5288	4165	3692	3271	4234	3907
ENSMUSG00000004359	Spic	78	8	36	2	26	34	38	40	93	6	24	11	49	87	4	6	6	339	0	6	16	6	34	46	126	36	16	14	34	20	22	63	385	36	14	91	6	10	18	77	7	38	2	23	35	33	37	106
ENSMUSG00000004360	RP23-331E5.6	1793	2	28	0	2	6	16	32	0	0	2	2	8	21	4	4	2	4	34	20	4	0	26	0	0	0	4	0	28	2	0	28	0	39	2	6	122	2	0	1766	2	30	0	2	6	14	30	0
ENSMUSG00000004364	Cul3	11709	10760	10050	12315	11570	10925	11344	12810	19035	9856	13533	8095	9663	12501	6918	10968	8237	8557	9229	10782	9494	10035	14482	9449	9601	7668	10255	8150	11157	14875	10247	16717	12498	10081	12303	14071	13922	9349	10162	11533	9937	10689	13943	10190	11197	9836	11928	21638
ENSMUSG00000004366	Sst	0	0	0	0	0	0	0	0	0	0	0	0	0	0	0	0	0	0	0	0	0	0	0	0	0	0	0	0	0	0	0	0	0	0	0	0	0	4	0	0	0	0	0	0	0	0	0	0
ENSMUSG00000004371	Il11	50	20	2	39	22	47	31	43	13	10	24	20	40	54	31	48	48	61	20	44	34	14	484	11	29	85	18	12	14	26	4	20	15	52	10	25	58	11	30	49	18	2	44	19	48	27	40	15
ENSMUSG00000004383	Large	1424	2383	1231	1712	510	1282	941	1401	432	1470	6519	732	491	1024	1774	1607	189	2294	1684	2635	1040	1328	1803	1319	2725	2030	1973	3864	1287	1086	880	2734	2475	1326	898	1304	776	1636	1120	1403	2201	1309	1938	449	1314	816	1305	491
ENSMUSG00000004393	Ddx56	2521	3098	3187	4719	4150	3027	4403	4978	2076	2156	2592	8187	2876	2641	2329	1993	2236	2807	3161	3784	3580	2152	5064	3989	3631	7076	1866	2079	3830	2017	4677	5833	4307	3996	4950	4124	4657	3698	2210	2483	2861	3390	5343	3655	3102	3818	4635	2360
ENSMUSG00000004394	Tmed4	4875	6665	4838	10616	8066	4119	10301	8254	5655	5028	4942	9197	5170	3339	5293	3753	5270	5384	7952	9918	8154	3943	10007	7625	5502	19346	3677	4902	9118	4496	11189	8119	8050	6874	10072	5975	11392	6576	3580	4802	6155	5145	12019	7104	4222	8932	7686	6428
ENSMUSG00000004415	Col26a1	52	0	4	34	1	8	68	2	16	2	14	131	6	6	0	2	1	10	16	0	2	6	18	90	0	8	0	2	2	62	29	2	20	18	6	12	0	2	1	51	0	4	38	1	8	59	2	18
ENSMUSG00000004446	Bid	4151	4483	2577	2455	2079	2219	4845	7854	7944	3905	12600	10857	6811	4757	878	2242	433	1409	3294	2473	556	2823	2685	5507	452	1907	1837	2170	1025	4591	2601	4652	528	7430	2620	3286	1718	3586	2998	4089	4140	2741	2780	1831	2274	4201	7313	9030
ENSMUSG00000004451	Ralb	7264	6016	9223	10176	16139	14519	6008	6660	4781	16593	15840	7188	3604	5753	11892	8342	7430	15198	6140	6500	18782	5175	8171	4520	20560	13862	11136	6700	5384	10595	8961	10762	24080	7913	6327	8820	6256	10119	11815	7155	5556	9809	11521	14213	14881	5209	6202	5435
ENSMUSG00000004455	Ppp1cc	10382	9571	10521	6363	10440	11117	10499	10478	7977	14578	10143	17199	9361	6339	5359	10432	5743	6503	6401	9157	7538	12083	14030	15617	8295	11778	10235	6935	7233	11344	13095	13873	13511	12234	16092	8846	9355	13940	11644	10226	8839	11190	7204	9194	11394	9103	9757	9068
ENSMUSG00000004460	Dnajb11	10388	9343	13952	9607	13506	5540	5280	8807	10399	4979	10373	13534	6957	5654	6870	5475	6905	9416	10134	9945	10155	4562	12815	4099	9431	16145	6568	6923	4548	3893	6226	4157	12767	8667	7239	6317	9217	5420	4864	10232	8628	14839	10877	11895	5678	4578	8201	11821
ENSMUSG00000004462	Tbccd1	1188	1547	1495	1185	1274	976	939	1785	2244	1031	1296	1742	1072	713	679	813	833	1237	698	1514	1373	464	1197	767	1301	2220	883	822	707	594	683	940	1793	1024	694	1110	1207	800	693	1170	1429	1590	1342	1122	1000	814	1662	2551
ENSMUSG00000004473	Clec11a	419	292	2045	198	292	162	908	1035	460	46	50	684	398	374	100	50	108	268	168	74	120	378	738	126	86	814	238	74	78	104	112	80	106	243	136	512	228	196	12	413	270	2175	224	257	166	787	964	523
ENSMUSG00000004500	Zfp324	705	729	808	533	1695	957	986	705	539	379	1032	685	508	803	872	1049	1357	1102	962	1248	844	1006	1079	742	1025	467	574	750	1520	1058	464	850	753	1098	550	697	1063	525	658	694	673	859	603	1493	981	855	656	613
ENSMUSG00000004508	Gab2	1442	1168	2935	1256	2648	2748	1768	1300	1016	3359	2666	534	1244	1492	1836	2517	1745	2238	2194	1402	2374	1098	2548	1052	1833	2566	1366	2549	1778	734	682	2986	1940	1044	1424	3188	1852	944	1170	1420	1079	3121	1422	2332	2817	1533	1211	1155
ENSMUSG00000004530	Coro1c	9862	8004	8169	11267	9639	5042	9234	12020	6221	6109	15738	10086	12462	6599	9527	8247	7194	6274	8175	7132	11468	9077	10054	11064	5448	12397	7110	7115	5053	8702	5735	10888	8781	10959	10309	7096	10548	9871	10324	9714	7392	8688	12756	8489	5168	8007	11193	7072
ENSMUSG00000004535	Tax1bp1	17671	21311	13864	9675	16599	17157	14253	16551	14869	14638	42600	39800	17223	16129	18311	17811	11384	19257	28461	20194	15154	14678	36732	37330	27335	10060	29545	9962	16589	18786	16004	27292	33152	29624	30606	19026	17554	30160	31014	17405	19681	14745	10954	14618	17585	12358	15412	16902
ENSMUSG00000004540	Psg17	10	2	0	10	2	6	38	2	292	2	36	7	57	113	4	12	0	6	37	6	3	2	70	0	1	0	2	6	13	12	10	4	1	39	0	6	30	13	16	10	2	0	11	2	6	33	2	332
ENSMUSG00000004542	Psg19	0	0	0	0	0	0	4	4	2	0	2	0	0	0	0	0	0	0	0	0	0	0	4	0	0	0	0	0	2	0	0	0	0	8	0	0	0	0	0	0	0	0	0	0	0	3	4	2
ENSMUSG00000004552	Ctse	60	56	275	31	235	227	53	29	82	58	19	28	71	145	111	148	158	464	53	12	187	32	89	29	133	65	55	91	619	8	16	64	169	37	196	371	86	161	71	59	52	292	35	207	233	46	27	93
ENSMUSG00000004558	Ndrg2	7615	5622	712	1111	924	974	4364	4963	737	180	88	1188	794	5000	166	1222	720	949	334	1326	380	392	403	1945	363	655	2556	398	2801	1573	4670	2453	205	4889	64	707	732	2122	450	7500	5192	757	1258	814	998	3784	4621	838
ENSMUSG00000004561	Mettl17	618	1028	419	494	1375	843	1603	1053	869	1334	784	960	1061	1151	837	1318	920	727	645	1417	586	745	897	1033	1086	1067	625	613	1478	859	1832	780	895	970	678	762	880	560	534	609	949	446	559	1211	864	1390	981	988
ENSMUSG00000004562	Arhgef40	9054	7256	7259	7046	15750	8145	15082	10485	9633	3769	4818	6740	4729	6956	6475	7441	9454	17505	6147	8635	6333	9162	3854	5400	20064	6972	6609	5151	9141	6352	14278	8641	12390	11128	5163	6845	4914	7270	6996	8918	6701	7720	7977	13871	8348	13077	9763	10950
ENSMUSG00000004565	Pnpla6	2144	7484	1789	5766	2904	3706	4541	4604	4771	721	8522	6430	4221	3610	4530	7085	3479	4070	2842	4191	4124	1715	4634	5212	3304	19130	3366	13462	3941	2764	3893	5430	3931	3057	3977	3950	4373	4027	3917	2112	6911	1903	6528	2558	3798	3937	4287	5423
ENSMUSG00000004567	Mcoln1	2930	4387	1780	3695	2217	2504	4547	2496	4605	6024	6362	3222	4573	2350	2765	5966	2210	2309	2772	2855	2698	1690	4228	4628	2484	18206	2674	9837	3333	2673	3572	5211	3304	2778	2248	2691	3124	3611	3191	2886	4051	1893	4183	1952	2566	3943	2324	5235
ENSMUSG00000004568	Arhgef18	2664	6947	1639	7072	3991	5598	5065	4390	5962	2197	5652	3594	4221	3677	3611	6696	3713	4340	3877	6142	3879	2851	5158	4457	4863	22557	3643	13186	6489	3033	3459	5300	4549	3709	4662	5610	4566	5164	6661	2624	6416	1743	8007	3515	5738	4392	4088	6777
ENSMUSG00000004591	Pkn2	8768	9937	8467	12203	14621	10274	13470	6052	7401	5674	13385	7465	9059	9264	10123	12146	7445	6051	7892	10254	9793	7165	11520	9834	9594	5437	9728	6189	9201	11852	7157	15680	7210	9043	5301	8562	7784	9671	7167	8636	9177	9005	13816	12876	10530	11680	5636	8413
ENSMUSG00000004609	Cd33	1066	411	5023	574	2525	1680	1666	745	433	1201	2208	509	1427	894	1587	1712	1350	1699	1910	414	851	690	1364	661	729	1290	491	1486	728	219	598	576	957	709	461	2719	958	285	732	1050	380	5342	650	2224	1722	1445	694	492
ENSMUSG00000004610	Etfb	537	445	397	249	356	508	370	402	434	283	785	1070	467	808	606	442	352	552	497	208	482	502	634	325	839	425	224	320	480	427	410	356	1304	362	605	493	528	311	231	529	411	422	282	314	521	321	374	493
ENSMUSG00000004612	Nkg7	232	58	234	16	62	83	164	28	352	32	20	16	142	390	236	122	140	1171	60	24	56	32	74	70	64	104	676	36	62	38	44	20	210	26	14	577	80	42	78	229	54	249	18	55	85	142	26	400
ENSMUSG00000004626	Stxbp2	1959	8471	3253	9402	7432	9625	5181	4096	8620	6990	12438	9421	7459	4671	10142	11187	6911	10542	7112	6259	10486	5994	7220	8861	12414	21321	6135	14398	8313	6226	7648	8381	14394	4017	5767	9149	7101	5221	8698	1930	7823	3460	10645	6545	9865	4492	3814	9799
ENSMUSG00000004630	Pcp2	8	28	10	11	12	16	2	7	6	0	23	21	24	9	37	22	24	37	4	10	35	4	16	6	1	37	25	37	14	8	8	4	2	4	12	11	10	20	14	8	26	11	12	11	16	2	7	7
ENSMUSG00000004631	Sgce	2056	1016	1974	118	170	1411	1341	490	968	36	258	610	1883	1841	471	1060	102	182	144	58	122	150	2594	1494	1812	392	222	160	232	1242	172	100	80	2490	680	538	1684	210	16	2025	938	2099	134	150	1446	1163	456	1100
ENSMUSG00000004633	Chn2	4853	244	518	16	30	102	721	5135	1976	455	281	5133	835	266	120	70	122	237	154	1495	36	553	294	208	66	60	101	34	961	752	720	97	28	2052	1442	138	2696	1040	64	4780	225	551	18	26	105	625	4782	2246
ENSMUSG00000004637	Wwox	842	1475	662	239	712	440	759	1390	1077	718	748	851	654	1437	619	620	1113	700	1345	1156	589	1145	2260	834	985	1078	992	835	1752	1433	839	1563	554	1253	1658	1986	1775	653	1122	829	1362	704	271	627	451	658	1294	1224
ENSMUSG00000004642	Slbp	3355	4896	5337	4440	4834	3197	6330	5492	3661	4796	4275	3068	4270	4095	5229	6902	3512	4072	3324	4279	5969	3967	4505	5282	5514	1888	3775	1675	2948	4736	4461	3968	4181	4807	3289	3159	3710	4162	3727	3305	4521	5676	5027	4257	3277	5489	5114	4162
ENSMUSG00000004651	Tyr	0	0	0	0	0	0	2	4	10	0	0	0	0	0	0	0	0	0	0	0	0	0	0	0	0	0	0	0	0	0	0	0	0	0	4	0	0	0	4	0	0	0	0	0	0	2	4	11
ENSMUSG00000004654	Ghrhr	2	0	0	0	0	0	0	0	2	0	6	10	0	3	0	0	4	18	2	0	0	0	4	2	0	4	0	4	0	0	0	4	2	4	0	0	0	0	0	2	0	0	0	0	0	0	0	2
ENSMUSG00000004655	Aqp1	16584	1646	1828	974	2752	2347	9679	8077	3352	890	6724	2691	2836	9313	1950	3265	1438	14048	2299	1076	2668	2807	6057	6865	11751	13933	3218	4268	3028	3177	3697	4876	3346	15285	1588	7766	2904	3945	1064	16334	1520	1944	1103	2424	2406	8392	7521	3810
ENSMUSG00000004661	Arid3b	398	350	307	666	262	300	256	192	130	202	489	98	148	264	282	494	298	477	94	398	262	108	256	422	168	396	122	293	322	258	173	434	338	388	329	410	220	409	106	392	323	327	754	231	307	222	179	148
ENSMUSG00000004665	Cnn2	6020	13387	10912	12052	9795	12456	11573	5483	1302	3386	24305	8603	10818	15345	13215	25788	5468	8805	8829	16147	5512	10618	24732	4996	6185	13607	12034	11716	4175	11497	6521	14335	8531	10955	2783	14191	6404	9607	9962	5929	12363	11605	13645	8626	12767	10035	5106	1480
ENSMUSG00000004667	Polr2e	6785	5518	4065	4215	4973	7574	5133	4923	4817	4766	11961	8052	7008	4566	4505	9157	4247	5829	4242	6092	4243	4032	10956	5269	3749	12057	4223	5145	4347	4290	6857	6031	6706	7005	5718	6647	7446	4670	5202	6683	5096	4323	4772	4380	7763	4451	4584	5476
ENSMUSG00000004668	Abca13	4	8	8	4	8	26	16	0	16	33	55	74	8	20	6	6	4	135	8	6	16	0	4	4	106	10	4	14	6	28	14	6	5339	76	0	6	0	2	23	4	7	9	5	7	27	14	0	18
ENSMUSG00000004677	Myo9b	5855	5030	13309	6404	11407	7095	8380	8229	6915	7268	8069	8511	6136	8617	10373	11707	7370	9886	9749	11075	6159	7680	10833	8514	9339	15344	8999	8079	9067	7620	4989	12178	10100	8539	7365	12757	8953	11562	6795	5767	4645	14155	7250	10046	7272	7266	7663	7861
ENSMUSG00000004698	Hdac9	209	144	629	178	786	246	319	515	628	414	574	382	329	213	1482	440	192	228	405	121	1629	188	628	470	189	334	101	239	208	215	276	620	304	276	104	468	534	210	222	206	133	669	202	692	252	277	480	714
ENSMUSG00000004707	Ly9	533	482	1030	211	1168	1819	414	506	368	356	235	194	535	2189	254	1739	192	2322	160	282	815	138	906	296	762	524	370	348	446	164	174	166	835	218	186	1138	650	126	1624	525	445	1095	239	1029	1864	359	471	418
ENSMUSG00000004709	Cd244	136	120	525	148	435	248	359	82	169	62	269	206	316	387	701	338	128	284	213	126	295	169	247	121	102	136	194	269	261	102	206	118	173	141	55	569	276	104	171	134	111	558	168	383	254	311	76	192
ENSMUSG00000004730	Adgre1	4862	2506	16183	3278	8714	5552	5979	6170	2046	5568	2938	1696	4997	4700	2916	6031	4706	9508	2082	1746	5531	2084	2984	2529	4666	5856	2492	4852	3735	902	2060	3074	4353	1844	2208	10880	4485	1558	2178	4789	2314	17211	3711	7674	5690	5184	5745	2326
ENSMUSG00000004748	Mtfp1	158	203	136	84	168	154	111	469	156	307	84	702	214	216	329	182	238	80	185	130	88	44	172	332	254	385	143	152	128	142	236	309	440	132	372	222	382	340	170	156	187	145	95	148	158	96	437	177
ENSMUSG00000004768	Rab23	2359	1654	1536	1012	1654	883	1874	1864	1334	1282	1365	2351	1242	1569	818	1142	1075	1065	1098	2053	1088	1218	1452	2005	1000	1668	1501	911	1433	1916	1544	3237	923	1995	1104	1204	1326	1341	986	2323	1527	1634	1146	1457	905	1625	1736	1516
ENSMUSG00000004771	Rab11a	3207	4227	6239	9731	3136	3768	5219	3970	3556	3476	4903	4188	3468	3882	5710	5100	4107	3999	2991	4974	4506	3908	7153	4059	5632	7802	2952	3445	3039	5355	4238	4732	9592	4849	5998	6720	2913	3981	3478	3159	3904	6635	11017	2762	3862	4525	3697	4042
ENSMUSG00000004788	Eif2b2	4301	3235	2343	5629	2655	2740	2985	2173	5558	4994	7826	11492	3210	3175	2226	3714	2359	3223	3656	3493	4040	2651	5230	2046	2023	3873	3611	2747	4727	2494	5760	2770	2207	6584	3531	3286	3882	3283	1623	4236	2988	2492	6373	2338	2808	2588	2023	6318
ENSMUSG00000004789	Dlst	6681	5936	7223	8947	7378	6111	7374	6699	15520	20419	14977	11187	7419	6161	7167	8378	7063	8595	5164	6265	9572	5504	7692	6711	9093	7777	5424	6589	8523	5418	8390	10311	7644	8711	5586	7853	5989	4993	2865	6580	5482	7682	10130	6498	6263	6394	6238	17642
ENSMUSG00000004791	Pgf	6038	1010	192	4075	226	58	1290	522	1406	4310	7078	3334	3168	2455	280	850	180	151	3771	7745	1574	4298	15922	192	114	1220	13838	793	2993	3386	10853	7859	236	8391	1553	264	5124	4449	1118	5947	933	204	4614	199	59	1119	486	1598
ENSMUSG00000004798	Ulk2	2819	2374	4564	1807	2933	2317	4427	3676	1617	3045	3169	1385	3562	2138	3504	3532	3532	3970	3120	4757	1892	2932	4235	2975	4031	5595	2772	3145	2674	1979	2356	6887	3383	2565	5986	8643	3170	2336	3377	2777	2192	4854	2046	2583	2375	3839	3423	1838
ENSMUSG00000004814	Ccl24	60	0	34	2	53	2	14	8	12	2	50	22	44	120	888	14	2	6	6	2	20	12	18	0	8	0	2	10	2	0	15	0	64	22	1	22	94	10	0	59	0	36	2	47	2	12	7	14
ENSMUSG00000004815	Dgkq	1909	1141	798	1145	2039	956	1778	1301	2314	2426	1801	1924	1361	767	1029	1851	1039	1686	1106	1188	1439	1101	1466	2930	1234	2192	1380	1509	1572	1528	1309	2744	1003	1593	743	1670	1944	1274	1012	1880	1054	849	1296	1796	980	1542	1211	2630
ENSMUSG00000004821	Tmed11	0	0	0	0	0	0	0	0	0	0	0	0	0	0	0	0	0	0	0	0	0	0	0	0	0	0	0	0	0	0	0	0	0	0	0	0	0	0	0	0	0	0	0	0	0	0	0	0
ENSMUSG00000004837	Grap	767	172	526	94	263	232	516	288	122	138	523	162	456	1695	431	370	150	1092	154	44	144	206	666	94	288	474	335	304	250	95	255	206	311	286	133	622	141	209	82	755	159	559	106	232	238	447	268	139
ENSMUSG00000004842	Pou1f1	0	0	0	0	0	0	2	0	1	0	2	0	0	2	1	0	0	0	0	0	4	0	0	0	4	4	0	0	0	0	0	0	2	0	0	0	0	1	0	0	0	0	0	0	0	2	0	1
ENSMUSG00000004843	Chmp2b	6412	8598	5717	9617	8091	10554	4193	6163	7229	4679	7335	5173	3916	5770	7088	6610	8206	8254	8475	11030	9993	3726	12094	6662	9385	10517	5779	5720	6130	9241	4259	6394	9507	7223	5642	8624	9374	6492	5542	6315	7940	6080	10888	7126	10817	3636	5739	8218
ENSMUSG00000004846	Plod3	11403	8030	13787	15077	7306	6288	7415	6633	6060	9761	14241	11959	7619	8921	8038	8221	7433	7081	6517	6454	9229	10355	9929	11872	8546	13136	11926	6767	4741	11576	14462	8585	7301	10315	7808	10484	7098	10233	9885	11231	7416	14663	17070	6434	6445	6429	6177	6889
ENSMUSG00000004849	Ap1s1	9421	6680	9593	9484	8583	9452	6601	9353	8906	7960	18700	15086	7444	6108	7620	7963	7925	5233	8015	5479	8513	8055	10655	12686	6711	12192	8506	5546	5966	11837	12958	7361	6474	8585	11268	11843	10327	8783	11054	9279	6169	10203	10738	7559	9688	5724	8709	10124
ENSMUSG00000004864	Mapk13	541	3986	2119	989	3294	2869	3887	3982	3338	8667	4315	2505	1785	5071	1608	4801	4491	2190	3435	8095	3242	4911	2844	9902	4964	2531	7023	2154	7970	3341	5145	11119	5502	1853	3491	4399	4717	2484	3004	533	3681	2254	1120	2901	2941	3370	3708	3794
ENSMUSG00000004865	Srpk1	5673	5997	5164	4943	6863	7041	4217	5947	5997	4947	8903	4757	3866	3954	5733	8055	4104	6046	5097	5679	9522	4364	6882	9277	7852	4224	8107	5188	7714	4588	4362	10801	10468	5424	3844	5617	5516	5218	4134	5588	5538	5492	5596	6044	7217	3656	5538	6817
ENSMUSG00000004872	Pax3	300	2	0	0	8	2	10	0	0	0	54	2	0	160	0	2	0	18	0	0	12	12	0	5106	0	0	112	0	2	2516	88	138	20	3815	0	0	0	0	4	295	2	0	0	7	2	9	0	0
ENSMUSG00000004880	Lbr	4195	5166	6706	5554	7643	2182	4354	9012	7554	2833	4354	3970	4253	5327	5851	6536	5325	2724	2583	6478	4213	2621	5245	5250	6195	2143	3069	3529	1678	7540	3909	7985	4219	7933	6182	3940	3874	6544	3851	4132	4771	7132	6288	6731	2236	3775	8392	8587
ENSMUSG00000004885	Crabp2	124	1246	2282	2324	428	66	413	102	20	367	84	1382	52	79	448	311	2219	354	2453	304	46	140	274	2075	161	406	166	3157	5228	313	548	116	288	88	164	5729	440	872	1862	122	1151	2427	2631	377	68	358	95	23
ENSMUSG00000004891	Nes	12008	1314	5568	3141	4180	2148	7309	3224	2377	3091	4546	6813	1583	2128	4436	8053	1247	478	4811	2268	716	4430	4201	3532	1344	3138	3337	4763	2408	2481	4717	2197	822	3822	790	1828	3388	2667	4704	11827	1213	5922	3556	3681	2202	6337	3002	2702
ENSMUSG00000004892	Bcan	212	0	32	0	10	2	2	2	0	0	0	4	4	0	2	0	2	0	0	8	0	6	0	12	10	4	8	0	2	2	82	0	0	8	6	10	6	4	0	209	0	34	0	9	2	2	2	0
ENSMUSG00000004894	Hapln2	88	158	20	18	2038	0	6	14	4	0	2	82	0	98	286	0	6	0	9	0	10	22	28	58	2	4	10	4	36	310	16	184	0	64	171	2	0	100	8	87	146	21	20	1795	0	5	13	5
ENSMUSG00000004895	Prcc	6305	6219	5668	5706	11215	9136	8397	9106	5228	7197	6597	5818	6310	3290	5970	7618	6011	4830	5681	7172	7481	4822	6435	8546	7340	7298	4684	3533	6223	6452	6355	5759	5124	6460	5933	5065	6690	5154	6157	6210	5743	6028	6460	9877	9364	7281	8479	5943
ENSMUSG00000004896	Rrnad1	1796	1800	1320	1168	2177	2556	2426	1650	1144	1653	1801	1372	1993	1074	1930	2063	1501	1317	1149	1470	1330	1072	1625	1999	1104	2840	1410	1247	1916	1655	1799	1336	1052	1333	1417	1569	1364	1179	1641	1769	1662	1404	1322	1917	2620	2104	1536	1300
ENSMUSG00000004897	Hdgf	33645	31356	27637	35818	46957	49270	38523	49388	20220	28348	54630	27307	32547	26906	32634	39448	27314	16122	24874	35427	31259	28419	31006	49393	31210	43537	24734	22146	27298	32138	29750	28171	27330	41045	28832	33940	31316	33293	34585	33139	28957	29393	40553	41354	50498	33402	45989	22985
ENSMUSG00000004902	Slc25a18	12	38	36	7	118	14	16	14	4	76	7	24	18	5	10	21	20	12	14	92	4	10	28	11	4	7	14	10	18	47	40	8	20	12	22	68	10	54	16	12	35	38	8	104	14	14	13	5
ENSMUSG00000004929	Thop1	3510	2828	1435	1893	2019	1942	2628	4615	2456	2026	6284	6608	4728	3405	1727	4679	1946	1835	2219	3814	1496	1786	5116	4014	1281	2406	1988	2352	1563	1746	3259	3230	1600	6242	2414	2466	4379	2533	1537	3457	2612	1526	2143	1778	1990	2279	4297	2792
ENSMUSG00000004931	Apba3	2724	2756	2158	2516	2540	2665	2741	2585	3299	2445	6906	3070	2887	2189	2334	3943	2704	2668	2035	3184	1933	1806	5527	2972	1474	3612	2055	2605	2305	1935	2511	2618	2197	2987	3791	3139	3903	2201	2738	2683	2545	2295	2849	2237	2731	2377	2407	3750
ENSMUSG00000004933	Matk	113	76	264	42	214	503	316	87	119	202	255	81	164	206	350	134	323	507	94	107	165	110	172	191	1320	209	130	247	134	42	97	192	1402	160	55	334	142	48	88	111	70	281	48	188	516	274	81	135
ENSMUSG00000004934	Pias4	2146	1863	1864	1833	2361	2376	1960	1718	2609	3212	7309	3218	1864	1767	2708	3684	1992	1996	1758	2478	2415	1422	4520	1819	2118	3825	2317	2023	1764	2338	2638	3079	3160	3286	2109	1925	2377	1618	2190	2114	1720	1982	2075	2079	2435	1699	1600	2966
ENSMUSG00000004936	Map2k1	5734	6265	7769	9856	5390	4313	7065	4947	3636	5929	5435	7728	5109	5329	7020	7302	5121	6160	4861	8544	8678	5211	12135	8636	5759	9116	5761	5467	4101	9849	4936	9102	7728	8726	9019	7664	7428	8587	6864	5648	5786	8263	11159	4747	4421	6126	4607	4133
ENSMUSG00000004937	Sgta	5865	6420	5012	4769	4869	5801	6040	5420	4904	5152	12784	9492	5623	5327	4431	10144	4586	5399	4402	6760	5089	3416	11790	5803	4186	6950	5425	5636	4663	5411	6982	6760	6689	8748	6008	5919	10682	5105	6055	5777	5929	5330	5399	4288	5946	5237	5047	5575
ENSMUSG00000004939	Nmrk2	0	6	0	0	0	0	20	62	0	0	0	0	0	0	0	0	0	0	6	2	0	0	0	6	2	4	0	0	2	0	2	0	0	0	0	2	0	0	16	0	6	0	0	0	0	17	58	0
ENSMUSG00000004945	Tmem242	4700	4837	3368	2420	2852	3143	3417	2862	4808	3982	5046	3389	2851	3332	1778	3645	3685	2769	3273	3394	2777	3054	4690	3224	3785	4158	2984	2112	3647	3579	1969	2596	2513	3177	4489	5637	3593	3165	2912	4629	4467	3582	2740	2512	3221	2963	2665	5465
ENSMUSG00000004947	Dtx2	1404	1624	1745	1323	1630	1493	1723	1596	1722	1455	1696	1991	1538	1429	1506	2255	1634	1883	1236	1284	2766	1902	1965	3094	1282	2061	1891	1131	1198	1626	1999	1955	4292	1915	1261	2026	1437	1955	1927	1383	1500	1856	1498	1436	1530	1494	1486	1957
ENSMUSG00000004948	Zp3	4	6	2	0	0	0	0	8	6	3	3	4	0	0	0	0	1	2	2	2	3	0	0	9	7	2	0	0	0	0	0	0	3	0	0	0	0	2	0	4	6	2	0	0	0	0	7	7
ENSMUSG00000004951	Hspb1	11843	3617	2022	15307	412	5760	3111	1114	1734	19596	1942	6131	1337	11337	2223	9728	2628	2004	8760	7494	3136	2626	40142	10352	2072	52006	42093	13918	5748	8808	26170	26243	3428	7530	8525	16186	20338	14606	15869	11665	3340	2150	17330	363	5904	2697	1037	1971
ENSMUSG00000004952	Rasa4	914	431	1702	660	1383	1850	1157	839	416	1001	2323	290	750	1508	1095	1039	868	2653	437	367	1197	324	1102	404	1045	1449	1239	1179	782	621	540	514	1796	796	405	2856	828	533	870	900	398	1810	747	1218	1896	1003	781	473
ENSMUSG00000004961	Syt5	24	41	10	42	48	46	68	22	20	10	15	12	20	20	15	28	16	8	50	24	10	52	126	44	7	78	24	2	186	50	22	58	26	58	12	32	60	22	8	24	38	11	48	42	47	59	20	23
ENSMUSG00000004980	Hnrnpa2b1	63012	81943	59387	9936	78339	44465	55340	63140	47822	37698	84742	96341	86271	66511	70765	72062	60173	41077	74430	78738	52025	55800	82652	79619	80113	43983	71826	41029	62050	73417	57395	90701	63456	96857	88920	53560	58033	92927	87163	62064	75674	63160	11249	68992	45574	47984	58795	54361
ENSMUSG00000004988	Fxyd4	0	2	0	2	0	0	0	1	0	0	9	10	0	6	3	2	11	0	6	0	4	4	4	1	2	0	3	0	0	8	6	0	4	4	0	4	0	6	6	0	2	0	2	0	0	0	1	0
ENSMUSG00000004994	Ccdc130	519	843	529	384	412	571	355	292	654	388	727	666	449	549	425	684	366	780	567	534	434	294	1259	596	622	913	510	494	606	386	337	618	458	616	785	718	531	645	288	511	779	563	435	363	585	308	272	743
ENSMUSG00000004996	Mri1	1423	3167	813	660	1111	1369	1438	1266	2430	1625	2042	3051	1637	1892	1547	2379	1320	1788	2032	2700	896	2169	2431	2049	2632	1664	1339	1606	3026	1569	1873	4410	1699	2499	2338	4868	1689	1460	1261	1402	2925	865	747	978	1403	1247	1179	2762
ENSMUSG00000005034	Prkacb	12299	9061	11256	7646	11775	5829	16868	7100	11796	3416	8387	6248	8056	7278	5870	8237	5450	5524	8446	8605	6704	5946	12403	6686	5982	6989	6927	4895	9471	9255	7803	10573	3294	8945	5099	12051	9846	12703	7449	12114	8368	11971	8657	10370	5974	14626	6611	13409
ENSMUSG00000005043	Sgsh	1525	2538	2140	1505	3457	1659	1915	2372	2591	2638	2895	3094	1903	770	1124	1917	1813	2118	4440	1328	3130	966	2785	1933	3192	5808	1375	2200	2519	1008	1494	2497	3579	1554	1580	2534	2812	1321	1638	1502	2344	2276	1704	3045	1700	1660	2209	2945
ENSMUSG00000005045	Chd5	102	32	16	20	38	32	26	21	19	127	173	20	14	76	75	42	26	54	32	64	214	22	99	46	48	88	70	66	55	78	11	41	138	31	50	14	58	26	6	100	30	17	23	33	33	23	20	22
ENSMUSG00000005054	Cstb	3774	3211	11023	6906	5339	7244	4198	5157	6858	5261	11311	4356	5659	3929	21183	11509	5360	8477	6406	5228	7668	3564	15291	4521	4719	7660	3660	7478	5209	2754	6459	4533	15540	5378	4866	8828	8989	3755	5213	3717	2965	11723	7819	4702	7425	3640	4802	7796
ENSMUSG00000005057	Sh2b2	1671	1010	3514	1033	2294	1505	1424	1975	1575	1864	2273	1528	1202	876	2638	1192	784	2028	1074	572	3271	1925	1249	1115	546	1396	1692	807	858	2797	2396	2928	760	1526	1460	2572	834	2647	1618	1646	933	3737	1170	2020	1543	1235	1839	1790
ENSMUSG00000005069	Pex5	8038	8270	3304	5404	5593	4619	8964	8609	16169	3595	11339	42068	7430	5530	4825	5660	4363	3896	5061	7579	4839	7028	9042	17652	8887	6717	4305	4701	6936	8819	13533	13134	5732	11100	11769	6568	8574	7135	2945	7917	7637	3514	6118	4926	4734	7772	8017	18380
ENSMUSG00000005078	Jkamp	1953	1497	1339	2411	1241	1035	2066	1953	2529	4367	3130	3284	2079	1106	1056	1375	885	1303	1279	1098	1415	1290	2064	1111	1391	1958	1277	1262	1622	1390	2659	2077	1470	2854	2273	2029	2815	1527	1758	1924	1382	1424	2730	1093	1061	1791	1819	2875
ENSMUSG00000005087	Cd44	4186	9468	41279	23967	27382	3752	10091	6699	15524	9992	55273	18975	3870	6713	41906	16023	4593	4584	30734	12258	16130	8079	14953	8355	2017	7643	13798	16009	6861	11164	9588	19934	7808	14570	7321	12500	16825	20306	11997	4123	8744	43902	27135	24115	3846	8750	6238	17647
ENSMUSG00000005089	Slc1a2	860	4023	2711	308	7520	104	349	430	559	40	76	686	204	240	6039	498	244	1228	1684	1540	3667	66	1394	629	126	44	506	228	516	428	234	600	1803	1251	1108	488	794	940	79	847	3715	2883	349	6623	107	303	400	635
ENSMUSG00000005102	Eif2ak4	2220	2032	2050	2272	2029	1711	3735	2217	2805	2500	4007	3470	1516	1578	1704	3219	1457	1216	2415	1925	2351	2810	1704	2346	1463	1462	2113	1702	2256	2476	1480	3304	1279	3121	1437	3565	2649	1432	1590	2187	1877	2180	2572	1787	1754	3239	2064	3189
ENSMUSG00000005103	Wdr1	10400	16889	32203	25057	19312	12934	21931	17360	11227	19842	22002	19812	15361	14981	22155	19987	14811	15928	19948	17960	20174	16178	26569	17699	15053	14589	20057	9608	12084	20180	16172	17256	24490	15416	11494	17263	17964	16907	19218	10243	15597	34249	28369	17008	13256	19016	16165	12762
ENSMUSG00000005107	Slc2a9	680	6606	198	55	544	75	1873	2030	177	1190	169	1557	159	293	107	120	1991	198	5533	235	352	1286	321	2761	106	436	414	92	447	392	208	2968	275	200	1466	1980	212	354	226	670	6101	211	62	479	77	1624	1890	201
ENSMUSG00000005124	Wisp1	592	1381	5211	628	760	628	2438	1770	338	144	307	1132	646	846	268	1040	298	1036	444	383	298	794	1296	204	379	2804	494	582	234	310	332	466	170	678	342	2396	596	606	154	583	1275	5542	711	669	644	2114	1648	384
ENSMUSG00000005125	Ndrg1	8147	12201	42881	18462	44145	108725	7959	8280	1721	10612	18177	1496	2874	11956	41072	38938	47173	77336	29308	55312	96318	2300	99438	9132	103822	112124	46214	32826	25516	47020	18768	47328	132984	8651	28466	31980	45609	26450	92667	8024	11268	45606	20902	38878	111436	6901	7710	1956
ENSMUSG00000005131	RP23-49M18.5	28	4	6	0	0	0	12	10	5	0	11	0	6	10	2	6	8	8	4	68	2	6	30	12	8	14	14	0	84	4	17	91	2	9	6	100	0	14	8	28	4	6	0	0	0	10	9	6
ENSMUSG00000005142	Man2b1	6772	7877	23302	5446	15102	10475	11769	6236	10825	9204	10333	7700	6852	10377	15267	15748	11017	17455	8713	9368	10038	7314	8314	8274	12329	12532	9118	9271	11868	3975	7057	11308	10541	8052	7086	20438	10414	5646	5361	6670	7274	24783	6166	13300	10736	10205	5807	12305
ENSMUSG00000005148	Klf5	721	1056	569	3908	694	3424	532	756	926	2889	3464	790	942	767	1510	2896	1847	708	1590	1432	1282	2476	2068	1146	1480	1170	4694	1366	2623	2649	892	1801	2490	1932	1484	1585	994	838	1522	710	975	605	4425	611	3509	461	704	1053
ENSMUSG00000005150	Wdr83	1474	1195	1387	643	1032	1579	1123	808	1681	725	1835	2283	1301	1426	1139	1645	1405	1793	1216	1878	1070	1506	2242	2215	2364	2564	1320	913	1574	1651	1539	1545	1323	1967	2101	1873	1806	1543	841	1452	1104	1475	728	909	1618	974	752	1911
ENSMUSG00000005161	Prdx2	14244	11627	18320	8903	13186	13078	14897	16737	20952	11489	16355	27789	15750	14525	13280	24303	31251	15863	17923	20960	9912	24777	22537	20554	24091	17408	14226	12205	24591	19121	22359	37099	14841	18896	26049	28339	22279	20189	14092	14030	10738	19484	10080	11613	13404	12917	15585	23817
ENSMUSG00000005198	Polr2a	5348	8499	9327	11993	9624	11369	13292	8280	6283	17531	11682	15002	10025	7276	7104	11407	6539	8329	9261	15257	10777	11426	11943	10925	6453	9123	9119	9164	6096	7831	8610	20309	8946	8888	10240	6294	9402	7839	13209	5268	7849	9920	13578	8476	11652	11525	7710	7142
ENSMUSG00000005202	Shbg	4	0	0	0	0	0	0	0	0	6	2	2	0	0	4	0	0	10	0	0	2	0	0	0	2	0	0	0	0	0	1	2	4	0	0	0	2	0	0	4	0	0	0	0	0	0	0	0
ENSMUSG00000005204	Senp3	5442	6495	5183	4305	5459	5853	5143	5072	5170	3681	4760	11753	5207	4788	6119	7891	4251	6571	6196	6784	4945	3178	7895	4894	3353	7243	5656	4105	4438	4289	4382	8642	5773	4470	4138	4459	5801	4163	4062	5360	5998	5512	4874	4808	5999	4459	4723	5877
ENSMUSG00000005220	Corin	0	2	6	0	0	0	0	0	0	0	8	0	0	2	0	1	0	2	0	0	0	0	0	0	0	2	0	2	0	4	0	0	2	4	0	4	0	0	0	0	2	6	0	0	0	0	0	0
ENSMUSG00000005225	Plekha8	2694	1164	1171	869	1914	879	2063	2823	1971	1776	4840	3458	1839	1096	1318	1656	1149	866	2037	2140	910	1900	2516	2683	1111	3270	1230	743	1831	1469	1748	3114	1453	3096	2206	1546	1994	3150	2384	2653	1075	1245	984	1686	901	1789	2629	2241
ENSMUSG00000005232	G6pc2	0	0	0	0	0	0	10	0	2	0	0	0	2	0	0	0	0	2	0	0	0	0	0	4	0	0	0	0	0	0	0	0	0	0	0	0	0	0	0	0	0	0	0	0	0	9	0	2
ENSMUSG00000005233	Spc25	2117	1045	1871	1625	2018	1461	1850	3668	4158	3033	2169	4306	1023	1868	1268	1999	1351	1136	657	2386	2305	3874	1147	1967	3089	816	623	749	801	2573	2389	2440	1375	2256	2171	2078	1888	2377	871	2085	965	1990	1840	1777	1497	1604	3416	4727
ENSMUSG00000005237	Dnah2	121	234	46	78	85	61	89	84	106	114	125	282	139	202	57	54	31	113	54	30	161	28	99	89	20	119	41	143	83	36	39	64	38	64	21	44	66	64	70	119	216	49	88	75	63	77	78	120
ENSMUSG00000005251	Ripk4	1932	4605	1558	4283	3051	3502	2738	4285	3523	3148	4364	2176	1782	2836	1924	2810	2992	2807	1704	5584	1256	1918	4449	5991	2442	7905	3606	2741	2958	3376	1903	4849	2264	2935	3313	3557	2993	2356	2628	1903	4253	1657	4849	2687	3589	2374	3990	4005
ENSMUSG00000005262	Ufd1l	3685	5982	5420	3083	4279	3759	2729	4034	3330	2524	4477	6656	2303	2517	2490	2253	3138	3955	4081	3349	4632	1844	4754	2528	4532	5600	2676	3049	1952	2184	3042	2632	7536	4537	3550	2952	3400	2972	2902	3630	5524	5764	3491	3768	3853	2366	3756	3785
ENSMUSG00000005267	Zfp287	389	360	231	61	220	96	374	305	112	154	104	271	107	221	135	482	115	192	281	305	68	207	411	412	84	272	98	106	416	301	121	623	104	319	23	278	382	179	148	383	332	246	69	194	98	324	284	127
ENSMUSG00000005268	Prlr	616	2309	564	766	644	447	7788	5718	9847	8971	4146	5552	1216	4732	507	2442	345	273	4171	6492	142	2316	4018	3726	316	7737	3080	5261	6306	3579	1455	2727	280	1569	8486	5690	5733	3015	1521	607	2132	600	867	567	458	6753	5324	11193
ENSMUSG00000005299	Letm1	3659	5003	4817	3806	5940	2895	6713	5183	8651	3469	6181	3899	4529	4110	4580	4686	4384	6521	4882	5005	6701	3197	7608	6970	5834	3968	3973	2535	3901	3902	3485	4006	5337	5649	3840	3396	6476	4398	2746	3604	4620	5123	4309	5231	2967	5821	4826	9834
ENSMUSG00000005312	Ubqln1	12437	12577	13991	15361	18617	15670	16861	20466	13595	9339	18109	16010	9028	18990	10184	14999	12861	9024	8779	15524	21433	14205	20068	19780	17457	20685	12305	8464	8907	15522	14652	12940	18834	15947	15977	11773	23704	14253	13316	12250	11615	14880	17391	16396	16061	14620	19058	15454
ENSMUSG00000005320	Fgfr4	672	12	15	195	22	26	140	34	14	0	2	62	46	42	147	27	2	20	0	100	12	46	10	42	40	0	4	12	20	54	162	71	200	262	8	6	0	163	12	662	11	16	221	19	27	121	32	16
ENSMUSG00000005338	Cadm3	86	38	654	36	104	112	362	694	38	2	62	52	332	738	118	42	50	645	48	8	9667	48	57	18	29872	150	132	34	22	14	83	28	13388	148	12	343	30	91	0	85	35	696	41	92	115	314	646	43
ENSMUSG00000005339	Fcer1a	0	0	0	2	8	4	40	4	0	0	0	8	48	90	16	0	0	0	12	4	0	0	0	0	4	6	8	8	10	0	0	0	0	18	0	30	0	16	4	0	0	0	2	7	4	35	4	0
ENSMUSG00000005354	Txn2	11685	6925	7919	8455	6179	10837	7922	11095	10356	5776	15939	11672	9182	7478	4366	6727	12332	6642	5776	7570	7176	5349	8761	8507	8725	14910	5061	5579	6349	8472	7418	5390	7004	6720	11669	10292	7898	7224	5402	11509	6395	8422	9573	5442	11107	6869	10331	11772
ENSMUSG00000005355	Casp14	0	2	4	0	0	2	3	0	0	0	12	0	0	0	0	0	0	2	0	0	0	0	8	0	4	4	0	8	0	0	0	0	0	4	0	8	0	0	0	0	2	4	0	0	2	3	0	0
ENSMUSG00000005357	Slc1a6	0	13	4	0	85	6	0	0	0	4	0	4	0	2	0	0	0	0	0	10	2	0	4	14	1	0	2	0	0	2	0	0	0	2	2	6	0	4	0	0	12	4	0	75	6	0	0	0
ENSMUSG00000005360	Slc1a3	17663	101	400	26	458	543	118	298	22	91	55	2549	394	1341	110	76	76	1812	34	8	749	840	85	7831	1024	48	66	2	8	1120	781	91	1151	381	34	288	24	120	38	17397	93	425	29	403	557	102	277	25
ENSMUSG00000005362	Crbn	2614	5087	1495	2336	3231	2994	3554	2741	2915	2402	3918	3715	3270	3500	3131	3988	1958	2773	2278	4260	3969	2025	5474	5350	3287	2554	2059	1988	3343	1760	2157	4880	2576	3250	3899	3381	3098	2165	1535	2575	4698	1590	2645	2845	3069	3082	2552	3314
ENSMUSG00000005364	Il5ra	0	0	0	0	0	2	3	0	0	0	2	2	2	118	27	0	0	0	0	0	30	0	2	2	2	0	0	8	4	0	0	2	24	2	0	57	0	0	0	0	0	0	0	0	2	3	0	0
ENSMUSG00000005370	Msh6	4049	5588	4222	4756	8612	2910	6137	6533	6202	4144	3989	4238	4745	1494	4963	7525	3535	2858	4112	9274	5215	4904	4598	4493	6154	4276	5490	1996	4607	5333	4877	8085	3939	5505	5985	5036	3338	5118	4881	3988	5161	4490	5385	7584	2983	5321	6083	7050
ENSMUSG00000005371	Fbxo11	4557	5018	4197	4217	6846	4307	7378	4667	5975	4105	7370	3427	4177	1663	5119	7443	3432	4263	4576	6917	5452	4214	6102	5041	7229	7759	6506	2829	5375	6423	4719	8049	6489	5554	4229	6342	4871	5214	3448	4488	4634	4464	4774	6029	4414	6397	4346	6792
ENSMUSG00000005373	Mlxipl	104	61	605	6	1525	881	221	147	99	90	54	118	58	425	1203	177	269	254	122	296	578	48	124	818	129	7	134	156	437	58	109	212	118	70	32	86	90	108	72	102	56	643	7	1343	903	192	137	113
ENSMUSG00000005374	Tbl2	3497	2913	4222	2336	3552	1758	2904	4017	3597	5018	2598	7173	2666	2495	2452	3865	1946	1849	2405	3457	2924	3236	4866	5871	1716	4645	3482	2293	2552	4800	4493	6248	2377	3928	5829	4825	3052	5872	3403	3444	2690	4490	2645	3128	1802	2518	3741	4089
ENSMUSG00000005378	Wbscr22	2910	2525	2969	2239	2974	2616	1824	2267	2581	1652	4254	6355	2889	2125	1670	2393	2046	2402	1931	1975	2623	2723	2831	4230	2444	3394	2588	1946	1656	2551	3368	2712	3791	2691	3571	3226	2412	3352	2977	2866	2332	3158	2535	2619	2681	1582	2111	2934
ENSMUSG00000005397	Nid1	11118	5327	10116	4344	3581	2190	11674	10291	2733	728	6176	26895	6347	12902	2015	7044	1867	4046	3618	2020	1997	13450	10511	4911	2512	6662	5852	7069	2902	4508	4873	8655	3686	7678	1696	9468	4069	5374	916	10951	4919	10759	4918	3154	2245	10122	9583	3107
ENSMUSG00000005410	Mcm5	4328	10947	5917	6978	12013	6080	4570	10908	7576	6138	3213	16319	4831	9706	5230	12787	7226	4106	5610	10959	5518	9115	6580	6456	11644	2356	5621	3827	7101	6380	6995	15603	8331	8073	10128	9590	5404	9356	3914	4263	10110	6293	7900	10580	6232	3963	10157	8612
ENSMUSG00000005413	Hmox1	3671	1274	16940	3188	6760	2148	2312	8239	8070	5092	2681	2919	9858	3464	4144	3481	1134	3032	3629	1458	4005	1286	18597	2771	2529	4177	3706	4680	11201	2021	1140	10683	6665	1262	2870	3178	1631	1905	3052	3616	1177	18016	3609	5953	2202	2005	7672	9174
ENSMUSG00000005417	Mprip	16833	19715	22533	16371	14029	13088	18802	15945	10689	10984	19620	14564	18754	17959	15873	25047	10254	14230	17111	8668	8289	12446	24146	14085	16518	23300	20121	14306	11714	12978	9986	25163	9922	14275	24092	24301	15501	12221	13498	16580	18207	23965	18535	12355	13414	16303	14848	12151
ENSMUSG00000005442	Cic	7472	9875	11244	11870	11116	14322	9539	9193	3408	11178	20675	11633	7761	9515	15531	16206	18585	11552	11469	14141	15635	13675	12905	10396	14232	16050	10226	10594	14732	16210	6022	18889	14931	12952	12719	9764	9066	7033	8320	7360	9120	11958	13439	9790	14679	8271	8560	3874
ENSMUSG00000005447	Pafah1b3	2377	2643	1371	3434	2970	2612	2678	2577	2162	2478	6921	5567	2115	5300	7168	5333	4411	3879	5007	4614	3068	5624	6893	3436	4686	3119	3174	2903	4263	4605	3837	5229	5157	5246	3384	3458	3407	2805	4098	2341	2441	1458	3888	2616	2677	2322	2400	2458
ENSMUSG00000005465	Il27ra	124	44	173	18	126	73	132	82	38	44	56	14	233	284	225	58	44	731	50	8	44	92	94	72	104	138	102	57	53	38	34	34	124	72	18	286	38	52	42	122	41	184	20	111	75	114	76	43
ENSMUSG00000005469	Prkaca	3887	7210	6023	3163	3719	3059	4378	4583	8036	2727	3228	6402	3133	4864	3269	5564	4534	4928	4634	7366	3544	6258	6608	5555	5615	4461	3531	3178	6999	5428	4734	9775	3650	5465	6535	6386	6005	5962	2821	3828	6658	6406	3581	3275	3135	3796	4268	9135
ENSMUSG00000005470	Asf1b	1096	2579	2882	2076	2153	1276	962	1275	1705	1146	832	2766	911	2018	1552	2790	1541	1224	1646	3066	1366	1918	1922	1641	1648	540	1670	1144	1260	1819	1118	2694	1295	1668	2048	2188	1480	2381	1288	1080	2382	3065	2350	1896	1308	834	1187	1938
ENSMUSG00000005474	Myl10	0	0	4	6	2	0	0	6	2	0	0	0	0	0	0	0	0	0	0	0	2	8	8	0	0	4	0	0	0	0	0	0	0	0	0	0	8	4	0	0	0	4	7	2	0	0	6	2
ENSMUSG00000005481	Ddx39	3521	5067	4282	5514	3689	4137	3057	4652	6993	2343	5794	12850	5135	5936	4484	5629	3034	4386	4378	5884	3408	4247	6435	5806	4463	4243	4933	3258	4169	3843	5002	8328	4357	4497	6295	6922	4233	6646	2148	3468	4679	4554	6243	3249	4240	2651	4332	7949
ENSMUSG00000005483	Dnajb1	3941	7930	8883	6723	4822	6925	3495	3570	6476	6323	8734	5595	4397	5821	5776	11531	8472	11233	6207	7651	11295	6528	19194	4685	16555	8213	7237	4727	5998	5287	5305	13589	9311	6130	7559	6591	6513	6174	4414	3882	7323	9447	7612	4247	7098	3030	3324	7362
ENSMUSG00000005493	Msh4	8	2	2	18	60	47	6	1	12	2	13	13	14	8	26	2	4	754	2	8	909	5	7	11	574	7	1	6	0	9	8	10	1426	4	6	4	11	4	4	8	2	2	20	53	48	5	1	14
ENSMUSG00000005501	Usp40	2527	3825	3043	3185	5019	2834	4689	3259	5042	3471	2146	1993	2471	2684	1260	2848	2866	2872	2592	3439	1961	2394	3164	3640	3324	2998	2755	2100	4133	4930	2653	5824	2412	2985	3936	4595	3776	4092	2616	2489	3532	3236	3606	4420	2905	4066	3035	5731
ENSMUSG00000005503	Evx1	0	0	0	0	8	0	0	0	0	12	0	0	0	0	0	0	0	0	0	16	24	0	0	0	0	0	2	12	0	4	12	0	0	20	0	6	0	38	96	0	0	0	0	7	0	0	0	0
ENSMUSG00000005505	Kbtbd4	1766	1153	1969	1131	1095	1352	2488	2276	2139	1602	1727	2571	1062	1428	998	2499	1207	1632	1492	1556	1839	1286	1323	1551	1369	1358	1212	841	1397	1332	1344	2061	944	1862	1081	1824	2152	2494	1144	1739	1065	2094	1280	964	1386	2157	2119	2431
ENSMUSG00000005506	Celf1	8955	5041	9557	9637	8451	8049	12475	11965	13775	10133	14729	12846	7564	9011	8246	13062	8977	10277	8088	10171	14147	10098	7221	10876	13998	9006	6778	6061	8727	8778	9175	12852	13148	13060	7031	10498	9826	11513	7313	8820	4655	10164	10911	7443	8250	10817	11142	15659
ENSMUSG00000005510	Ndufs3	3857	2383	3817	2317	2242	2771	4714	4902	6528	4407	5427	6740	2784	2842	2228	4196	2470	3671	3684	3207	3146	3519	3605	3618	3612	3607	1916	1867	2921	2844	3860	4047	2908	3744	3538	5851	4703	3972	2276	3799	2201	4060	2623	1974	2840	4087	4565	7421
ENSMUSG00000005514	Por	5327	5578	7740	5427	3829	3292	4957	5413	7298	7564	12149	12059	4926	6595	4764	5552	3248	5128	8335	4026	3588	6249	7027	13039	4358	7094	6532	6211	4072	4216	5620	6329	8714	6947	6600	8074	4854	5435	7067	5247	5151	8232	6144	3372	3374	4298	5040	8296
ENSMUSG00000005533	Igf1r	4556	2765	488	2457	2269	1946	3092	4276	1680	1512	10917	7250	4786	3162	1609	3180	492	1318	5703	4585	2533	2976	11453	1850	1002	4224	5498	3027	4460	4463	5256	5980	760	5667	1175	474	3282	4278	2640	4487	2553	519	2782	1998	1995	2681	3982	1910
ENSMUSG00000005534	Insr	4297	7865	1061	8342	2631	2792	6987	7911	9363	4360	9679	5789	6343	4484	3393	6263	3056	4850	7244	7431	5503	3584	6591	5262	5088	17985	6041	11173	5560	4742	4905	7896	7881	5687	3236	4523	5289	3960	4156	4232	7263	1128	9445	2317	2862	6058	7367	10643
ENSMUSG00000005540	Fcer2a	2	8	14	8	94	78	16	2	2	6	2	0	313	30	43	2	0	46	4	2	2672	4	36	4	26	14	0	10	5	0	10	12	60	2	2	40	8	42	2	2	7	15	9	83	80	14	2	2
ENSMUSG00000005547	Cyp2a5	0	0	10	0	0	0	0	0	0	0	0	0	0	0	0	0	0	1213	0	0	6	3	0	0	14	0	0	2	0	0	2	0	66	0	0	0	0	0	0	0	0	11	0	0	0	0	0	0
ENSMUSG00000005553	Atp4a	12	0	0	0	16	2	0	2	0	0	0	0	0	4	56	10	1	159	0	4	176	12	0	0	4	0	0	0	6	4	0	10	18	12	0	8	0	0	0	12	0	0	0	14	2	0	2	0
ENSMUSG00000005566	Trim28	13622	14288	11712	21059	35485	26099	17089	18621	16450	15454	45268	33688	12129	23265	25756	25536	23834	16840	20357	24547	23413	26727	24756	17851	36296	14591	14365	11502	22727	25156	16318	27496	23283	31669	15651	15856	17108	13987	12867	13417	13195	12456	23843	31251	26750	14817	17340	18699
ENSMUSG00000005575	Ube2m	6248	4620	6007	7634	9061	8910	5822	5267	6141	7396	19129	7631	6372	8396	12840	7937	9639	7989	9047	7381	9779	9231	12065	5490	11154	6446	3721	4529	6567	7423	5782	5922	11652	9752	5274	5744	7381	4639	5757	6154	4267	6389	8643	7980	9132	5048	4905	6981
ENSMUSG00000005580	Adcy9	2015	2253	304	910	727	1855	1311	3140	2317	677	1380	1121	1116	748	350	345	822	1270	1012	1030	700	706	1464	394	1404	1207	775	649	824	1004	389	1154	1314	862	705	956	885	657	521	1985	2081	323	1030	640	1901	1137	2924	2634
ENSMUSG00000005583	Mef2c	3050	578	1836	292	1050	1756	3960	1598	361	286	519	360	968	1635	467	2544	845	937	346	376	976	438	602	2833	620	799	1192	708	877	1566	908	464	741	2356	752	1442	485	970	1280	3004	534	1953	331	925	1800	3434	1488	410
ENSMUSG00000005609	Ctr9	2641	4808	2505	2726	5024	4543	3010	3164	2442	5596	4973	4152	2817	2809	1990	4307	2257	2849	3752	4071	3615	4803	5982	3070	3875	2769	3123	2813	3208	3704	2833	5543	4215	5515	3127	3155	3648	3155	2432	2601	4440	2664	3086	4425	4656	2610	2946	2776
ENSMUSG00000005610	Eif4g2	39918	55925	48838	60013	85230	82663	48136	52929	42430	77106	73883	44694	49078	43754	43863	64538	46903	42707	61510	63727	66334	67983	84595	46521	90705	56011	43500	54922	43245	55514	41361	79902	117940	86980	62350	59974	50594	48386	34708	39317	51647	51941	67946	75061	84724	41738	49286	48232
ENSMUSG00000005611	Mrvi1	180	98	118	67	66	76	272	152	78	16	168	100	128	138	32	226	40	122	140	62	34	80	140	58	72	186	134	64	76	88	90	59	64	158	24	164	58	60	8	177	91	125	76	58	78	236	142	89
ENSMUSG00000005615	Pcyt1a	3699	4617	4874	4575	3896	3754	3565	4159	4506	1912	6114	5979	2515	4353	2535	3228	2453	3776	3739	4457	4635	1954	6097	2560	3592	9335	3860	3606	2919	2982	2272	2866	5631	3804	3562	5114	5232	3763	2772	3643	4264	5184	5180	3431	3848	3091	3873	5122
ENSMUSG00000005621	Zfp592	1991	2288	2087	2276	3509	2747	2499	1884	1628	2202	3177	1609	2004	1951	2075	2620	1885	2141	2522	2716	2512	2954	3328	1971	1582	2978	2392	2670	2364	2237	1628	3132	2631	1500	2211	2536	2280	1522	1496	1961	2113	2220	2577	3090	2815	2167	1754	1851
ENSMUSG00000005625	Psmd4	11526	10967	10360	12948	16100	30113	15507	10887	8183	13473	27421	10852	10685	7353	12307	12804	9467	8811	12896	10874	12903	7893	18764	18045	14664	16756	8349	8232	11430	8969	13781	12456	12988	14765	11487	11672	17110	10078	13907	11353	10128	11018	14660	14179	30864	13446	10138	9302
ENSMUSG00000005628	Tmod4	30	75	0	31	17	25	283	910	19	6	38	6	21	304	25	9	22	15	62	112	4	8	6	42	16	60	10	12	12	28	44	5	5	21	14	82	14	7	4	30	69	0	35	15	26	245	847	22
ENSMUSG00000005640	Insrr	0	2	4	0	8	3	8	2	4	6	0	0	6	32	8	4	0	46	0	0	0	0	2	8	6	8	6	0	6	1	12	0	6	0	0	8	14	2	0	0	2	4	0	7	3	7	2	5
ENSMUSG00000005649	Cabp5	0	2	0	0	0	0	0	0	0	0	0	0	4	4	2	7	0	0	0	0	4	0	2	0	2	4	2	10	0	0	0	1	2	0	0	0	0	0	0	0	2	0	0	0	0	0	0	0
ENSMUSG00000005656	Snx6	4008	3613	5617	8034	3896	3667	4734	4590	4058	8290	8494	8189	5048	3981	3696	5666	2767	3571	3134	3617	3338	2977	5063	6836	3355	3891	3263	2121	3371	3149	7568	5606	3962	3364	3920	5536	7163	3315	5522	3948	3337	5974	9096	3431	3758	4105	4274	4613
ENSMUSG00000005667	Mthfd2	3275	2158	2099	3158	2526	2056	1871	2339	1810	843	12636	4659	2699	5405	3385	1900	2608	1411	1800	3142	4583	1735	4428	3271	2608	2350	1862	1828	1256	2703	1789	2985	2933	4432	4397	2279	1422	2995	1548	3226	1993	2232	3575	2225	2107	1622	2178	2058
ENSMUSG00000005672	Kit	31476	20013	11115	1004	34582	20614	36601	43434	15863	91318	3222	11561	24453	7235	9960	41487	19601	10383	8585	50753	6686	4262	24792	53615	5820	75226	6905	28630	62558	38404	22218	30430	5044	23955	19379	20135	56006	9586	13244	31002	18482	11821	1137	30456	21128	31736	40445	18032
ENSMUSG00000005674	Tomm40l	3027	3150	3190	1578	3532	3063	2410	3600	3343	2246	5581	3732	2540	2088	2196	2721	2461	2455	2734	2175	2507	1054	3176	2427	3380	2605	2052	1764	2819	2545	3361	2760	2426	2766	2155	2399	4153	3843	2428	2981	2909	3393	1787	3111	3139	2090	3352	3800
ENSMUSG00000005677	Nr1i3	403	437	411	172	575	449	122	166	101	89	865	448	307	318	266	340	324	315	374	235	325	123	423	106	240	443	314	296	325	253	271	68	132	240	213	117	676	550	319	397	404	437	195	506	460	106	155	115
ENSMUSG00000005681	Apoa2	60	57	57	36	30	16	51	61	47	10	74	98	50	26	14	46	26	44	12	4	38	30	36	40	43	36	14	16	6	41	41	37	26	59	66	42	58	58	48	59	53	61	41	26	16	44	57	53
ENSMUSG00000005682	Pan2	2624	2349	1446	1678	1759	1844	6069	2314	1684	2080	1381	3012	2384	1651	2049	2560	1686	2310	1863	2276	1815	1246	1625	3779	920	3773	1353	1923	2171	2120	1810	4313	1924	2255	3203	3119	1446	2234	1068	2585	2169	1538	1900	1549	1890	5262	2155	1914
ENSMUSG00000005683	Cs	9768	9529	9817	15013	10579	10234	14751	10156	10745	8739	10202	12624	8487	9186	10334	8599	9954	11790	14701	11963	11062	6086	11052	13957	11534	13734	7735	10632	8477	6249	7019	12051	17521	11662	9721	12988	9942	7196	9453	9621	8800	10441	16997	9317	10489	12790	9457	12214
ENSMUSG00000005686	Ampd3	473	177	692	127	235	365	764	427	1010	938	248	485	446	423	207	604	102	441	80	148	1689	81	469	51	187	316	159	531	641	174	230	90	332	244	95	401	161	64	780	466	163	736	144	207	374	662	398	1148
ENSMUSG00000005687	Bcas2	7060	7909	5793	6867	10464	9195	10625	8712	6985	6890	16188	7119	8016	7368	6808	7541	5960	4200	6482	8806	5951	5938	8116	14274	6728	10058	5739	4179	8107	6526	8753	8644	5464	7994	8941	8134	6603	8205	5960	6954	7304	6161	7775	9215	9424	9213	8112	7940
ENSMUSG00000005696	Sh2d1a	18	2	30	0	6	12	24	10	10	0	12	2	48	62	72	12	20	205	2	2	18	18	16	6	26	16	66	8	6	0	10	0	16	6	0	54	8	16	12	18	2	32	0	5	12	21	9	11
ENSMUSG00000005698	Ctcf	4311	4723	4387	4928	6635	5483	4968	5444	4405	3993	4692	6047	4637	4987	4411	7625	5222	4570	5128	7790	4486	6755	6063	7045	6949	6126	5297	4607	7039	6021	4208	11799	5296	7408	6938	6175	5686	3915	3131	4246	4362	4666	5579	5843	5620	4308	5069	5007
ENSMUSG00000005699	Pard6a	246	479	225	237	281	199	258	274	176	272	354	333	279	394	253	576	444	304	425	784	220	231	804	901	584	782	415	454	590	579	342	995	286	457	588	612	523	174	226	242	442	239	268	247	204	224	255	200
ENSMUSG00000005705	Agrp	4	0	2	0	4	0	2	0	0	0	2	2	2	8	1	10	9	13	2	12	14	14	4	0	7	22	2	0	10	5	4	5	1	5	0	17	4	0	0	4	0	2	0	4	0	2	0	0
ENSMUSG00000005716	Pvalb	0	294	10	0	4	2	3372	8214	0	0	0	12	0	4575	0	2	0	0	288	1178	16	0	0	158	366	102	2	0	0	0	1312	0	0	0	0	1493	0	0	0	0	272	11	0	4	2	2924	7649	0
ENSMUSG00000005718	Tfap4	926	1034	409	521	809	1178	541	1088	831	633	2365	1642	992	1061	755	670	407	342	633	1362	580	346	1219	462	481	732	1007	637	602	1405	812	1363	742	1593	433	750	619	656	362	912	955	435	590	712	1207	469	1013	945
ENSMUSG00000005732	Ranbp1	10847	11476	12867	11933	10304	9667	5377	13095	8360	3756	24188	28307	8922	9464	6581	5907	7990	6239	9196	12037	11989	5597	9413	5688	7406	13014	6804	6077	4239	11686	8221	6149	12923	12132	7428	6302	7234	8787	6695	10684	10598	13685	13510	9075	9908	4662	12194	9503
ENSMUSG00000005763	Cd247	134	117	154	89	176	143	90	70	62	45	103	101	220	249	216	144	104	697	70	114	117	132	80	61	158	101	372	110	121	146	70	50	103	120	80	173	147	113	32	132	108	164	101	155	147	78	65	70
ENSMUSG00000005774	Rfx5	1023	2710	1911	1086	3130	4834	2936	1708	893	1317	868	1682	1814	1102	2190	2905	1961	2965	1620	2205	2488	1283	1924	2013	1970	1191	1618	1408	1716	2371	1025	2203	2280	1969	1856	2582	1724	1952	1273	1008	2503	2032	1230	2757	4955	2546	1590	1015
ENSMUSG00000005779	Psmb4	20005	16901	21916	17426	30064	47772	28155	18212	13713	19384	36333	21059	19737	12564	21974	21710	17922	16632	22061	18706	20491	15850	27159	27653	26951	23855	12831	11853	19606	15559	24249	15751	20104	21462	20504	22832	26780	15456	22843	19704	15608	23309	19729	26477	48963	24413	16959	15588
ENSMUSG00000005800	Mmp8	129	10	24	94	41	13	12	46	16	93	68	16	100	28	91	92	18	32	45	6	210	10	66	12	45	50	72	148	62	24	32	140	70	34	20	12	6	26	38	127	9	26	106	36	13	10	43	18
ENSMUSG00000005802	Slc30a4	3619	4089	2570	4993	1906	745	3680	4995	7020	2917	4588	5425	1204	1570	2532	3781	1976	1178	4096	2366	1668	3552	2972	4081	1112	1420	4116	3841	2819	2680	2609	4024	308	3694	2418	4173	2967	2188	1388	3565	3776	2733	5653	1679	764	3191	4651	7980
ENSMUSG00000005803	Sqrdl	1002	418	1465	152	771	721	1153	1752	2742	300	312	2174	537	1028	890	1709	346	482	1479	794	554	862	1158	1801	534	1251	296	556	1561	472	1562	2579	376	451	1778	1398	2402	600	593	987	386	1558	172	679	739	1000	1631	3117
ENSMUSG00000005804	Bloc1s6	1733	2049	1331	1506	1124	1293	2373	2010	2693	2373	2245	3130	1397	1079	1212	2163	1072	1568	1884	1239	1675	1375	1396	1755	1481	2296	1864	1388	1373	1339	1510	2049	1754	1663	1154	2830	1762	996	1195	1707	1892	1416	1705	990	1325	2058	1872	3061
ENSMUSG00000005813	Metap1	4747	5621	6704	7840	11583	7617	8660	4767	6691	3060	10358	5729	6067	5168	7362	6230	6335	4542	7757	6615	6443	5205	8422	7236	6979	5054	5243	4063	7495	5185	4834	9542	6174	6045	4480	7219	6319	4812	5455	4676	5191	7130	8876	10201	7807	7509	4439	7606
ENSMUSG00000005823	Gpr108	5323	7538	4183	3141	6078	3861	6481	3993	6178	5766	6992	4463	4668	3297	4570	4724	3927	5159	4921	7855	6350	2671	8635	3340	5141	7240	4509	3459	6033	3705	4864	5603	5742	3299	5835	6137	7506	4453	3666	5243	6961	4449	3556	5353	3957	5620	3718	7023
ENSMUSG00000005824	Tnfsf14	78	20	182	51	98	12	50	44	6	30	101	4	228	122	82	55	26	156	52	10	22	22	163	18	46	44	76	106	20	20	28	40	44	49	18	116	20	32	14	77	18	194	58	86	12	43	41	7
ENSMUSG00000005836	Gata6	40	72	130	45	81	46	106	106	22	8	38	344	56	117	52	36	16	118	38	24	498	72	120	20	60	76	48	18	4	2	2	150	100	206	16	136	44	42	36	39	66	138	51	71	47	92	99	25
ENSMUSG00000005846	Rsl1d1	8894	9293	8197	7522	6586	7825	5600	14010	7680	3301	10692	17217	8450	7148	6820	5424	4850	5785	5909	6850	7444	3592	11614	7015	5169	10520	6353	5639	3814	9247	5486	7345	7659	11580	5466	6575	6653	7099	5544	8760	8582	8718	8516	5800	8020	4856	13046	8730
ENSMUSG00000005864	Cnga2	4	0	0	0	4	0	8	0	5	8	0	2	2	0	0	0	2	4	0	0	8	10	0	0	0	0	0	2	6	0	0	0	5	0	0	0	0	0	0	4	0	0	0	4	0	7	0	6
ENSMUSG00000005871	Apc	3264	10794	5151	8875	7959	4831	12531	8689	4033	9044	8394	4591	7595	7655	7138	9610	10214	8539	7056	6850	7796	9017	9786	11579	8769	12130	5458	8954	5608	5824	4245	14966	9795	8980	12408	9456	7417	7278	7756	3215	9968	5478	10048	7009	4951	10865	8091	4584
ENSMUSG00000005873	Reep5	7193	14735	10749	20922	8263	4905	13286	9432	6969	17229	11385	5499	10987	10039	11544	10812	21786	8628	13415	8756	8719	8074	12712	11623	9697	36327	5148	14425	7880	4675	8258	10920	11374	6664	22798	19563	12355	11196	10346	7085	13608	11432	23688	7277	5027	11520	8783	7922
ENSMUSG00000005881	Ergic3	20052	17348	6646	11878	11971	7182	14307	11783	12393	13193	21754	22467	8870	12000	16437	14314	9350	13839	14974	17536	15467	10578	17769	18366	9248	15516	9717	9310	10146	13091	11261	10865	13573	12427	8653	12715	14708	15197	8351	19750	16021	7068	13448	10543	7361	12405	10972	14088
ENSMUSG00000005882	Uqcc1	4772	4347	1645	2447	2599	2646	3894	3358	3199	3026	3570	6318	2024	2959	2280	2541	1999	4242	2288	3968	4196	2228	3277	3850	3039	3404	2248	1772	2141	3481	2389	2707	3744	2811	2152	3326	3365	3086	1380	4700	4014	1750	2770	2289	2712	3376	3127	3636
ENSMUSG00000005883	Spo11	157	46	8	0	51	68	16	22	8	0	3	30	6	28	18	118	16	95	0	0	86	0	4	38	92	0	0	2	12	58	2	48	30	2	0	10	4	26	0	155	42	9	0	45	70	14	20	9
ENSMUSG00000005886	Ncoa2	4211	6862	3680	4075	6459	5296	6573	5688	4775	5306	4807	5890	3143	3702	3974	6014	4462	7109	4782	6778	5585	4436	6411	5600	7412	6318	7473	4379	8141	7223	3536	13352	6896	4882	7084	5325	4511	4342	4606	4148	6337	3914	4614	5688	5428	5699	5297	5428
ENSMUSG00000005891	Prl4a1	0	0	0	0	0	0	0	0	0	0	0	0	0	2	0	0	0	0	0	0	0	0	0	0	0	0	0	0	0	0	0	0	0	0	0	0	0	0	0	0	0	0	0	0	0	0	0	0
ENSMUSG00000005892	Trh	4	0	0	0	0	0	0	0	0	0	0	0	0	2	0	0	0	0	0	0	0	0	0	0	0	0	0	0	0	0	8	0	0	4	2	0	0	0	0	4	0	0	0	0	0	0	0	0
ENSMUSG00000005893	Nr2c2	4394	5270	2670	5446	7160	4826	6674	6147	4500	4411	5423	5628	3728	4520	5234	6675	4225	4461	4714	5828	5589	4881	5219	8976	5384	3539	4545	3581	6421	3575	3631	8371	6493	6155	6068	6162	4209	4310	2992	4328	4867	2840	6166	6306	4946	5787	5724	5115
ENSMUSG00000005897	Nr2c1	1470	1601	791	1416	826	1386	1621	1561	1333	1014	1475	1130	1343	1021	610	1170	832	499	763	1749	616	1214	2537	1398	555	2405	1442	1342	1187	1486	807	1988	1130	1921	1321	1512	1909	797	1114	1448	1479	841	1603	727	1421	1406	1454	1515
ENSMUSG00000005899	Smpd4	2991	4120	3253	2273	3492	2617	2733	4524	4296	1944	3218	6409	2477	2538	2925	1985	2639	1929	2549	3035	3368	1252	3027	2732	2527	3489	1744	1998	2060	3375	2452	3004	3203	3580	2186	4532	2368	2483	1888	2946	3805	3460	2573	3075	2682	2370	4213	4883
ENSMUSG00000005907	Pex1	989	1576	864	952	1424	806	2926	1656	2443	1190	1258	1318	1337	952	849	1353	1519	980	1138	1120	1048	999	2087	2301	526	1064	1137	1273	1839	1482	1028	1631	1159	1541	2950	4299	1134	1188	1354	974	1455	919	1078	1254	826	2537	1542	2777
ENSMUSG00000005917	Otx1	18	292	194	56	606	22	260	878	704	298	8	2	4	228	335	30	48	555	8	896	122	40	414	572	568	320	270	425	820	332	256	2356	90	366	1398	36	323	500	129	18	270	206	63	534	23	225	818	800
ENSMUSG00000005936	Kctd20	6884	5159	6911	4367	6293	6630	6006	5273	5481	6337	8648	3953	3691	4868	3978	7837	4698	6400	4623	7325	5273	4778	6920	8429	7221	5499	6524	4548	9325	4704	6017	10897	6988	7314	5090	6729	6575	6089	4454	6780	4764	7350	4944	5542	6795	5208	4910	6230
ENSMUSG00000005947	Itgae	42	66	351	68	305	190	194	32	658	82	52	99	60	275	353	146	330	3285	46	60	287	108	88	51	526	132	68	67	149	28	57	101	419	94	48	469	65	97	206	41	61	373	77	269	195	168	30	748
ENSMUSG00000005949	Ctns	973	2036	1245	655	1125	1332	2988	1241	2754	2494	1772	1068	896	869	1778	2924	721	1185	1833	2132	1464	785	2251	1450	753	3166	1800	3500	1538	878	923	3346	715	789	1347	1496	2205	1117	1286	958	1880	1324	742	991	1365	2591	1156	3131
ENSMUSG00000005950	P2rx5	22	85	624	8	858	320	225	65	0	4	27	116	48	61	2573	317	117	751	94	211	756	26	168	10	477	77	14	321	115	22	140	156	835	30	101	60	512	88	345	22	78	664	9	756	328	195	61	0
ENSMUSG00000005951	Shpk	190	416	178	166	193	337	481	219	328	138	270	330	179	162	442	403	319	332	188	200	292	238	365	345	502	554	211	430	224	150	138	282	194	147	481	362	256	126	96	187	384	189	188	170	345	417	204	373
ENSMUSG00000005952	Trpv1	2	0	2	2	4	2	4	0	6	0	0	2	3	22	2	0	0	0	4	2	4	12	0	0	0	1	4	6	2	0	0	8	0	0	0	10	0	0	0	2	0	2	2	4	2	3	0	7
ENSMUSG00000005958	Ephb3	8757	9416	3033	3847	1736	1297	9343	12000	5340	2414	7772	11470	3168	5025	550	3437	2345	1061	5660	15697	967	5698	4897	5637	719	10050	7493	3474	6349	7553	6520	7069	1576	9074	4943	4874	8703	6273	4046	8625	8696	3226	4356	1529	1329	8101	11174	6070
ENSMUSG00000005968	Tuft1	784	1505	1008	2420	2226	7993	1789	1079	1044	2512	3421	1144	1668	1066	2051	2137	1468	1500	1760	2612	1393	1128	3249	2608	1526	4386	1502	1537	2413	1768	2332	1941	2245	2045	1646	3067	2312	1527	2454	772	1390	1072	2740	1960	8192	1551	1005	1187
ENSMUSG00000005973	Rcn1	14805	10605	15906	897	7206	2027	11461	24432	23982	370	896	21996	7005	10726	845	5349	578	5899	9779	5961	6564	16803	6245	15049	20514	3166	1392	936	4361	9608	9109	12489	3473	12948	8045	5366	10497	9859	1431	14582	9794	16917	1016	6346	2078	9938	22751	27261
ENSMUSG00000005980	Dnase1	41	62	15	25	38	53	19	19	26	8	35	234	30	23	21	28	55	47	6	51	17	32	25	13	4	43	45	44	44	47	14	18	2	17	18	22	46	32	5	40	57	16	28	33	54	16	18	30
ENSMUSG00000005981	Trap1	6685	10757	3520	4698	4434	6675	4969	11496	9173	3550	7909	13078	5717	7222	5270	3798	5122	5485	5700	6603	5526	2852	8503	7135	4485	7693	5062	4754	4219	6887	4321	5630	5142	5727	4154	10372	7522	5838	4736	6584	9934	3744	5319	3905	6841	4309	10705	10427
ENSMUSG00000005982	Naa60	3739	4288	4409	2411	4240	4771	3220	4858	5068	2148	3569	4402	3012	2397	3800	2139	3038	4289	3579	2722	4207	2003	4018	2303	3204	5715	2314	2480	2028	2954	2124	2468	6030	3280	2509	4462	3469	2427	1534	3683	3960	4689	2730	3734	4890	2792	4524	5761
ENSMUSG00000005983	RP23-312H15.5	435	507	391	330	489	533	204	338	330	263	741	1304	545	283	578	229	294	510	557	258	468	284	693	189	247	825	210	438	226	371	285	194	720	326	277	502	470	289	280	428	468	416	374	431	546	177	315	375
ENSMUSG00000005986	Ankrd13d	272	545	231	172	613	415	380	457	445	623	578	628	509	265	226	498	843	957	694	527	322	202	481	740	724	535	239	343	732	364	208	363	865	356	245	601	351	324	673	268	503	246	195	540	425	329	426	506
ENSMUSG00000005994	Tyrp1	0	0	0	0	0	0	0	0	0	0	0	0	0	0	0	0	0	0	0	0	0	0	0	0	0	0	0	0	0	0	0	8	2	0	0	0	0	0	0	0	0	0	0	0	0	0	0	0
ENSMUSG00000006005	Tpr	15398	13502	12725	23208	18381	12218	18422	18316	13086	13097	26135	19149	13998	17218	15793	19133	10655	12356	13827	19740	19649	8486	18849	16757	18441	9318	14283	13301	15163	16455	18104	31639	20178	23467	17169	14354	17238	28645	17310	15166	12469	13534	26276	16188	12523	15973	17056	14875
ENSMUSG00000006007	Pdc	0	6	0	0	0	0	0	0	0	0	0	0	0	0	0	0	0	0	0	0	0	0	2	0	0	0	0	0	0	0	0	0	2	0	0	0	2	0	0	0	6	0	0	0	0	0	0	0
ENSMUSG00000006010	AC121113.1	3408	3282	2938	2239	2028	1696	3344	3035	3702	1405	1834	2677	3311	1681	1422	2344	1315	2665	2023	1784	2535	888	3889	2158	2610	1713	1817	1754	2113	2488	2558	3292	2940	2607	3617	2829	2895	2774	2141	3357	3031	3125	2535	1786	1738	2900	2826	4208
ENSMUSG00000006014	Prg4	911	111	91	165	205	157	723	916	29	28	86	148	865	1346	181	232	123	84	186	40	133	168	843	24	61	142	512	131	44	19	54	136	83	1081	145	614	209	686	20	897	103	97	187	181	161	627	853	33
ENSMUSG00000006019	Dhx34	1028	1033	812	1222	1248	1367	804	1060	886	1129	2281	1817	1391	1365	1380	1328	858	1557	964	892	815	741	1588	1180	1310	1250	1187	875	1211	1677	921	1635	1618	1443	997	1212	915	729	494	1013	954	864	1384	1099	1401	697	987	1007
ENSMUSG00000006021	Kptn	1021	849	403	602	906	963	808	741	645	237	1016	1132	506	1262	754	965	687	1318	730	1189	688	528	1567	755	991	910	655	595	1225	1113	825	811	709	939	931	676	872	444	420	1006	784	429	682	798	987	701	690	733
ENSMUSG00000006024	Napa	6752	5511	5024	6589	7716	8873	6792	5114	6555	7242	15409	9238	5160	7650	7851	8385	7546	8298	8390	6427	6994	6690	11993	5760	9239	8975	4528	5869	9393	7482	5221	7145	9582	9592	7006	7813	9018	4923	5383	6650	5089	5343	7460	6795	9094	5889	4762	7451
ENSMUSG00000006050	Sra1	3561	4927	3088	4988	3839	3054	3870	3074	2140	4425	4942	5347	5799	3993	4416	4700	4417	5364	4868	3764	4605	3018	6770	4621	4189	13395	2696	4471	2159	2824	4048	4188	4777	3844	7707	5324	5396	4665	3611	3507	4550	3284	5647	3381	3130	3356	2862	2433
ENSMUSG00000006056	Calcoco2	0	0	0	2	0	4	0	0	0	0	0	0	0	0	0	0	0	0	0	0	0	0	0	0	0	0	0	0	0	0	0	0	0	0	0	0	0	0	0	0	0	0	2	0	4	0	0	0
ENSMUSG00000006057	Atp5g1	4917	6107	4392	6231	6272	5314	8040	11707	7013	6401	4285	12442	8304	3956	6630	7857	3709	4658	9389	7183	4947	3612	8525	4572	7286	5940	3756	3484	6574	5035	9203	6334	9202	3667	7389	5455	13773	3715	2717	4843	5640	4671	7055	5524	5446	6971	10901	7972
ENSMUSG00000006058	Snf8	2282	3158	2813	4644	4281	3303	4009	3101	2026	2995	2398	6206	2895	2130	5689	5920	2838	4008	6081	3984	4544	1637	4359	2084	7115	5220	3088	2566	4195	2455	4805	2688	7602	1556	3272	2935	5578	1875	1899	2248	2916	2992	5258	3770	3385	3476	2888	2303
ENSMUSG00000006095	Tbcb	3013	2546	3182	3384	3658	3923	2322	2356	2608	2163	7038	5120	2730	4527	5276	2322	2917	6451	4586	3169	4677	3618	5862	2089	4253	3974	2534	2383	3670	2512	2859	2756	6658	4286	2762	3435	4234	1881	2744	2968	2351	3384	3831	3222	4021	2013	2194	2965
ENSMUSG00000006127	Inpp5k	1578	2140	2112	909	1670	2276	3315	1388	1537	1464	1931	1692	1969	2367	2231	3797	1436	2803	2133	2842	2368	1014	3374	1540	1967	2968	2535	2033	1932	1146	1700	2459	2562	3001	1788	3249	2784	2033	2442	1554	1976	2246	1029	1471	2333	2874	1292	1747
ENSMUSG00000006134	Crkl	3173	6484	5097	4149	3875	2783	3431	4450	3918	1986	4293	5316	2222	3069	3589	2749	2605	3303	3130	5069	4096	2094	4104	2813	3186	5772	3658	3161	2800	5270	1823	4041	4148	5161	2409	4985	2761	3417	2175	3125	5988	5421	4697	3413	2852	2975	4144	4454
ENSMUSG00000006143	Upk3bl	8	0	0	15	0	4	0	0	0	0	6	4	0	6	5	0	0	6	22	10	2	0	20	5	0	16	26	858	0	3	0	0	38	0	0	4	0	5	30	8	0	0	17	0	4	0	0	0
ENSMUSG00000006154	Eps8l1	709	1697	391	1065	1312	2196	763	1174	372	1264	4231	1699	919	1389	1011	1372	977	1574	1959	991	674	793	3787	1355	921	1459	1869	1210	1638	1635	971	899	1036	1315	688	1004	1141	1512	1186	698	1567	416	1206	1155	2251	662	1093	423
ENSMUSG00000006169	Clint1	10444	21956	10452	12576	18267	11355	11446	27246	10783	11819	13088	17044	11632	6611	12263	12149	6916	9994	34085	16648	5614	12001	21494	13911	10191	13479	16679	13569	15635	11922	7578	20003	5992	9996	18859	19455	24920	8916	18277	10287	20276	11116	14238	16087	11638	9925	25371	12257
ENSMUSG00000006179	Prss16	578	384	741	383	1899	520	1329	1457	1182	1119	940	739	902	592	1163	359	792	859	856	1671	974	1014	967	1361	1387	947	606	328	641	1187	1666	2049	1533	912	1133	496	1274	973	1076	569	355	788	434	1672	533	1152	1357	1344
ENSMUSG00000006191	Cdkal1	1203	1166	739	1277	1738	1845	1306	1794	1530	853	1647	1648	1234	692	855	1004	802	1681	742	829	2077	1132	915	950	1604	1182	1329	637	1149	1613	1692	3033	1605	1134	1783	1166	1094	1402	1250	1185	1077	786	1446	1531	1891	1132	1671	1739
ENSMUSG00000006200	Rhox6	0	0	0	0	0	0	0	0	0	0	0	0	0	0	0	0	0	0	2	0	0	0	0	0	0	0	0	0	0	0	0	0	0	0	0	0	0	0	0	0	0	0	0	0	0	0	0	0
ENSMUSG00000006204	AC110885.1	78	0	4	4	0	6	8	0	30	14	0	0	4	4	12	0	2	4	2	0	0	0	0	0	1	4	0	0	0	0	4	0	2	4	0	2	0	0	2	77	0	4	5	0	6	7	0	34
ENSMUSG00000006205	Htra1	1432	2150	24296	11236	1675	5483	1381	2067	518	414	1748	1501	1076	2429	5662	4625	598	3572	3066	670	2205	2234	1988	436	1062	4348	1966	4192	742	1194	1098	1145	628	1970	638	6323	894	2190	1817	1410	1986	25840	12721	1475	5620	1197	1925	589
ENSMUSG00000006215	Zbtb17	1981	1488	2839	1779	4306	4376	1821	2245	2009	2568	4742	2912	1858	1749	2108	2525	2553	2507	2821	1434	2367	1179	3333	2273	2416	2437	1800	1395	2166	1696	1901	2539	2852	3384	1818	2193	3203	1580	1986	1951	1374	3019	2014	3792	4485	1579	2091	2284
ENSMUSG00000006216	Clcnkb	0	32	6	0	0	3	25	0	2	7	0	0	0	9	0	17	17	4	1	0	0	0	0	8	0	2	18	4	51	0	1	0	0	2	10	1	2	6	49	0	30	6	0	0	3	22	0	2
ENSMUSG00000006218	Fam131c	532	635	102	174	326	408	852	148	130	555	178	1028	971	690	30	588	156	679	488	949	400	440	1906	517	131	412	426	284	566	670	660	1816	319	1339	739	199	2770	951	542	524	586	108	197	287	418	739	138	148
ENSMUSG00000006219	Fblim1	15046	6282	8033	10204	4482	10122	18176	28078	33593	7064	15314	25297	12779	8107	2860	7182	3732	4564	10263	4743	6100	9361	12000	4421	4902	6870	8235	3648	4815	12994	15448	16331	7122	23026	4975	11270	22303	10908	9674	14820	5801	8543	11553	3947	10374	15760	26146	38187
ENSMUSG00000006221	Hspb7	34	656	14	26	12	4	5164	1056	2	8	4	8	14	328	1	104	22	3	66	644	24	22	58	152	42	187	38	24	2	4	102	10	6	40	12	92	0	64	0	33	606	15	29	11	4	4478	983	2
ENSMUSG00000006235	Epor	316	20	24	16	72	30	122	110	66	8	48	158	88	161	50	54	14	20	24	14	20	72	182	247	24	140	52	30	98	66	96	87	24	102	52	64	88	74	38	311	18	26	18	63	31	106	102	75
ENSMUSG00000006241	Ccdc159	213	391	104	92	187	275	211	121	62	165	575	372	116	81	230	195	64	268	180	71	191	126	315	195	206	392	91	78	264	338	160	236	261	169	250	112	228	250	148	210	361	111	104	165	282	183	113	70
ENSMUSG00000006262	Mob1b	3237	3225	2672	2302	2612	1620	3370	5024	9379	3753	3640	4340	3655	1941	2816	2996	2466	2196	2739	2282	2496	2654	4881	5044	3008	2956	1986	2860	3442	3185	3864	6704	3791	3583	2342	4103	3994	3174	1554	3188	2978	2842	2606	2300	1660	2922	4678	10662
ENSMUSG00000006269	Atp6v1b1	1615	19292	419	900	1291	3751	2096	4461	1285	9536	53	1235	645	1252	673	3173	4414	677	1944	9512	658	4563	3870	17019	296	1242	3369	1252	29396	7402	1487	13917	5111	1176	37512	7011	14078	1280	2369	1591	17816	446	1019	1137	3845	1817	4154	1461
ENSMUSG00000006270	Vax1	0	0	0	0	0	0	0	0	0	10	2	0	0	0	0	0	2	0	0	0	0	0	0	0	0	0	0	0	0	0	4	2	0	0	0	0	0	0	0	0	0	0	0	0	0	0	0	0
ENSMUSG00000006273	Atp6v1b2	4732	6572	7503	5320	9900	7573	10377	9865	11601	17301	16499	11255	6017	6998	11683	9831	6679	12165	9663	10250	12280	6978	15740	7301	18411	16948	7104	7743	9950	6838	7361	20505	24422	7596	8776	12843	9452	8050	4503	4661	6069	7980	6023	8719	7762	8998	9186	13187
ENSMUSG00000006276	Eps15l1	3104	4882	6056	2174	4795	3311	3240	4071	3892	2804	2675	7222	2805	3989	4405	5729	3628	5522	3365	4294	2309	3752	5402	3837	4428	2970	3632	2750	6158	4281	2763	7005	4958	4240	2129	4121	3797	3907	2257	3057	4509	6441	2461	4223	3394	2809	3791	4424
ENSMUSG00000006281	Tep1	2055	1779	3100	1946	4272	2920	4313	2658	4344	5438	3234	2383	2111	3289	3611	3444	2830	5172	1631	2416	3301	2945	1922	2547	5304	3425	1966	2144	3063	1824	2474	3612	5888	2190	1939	4323	2437	1526	2134	2024	1643	3297	2203	3762	2993	3740	2475	4938
ENSMUSG00000006288	Ttc5	2374	1864	1250	1450	2997	1448	4062	3714	3225	3282	2214	2990	2299	2069	1846	2617	1842	2128	1463	3205	1753	2307	2275	2230	3349	2439	1445	1405	4228	3147	5786	2665	2470	3209	2018	1942	2209	1443	2808	2338	1721	1329	1642	2639	1484	3522	3458	3666
ENSMUSG00000006289	Osgep	1651	1953	1607	978	2225	1539	2359	2032	2531	2721	2139	2065	1123	1747	1922	2230	1766	3145	1070	2453	1437	1979	1265	1611	3283	1871	823	1062	1752	1598	3746	1810	2908	2728	1372	1636	1642	765	767	1626	1804	1709	1107	1960	1577	2045	1892	2877
ENSMUSG00000006299	Aamp	20468	17091	15734	12330	17496	17450	15579	15388	35145	13001	20200	16759	11787	17959	8712	12978	15364	16160	16924	17753	15572	14792	20715	14928	24726	17516	13989	10133	17621	19714	22331	19841	22181	16659	28684	14531	24632	16076	17794	20160	15784	16734	13960	15408	17885	13508	14329	39951
ENSMUSG00000006301	Tmbim1	8464	8377	9771	10549	4688	8070	8026	7007	12177	10234	11440	3903	5007	9035	4557	7661	7201	7159	9519	7545	6346	5540	8757	8416	8216	15077	7125	11035	6918	6639	10015	9136	12825	6892	11921	11659	15332	7215	8419	8337	7736	10392	11943	4129	8271	6959	6525	13842
ENSMUSG00000006304	Arpc2	24395	18005	35016	32079	26977	29735	21162	23177	26655	19885	40170	15822	21345	29687	25571	24911	20392	28306	25041	22503	27129	21666	30818	17109	27935	28346	26206	22490	19180	27246	24719	28023	43292	19724	30017	27062	29592	20020	27652	24028	16628	37241	36319	23758	30476	18349	21582	30300
ENSMUSG00000006307	Kmt2b	3851	5113	3609	5764	5318	5813	5961	4262	3987	4639	9387	6674	4723	8080	7352	5344	4389	7096	5668	7479	6329	6965	6226	5566	5152	7647	5066	4924	10058	7669	3481	7406	7752	8203	5026	4444	5428	4307	4465	3793	4722	3838	6526	4683	5958	5169	3969	4532
ENSMUSG00000006310	Zbtb32	23	89	28	53	75	141	42	34	14	10	82	52	87	300	166	54	57	205	64	44	21	32	45	113	40	25	110	42	73	30	23	30	142	52	20	89	20	20	84	23	82	30	60	66	145	36	32	16
ENSMUSG00000006311	Etv2	0	0	0	0	0	0	0	0	0	0	0	0	0	0	0	0	0	0	0	0	0	0	0	6	0	0	0	1	2	0	0	0	0	8	0	0	0	10	0	0	0	0	0	0	0	0	0	0
ENSMUSG00000006313	Upk1a	12	12	6	23	16	30	20	8	7	29	19	11	5	26	18	18	17	21	29	37	32	2	49	15	8	76	16	38	41	9	24	6	20	14	20	14	16	12	39	12	11	6	26	14	31	17	7	8
ENSMUSG00000006315	Tmem147	3270	2262	2168	3304	2505	3056	2885	2848	3870	2526	5220	2755	3311	2965	4840	2368	2438	4142	3975	3279	4516	3122	5812	3215	3181	3573	1739	2618	4472	2633	2262	2934	5504	3338	3697	3549	4184	2218	2545	3221	2089	2306	3741	2206	3132	2502	2652	4399
ENSMUSG00000006333	Rps9	51963	65172	36218	53275	57592	63040	53659	68240	34308	36725	75216	71995	66619	62278	62390	105771	55094	57177	47186	60422	32229	52973	93841	59353	67138	85403	54114	44290	54468	71437	48895	79702	52874	58792	88881	89979	59570	47255	39245	51181	60186	38519	60317	50720	64612	46526	63544	38999
ENSMUSG00000006335	Tfpt	813	1310	742	1102	1529	1550	852	1195	668	601	1823	1670	794	1357	1270	1476	1224	1712	1064	1050	1181	936	1622	803	1437	1542	931	727	1249	1072	966	835	1732	1281	1063	716	1214	881	901	801	1210	789	1248	1347	1589	739	1113	759
ENSMUSG00000006342	Susd2	236	296	3800	156	11677	3713	976	442	166	164	342	126	279	460	13954	1290	184	22274	228	94	16313	200	378	184	8387	848	300	180	128	198	219	132	20575	346	72	536	210	260	78	232	273	4041	177	10284	3806	846	412	189
ENSMUSG00000006344	Ggt5	398	84	654	114	471	241	755	703	160	22	618	140	669	907	728	327	116	4857	125	99	1831	243	389	84	852	339	346	190	180	90	293	95	2977	349	96	804	238	176	50	392	78	696	129	415	247	655	655	182
ENSMUSG00000006345	Ggt1	36	263	66	30	14	35	37	224	6	22	10	376	38	92	34	42	27	422	23	90	92	0	28	488	96	42	28	57	132	6	61	25	198	70	716	102	50	340	0	35	243	70	34	12	36	32	209	7
ENSMUSG00000006356	Crip2	16913	10542	4446	5899	3866	11672	10108	11065	35827	17172	20059	23450	6481	10743	2849	8719	7664	4771	8736	29544	5643	15529	8362	6536	2381	15288	7882	15355	10865	7713	21492	11324	3950	12797	10222	14829	11106	7568	5568	16658	9736	4728	6679	3405	11963	8764	10304	40726
ENSMUSG00000006360	Crip1	3996	2810	5430	6030	2916	15721	4435	3384	8204	19726	6147	13377	2923	5984	11415	5944	2392	5894	8632	13890	9178	7482	4896	3818	4722	16039	5942	16737	1954	1184	8426	3076	6456	3912	3276	15871	2226	3134	2532	3936	2595	5775	6827	2568	16113	3845	3151	9326
ENSMUSG00000006362	Cbfa2t3	567	182	622	151	944	924	743	434	365	174	798	340	350	727	575	409	457	1254	216	112	666	388	394	78	647	508	286	186	469	164	286	190	3935	394	117	671	131	395	669	558	168	662	171	831	947	644	404	415
ENSMUSG00000006369	Fbln1	9021	2588	3151	612	872	512	4240	4641	768	740	276	4799	1494	4023	434	368	431	945	342	280	344	1928	1566	2564	450	1580	904	284	386	1444	1850	3498	144	5075	280	2122	918	2148	26	8885	2390	3351	693	768	525	3676	4322	873
ENSMUSG00000006373	Pgrmc1	10326	9255	7359	10488	7652	3776	11088	17042	6852	12099	11883	5885	13137	6900	9552	12917	8884	6192	10458	10797	5644	10018	11484	14108	10527	12830	7912	11138	13953	10038	9936	16532	7416	9781	11612	13556	11134	9178	10016	10171	8547	7827	11874	6739	3870	9614	15869	7789
ENSMUSG00000006378	Gcat	312	214	88	113	181	146	268	367	352	139	589	572	640	337	81	153	244	145	125	265	15	129	195	158	338	54	161	135	140	281	201	364	100	258	114	151	174	295	47	307	198	94	128	159	150	232	342	400
ENSMUSG00000006386	Tek	580	336	240	200	360	276	1264	1006	236	78	254	288	524	971	207	366	200	324	250	120	144	539	619	92	436	798	558	206	248	80	106	112	170	728	120	679	188	463	18	571	310	255	226	317	283	1096	937	268
ENSMUSG00000006389	Mpl	10	2	3	2	6	4	8	18	0	4	0	4	8	8	0	4	0	0	0	0	0	0	16	6	0	8	4	0	0	4	13	12	2	6	6	4	6	5	0	10	2	3	2	5	4	7	17	0
ENSMUSG00000006390	Elovl1	4722	6531	9421	3482	4791	4237	7024	3555	4258	7190	6985	3545	3189	3912	4801	4501	6470	4336	3287	6437	3791	4233	6282	9795	3646	4927	2766	3760	8093	2532	6582	4316	4010	4648	4763	9167	7528	6832	5815	4651	6031	10020	3942	4219	4343	6090	3310	4840
ENSMUSG00000006392	Med8	1631	2096	4210	1685	3346	2294	2465	1617	1484	2647	3158	2392	1704	2206	2176	2659	2649	2605	1406	2747	1611	972	3424	2646	2181	1960	1286	1601	2350	1118	2035	1399	2430	2097	1876	3264	2700	4054	2970	1606	1936	4478	1908	2947	2351	2137	1506	1687
ENSMUSG00000006395	Hyi	1341	1045	1462	226	737	1114	1779	648	522	2423	1880	816	866	636	887	887	1102	1874	432	858	634	756	1051	2299	1138	1550	387	753	970	504	1952	1022	914	1540	690	2668	1118	1442	946	1321	965	1555	256	649	1142	1543	603	593
ENSMUSG00000006398	Cdc20	5487	6482	9275	3777	7328	6988	7783	5711	4230	6082	6044	10351	3745	7036	3406	6330	4254	2533	2054	11316	2407	5336	5023	10249	3718	1772	2392	3352	4153	4663	7918	5416	2653	10131	5796	6910	4680	11949	6796	5404	5986	9864	4276	6454	7162	6748	5318	4808
ENSMUSG00000006403	Adamts4	14952	6523	3881	8481	2620	809	5517	20268	436	581	24763	9199	8055	5733	1321	1829	499	517	5990	2649	719	1251	5937	961	531	3454	8029	2544	1241	6294	6303	4046	388	16502	809	2226	3558	26328	11743	14727	6024	4128	9602	2307	829	4784	18873	496
ENSMUSG00000006411	Pvrl4	848	12945	2602	6104	7649	6458	6155	6630	1770	4006	1332	3407	3257	2730	2771	10049	6984	4862	10264	14255	2945	2923	8032	15210	5813	11271	6930	8177	15021	7483	7684	9239	8520	6246	9274	9145	15676	17420	11228	835	11955	2767	6911	6736	6619	5337	6174	2012
ENSMUSG00000006412	Pfdn2	5835	6239	4566	5863	5940	4188	4608	6473	3126	2434	8618	7155	5345	4553	4261	4259	3426	4271	4912	5019	5018	3124	6601	5943	5146	5297	4283	2969	4759	5981	8361	4171	4604	8878	4690	2780	6996	9401	6114	5747	5762	4856	6638	5231	4292	3995	6028	3553
ENSMUSG00000006418	Rnf114	7774	11403	7538	6107	9767	6618	9685	7998	6072	4772	9243	12580	3670	7984	10887	8218	5731	18421	6901	11748	14176	8511	9897	8175	12781	8400	7397	5716	10568	12789	11308	11850	12049	9506	6961	13819	9214	7167	6433	7657	10531	8017	6914	8602	6783	8398	7448	6902
ENSMUSG00000006423	RP23-286I5.3	4225	3008	3793	3310	3727	2085	4828	4183	6335	4965	3871	3156	3274	3043	3180	3641	2579	3181	2755	4271	2709	3155	4432	3716	3813	2591	3543	2263	4225	3325	2994	5606	4235	3585	3809	4244	3761	3751	4535	4161	2778	4034	3748	3282	2137	4186	3895	7201
ENSMUSG00000006435	Neurl1a	193	139	1362	422	357	203	624	1159	33	58	113	166	109	148	1713	258	93	286	305	222	350	356	77	227	83	226	53	473	146	192	490	519	388	1358	44	146	234	361	120	190	128	1449	478	314	208	541	1079	38
ENSMUSG00000006442	Srm	6541	3032	6319	3134	4699	3445	3384	5970	9264	2542	8277	5111	5143	6388	2701	4273	3322	1972	4234	2917	1720	3608	6737	4872	2170	3879	2793	2102	2670	4285	3543	6239	1964	11103	4589	5470	5566	3808	2301	6443	2800	6721	3548	4138	3531	2934	5559	10531
ENSMUSG00000006445	Epha2	12596	3897	2493	15644	3157	1354	4798	2670	384	1242	29677	8240	7612	5448	4315	4293	851	1006	14000	18908	3848	4781	26713	1300	700	3890	8616	4910	4956	10349	5616	4298	2456	22637	6235	3246	27957	9616	7614	12406	3599	2651	17712	2780	1388	4160	2486	437
ENSMUSG00000006456	Rbm14	2550	2460	2469	2408	3267	2698	2978	3387	2870	2251	4398	3924	2575	2516	2631	3098	2099	1835	2177	4069	2495	2236	2754	2848	2499	1827	2118	1581	2152	2537	2887	3773	2909	3427	2149	2118	2079	2595	1957	2512	2272	2626	2726	2877	2765	2582	3154	3262
ENSMUSG00000006457	Actn3	14	1950	18	13	22	10	10587	16308	4	0	22	67	22	8040	12	22	11	4	598	3092	28	24	8	416	442	362	6	2	7	10	1191	14	8	18	17	2006	6	8	0	14	1801	19	15	19	10	9180	15186	5
ENSMUSG00000006462	RP24-151H6.2	49	118	21	14	116	18	152	111	133	204	225	114	92	28	25	40	59	8	18	90	36	39	99	152	4	84	39	68	94	110	95	109	12	37	155	73	180	69	24	48	109	22	16	102	18	132	103	151
ENSMUSG00000006463	Zdhhc24	793	1061	837	711	1458	1009	812	772	1263	998	1910	982	920	618	874	1010	1332	1560	812	1112	1466	446	1143	872	1286	858	638	588	1349	924	1372	678	1960	758	1050	1076	1168	578	614	781	980	890	805	1284	1034	704	719	1436
ENSMUSG00000006464	Bbs1	741	1510	442	343	622	414	648	640	556	430	1198	891	738	625	104	668	349	270	636	1151	481	208	618	301	54	406	930	536	1113	1050	588	697	102	689	495	719	560	547	124	730	1394	470	388	548	424	562	596	632
ENSMUSG00000006469	Slc34a3	2	0	0	0	1	2	0	0	2	0	0	7	0	0	3	0	2	22	6	0	12	0	0	6	14	0	0	2	8	0	0	0	62	0	0	0	0	0	0	2	0	0	0	1	2	0	0	2
ENSMUSG00000006471	Ndor1	538	671	411	417	501	893	756	448	726	821	997	1828	513	601	720	950	760	967	377	961	766	676	508	848	802	858	469	454	796	644	566	866	960	614	909	790	520	828	480	530	620	437	472	441	915	656	417	825
ENSMUSG00000006476	Nsmf	7532	4530	2285	2353	2656	2493	12899	7078	3947	6566	7627	10219	4758	5835	3065	6469	6840	4662	2696	8458	3619	7824	3486	7645	2032	6264	3500	4107	7491	6265	9526	15502	2264	6199	9784	8411	9891	11869	5189	7419	4183	2430	2664	2339	2555	11184	6591	4487
ENSMUSG00000006488	Prl7a1	0	0	2	0	0	0	0	0	0	0	1	0	0	2	2	10	4	0	0	0	0	0	0	1	0	0	2	0	0	0	9	3	0	0	0	6	6	0	0	0	0	2	0	0	0	0	0	0
ENSMUSG00000006490	Prl8a9	0	0	0	0	0	0	0	4	0	0	30	0	0	0	0	0	0	0	0	0	186	0	0	0	0	0	0	10	0	0	0	30	12	4	0	0	14	0	0	0	0	0	0	0	0	0	4	0
ENSMUSG00000006494	Pdk1	8669	2062	3491	5979	3713	1773	5305	10289	12307	6736	5153	8529	3999	3854	3376	3165	3518	3438	2482	5259	3038	5523	6089	8859	2213	2360	4214	2366	5285	9574	7028	11482	1700	7891	5753	6927	6699	9240	3665	8539	1904	3713	6769	3270	1817	4600	9581	13990
ENSMUSG00000006498	Ptbp1	18546	21928	23679	20397	22797	20985	24012	27457	19187	16950	42110	31442	18871	21892	19435	29962	14541	15274	18238	29522	16968	20170	31461	25647	15174	15082	20935	18398	17717	23000	20960	36659	21590	33402	23956	26063	22227	20990	19086	18267	20250	25184	23093	20077	21508	20820	25567	21811
ENSMUSG00000006517	Mvd	771	885	2307	1123	2088	1835	1169	2552	1173	583	1201	2071	1149	1282	2114	1470	2012	1099	1248	1212	2589	2297	2460	1259	1249	1500	521	1080	1521	1042	1617	2615	1929	1084	2642	2029	1994	1357	1344	759	817	2454	1271	1839	1881	1014	2376	1333
ENSMUSG00000006519	Cyba	5262	6207	17938	7601	19733	15216	7597	7168	1599	15989	18880	4103	8423	8089	19345	11411	13023	17522	9841	6205	26449	4604	5912	7321	26152	13909	6025	12091	10173	4380	4605	10833	25443	3807	8068	19070	7081	4998	15495	5183	5732	19078	8606	17379	15595	6587	6675	1818
ENSMUSG00000006522	Itih3	6	0	0	4	0	2	20	0	0	0	0	0	0	6	0	2	0	0	6	0	6	0	0	0	0	6	6	4	0	0	2	0	2	2	0	20	0	6	0	6	0	0	5	0	2	17	0	0
ENSMUSG00000006526	Tmem110	1971	1686	1202	947	2083	994	2366	2390	2975	1143	1447	2565	1313	1264	1004	1958	1647	2052	957	2145	2270	1347	2516	3047	2048	2500	1231	4784	2352	1500	2401	1617	2168	2330	2307	2579	2042	1138	1988	1941	1557	1278	1072	1834	1019	2052	2226	3382
ENSMUSG00000006527	Sfmbt1	1636	1221	1412	1264	3127	1014	2190	1921	2313	2070	937	2034	1034	712	1925	1798	1446	2569	947	2411	2818	1262	2910	1588	2055	1424	1027	4659	1728	1700	2225	1459	2536	1337	1066	2012	1102	1063	1300	1611	1128	1502	1431	2754	1039	1899	1789	2629
ENSMUSG00000006529	Itih1	0	0	2	0	0	0	0	0	0	0	0	0	0	0	0	0	0	0	2	0	2	0	0	0	6	0	2	12	0	0	0	0	0	1	0	0	0	0	0	0	0	2	0	0	0	0	0	0
ENSMUSG00000006538	Ihh	17	12	2	0	6	0	4	4	2	12	18	4	2	14	2	6	18	4	4	20	2	0	4	10	12	16	6	1	16	18	27	6	10	2	4	0	10	4	20	17	11	2	0	5	0	3	4	2
ENSMUSG00000006542	Prkag3	0	10	0	0	2	2	40	82	0	0	2	50	0	18	0	0	0	2	4	14	0	0	0	107	0	8	2	0	0	24	5	0	0	2	0	6	0	6	0	0	9	0	0	2	2	35	76	0
ENSMUSG00000006546	Cryba2	0	0	0	0	0	2	0	0	0	0	7	0	0	0	0	0	0	0	0	0	2	0	0	0	2	0	0	0	0	0	0	0	0	0	0	0	0	0	0	0	0	0	0	0	2	0	0	0
ENSMUSG00000006567	Atp7b	64	122	40	38	18	36	221	38	47	54	23	210	35	240	10	24	13	2	2	28	30	60	74	211	14	14	61	140	42	314	190	260	6	31	44	10	0	62	0	63	113	43	43	16	37	192	35	53
ENSMUSG00000006570	Defb2	0	0	0	0	0	0	0	0	0	0	0	0	0	0	0	0	0	0	0	0	0	0	0	0	0	0	0	0	0	0	0	0	0	0	0	0	0	0	14	0	0	0	0	0	0	0	0	0
ENSMUSG00000006574	Slc4a1	42	28	62	22	6	2	6	24	44	10	29	80	26	10	6	4	6	4	2	0	10	8	38	4	28	24	10	6	42	6	7	24	32	36	6	20	38	6	0	41	26	66	25	5	2	5	22	50
ENSMUSG00000006575	Rundc3a	267	99	112	120	58	78	123	42	103	235	430	183	101	67	41	215	69	113	93	82	151	118	246	55	120	142	40	63	134	27	134	102	92	169	44	90	123	70	58	263	91	119	136	51	80	107	39	117
ENSMUSG00000006576	Slc4a3	3258	1730	651	479	1734	1620	2242	1341	2195	1896	230	1014	1341	1942	566	1207	105	638	1013	1054	1724	982	1333	2043	2342	5046	821	783	1489	1113	2031	2174	1823	2019	127	210	2194	1073	230	3209	1598	692	542	1527	1660	1944	1249	2495
ENSMUSG00000006585	Cdt1	1632	1948	2046	2534	2395	2118	2273	3738	1716	2269	2352	3471	1972	3001	2222	2049	2014	1235	2365	1939	2652	2872	2822	1875	1590	1490	1912	1705	2298	3186	2589	6566	1622	1800	4326	3979	1636	1856	4560	1607	1799	2176	2869	2109	2171	1971	3481	1951
ENSMUSG00000006586	Runx1t1	36	18	34	16	22	16	90	98	23	2	72	32	20	34	16	42	8	6	30	12	52	32	42	6	24	106	38	16	10	16	10	12	32	24	4	78	8	14	26	35	17	36	18	19	16	78	91	26
ENSMUSG00000006587	Snai3	10	20	62	201	266	194	12	113	26	44	107	147	128	14	86	82	34	129	58	100	87	296	94	118	176	30	52	24	58	175	241	369	324	34	106	91	18	30	70	10	18	66	228	234	199	10	105	30
ENSMUSG00000006589	Aprt	4737	4023	4097	4198	2891	2939	4123	7845	2381	4149	10310	5749	4276	4721	3414	3435	3798	2130	6941	3097	2051	4273	5388	3967	2278	8350	2669	4339	4209	5485	4560	9023	2832	4909	4653	14526	6114	3947	9748	4666	3715	4357	4753	2546	3012	3575	7305	2707
ENSMUSG00000006599	Gtf2h1	3674	4289	4024	3622	3311	4903	3991	3259	5090	6472	13505	7242	4267	6003	3911	3810	3382	2480	3545	3833	5632	6811	6494	4513	4441	4795	3365	3252	4321	6873	3191	6606	5672	3111	4404	4399	4329	3746	2956	3619	3961	4280	4101	2916	5025	3461	3035	5786
ENSMUSG00000006611	Hfe	1720	664	2729	318	1449	929	1789	1707	1002	468	716	623	1678	1439	890	1060	581	1400	698	276	722	682	1084	524	689	957	932	598	869	504	642	785	480	632	407	2120	1056	441	617	1694	613	2902	360	1276	952	1551	1590	1139
ENSMUSG00000006638	Abhd1	202	144	230	155	256	122	201	118	139	93	209	135	139	88	155	198	141	245	177	132	267	139	175	105	151	166	179	88	123	125	134	78	163	133	108	135	183	114	142	199	133	245	175	225	125	174	110	158
ENSMUSG00000006641	Slc5a6	648	886	680	384	2256	742	1695	1641	1538	940	1481	496	976	1175	643	1189	879	963	501	697	695	556	858	1091	826	1500	633	338	623	715	922	1069	916	1073	508	1222	1053	833	304	638	818	723	435	1987	760	1470	1528	1748
ENSMUSG00000006642	Tcf23	0	0	0	2	0	0	0	6	0	0	0	0	0	10	0	4	2	0	0	0	0	0	2	0	0	0	0	2	0	0	0	0	2	6	0	0	0	0	4	0	0	0	2	0	0	0	6	0
ENSMUSG00000006649	Nphs1	3	8	3	1	0	8	8	9	0	0	1	6	7	0	3	9	6	598	4	7	10	0	8	5	3	7	1	0	5	1	9	2	9	13	5	3	9	1	0	3	7	3	1	0	8	7	8	0
ENSMUSG00000006651	Aplp1	5540	1020	2012	10525	4691	5271	1080	2808	838	3805	916	3846	142	5056	13113	2768	6081	10054	4059	3208	14816	3226	7504	2138	1431	3643	4036	2325	5233	4597	3601	3398	8740	5026	918	2831	6140	3858	8029	5457	942	2140	11916	4131	5402	936	2615	953
ENSMUSG00000006673	Qrich1	3438	3679	3588	3127	3617	3274	4442	4423	3264	3386	3265	5089	3554	3142	3887	6027	3420	3026	2408	3118	3052	3737	3598	5098	4075	3698	3762	3192	3006	4649	3130	7783	5899	5123	3220	3756	2055	5225	2875	3386	3398	3816	3540	3185	3356	3852	4119	3710
ENSMUSG00000006675	P4htm	61	64	26	12	34	18	80	46	23	584	26	96	23	87	24	222	16	60	8	144	7	130	26	66	84	310	33	42	104	10	32	221	31	58	8	74	24	66	3	60	59	28	14	30	18	69	43	26
ENSMUSG00000006676	Usp19	7930	9972	8486	7026	9779	11256	9423	9075	7083	10573	12804	13489	8271	8031	11251	14619	9883	10576	7549	8336	8748	8985	9387	14117	17102	12012	8937	8835	8547	8848	7888	15410	16350	12531	8805	10905	7082	14306	7389	7811	9209	9025	7955	8612	11537	8170	8450	8052
ENSMUSG00000006678	Pola1	2758	2731	2669	5923	3785	1634	3137	5919	2372	3060	3099	3367	1792	1960	3377	4066	2241	1412	3036	4673	2425	2342	2875	3323	3172	965	2536	1722	2500	2796	2378	7391	2021	2945	3430	4002	2304	3438	3428	2716	2522	2839	6706	3333	1675	2720	5512	2696
ENSMUSG00000006699	Cdc42	21578	15869	49243	22707	38005	22995	24523	21685	15375	39666	42832	21221	19319	21856	25177	31272	23663	31027	28931	28626	20936	16674	36984	18845	23063	26291	18281	22728	18730	18858	17897	23684	36327	27481	19430	45527	32300	16159	22644	21253	14655	52372	25708	33470	23568	21263	20193	17477
ENSMUSG00000006705	Pknox1	1656	1383	1702	1248	2365	1773	1592	1374	1840	2644	1826	1226	1143	1170	1554	1841	1316	1548	1112	2211	1415	1698	1806	2122	1826	1481	1450	1220	1490	1743	1373	2950	1732	1558	1738	2204	1252	1541	1368	1631	1277	1810	1413	2083	1817	1380	1279	2092
ENSMUSG00000006711	RP23-92G13.7	6	14	2	0	12	0	32	0	10	8	10	22	14	61	2	12	2	2	37	4	12	12	3	54	0	33	2	26	0	10	16	65	5	46	2	8	10	18	127	6	13	2	0	11	0	28	0	11
ENSMUSG00000006715	Gmnn	2271	1276	1442	2477	3802	2604	2169	2694	2180	1375	2622	4007	2267	1558	3593	1629	1262	1495	1129	3228	3991	2034	1373	1431	3225	1248	1946	928	840	2584	4953	2987	2745	2598	2886	1250	1715	2248	4034	2237	1178	1534	2804	3348	2669	1881	2509	2478
ENSMUSG00000006717	Acot13	1600	1136	730	1057	1350	1902	1918	2268	4335	1819	1970	1221	1602	889	1854	870	646	2116	836	1750	2744	894	1628	1209	2106	3344	1467	898	978	1464	2526	2448	2142	778	1890	1100	2002	1434	1374	1576	1049	776	1197	1189	1949	1663	2112	4928
ENSMUSG00000006720	Zfp184	308	284	161	534	543	436	476	958	422	180	244	479	351	224	394	242	199	449	276	650	655	314	296	1052	366	294	335	390	354	637	678	1276	351	406	469	539	838	372	236	303	262	171	605	478	447	413	892	480
ENSMUSG00000006724	Cyp27b1	16	10	75	22	291	19	24	10	18	6	4	4	26	26	115	5	20	10	6	18	37	14	54	6	0	37	8	8	13	34	8	6	52	22	14	4	0	2	0	16	9	80	25	256	19	21	9	20
ENSMUSG00000006728	Cdk4	18305	10738	9894	16254	15365	13634	24992	18947	15728	11051	21490	29711	14984	11482	11443	10305	10074	7570	14471	14278	11175	12675	9815	12739	19368	21167	9618	7791	8279	14190	18726	19156	12042	22787	13234	11766	7774	13609	9010	18029	9917	10523	18402	13532	13974	21670	17643	17879
ENSMUSG00000006731	B4galnt1	4236	10121	8938	6516	12964	12642	12741	2574	11998	8209	15708	6773	5407	6345	12563	9353	10781	11655	15716	15119	10104	4021	10285	7147	15015	13565	8374	6434	9933	6207	9138	7953	25131	10767	9463	12841	9132	6140	8140	4172	9347	9506	7377	11417	12957	11047	2397	13639
ENSMUSG00000006732	Mettl1	1428	1057	750	1052	1259	1336	1030	1037	916	923	1304	2050	1246	1073	783	800	782	559	1726	1286	805	574	1394	1011	755	2112	1082	780	1090	1005	1300	1221	1048	1226	1392	1332	814	541	598	1407	976	798	1191	1109	1369	893	966	1041
ENSMUSG00000006736	Tspan31	6274	5972	5008	8958	4957	4167	9314	3973	3054	4603	4341	5820	4473	3422	4338	4687	4130	4228	7166	5845	4991	3485	5923	3862	6427	7586	3877	4135	4457	4122	4607	4353	5277	4802	4934	5165	4317	3776	3535	6180	5515	5326	10142	4366	4271	8076	3700	3472
ENSMUSG00000006740	Kif5b	6695	13723	10170	17580	13606	7308	14820	12044	12069	17679	16900	10304	13307	10205	16149	13317	10711	15305	15095	11177	15918	12487	20062	12849	20343	21358	8061	14803	8134	9317	6071	18275	25399	13519	15171	13373	12306	10105	7873	6594	12673	10816	19904	11983	7490	12850	11215	13719
ENSMUSG00000006763	Saal1	989	1081	676	1096	857	1025	942	1205	795	864	1344	2000	1311	1482	816	1165	717	713	1318	1453	1288	1589	2034	1027	910	740	833	864	1386	1672	946	1569	971	1135	1301	1227	1191	695	681	974	998	719	1241	755	1051	817	1122	904
ENSMUSG00000006764	Tph2	3	0	30	0	7	0	10	0	4	1	13	2	0	2	0	0	2	0	2	0	0	0	4	0	2	0	8	2	4	6	1	2	2	0	0	0	36	0	4	3	0	32	0	6	0	9	0	5
ENSMUSG00000006777	Krt23	16488	11345	172	725	1066	3857	9471	5564	13471	888	1017	22514	3144	2872	202	3138	1697	1195	3462	10344	981	3650	5324	6896	656	317	2332	1416	16972	4499	6404	7636	138	4635	5768	404	3702	2196	422	16240	10477	183	821	939	3953	8212	5181	15313
ENSMUSG00000006782	Cnp	4317	9267	6778	4670	4011	5170	4513	1418	2206	3192	7718	20574	2421	5606	35680	8631	3812	16395	7057	4809	22129	5583	3641	3365	68784	2590	13127	1785	2895	6047	3932	19285	13837	4071	4157	3687	3687	6813	7031	4252	8558	7209	5287	3532	5299	3913	1320	2508
ENSMUSG00000006784	Ttc25	127	104	64	38	68	70	155	121	201	48	59	550	69	129	35	221	36	353	155	75	542	20	66	70	118	123	46	151	141	21	107	36	276	58	39	56	36	83	132	125	96	68	43	60	72	134	113	228
ENSMUSG00000006800	Sulf2	12588	29417	19478	17141	3428	6047	38206	20881	36846	49788	60770	42175	7130	16307	6742	24986	29018	8898	29884	35669	13005	42486	17102	38063	7024	35611	23086	15393	22907	35570	26242	39800	4105	53273	33630	32201	13920	19045	14718	12399	27167	20716	19407	3019	6198	33128	19444	41884
ENSMUSG00000006818	Sod2	6445	9410	10640	3419	22269	6207	4791	5541	7022	10491	5602	4444	3947	4268	8521	4487	4849	5207	5605	10540	6584	5290	14322	4311	8848	3956	9457	3944	7651	8210	6152	7919	12195	5866	7119	10581	7492	10620	7135	6348	8690	11316	3871	19612	6362	4154	5160	7982
ENSMUSG00000006850	Tmco6	570	1533	478	666	970	693	1170	1144	512	2918	1103	1412	2045	1161	1169	1353	1007	1119	687	1237	793	604	1514	1570	922	3203	887	904	471	742	1334	1502	982	927	1637	1555	1647	1093	936	561	1416	508	754	854	710	1014	1065	582
ENSMUSG00000006906	Stambp	1845	1713	938	772	2021	1650	2111	2067	1932	1493	2945	2099	1430	1550	1922	1905	1461	1815	1736	1862	1965	1138	3095	2921	1894	1106	1262	966	2097	2091	1989	2913	2970	2240	2266	2407	2396	1650	1353	1817	1582	998	874	1780	1691	1830	1925	2196
ENSMUSG00000006920	Ezh1	4362	9652	3335	3342	4053	4024	8167	3379	3530	8117	3193	2444	3107	2698	5116	7390	2318	3473	4881	5725	2909	1801	8553	2770	4828	5791	5379	3831	9812	3241	4567	7186	3317	2354	3194	3895	7051	4274	3426	4296	8914	3547	3784	3569	4124	7081	3146	4013
ENSMUSG00000006930	Hap1	218	4201	1025	1307	2829	2510	2935	1283	1090	3103	56	938	338	1269	1538	8982	1833	10799	5468	2591	20738	1995	1296	1822	23203	1097	3216	1495	4451	2603	1508	3409	17470	320	1143	1454	1952	3013	1850	215	3880	1090	1480	2491	2573	2545	1195	1239
ENSMUSG00000006931	P3h4	8837	7338	2697	868	1726	333	1700	2711	2313	2926	314	5433	1251	936	403	4178	1004	1269	4958	3757	816	833	2694	2747	1673	1835	1583	992	4701	4079	2429	969	476	4095	504	2258	2079	2870	772	8704	6777	2868	983	1520	341	1474	2524	2629
ENSMUSG00000006932	Ctnnb1	47240	101072	34566	48931	52538	104312	62542	71205	63798	164656	76040	75228	81228	42774	57829	92256	67931	40324	74576	66328	76339	79878	87715	67838	101401	146423	103407	49035	53486	90584	62612	168446	139366	113878	67892	56810	63151	106377	42430	46529	93340	36762	55399	46269	106913	54229	66305	72522
ENSMUSG00000006941	Eif1b	2189	1466	2156	1602	1903	3406	1394	1636	1508	1749	2044	1679	2445	1581	2025	2731	2127	1799	1219	1217	2251	1794	1978	2010	3029	2604	1511	1381	1455	2017	2416	1771	4008	3284	1458	1861	921	2365	818	2156	1354	2293	1814	1676	3491	1209	1523	1714
ENSMUSG00000006948	Klk4	0	0	0	0	0	0	0	0	0	0	0	0	2	0	0	0	0	0	0	0	0	0	0	0	0	0	0	0	0	4	0	0	0	4	0	0	0	0	0	0	0	0	0	0	0	0	0	0
ENSMUSG00000006958	Chrd	174	54	396	10	54	36	72	98	46	6	22	126	110	170	32	32	30	38	30	14	40	48	98	22	29	271	40	80	48	30	18	42	2	72	12	190	50	36	0	171	50	421	11	48	37	62	91	52
ENSMUSG00000006998	Psmd2	24211	27886	34491	26981	24771	22262	15749	33487	30240	17788	38479	59027	16935	20808	18303	15319	19905	22777	27806	26532	27798	13815	34725	22860	26817	42768	19926	18323	13856	14041	18498	23920	41039	34664	20520	17714	28269	21090	20902	23847	25753	36683	30547	21815	22817	13656	31182	34375
ENSMUSG00000007021	Syngr3	22	348	28	93	30	14	149	53	46	375	18	20	95	418	19	72	28	54	24	169	34	154	20	283	16	18	55	68	114	282	58	144	14	149	14	46	74	90	50	22	321	30	105	26	14	129	49	52
ENSMUSG00000007029	Vars	14948	38649	18667	18806	37963	25067	19923	20591	18528	32934	31563	21864	28469	19920	19393	26857	24112	18791	16221	63742	28273	20587	30908	33664	43282	17422	27256	17470	26713	22782	25889	60284	48621	26080	30940	36560	23023	20744	20357	14723	35692	19853	21292	33433	25692	17275	19174	21062
ENSMUSG00000007030	Vwa7	28	144	205	87	72	26	76	24	18	206	198	20	151	90	168	187	107	63	655	58	44	42	68	48	21	128	79	867	237	36	44	90	98	47	60	469	92	178	863	28	133	218	98	63	27	66	22	20
ENSMUSG00000007033	Hspa1l	48	81	50	35	124	36	120	134	14	9	46	52	71	82	60	37	23	16	29	99	42	20	64	40	8	84	79	56	48	52	46	23	12	40	48	43	23	59	42	47	75	53	40	109	37	104	125	16
ENSMUSG00000007034	Slc44a4	6	967	76	156	104	206	127	3	22	1950	11	52	142	94	404	742	400	334	362	422	114	26	226	698	1070	20	410	97	1650	108	98	577	150	72	52	504	186	20	18	6	893	81	177	92	211	110	3	25
ENSMUSG00000007035	Msh5	144	235	78	56	148	102	108	134	71	83	118	117	186	86	134	158	40	150	58	146	113	10	213	167	105	78	31	67	87	144	150	104	140	107	122	102	106	70	84	142	217	83	63	130	105	94	125	81
ENSMUSG00000007036	Abhd16a	3388	6307	3847	1582	5062	3159	4359	3417	5309	5263	4328	3132	2877	2908	3259	3308	3797	4353	3131	6733	3002	2842	4216	4738	5039	4042	3547	2806	5947	3520	4955	4800	6830	3792	4933	5254	4888	3338	3295	3337	5825	4091	1791	4458	3238	3780	3182	6035
ENSMUSG00000007038	Neu1	3743	3915	5009	2145	5196	3005	4502	3129	9032	15853	9402	2130	3393	1886	3532	3721	3592	4994	4187	5025	4336	2728	4738	3744	4098	6921	3536	3918	4283	2873	4414	7414	5112	2890	4442	3778	3818	3362	2812	3687	3615	5327	2429	4576	3080	3904	2914	10267
ENSMUSG00000007039	Ddah2	3348	7946	3665	3536	6571	5970	3751	4710	1773	8762	4792	5266	4340	2792	8043	8541	8098	4403	8777	9604	8146	5299	3887	9203	5487	10954	3967	6410	8782	5507	9955	12202	5709	4681	3911	7887	5107	6389	3637	3298	7338	3898	4003	5787	6119	3252	4386	2015
ENSMUSG00000007041	Clic1	12523	19176	24985	24453	19614	16534	14610	16103	22151	29023	36568	12820	13291	12681	29803	22043	20936	14202	22580	27360	27860	13445	18797	17184	25776	20508	21413	21718	17428	13121	23132	22125	29664	13653	18679	31557	19492	17858	24323	12335	17709	26573	27685	17274	16946	12668	14995	25180
ENSMUSG00000007050	Lsm2	2594	2988	2992	2174	3899	2399	2056	2127	2713	2248	3811	2460	2919	2283	2725	2982	1844	1482	2258	3335	2600	2170	2705	3033	1776	1912	2358	1550	2293	1988	2951	4045	4268	3188	2694	2843	2376	3342	1834	2555	2759	3182	2461	3434	2459	1783	1981	3084
ENSMUSG00000007080	Pole	1837	2261	1373	2175	3574	1370	3183	3359	2262	3491	1363	4383	3160	2125	2197	3131	1856	1152	1562	2367	2400	1717	1829	3661	2453	923	1724	1833	1155	2781	2012	5355	2225	3314	1413	2071	1695	3020	2530	1809	2088	1460	2462	3148	1404	2760	3128	2571
ENSMUSG00000007097	Atp1a2	46588	7960	3553	52806	802	971	36654	66615	7897	16	7695	6568	171609	6469	1027	414	82	2693	252	1300	226	274	31245	530	636	344	194	316	5485	17386	50532	858	302	142283	134	764	127997	12420	338	45887	7351	3779	59786	706	995	31782	62031	8977
ENSMUSG00000007107	Atp1a4	12	0	0	1	4	0	7	4	3	0	0	4	10	0	2	6	6	0	4	0	2	0	6	0	2	0	0	8	0	0	8	6	0	18	14	10	4	8	0	12	0	0	1	4	0	6	4	3
ENSMUSG00000007122	Casq1	66	335	21	18	22	54	1759	3114	44	0	153	263	43	1474	22	36	16	44	204	568	30	18	160	76	50	52	23	46	17	178	343	28	32	153	18	395	56	640	40	65	309	22	20	19	55	1525	2900	50
ENSMUSG00000007207	Stx1a	2056	668	403	1045	318	671	1041	932	717	617	3245	2535	1677	741	593	541	115	309	737	410	863	1656	640	1068	405	2240	827	740	517	417	1180	695	598	903	201	1030	495	970	678	2025	617	429	1183	280	688	903	868	815
ENSMUSG00000007209	Ceacam9	0	0	0	0	0	2	0	0	0	0	2	0	0	0	0	0	0	0	0	0	0	0	0	0	0	0	0	0	0	4	0	0	1	0	0	0	0	0	11	0	0	0	0	0	2	0	0	0
ENSMUSG00000007216	Zfp775	766	519	368	264	479	328	576	371	417	258	997	725	510	416	1029	672	456	364	768	388	335	243	552	804	457	737	363	350	548	523	497	739	425	706	458	506	476	470	426	754	479	391	299	422	336	499	345	474
ENSMUSG00000007279	Scube2	4	138	4	18	16	14	110	64	70	6	19	18	13	8	2	12	6	100	28	2	0	48	94	2	42	20	26	22	6	6	6	8	14	28	4	26	18	34	0	4	127	4	20	14	14	95	60	80
ENSMUSG00000007338	Mrpl49	2581	3886	3501	2985	3468	3567	6268	3163	1672	1814	5192	5330	4200	1752	2620	3820	2056	2311	2772	3384	3409	5190	3459	2852	2751	2456	2226	1551	3452	3514	3339	3464	2443	2178	4508	3940	3436	3338	3556	2542	3589	3723	3380	3054	3656	5435	2945	1901
ENSMUSG00000007379	Dennd2c	424	482	535	426	956	384	1466	742	498	674	598	337	267	582	501	944	408	246	583	776	224	636	824	1496	258	438	546	469	973	660	510	1487	162	687	370	959	374	816	704	418	445	569	482	842	394	1271	691	566
ENSMUSG00000007411	Mark3	5024	3836	4539	7506	4698	8654	4910	4414	10949	8517	10221	11014	3595	3530	4118	6734	4110	4537	3760	3157	6880	6233	5471	4270	4961	4310	5964	4771	4465	4433	6130	5924	5505	4732	5000	4927	3393	3960	2718	4948	3543	4827	8498	4137	8870	4257	4110	12446
ENSMUSG00000007415	Gatad1	4932	5260	5572	8856	6938	3589	8594	8683	6978	4782	12640	3980	7574	4283	6591	6776	8506	4721	7033	5786	6864	6039	7316	7757	3993	4186	6501	5429	5608	5927	6658	5245	6155	7780	8027	7075	6940	5621	7276	4858	4858	5926	10027	6110	3678	7452	8085	7932
ENSMUSG00000007440	Pcdha10	0	20	0	0	4	0	11	6	74	4	2	6	0	0	2	7	0	0	2	4	0	0	12	0	0	8	4	4	0	0	0	2	0	2	0	8	94	2	0	0	18	0	0	4	0	10	6	84
ENSMUSG00000007457	RP24-324D14.1	0	0	0	0	0	0	0	0	0	0	0	0	0	0	0	0	0	0	0	0	0	0	0	0	0	0	0	0	0	0	2	0	0	0	0	0	0	0	0	0	0	0	0	0	0	0	0	0
ENSMUSG00000007458	M6pr	14215	20807	18525	20517	18114	13378	19793	16111	20737	18665	27049	33599	18449	17862	25163	19907	12111	12955	26056	20777	17510	13199	20850	26690	20120	17348	12433	16551	17453	14468	16317	18569	23649	20776	19689	22822	15520	16655	11378	14001	19215	19702	23229	15953	13712	17162	15002	23573
ENSMUSG00000007476	Lrrc8a	913	839	580	615	427	520	1153	1034	1969	1106	1310	1130	445	659	1217	1326	733	619	400	752	956	492	685	590	559	1503	622	588	534	694	1189	1155	1363	733	814	936	835	761	600	899	775	617	696	376	533	1000	963	2238
ENSMUSG00000007480	Mc5r	14	2	1	0	60	0	6	36	23	14	0	32	6	22	0	0	0	0	4	10	0	16	19	2	2	0	3	6	41	33	2	2	0	9	6	0	28	6	0	14	2	1	0	53	0	5	34	26
ENSMUSG00000007564	Ppp2r1a	15648	25339	20438	17595	17162	14440	17956	20637	23346	26571	24189	15569	10370	18670	13030	20829	15853	12899	19164	24708	16950	18605	23881	33723	20570	14309	29098	17597	23677	19661	20724	45325	16959	17506	24039	28999	23334	20770	25044	15412	23401	21737	19921	15114	14800	15569	19217	26538
ENSMUSG00000007570	Fance	1844	2303	1963	1049	1823	1824	1917	1716	1761	2657	2895	1872	1413	1141	1125	2090	1907	1381	1562	2128	1466	1782	2700	3525	2674	2890	3098	1608	1853	2235	3027	4075	2118	2234	2060	2935	2025	1971	2721	1816	2127	2088	1188	1605	1869	1662	1598	2002
ENSMUSG00000007589	Tinf2	1621	1926	1819	1538	3413	2061	2806	1240	2861	2783	1745	3479	1667	1628	1782	2493	1844	2105	998	1604	1829	2498	1451	1258	3234	1359	1381	1187	2454	1677	3626	1791	2429	2109	1791	1843	1326	1546	1584	1597	1779	1935	1741	3006	2112	2433	1155	3252
ENSMUSG00000007591	Tssk4	38	16	8	66	55	54	98	82	145	116	63	24	45	44	41	6	53	74	10	23	30	96	20	100	22	43	30	37	59	72	198	35	43	57	48	88	32	20	22	37	15	9	75	48	55	85	76	165
ENSMUSG00000007594	Hapln4	1000	201	223	23	3	2	188	22	366	129	20	397	18	425	6	13	8	8	3	8	2	46	96	1386	6	85	18	4	50	14	260	78	8	167	20	15	158	1586	0	985	186	237	26	3	2	163	20	416
ENSMUSG00000007603	Dus3l	2461	3909	2609	1865	4148	3266	3090	1933	2342	4026	3242	2581	3341	2821	2111	3741	2618	3670	2830	4710	2795	2280	2576	1982	4468	3596	3413	1713	3227	3333	2222	3904	3021	2278	3117	2554	2466	2492	1846	2424	3610	2775	2112	3653	3347	2679	1800	2662
ENSMUSG00000007610	Gtpbp3	2459	2168	3226	1061	3875	2789	1737	2911	2539	1645	2294	5212	2112	2273	3655	3336	3509	3038	2313	3718	1818	3111	3775	1842	3137	2705	1877	1464	3740	2149	2733	3238	4228	2959	1770	2501	2818	2797	2730	2422	2002	3431	1201	3413	2859	1506	2711	2886
ENSMUSG00000007613	Tgfbr1	4355	3688	9227	5838	8295	7079	7230	4544	5270	7543	8775	4292	3244	3827	3828	7375	5768	10180	3100	4619	6772	5135	5724	4066	4227	9958	3181	4937	5897	3234	3657	4845	4724	3604	3974	11281	4767	3520	3276	4289	3406	9813	6610	7305	7255	6269	4231	5991
ENSMUSG00000007617	Homer1	1444	920	1721	1120	1134	683	1579	1383	776	1232	1992	2170	1136	702	1507	1002	898	574	938	1546	1070	792	1336	1602	1054	798	1073	1042	827	1607	1060	1988	620	1074	1578	1078	696	936	1056	1422	850	1830	1268	999	700	1369	1288	882
ENSMUSG00000007646	Rad51c	336	751	427	439	465	147	602	405	369	478	251	742	783	240	819	935	358	484	436	558	544	238	634	436	388	174	256	198	204	468	814	588	535	441	540	304	402	416	254	331	694	454	497	410	151	522	377	419
ENSMUSG00000007653	Gabrb2	0	2	18	0	0	0	0	0	0	0	0	0	4	0	0	0	0	0	0	0	0	0	0	6	0	0	0	0	0	0	0	0	0	0	0	0	0	0	0	0	2	19	0	0	0	0	0	0
ENSMUSG00000007655	Cav1	20752	2343	14288	99399	1472	796	4394	5630	1412	1519	6461	2964	3231	9509	1290	2351	733	1292	2370	1106	564	5774	4248	12095	828	3258	11787	7452	1402	4514	5009	3319	533	4670	1775	5327	712	3886	512	20440	2164	15196	112538	1296	816	3810	5243	1605
ENSMUSG00000007656	Arpp19	4934	8287	8818	9418	5978	7947	5299	6056	4251	4222	7063	8672	5216	5308	7769	9400	7088	6008	4747	5046	8854	5623	5232	5870	11799	5898	4672	5320	4231	7577	6749	6450	12715	7338	11962	7055	4781	7974	5360	4860	7653	9378	10663	5265	8145	4595	5639	4832
ENSMUSG00000007659	Bcl2l1	8461	13901	6319	8325	6295	9689	4613	3671	10697	8665	38412	14224	5326	10335	5746	22418	9453	7740	13378	13851	8110	4603	16115	13634	5553	21660	10139	14584	6881	8038	6672	5571	14070	10348	5205	12158	6716	7915	7640	8334	12838	6721	9425	5544	9931	4000	3418	12160
ENSMUSG00000007670	Khsrp	9914	14203	12315	12484	19398	10263	15480	10503	11540	16048	14433	10089	11645	12054	10932	13416	8818	7023	9511	21604	12969	10458	12242	7652	12670	14774	13324	9049	13982	12973	10067	19621	9809	12164	11793	9347	10806	12740	9483	9765	13116	13097	14134	17084	10519	13422	9780	13118
ENSMUSG00000007682	Dio2	39	132	8	94	98	82	286	1153	129	94	142	1308	177	220	14	254	164	239	2284	151	80	486	389	124	60	496	156	376	463	182	162	1259	230	172	511	329	141	532	6	38	122	9	106	86	84	248	1074	147
ENSMUSG00000007721	Ccdc124	3856	3299	5573	3841	6607	3764	3624	4478	5648	1901	5436	8910	3629	4613	5976	5237	4646	4384	5118	4725	3085	3648	5555	4137	7454	7488	3522	3415	4900	3058	3610	4896	9077	5258	4916	3835	5206	5166	2782	3798	3047	5927	4349	5819	3858	3142	4170	6420
ENSMUSG00000007739	Cct4	8305	11892	10537	33003	13262	10719	8168	28567	7515	8111	12503	12486	11873	11085	13189	12165	9319	11882	9586	17871	14614	7523	20908	9190	15631	15171	10131	11231	13453	8563	8292	46704	9065	10792	30431	15618	17337	13459	8175	8180	10982	11207	37365	11680	10986	7082	26601	8543
ENSMUSG00000007777	RP23-79E13.7	902	1533	1161	656	784	1048	857	1642	857	966	822	2229	1344	412	1266	668	601	931	953	633	839	648	753	881	1507	1028	708	555	490	622	763	1022	963	587	1063	980	829	676	554	888	1416	1235	743	690	1074	743	1529	974
ENSMUSG00000007783	Cpt1c	1156	1376	597	161	392	274	1428	332	138	756	286	431	790	1182	113	1021	318	405	582	467	162	538	1148	1755	196	414	116	540	803	410	373	791	191	691	264	806	532	887	707	1139	1271	635	182	345	281	1238	309	157
ENSMUSG00000007805	Twist2	86	70	138	62	54	116	192	58	40	2	50	106	114	150	56	76	32	64	24	16	22	174	98	72	28	252	38	124	24	64	68	112	26	112	38	474	10	36	12	85	65	147	70	48	119	166	54	45
ENSMUSG00000007812	Zfp655	2420	2681	2488	3405	2794	2626	3508	3418	3935	6814	5266	3303	3540	2740	2336	3108	1571	1942	2312	2518	2547	3731	4012	5418	1953	4128	4008	2657	4365	6684	4142	7857	4454	3772	3262	3915	2793	3236	3156	2384	2476	2646	3855	2461	2691	3042	3183	4473
ENSMUSG00000007815	Rhoa	18579	19742	24926	19713	21607	20402	20807	20501	15479	25767	27765	23463	20247	19012	30623	36889	20455	20374	16101	18534	18949	21387	25141	20820	36362	32265	19269	22258	16216	18053	21107	33935	51515	25812	20024	32671	17902	29393	20091	18299	18232	26510	22319	19029	20911	18041	19090	17596
ENSMUSG00000007817	Zmiz1	18295	11078	10022	10239	10552	7830	29974	32173	26715	6194	7347	14983	11215	9174	10933	17940	7007	5182	10795	25786	11134	14133	12938	17168	8150	16341	17503	49515	27048	23335	20300	36461	6984	20345	13638	14032	15688	33449	12173	18020	10231	10659	11592	9293	8025	25990	29959	30368
ENSMUSG00000007827	Ankrd26	1729	1336	795	1646	1770	698	1985	1604	1738	778	1462	2500	2486	1328	1211	1505	882	677	895	1959	1513	1341	1463	2678	1127	410	733	950	1417	1840	1456	2835	1060	3803	1355	785	1344	1575	600	1703	1234	846	1864	1559	715	1721	1494	1976
ENSMUSG00000007833	Aldh16a1	2192	2775	2279	1075	2215	3268	1982	2114	2362	1518	6037	4657	2360	2578	2326	2030	2757	5007	2155	3864	4237	2860	4051	1971	3558	2075	2033	1674	2776	3069	2357	3045	7318	2832	2603	2688	2925	2342	2128	2159	2563	2424	1217	1951	3349	1719	1969	2685
ENSMUSG00000007836	Hnrnpa0	27047	19506	24335	22378	39588	31405	36175	34448	24164	17694	47226	55288	15012	40973	14874	29166	20381	11503	14508	34509	33858	28642	29706	40510	37298	55969	20180	13971	14963	35206	36221	23514	26080	46283	32845	17826	37539	28180	20976	26640	18014	25881	25336	34865	32188	31367	32077	27468
ENSMUSG00000007837	Prrg2	941	1415	1118	1124	1236	1530	1318	953	1490	1165	3090	1804	1111	1115	1597	1178	1263	1349	2015	1691	1626	1561	2864	1258	1468	2283	1043	1465	2330	1588	1618	1540	2507	1004	1369	1448	1754	1450	1168	927	1307	1189	1273	1089	1568	1143	887	1694
ENSMUSG00000007850	Hnrnph1	12423	16235	19295	12913	20014	15367	16569	15747	8222	15807	11754	13791	11895	10796	19682	20955	13341	11880	16850	18509	13879	13082	8528	7516	17309	18667	15524	13326	16242	13761	11079	26629	13333	13263	10463	14176	13290	12855	16592	12236	14993	20521	14620	17626	15750	14367	14663	9346
ENSMUSG00000007867	Ift43	1640	2184	897	2317	1208	1714	1003	767	1338	3402	4407	3369	2030	1230	1714	2249	1625	1555	1305	1455	1958	934	1791	1056	1617	2425	1421	1589	1934	1262	2477	1135	2030	1906	2146	2169	1616	1190	1229	1615	2017	954	2623	1064	1757	870	714	1521
ENSMUSG00000007872	Id3	4355	681	591	507	1543	738	1414	969	469	254	2089	4976	1050	1615	809	2414	361	991	4627	826	800	912	2519	554	713	1577	2061	4075	266	4991	4584	1105	1300	11981	249	1587	376	5532	908	4289	629	629	574	1359	756	1226	902	533
ENSMUSG00000007877	Tcap	28	350	2	10	7	0	1426	4995	6	5	9	67	10	2120	8	10	4	19	140	424	6	10	2	84	134	52	7	12	13	18	468	10	10	18	10	255	0	13	16	28	323	2	11	6	0	1236	4651	7
ENSMUSG00000007880	Arid1a	5109	5958	10818	7852	15086	8893	8432	9528	8032	13548	12575	10443	6789	8036	6317	10656	8579	9248	7420	11909	6703	6428	7731	4033	9718	8722	6784	5607	6418	9775	5555	9756	9630	13024	5616	8250	7862	5944	4790	5032	5502	11505	8890	13286	9115	7311	8872	9130
ENSMUSG00000007888	Crlf1	3955	728	90	280	220	162	1558	416	19816	82	1964	32855	853	2046	376	398	240	140	284	118	96	1244	1898	361	216	995	644	413	55	1050	4332	353	84	12379	404	910	138	836	70	3895	672	96	317	194	166	1351	387	22526
ENSMUSG00000007891	Ctsd	22020	112754	196838	134352	42592	54994	30135	40946	45533	146644	115299	30135	40806	26149	62900	43949	36971	98154	75643	58645	88119	34078	67476	55866	102373	233541	50102	93277	49302	42494	24646	39772	118490	32719	73794	92050	39218	31055	39355	21689	104128	209345	152111	37510	56365	26129	38128	51759
ENSMUSG00000007892	Rplp1	57463	109252	60164	86297	37918	58106	108346	67895	48033	36964	56364	80730	68542	75541	53874	107011	53965	43988	40595	48212	27992	57759	121540	93525	41883	140397	45191	72630	34646	117911	60796	80819	70930	93540	154193	227416	94515	69484	40840	56598	100894	63987	97704	33394	59555	93944	63223	54601
ENSMUSG00000007907	Cabs1	0	0	0	0	0	0	0	0	0	0	0	0	0	0	0	0	0	0	0	0	0	0	0	0	0	0	0	0	0	0	0	0	0	0	0	0	0	0	0	0	0	0	0	0	0	0	0	0
ENSMUSG00000007908	Hmgcll1	44	144	0	131	4	2	1003	14	0	0	1146	986	1390	35	2	32	6	2	1205	14	0	4	1387	0	4	554	104	11	1080	16	16	1780	2	892	129	22	0	60	102	43	133	0	148	4	2	870	13	0
ENSMUSG00000007944	Ttc9b	56	33	29	45	81	50	23	8	22	19	104	14	39	46	42	40	144	121	66	79	111	28	39	24	19	44	61	29	114	66	15	9	45	25	18	10	62	35	20	55	30	31	51	71	51	20	7	25
ENSMUSG00000007946	Phox2a	30	83	18	16	18	7	6	12	8	2	66	143	20	5	10	20	0	9	9	42	8	2	41	8	4	32	26	6	63	24	8	12	16	26	0	4	2	14	2	30	77	19	18	16	7	5	11	9
ENSMUSG00000007950	Abhd8	3414	2724	1752	1167	3322	1102	2108	7528	5638	1185	2254	5074	837	1871	1623	2087	2219	6785	2111	2336	1836	2289	1897	1714	4492	1258	734	1506	2498	942	1391	1556	4149	1367	538	2089	1716	2194	1488	3363	2516	1863	1321	2926	1129	1828	7010	6409
ENSMUSG00000007987	Ift22	3157	1747	1771	1327	3291	1526	1494	2531	1505	2057	3363	3339	2006	1777	1480	2303	1580	1893	3176	1965	2260	1718	3588	2537	1028	2515	2714	2701	2108	3047	3412	2023	3002	2452	1754	3648	3225	2398	3974	3109	1613	1884	1502	2898	1564	1295	2357	1711
ENSMUSG00000007989	Fzd3	812	730	186	22	1192	30	1499	1196	96	1444	30	1162	436	106	192	1073	670	58	764	1460	2	3308	988	1977	34	1834	1068	1386	1610	1560	794	4600	20	792	1476	1512	1020	780	612	800	674	198	25	1050	31	1300	1114	109
ENSMUSG00000008028	AC152939.5	6	8	4	0	2	24	4	0	7	1	1	2	6	10	2	4	0	20	0	4	24	24	4	18	0	0	0	0	10	10	1	2	10	10	2	0	2	2	4	6	7	4	0	2	25	3	0	8
ENSMUSG00000008035	Mid1ip1	2760	2535	3544	3275	4616	1234	2547	3222	3686	3817	5096	2501	2549	3417	6324	2958	4469	1116	4462	6896	2584	3717	3919	5102	1742	6526	2888	3582	3831	1406	1252	4210	1532	2411	6758	6534	3358	1920	3173	2718	2341	3769	3708	4065	1265	2208	3000	4190
ENSMUSG00000008036	Ap2s1	5319	3374	5462	5707	5431	7828	4785	5080	5816	3737	11353	7855	5258	6139	8626	6985	7397	6605	6241	5405	5853	6246	8943	4118	8512	5605	3170	3526	5935	5453	5933	4256	10092	6559	5021	6479	6280	3769	4704	5239	3116	5809	6461	4783	8023	4149	4730	6611
ENSMUSG00000008090	Fgfrl1	20955	7519	3179	12023	4163	1722	6721	8393	1899	7725	17080	11152	11531	3645	2318	8204	5378	2274	6792	4949	3788	6934	6387	32594	2017	9832	8997	4364	5924	11500	12626	13698	1030	12507	6915	6963	6139	14550	9875	20640	6944	3381	13612	3666	1765	5828	7815	2159
ENSMUSG00000008129	AC159266.3	150	220	46	30	256	121	50	245	101	14	150	143	116	25	187	66	26	268	66	90	91	46	173	120	68	28	94	14	92	362	102	164	132	342	116	72	18	160	22	148	203	49	34	225	124	43	228	115
ENSMUSG00000008136	Fhl2	716	982	1595	6715	375	281	1075	758	176	46	7286	644	909	2561	2235	1758	179	344	4932	1816	194	859	7950	211	76	1068	4681	1598	753	2635	2612	3027	284	2280	841	2058	886	2006	3388	705	907	1696	7603	330	288	932	706	200
ENSMUSG00000008140	Emc10	9495	10322	7556	6685	7164	5950	9260	8499	8114	9093	15278	10643	9087	12967	7254	6818	7693	7454	13107	11693	6552	13243	15550	10648	5340	17266	8851	8111	12730	13693	7843	8945	10163	7779	10622	9486	10412	8122	8410	9352	9532	8036	7569	6309	6098	8029	7914	9224
ENSMUSG00000008153	Clstn3	20	266	0	2	51	5	80	13	135	9	14	527	10	63	8	6	10	8	8	52	6	14	4	193	680	4	0	124	315	477	25	97	2	329	2	14	30	0	0	20	246	0	2	45	5	69	12	153
ENSMUSG00000008167	Fbxw9	947	702	705	500	976	1516	1328	1197	1591	1203	1267	1907	930	1507	834	1479	1445	1473	1170	1695	762	1137	2230	2089	1372	1582	932	1599	2111	1341	1480	2546	908	1498	1678	2690	2099	847	839	933	648	750	566	860	1554	1151	1115	1809
ENSMUSG00000008193	Spib	28	34	11017	22	27316	88450	136	12	8	10	12	0	190	928	10994	392	35158	213581	12	22	90683	74	108	28	251435	26	48	2	248	272	44	30	301329	46	6	744	54	120	40	28	31	11717	25	24057	90655	118	11	9
ENSMUSG00000008200	Fnbp4	3301	2465	3020	2531	2722	2937	4387	2736	2839	3403	3191	3836	2978	3175	2754	5292	2854	4407	3189	3356	4122	3123	2648	3498	3401	3032	2836	2707	4159	3550	2482	5787	3038	4871	2509	4630	3730	4048	2919	3251	2276	3212	2866	2397	3010	3804	2548	3227
ENSMUSG00000008206	Cers4	464	76	124	50	94	106	331	134	129	26	174	1133	152	553	214	154	56	687	60	42	710	64	210	218	1148	256	136	100	86	190	78	92	780	307	36	318	60	68	76	457	70	132	57	83	109	287	125	147
ENSMUSG00000008226	Scrn3	1263	818	858	791	380	374	800	1261	1619	1095	1942	2309	651	586	287	581	384	844	393	805	475	562	639	1051	553	560	684	388	482	692	884	1013	375	983	1458	993	826	1044	500	1244	755	913	896	335	383	694	1174	1840
ENSMUSG00000008301	Phax	2461	4889	2101	4349	3081	2186	3956	3267	1570	3170	4330	3080	4638	3722	1820	4805	4159	3023	2875	3547	2898	3713	5891	4006	3340	4070	2181	3127	2183	2167	3309	3373	3252	3177	4713	4517	3831	3706	2515	2424	4515	2234	4924	2713	2240	3430	3042	1785
ENSMUSG00000008305	Tle1	6267	3666	2603	5967	5043	2605	4229	4531	4374	5524	5803	5571	3250	4985	1984	4860	3668	1874	5408	10122	3106	3259	11683	3930	2559	6349	3069	3114	4941	2643	6733	5973	1587	8348	4511	6208	4964	7213	4345	6173	3386	2768	6756	4441	2670	3667	4219	4972
ENSMUSG00000008307	AC090443.3	45	82	24	47	36	49	141	55	22	25	24	23	131	61	57	132	39	27	46	11	56	20	47	91	18	6	60	103	102	24	22	54	36	88	72	31	12	45	103	44	76	26	53	32	50	122	51	25
ENSMUSG00000008318	Relt	475	164	1121	676	3009	5475	428	351	142	194	600	252	544	656	1438	567	1725	6707	376	288	8179	306	503	200	13042	333	350	383	175	280	366	238	18131	677	126	704	516	426	493	468	151	1192	765	2650	5611	371	327	161
ENSMUSG00000008333	Snrpb2	9821	3994	2277	4088	4298	3386	4481	8366	3865	2074	4256	6982	3492	4300	5091	4237	2412	2202	3039	4467	6007	3854	5097	4314	3049	2399	2734	2361	2441	3461	4817	3082	3186	6002	2782	4339	3644	3035	2092	9673	3688	2422	4628	3785	3470	3885	7790	4394
ENSMUSG00000008348	Ubc	5695	10314	15723	15431	13454	8700	10723	15217	10756	5612	32156	12950	8912	9693	4454	7149	4621	10097	10933	5721	15711	8967	14481	17921	5154	6478	8196	7655	8216	10399	10537	9707	21274	15663	8931	11818	14274	14482	14964	5609	9525	16722	17471	11849	8917	9298	14170	12227
ENSMUSG00000008373	Prpf31	3595	3661	3142	4108	5245	5303	2997	5287	1761	2192	7031	6728	3756	4906	4742	6269	5081	4133	4928	4520	3644	3668	6407	3151	5147	2979	2673	2684	4917	4572	3043	2866	4378	5828	2895	3305	4683	3342	2886	3541	3381	3342	4651	4619	5435	2599	4923	2002
ENSMUSG00000008384	Sertad1	1080	909	1484	2982	1765	2055	1056	896	674	1061	4136	1269	1006	1659	2814	2667	1891	2370	2354	1764	2100	2490	3939	1002	1765	2648	1364	1713	2208	2043	1420	1887	3148	2249	1882	2208	1374	1359	1812	1064	839	1578	3376	1554	2106	916	834	766
ENSMUSG00000008393	Carhsp1	4112	6285	8778	5121	6565	7355	4127	5244	2913	4377	3497	6280	2775	4735	11839	6170	4251	5102	6359	6706	10897	3373	6752	3216	2809	10576	4861	7203	3102	7124	2428	5604	4882	6452	5553	12909	4642	4814	7462	4050	5804	9336	5798	5782	7538	3578	4883	3311
ENSMUSG00000008398	Elk3	7486	2534	6743	4536	3285	2903	6408	6866	2269	1325	4706	3951	3212	3091	3076	3688	1470	2913	4519	3550	4423	2696	4651	1622	1679	4911	4804	4146	2451	2504	2621	1804	2200	6415	1774	5644	3712	3198	4434	7373	2340	7171	5136	2893	2975	5556	6393	2579
ENSMUSG00000008429	Herpud2	2591	3786	4205	2282	4649	2688	4941	4086	2317	2655	7273	2060	2218	1933	3465	3436	2965	4035	4331	4433	3447	2884	8479	3564	4535	4719	2595	3020	4170	4182	2210	4882	4732	3990	3991	5360	3708	3647	2068	2552	3496	4472	2584	4094	2755	4284	3805	2634
ENSMUSG00000008435	Rdh13	1178	958	916	1462	1851	1286	1123	2408	1428	1425	1802	1349	1569	1760	1509	2072	1457	1092	1430	1748	1543	1135	1946	1158	1259	1387	849	1141	1741	1669	901	1225	1218	1762	822	1054	2017	1169	742	1160	885	974	1655	1630	1318	974	2242	1623
ENSMUSG00000008438	Adam21	1	0	0	10	2	1	2	2	8	4	3	14	0	8	2	6	0	0	0	0	21	0	12	0	16	6	0	0	0	0	6	0	10	16	10	0	0	0	0	1	0	0	11	2	1	2	2	9
ENSMUSG00000008450	Nutf2	1465	1455	1176	1315	1132	1084	1298	2970	1977	820	1275	1513	1651	1684	966	1921	1359	853	1517	2049	864	1854	1807	2088	1171	1110	1250	1053	1695	1797	1239	2173	895	2390	1696	2180	1562	958	1128	1443	1344	1251	1489	997	1111	1125	2766	2247
ENSMUSG00000008461	Fut1	0	99	76	2	638	2393	41	44	0	216	56	34	16	20	127	40	1663	5462	175	286	3493	266	90	210	15678	272	10	40	338	40	2	286	12524	12	230	98	36	72	8	0	91	81	2	562	2453	36	41	0
ENSMUSG00000008475	Arpc5	14789	15652	23547	16979	20733	20470	22260	16518	14697	19021	21235	14303	12743	14210	23349	20982	15416	22310	17209	18708	22350	10820	20310	15131	29617	14178	15632	14267	22405	14159	17982	29938	32350	17486	18219	23133	30549	20896	20174	14566	14455	25043	19223	18259	20980	19301	15381	16707
ENSMUSG00000008482	Rnf151	8	0	1	4	14	4	16	10	40	18	0	10	8	2	10	13	19	0	0	8	12	0	8	8	19	14	42	2	5	2	50	21	28	24	32	32	0	10	0	8	0	1	5	12	4	14	9	45
ENSMUSG00000008489	Elavl2	2	10	4	0	0	2	0	4	0	0	22	6	2	6	0	12	14	8	0	0	46	6	2	0	2	0	0	0	4	0	8	6	8	4	0	92	4	0	14	2	9	4	0	0	2	0	4	0
ENSMUSG00000008496	Pou2f2	398	426	1915	367	1210	1294	737	659	323	430	659	178	624	959	551	741	587	1428	230	284	579	264	330	303	521	1454	654	651	557	99	483	356	717	302	194	1533	778	258	306	392	393	2037	416	1066	1326	639	614	367
ENSMUSG00000008540	Mgst1	17180	46366	12029	13214	17769	11014	39767	15955	37027	16191	29158	78853	25990	17688	16183	42077	12568	8521	17498	46505	7649	10420	42171	92526	14889	16391	6880	16631	38801	11371	39371	23125	24737	20740	29501	66462	37762	16832	18618	16921	42819	12793	14961	15649	11289	34481	14857	42090
ENSMUSG00000008575	Nfib	16264	14918	14497	17259	42746	25652	26382	2488	8106	13285	14434	17205	15289	18199	14030	31141	17561	21791	8926	33761	34332	13267	23769	23252	28285	22134	11857	17506	29293	23487	38109	33194	33644	28489	20844	26697	26345	26862	18565	16019	13777	15418	19540	37646	26292	22875	2317	9214
ENSMUSG00000008590	Htr3b	0	0	2	2	0	0	0	0	0	0	0	0	0	0	0	0	0	0	0	0	0	0	18	0	0	0	0	2	0	0	2	0	0	2	0	0	0	0	0	0	0	2	2	0	0	0	0	0
ENSMUSG00000008601	Rab25	1430	8283	1685	4083	6865	9298	7204	9049	7361	7034	6549	3567	5474	1992	4981	6127	6188	5153	6556	7938	4008	4094	8952	11046	8070	9105	4039	3663	6764	3314	4478	5441	6988	3627	7029	10102	8073	3254	7687	1408	7649	1792	4623	6046	9530	6246	8426	8368
ENSMUSG00000008604	Ubqln4	7176	7510	5258	7982	9789	10252	11517	12597	6988	10786	8577	6073	8823	5123	7792	10066	8539	5153	7150	9226	8511	8299	7982	13046	7720	10417	6787	6645	10245	8354	8924	11575	6253	9730	6495	8517	9455	7538	9011	7068	6935	5592	9037	8621	10508	9986	11730	7944
ENSMUSG00000008658	Rbfox1	0	52	45	4	29	4	245	297	0	30	19	2	1	56	4	0	2	6	32	60	36	10	2	3	20	12	2	6	2	4	2	1	28	8	0	34	0	0	0	0	48	48	5	26	4	212	277	0
ENSMUSG00000008668	Rps18	64701	76647	34679	49292	49856	46328	47704	49618	40509	32904	65946	58907	85364	70530	36045	89307	30699	31081	39354	100544	33294	51751	83404	68277	34511	50465	65248	41310	48381	66271	54910	93096	36403	44982	83478	91793	58856	57445	35817	63727	70783	36882	55808	43907	47483	41363	46203	46048
ENSMUSG00000008682	Rpl10	50470	54759	42885	54532	53608	30437	64457	52410	41455	43350	46793	29299	46523	29031	47517	68808	41591	47237	45075	61178	33381	40525	80502	58843	43931	48620	36369	44189	52749	55388	43521	96554	50981	37653	76644	107218	54355	43666	52107	49710	50570	45610	61740	47212	31196	55889	48803	47124
ENSMUSG00000008683	Rps15a	21062	33198	12681	18574	26098	32673	23982	22958	14350	17782	28002	25105	24244	21269	23140	29173	13278	22692	19239	24930	16340	22996	45263	24312	22700	19614	18890	17257	13834	29249	19425	37081	30862	25683	29447	36228	18905	16971	16186	20745	30658	13487	21029	22984	33488	20794	21378	16312
ENSMUSG00000008690	Ncaph2	13567	21432	14813	18928	17454	29028	15219	16105	15950	10251	10737	25968	10622	11897	9933	14480	9001	11041	12702	14887	20363	15096	16648	15503	20823	10579	11673	7910	14521	9334	18873	23213	17087	12376	21524	19030	13005	15054	12779	13363	19792	15754	21430	15371	29752	13196	14997	18131
ENSMUSG00000008730	Hipk1	8404	9372	9350	8538	17194	10745	17281	11056	10390	10529	14334	5853	6884	8229	8792	13435	8126	7463	9344	10087	7415	7089	12396	9225	7291	9670	8597	8729	11049	8247	6290	11396	8438	11779	9226	12184	10452	8467	8349	8278	8655	9944	9667	15142	11013	14984	10295	11811
ENSMUSG00000008734	Gprc5b	4726	6877	1208	1765	4152	1650	2368	4859	3422	3129	9084	8054	2634	2553	5252	2295	342	1314	10539	3173	725	6929	8405	2583	244	3683	3895	2525	3327	2988	2789	9420	722	4671	5143	3798	2105	2329	858	4655	6351	1285	1998	3657	1691	2053	4525	3890
ENSMUSG00000008763	Man1a2	6119	12052	9549	9130	13297	7683	20551	12023	5029	10643	11536	5415	10528	7790	7722	9248	8141	5615	11517	14529	5371	9898	11940	13464	6608	11572	9653	6576	11966	8151	6586	12561	5052	11344	9845	12363	9874	7983	6830	6027	11130	10156	10337	11710	7875	17819	11196	5717
ENSMUSG00000008789	Ceacam5	0	0	0	0	0	0	0	0	0	0	4	0	0	0	0	0	0	0	0	0	0	0	0	0	0	0	0	0	0	0	0	0	0	0	0	0	0	0	0	0	0	0	0	0	0	0	0	0
ENSMUSG00000008813	Tppp2	0	0	0	1	0	0	2	2	0	0	0	0	0	0	0	0	0	0	0	0	0	0	0	0	0	0	0	0	0	0	0	0	0	0	2	0	0	0	0	0	0	0	1	0	0	2	2	0
ENSMUSG00000008822	Acyp1	785	680	304	790	345	350	427	537	510	1290	715	1688	621	402	170	558	322	518	366	343	264	296	770	248	353	667	354	280	499	458	1007	214	284	687	739	274	434	490	186	773	628	323	894	304	359	370	500	580
ENSMUSG00000008843	Cldn13	0	0	2	0	26	134	0	0	0	0	0	0	0	14	2	0	4	984	0	0	32481	0	6	0	120	0	2	0	0	0	0	0	1044	2	0	2	0	0	0	0	0	2	0	23	137	0	0	0
ENSMUSG00000008845	Cd163	1325	203	435	222	536	104	2163	2318	20	4	345	490	2661	2761	373	84	138	188	542	233	128	464	826	87	174	341	730	138	48	36	126	100	50	480	243	1588	149	302	2	1305	187	463	251	472	107	1875	2158	23
ENSMUSG00000008855	Hdac5	7723	11978	6670	4379	8643	14191	11267	5024	4252	9637	6926	4613	5070	3681	7607	18103	4311	6346	7131	8525	9219	4753	13407	6248	12050	13140	6631	6924	14581	6276	7416	7420	7285	3637	6326	5229	7624	9755	7830	7607	11062	7094	4958	7612	14545	9769	4678	4833
ENSMUSG00000008859	Rala	4745	2100	5634	8858	6590	6403	4304	4505	4781	2776	10650	5288	4183	3672	14101	3503	10829	7237	3469	5174	9718	4504	7103	4866	8376	6867	4181	3416	3232	4671	8867	6452	11045	4676	3950	6389	5042	4701	5143	4674	1939	5992	10029	5804	6563	3732	4195	5435
ENSMUSG00000008874	Clec3a	78	0	0	0	0	0	0	0	0	0	0	0	0	0	0	0	0	0	0	0	0	0	0	0	0	0	0	0	0	0	0	0	0	0	0	0	0	0	0	77	0	0	0	0	0	0	0	0
ENSMUSG00000008892	Vdac3	6725	8730	12566	17184	17058	11470	9520	11045	9442	6450	6459	7683	10044	7114	9943	15007	7541	8155	8380	5536	9312	8212	13164	7730	7348	6390	6582	6452	7976	7882	10810	16103	16048	3952	9510	17015	9883	8780	19678	6624	8062	13364	19455	15023	11756	8255	10285	10733
ENSMUSG00000008932	Slc1a7	0	0	0	2	4	0	8	2	0	0	2	0	6	7	0	0	0	2	0	0	0	0	0	0	0	0	0	0	0	0	4	0	0	2	0	2	0	4	0	0	0	0	2	4	0	7	2	0
ENSMUSG00000008958	Vps72	4927	5715	3570	5727	8390	16541	6683	4984	3042	3985	10772	5544	4603	2930	4813	5279	4628	4445	4687	6102	4285	3530	5312	6167	3973	6535	4990	3220	5354	5138	6334	4593	4116	5685	4291	4544	5244	4128	4740	4853	5278	3797	6484	7389	16953	5795	4641	3458
ENSMUSG00000008976	Gabpa	6348	5541	5060	6421	5109	3962	3460	5378	3954	2696	7109	3850	3134	3634	2146	2956	2552	3486	3671	4975	3541	2608	5494	6102	2964	3884	3990	2610	2888	4424	2209	4279	2711	5808	4360	3825	3859	4964	2743	6252	5117	5382	7270	4499	4061	3000	5008	4495
ENSMUSG00000008999	Bmp7	13850	4261	394	0	743	353	451	12464	708	8	63	4140	3207	681	40	233	78	995	26	21	603	324	235	2939	1225	32	32	106	41	5922	1670	3937	82	470	30	135	243	748	0	13642	3935	419	0	654	362	391	11606	805
ENSMUSG00000009013	Dynll1	12308	9247	10965	12616	13916	11485	10830	16344	6822	10790	16396	17731	11548	9149	10512	13890	14206	9744	9464	9488	9996	16602	10996	14106	6416	11040	7850	9874	9192	9574	12354	12636	8568	9760	12702	13166	10984	10262	11620	12123	8540	11662	14284	12256	11771	9390	15219	7755
ENSMUSG00000009030	Pdcl	2527	2490	2626	1906	2073	1902	3182	3246	2453	3316	2694	5076	1655	2591	2359	3681	2411	3856	1538	2750	1393	2771	2420	2209	3289	3036	1926	1673	2220	3118	2537	4894	2024	3007	2736	3313	2868	2420	1906	2489	2300	2793	2158	1826	1949	2759	3023	2788
ENSMUSG00000009035	Tmem184b	8594	3863	8310	7501	4706	3935	4609	5451	5717	6863	11106	4736	4638	5880	3736	6177	8968	7974	5830	4798	8572	4213	6020	5409	4138	9350	4104	6600	3991	2584	3400	4200	6609	3985	3920	6668	4168	5762	5383	8465	3567	8838	8493	4145	4033	3996	5076	6499
ENSMUSG00000009047	Gm5965	0	0	0	0	0	0	0	0	0	0	0	0	0	0	0	0	0	0	0	0	0	0	0	0	0	0	0	0	0	0	0	0	0	0	0	0	0	0	0	0	0	0	0	0	0	0	0	0
ENSMUSG00000009070	Rsph14	0	1	0	0	3	0	0	0	0	0	13	0	0	0	0	0	2	0	2	0	0	0	0	0	0	0	0	0	0	0	2	0	6	0	4	0	0	0	0	0	1	0	0	3	0	0	0	0
ENSMUSG00000009073	Nf2	7116	10443	7168	14508	10674	7094	14395	14640	4333	5136	6616	12107	6690	1718	4880	5804	8187	6382	9233	13215	9144	8437	12038	10915	7543	36118	7434	13171	12517	11450	9250	12038	9132	13630	18333	11666	18567	8853	5967	7009	9644	7623	16426	9400	7271	12482	13632	4926
ENSMUSG00000009075	Cabp7	59	99	49	60	99	60	43	42	25	11	65	135	73	56	90	44	93	116	87	51	79	48	80	32	18	124	46	70	46	55	67	12	64	37	77	15	107	70	26	58	91	52	68	87	61	37	39	28
ENSMUSG00000009076	Zmat5	852	844	774	885	617	776	816	986	423	270	511	1378	567	712	580	394	554	1149	719	731	1142	260	760	752	958	1548	419	799	610	642	660	556	1144	561	1051	656	832	603	320	839	779	823	1002	543	795	708	918	481
ENSMUSG00000009079	Ewsr1	14502	14641	13403	17881	18542	12545	21372	15992	9629	8449	17524	25223	16529	14477	13328	11117	11751	11200	11711	20767	15243	15117	22692	18878	11622	15911	11453	17778	17583	20462	13861	25294	18901	15910	24740	12824	18208	19466	12545	14284	13521	14255	20245	16330	12858	18531	14891	10946
ENSMUSG00000009090	Ap1b1	5470	6789	11877	9480	8570	7258	9935	9702	5092	4432	6268	9263	6151	5536	6091	4670	6959	10488	6690	7431	8999	5796	11940	7525	7767	10462	4415	8112	9637	6761	6766	10654	12403	6949	15754	9265	10832	7907	4758	5388	6270	12632	10733	7547	7439	8614	9034	5788
ENSMUSG00000009092	Derl3	482	602	511	56	295	217	667	64	106	132	324	136	296	124	187	100	47	329	104	250	48	450	1070	231	66	51	295	62	302	305	755	398	146	974	468	302	554	138	66	475	556	543	63	260	222	578	60	120
ENSMUSG00000009093	Gstt4	10	6	7	6	0	0	0	0	2	0	2	8	0	0	0	2	0	0	2	0	0	0	8	0	0	0	2	6	12	0	2	2	4	14	0	6	2	0	0	10	6	7	7	0	0	0	0	2
ENSMUSG00000009097	Tbx1	6	40	8	4	58	24	211	9	2	10	26	26	12	102	12	0	26	22	48	17	10	0	23	12	26	159	4	209	12	5	8	10	14	62	2	28	0	20	56	6	37	9	5	51	25	183	8	2
ENSMUSG00000009108	Gnat2	92	18	38	31	36	35	113	93	20	16	32	59	288	38	6	40	14	24	18	4	10	36	34	182	10	110	44	20	4	26	56	24	2	70	151	107	14	111	6	91	17	40	35	32	36	98	87	23
ENSMUSG00000009112	Bcl2l13	5531	6445	4821	7660	6764	5912	8316	6813	4298	4343	9490	12763	7371	5784	4694	6581	4349	4582	5859	6066	5056	4830	7834	12992	5356	3804	3330	4722	5900	6404	5183	9168	5511	7995	7941	5766	6298	5945	3899	5448	5952	5127	8673	5957	6059	7211	6344	4886
ENSMUSG00000009114	RP23-280M4.1	2	16	4	2	0	10	8	0	6	1	3	10	6	8	4	5	6	4	0	2	0	8	6	0	2	8	2	23	9	0	3	0	0	4	2	2	8	7	0	2	15	4	2	0	10	7	0	7
ENSMUSG00000009115	Spatc1l	4	4	0	6	0	6	0	2	0	0	4	2	0	12	0	14	0	5	0	12	4	0	4	6	0	2	0	6	0	17	0	2	0	0	4	0	16	4	28	4	4	0	7	0	6	0	2	0
ENSMUSG00000009145	Dqx1	537	313	91	120	217	198	535	375	961	681	1633	468	992	406	460	243	240	677	121	230	358	141	159	706	83	196	164	62	170	227	480	289	393	697	194	799	413	328	115	529	289	97	136	191	203	464	349	1092
ENSMUSG00000009185	Ccl8	3999	612	1381	338	3948	1414	7464	9669	388	326	674	953	8666	8614	4007	356	768	5239	564	228	984	1670	1340	372	1127	1980	2180	326	443	100	504	494	638	1514	294	9777	989	1709	278	3939	565	1469	383	3477	1449	6472	9004	441
ENSMUSG00000009207	Lnpk	1153	694	1360	1554	1065	723	1554	1655	1721	4416	1815	1348	858	1071	960	1434	868	1026	912	1373	1449	1086	1460	1274	1393	1345	619	1283	896	1193	1040	2337	1158	1485	1081	1850	1856	1491	934	1136	641	1446	1759	938	741	1347	1541	1956
ENSMUSG00000009210	Prr29	6	0	12	0	0	23	2	9	0	0	2	4	2	0	2	2	30	31	0	2	42	0	0	8	46	0	0	0	8	14	2	0	20	10	0	156	0	10	0	6	0	13	0	0	24	2	8	0
ENSMUSG00000009214	Tmem8c	0	4	251	0	202	10	30	4	0	0	2	0	0	0	6	0	2	50	0	0	24	0	0	0	28	2	0	1	0	0	0	0	16	0	0	2	0	2	0	0	4	267	0	178	10	26	4	0
ENSMUSG00000009216	Fam163b	0	2	2	0	0	0	8	30	0	0	0	2	0	0	0	0	0	4	0	0	0	0	0	0	2	2	0	0	0	10	0	0	2	8	14	0	0	0	0	0	2	2	0	0	0	7	28	0
ENSMUSG00000009246	Trpm5	18	35	81	40	22	41	9	17	11	15	37	31	27	30	36	28	31	85	22	30	63	28	106	3	23	35	9	23	38	27	9	4	106	11	32	37	43	5	5	18	32	86	45	19	42	8	16	13
ENSMUSG00000009248	Ascl2	49	28	46	0	14	16	12	50	28	44	6	10	67	12	2	8	10	116	4	4	16	4	12	0	183	4	10	2	4	22	0	18	260	6	6	24	12	6	0	48	26	49	0	12	16	10	47	32
ENSMUSG00000009281	Rarres2	1335	305	103	334	796	676	1468	1177	161	54	365	499	3468	4953	1143	321	348	813	315	129	437	550	1739	148	467	1327	1512	167	251	340	287	222	227	496	262	3693	449	552	103	1315	282	110	378	701	693	1273	1096	183
ENSMUSG00000009291	Pttg1ip	11676	7296	12184	10865	7175	7397	8690	7999	11918	9731	26352	7171	7568	6796	12474	23617	4623	9210	11356	10470	6054	7131	30803	6573	6020	16843	10777	18916	7278	7138	9106	10769	12513	10195	7902	15012	13681	7613	10427	11500	6738	12958	12301	6319	7581	7535	7449	13548
ENSMUSG00000009292	Trpm2	346	135	1041	196	637	644	246	140	133	318	318	102	239	387	246	343	375	1277	166	167	600	172	244	219	251	148	516	335	533	114	163	149	396	131	100	567	238	126	238	341	125	1107	222	561	660	213	130	151
ENSMUSG00000009293	Ube2g2	3484	2603	7085	3286	2783	2809	3082	2991	2224	2042	5834	3115	2816	3128	3106	4943	3922	5191	2480	3270	3117	2911	6432	2360	2648	5617	2623	3438	2486	2593	2742	2347	3268	3733	3462	3568	5365	3196	3037	3432	2404	7535	3720	2451	2879	2672	2785	2528
ENSMUSG00000009350	Mpo	0	2	27	3	4	0	0	8	1	0	14	38	0	4	2	7	2	7	2	0	0	0	2	0	7	26	4	0	16	2	5	30	6	2	0	6	0	12	0	0	2	29	3	4	0	0	7	1
ENSMUSG00000009356	Lpo	2	6	100	12	272	1156	4	14	1220	0	3	166	8	0	4061	26	34	3264	6	16	4637	0	8	2	2379	3	14	20	22	0	50	10	5032	4	20	20	16	20	66	2	6	106	14	240	1185	3	13	1387
ENSMUSG00000009376	Met	413	11353	4103	271001	2352	5078	4661	4500	10011	5962	6784	5756	3144	5344	5172	8537	8099	6770	12192	13608	7434	4836	6041	8210	11956	60727	10637	6706	8413	4541	2054	11342	21109	2748	6882	40084	5680	3742	5812	407	10484	4364	306823	2071	5205	4041	4190	11380
ENSMUSG00000009378	Slc16a12	110	192	84	58	298	878	450	106	1143	24	644	434	110	363	125	304	725	1502	2910	71	2982	188	304	34	852	422	110	70	108	104	204	81	1368	234	10	418	508	62	36	108	177	89	66	262	900	390	99	1299
ENSMUSG00000009394	Syn2	572	306	994	6	5148	2392	563	606	20	876	37	84	2767	1221	1068	786	1272	3060	422	858	2407	42	3307	364	521	50	62	30	1281	1583	3564	151	3031	3913	917	2245	3647	14293	6023	563	283	1057	7	4534	2452	488	564	23
ENSMUSG00000009406	Elk1	2608	1155	1755	1481	1863	784	2250	2513	1800	1951	3222	1233	1830	1613	1271	1665	1141	1054	1462	1771	1281	1460	1745	2286	1153	1222	1600	1232	1757	2521	1611	2766	1253	2205	1934	1290	1618	1843	1643	2569	1067	1867	1677	1641	804	1951	2340	2046
ENSMUSG00000009418	Nav1	7075	3397	3057	4372	1515	1268	7890	5430	6071	13468	3827	5671	2116	3926	1092	2505	1700	1163	3638	4996	899	2542	6080	2578	643	5879	4993	3712	4231	5264	3735	15162	488	7765	7507	4256	4050	8927	7188	6969	3137	3251	4950	1334	1300	6841	5056	6901
ENSMUSG00000009470	Tnpo1	8571	7616	9078	21443	11559	10272	9071	8949	5976	9056	19710	19795	8796	7085	9579	12976	4475	6018	6912	11878	14221	6068	10196	12854	7805	7479	9133	9178	6120	9263	10607	13433	8204	7975	9287	8966	6418	6959	10051	8442	7033	9655	24277	10180	10528	7865	8333	6793
ENSMUSG00000009471	Myod1	0	12	0	0	0	0	148	14	0	0	0	0	0	4	0	4	0	0	0	6	0	0	0	18	2	2	0	0	0	0	0	0	0	0	0	10	0	0	0	0	11	0	0	0	0	128	13	0
ENSMUSG00000009487	Otog	0	0	0	0	0	0	2	0	0	0	2	0	0	0	0	0	0	0	0	0	0	0	0	0	0	0	0	0	0	0	5	0	0	0	0	0	0	0	0	0	0	0	0	0	0	2	0	0
ENSMUSG00000009535	Rnmt	2009	4545	1619	3747	2902	2366	3442	2858	1204	3224	4401	3265	2132	3572	2126	3973	3450	3389	2931	2593	4014	2599	6435	2942	3541	4181	2304	2828	1704	2586	2767	4798	4286	3735	5380	4401	2864	4415	2650	1979	4197	1722	4242	2556	2425	2984	2661	1369
ENSMUSG00000009545	Kcnq1	363	148	358	821	92	584	94	105	98	967	2524	114	157	261	1260	282	56	1542	444	304	4398	185	1382	102	1483	892	501	270	293	242	328	182	1412	575	216	999	384	136	30	358	137	381	930	81	599	82	98	111
ENSMUSG00000009549	Srp14	6475	4519	5777	3738	2593	3940	5022	4534	5784	4947	9689	8572	3329	3147	2793	4928	3744	3625	4917	3690	4265	3903	4183	4499	5595	5440	3119	3609	3610	3078	4380	3714	5380	5416	4163	6957	5615	2778	3304	6378	4173	6144	4232	2284	4038	4354	4222	6575
ENSMUSG00000009551	RP23-17P12.8	25	6	7	9	1	2	6	0	4	10	15	11	10	13	2	14	6	18	2	3	7	12	5	3	4	17	4	4	5	0	1	0	0	7	6	2	17	4	4	25	6	7	10	1	2	5	0	5
ENSMUSG00000009555	Cdk9	7460	5804	5570	4874	5449	6306	7152	8470	7192	8398	11209	14593	4656	7513	7627	6464	5978	7910	3759	6786	8208	5689	5163	8458	10019	10745	4138	3562	4659	6806	7059	9267	5821	8263	10090	9036	7376	7922	4837	7348	5360	5924	5518	4799	6463	6201	7887	8175
ENSMUSG00000009563	Tor2a	2293	1513	2862	2025	2046	1634	2453	2368	4860	2613	3041	4945	1928	2290	3292	2921	2265	3375	1118	2429	2971	2006	1901	2427	3144	2186	1396	1300	1872	1787	2518	3602	2704	2976	3651	3179	2266	2185	1104	2258	1397	3044	2293	1802	1675	2127	2205	5525
ENSMUSG00000009566	Fpgs	1961	1142	1612	1221	835	1091	2315	2899	2619	2472	2428	6960	1491	2611	1106	2106	1500	1766	626	1802	1166	1800	1061	2177	2645	2832	1134	850	1251	1641	4572	2797	887	3404	3518	2547	2063	2471	969	1931	1055	1714	1382	735	1118	2007	2699	2977
ENSMUSG00000009569	Mkl2	2412	6847	2690	4884	3728	4663	3633	6319	6209	4331	3062	5766	2336	2829	3265	2359	3176	2907	3736	5787	2913	1947	4463	2419	2183	12428	4800	3927	3237	4822	2549	5168	3105	4018	3358	6476	3449	2967	2510	2376	6323	2861	5530	3283	4779	3150	5884	7058
ENSMUSG00000009575	Cbx5	12951	4597	4052	21305	9495	11022	12113	13868	9399	6329	5704	9116	5931	11746	4812	6787	4222	3447	6557	8773	10549	9289	8274	7939	5314	7174	5325	6882	6268	5971	8193	7091	5504	9629	7854	6395	7424	18013	6498	12756	4245	4309	24121	8362	11297	10503	12914	10684
ENSMUSG00000009580	Odam	0	20	2	0	0	0	6	48	14	0	16	380	6	0	0	2	3	0	4	2	0	42	0	350	0	0	34	98	18	36	63	2718	7	2	2	30	12	12	4	0	18	2	0	0	0	5	45	16
ENSMUSG00000009585	Apobec3	3281	11742	6900	9020	9847	23228	11167	5126	3627	18945	16077	16681	12187	11203	6978	11001	20910	23202	3745	11422	12714	8141	16360	8306	20152	5634	8217	6560	12104	5400	7791	11661	11709	8498	6268	21975	10923	9462	11459	3232	10844	7338	10212	8672	23807	9683	4773	4123
ENSMUSG00000009588	St6galnac1	42	0	8	1	0	16	4	22	121	0	4	6	2	0	0	0	0	12	0	0	0	0	2	6	0	2	1	4	12	0	0	0	4	6	2	4	6	0	0	41	0	9	1	0	16	3	20	138
ENSMUSG00000009596	Taf7l	0	0	2	0	0	0	0	0	0	0	0	0	0	0	0	0	2	0	0	0	2	0	0	0	0	0	0	0	0	0	0	3	2	0	0	0	0	0	0	0	0	2	0	0	0	0	0	0
ENSMUSG00000009614	Sardh	4554	1427	1942	394	511	583	5070	2812	1921	1837	3162	5104	1161	1672	1278	987	260	801	1782	3613	1239	2676	1366	1596	227	1450	462	1236	2301	1056	1754	1208	430	4789	5302	2034	2920	3718	1152	4485	1318	2065	446	450	598	4396	2618	2184
ENSMUSG00000009621	Vav2	2581	3618	2959	2469	3333	3641	5541	4651	1921	6159	7306	7819	2457	4091	4219	5417	4195	10971	2380	5431	7161	4358	2687	3437	11175	5229	1931	2833	4656	3604	2567	7822	15305	4088	4828	6753	5102	4193	2364	2542	3341	3147	2795	2935	3732	4804	4331	2184
ENSMUSG00000009628	Tex15	38	394	82	268	380	94	42	834	2	9	112	86	52	48	310	256	11	108	1557	396	20	2	656	288	92	353	496	192	609	148	102	384	72	190	952	80	82	660	52	37	364	87	303	335	96	36	777	2
ENSMUSG00000009630	Ppp2cb	4762	6508	4107	17138	6369	4477	8653	9596	8338	5634	7104	5738	7769	5443	10385	9919	7878	6418	8692	5370	8580	7248	12934	9364	11420	7714	7507	6057	7424	7709	3889	13155	13921	4597	10062	11865	8320	7352	5603	4690	6010	4368	19403	5609	4589	7503	8936	9478
ENSMUSG00000009633	G0s2	3375	514	790	320	106	140	382	78	302	168	416	234	182	933	279	643	1547	38	58	690	36	28	1508	183	154	510	867	407	690	649	1779	377	54	315	1419	1346	650	318	262	3324	475	840	362	93	143	331	73	343
ENSMUSG00000009640	Dmap1	1516	2422	1406	1094	2304	2021	2823	1265	1209	2062	2425	1807	1055	1811	946	2198	1608	1694	925	2397	1050	1032	2199	3043	1354	1226	1099	953	2422	1158	2505	1634	1230	2057	1527	2074	1737	2912	1900	1493	2237	1495	1239	2029	2071	2448	1178	1374
ENSMUSG00000009646	Pla2g12b	0	0	0	0	0	0	0	0	0	0	0	0	0	0	0	0	0	0	0	0	0	0	0	0	0	0	0	0	14	0	0	0	0	0	0	0	0	0	0	0	0	0	0	0	0	0	0	0
ENSMUSG00000009647	Mcu	1207	1175	1622	739	1014	684	745	1358	762	1034	1941	1190	1260	790	576	985	674	1444	630	944	768	462	2194	533	1058	896	713	630	670	422	414	1009	1691	1424	1198	1255	1572	893	473	1189	1085	1725	837	893	701	646	1265	866
ENSMUSG00000009654	Oit3	109	10	20	2	0	6	24	2	343	24	10	218	4	38	3	15	2	8	0	8	28	12	58	0	0	16	2	14	6	10	46	6	16	129	8	64	0	44	0	107	9	21	2	0	6	21	2	390
ENSMUSG00000009670	Tex11	2	0	0	0	26	2	0	0	0	8	7	0	0	8	16	2	0	24	0	0	34	0	0	0	10	16	2	0	4	0	4	2	58	0	0	0	0	4	0	2	0	0	0	23	2	0	0	0
ENSMUSG00000009681	Bcr	3185	5661	6434	5310	3312	2407	2745	5037	4442	2320	9522	5894	2875	3376	4454	6224	2550	6035	5186	5685	5138	3617	11153	3351	2815	4559	5125	4419	3781	3751	3823	5677	4064	6463	3691	3712	6512	4372	4183	3137	5228	6843	6012	2917	2467	2380	4690	5049
ENSMUSG00000009687	Fxyd5	6615	1740	7724	3680	4995	3899	2925	2339	1139	1523	13968	1832	4149	4803	6749	5310	2475	4776	8604	2043	4783	2391	7071	1165	1808	6194	3536	4485	2701	1910	2330	1673	3450	3357	1400	7464	3320	2219	2555	6515	1607	8215	4166	4399	3996	2536	2178	1295
ENSMUSG00000009731	Kcnd1	398	320	490	92	97	96	390	154	20	36	44	250	137	400	95	226	113	389	65	102	272	104	30	278	396	108	166	98	102	130	126	340	166	412	38	224	114	425	10	392	296	521	104	85	98	338	143	23
ENSMUSG00000009733	Tfcp2	1404	639	660	736	975	1076	1437	960	1242	836	845	870	657	888	347	531	449	917	708	1164	940	1043	1229	961	638	977	634	596	1929	739	1185	960	817	1189	1126	1097	927	1532	783	1383	590	702	833	859	1103	1246	894	1412
ENSMUSG00000009734	Pou6f2	2	2	0	4	1	2	2	468	14	0	25	185	0	0	10	0	0	4	2	0	0	0	2	8	8	4	0	0	0	2	111	0	12	4	0	0	0	0	0	2	2	0	5	1	2	2	436	16
ENSMUSG00000009739	Pou6f1	1486	677	1015	828	1074	1523	2057	1052	1644	1035	152	678	341	565	252	823	813	567	1205	1134	1065	1514	1295	1740	818	1906	774	916	2429	801	1023	2130	984	1219	1535	1160	1282	1135	1112	1464	625	1079	937	946	1561	1784	980	1869
ENSMUSG00000009741	Ubp1	4162	5263	4490	4224	5049	4944	4809	3963	4092	4903	4802	5850	5726	4218	7689	9309	6915	4514	4107	4412	6312	5696	4511	6635	5511	5227	4722	5607	4218	5157	4351	9283	9629	11722	4622	5465	3469	8569	4571	4099	4860	4775	4782	4447	5067	4170	3690	4652
ENSMUSG00000009772	Nuak2	1202	1857	1893	637	3374	6065	3181	1531	1310	402	2783	1414	1188	2266	655	2637	1635	10221	1030	1759	1645	940	1107	681	15340	757	1115	4138	2434	1216	1055	2860	8465	1923	1356	4121	1181	2204	3366	1184	1715	2013	721	2971	6216	2758	1426	1489
ENSMUSG00000009828	Ick	1150	1503	1682	900	1125	1617	1879	1368	1017	755	742	1231	1057	1122	1085	2514	1563	785	844	1331	1221	1782	1244	2843	1374	1368	1133	1264	1292	2021	1387	2928	1309	2090	2883	2270	942	1838	946	1133	1388	1789	1019	991	1657	1629	1274	1156
ENSMUSG00000009863	Sdhb	5129	3427	7047	3250	6638	5454	5099	5513	4671	6657	9973	6966	4363	5289	3713	6052	4813	5528	5854	3017	3358	2781	6569	4392	5427	6917	3257	3896	3506	3070	3052	6190	4776	6567	5143	8818	6181	3539	3860	5052	3165	7495	3680	5846	5590	4421	5134	5310
ENSMUSG00000009876	Cox4i2	202	16	53	62	74	8	62	41	46	9	121	54	80	80	25	89	18	73	183	12	14	42	186	36	92	61	94	40	109	119	230	134	36	140	26	28	34	60	1	199	15	56	70	65	8	54	38	52
ENSMUSG00000009894	Snap47	2942	5372	1750	2141	1605	1983	2236	2472	1810	1380	1810	3527	4156	2633	765	2350	1224	2873	2828	1466	1558	1142	4831	2113	2729	3522	2944	1655	1594	1921	1748	2849	1722	1690	4428	3529	2437	1795	1657	2898	4961	1861	2424	1413	2032	1939	2302	2058
ENSMUSG00000009900	Wnt3a	0	0	0	0	0	0	0	0	0	0	6	0	0	6	0	0	0	0	0	0	0	0	0	0	0	0	0	0	0	0	2	0	0	0	0	0	0	0	2	0	0	0	0	0	0	0	0	0
ENSMUSG00000009905	Kdsr	2356	3289	1812	1456	2543	2333	2594	1697	4266	5717	5921	2969	1913	2262	1864	3704	2280	2127	2243	3527	1544	2295	3050	3021	2780	4038	3017	2814	3120	3476	2846	4260	2554	2321	3703	4004	4083	3551	2116	2321	3037	1927	1648	2240	2391	2249	1580	4849
ENSMUSG00000009907	Vps4b	9401	10215	9925	9700	11485	11635	10427	7990	13248	10448	12531	11515	6383	8005	8877	10372	9620	12350	8940	13526	10343	9087	13132	9745	13964	11167	10884	8732	11649	16334	8499	16011	14712	9409	15996	19888	13386	14550	11478	9260	9434	10556	10982	10115	11925	9041	7440	15060
ENSMUSG00000009927	Rps25	27284	39942	24704	21039	34460	29988	46558	45217	14765	12875	16186	36954	30221	23573	23604	46885	20269	26792	25563	35948	25428	24740	49284	42583	25589	36118	22402	25195	16130	45358	25383	36022	33462	39442	51735	50244	31727	35301	15555	26873	36886	26274	23820	30348	30736	40369	42105	16784
ENSMUSG00000009941	Nxf2	64	32	32	6	2	20	12	6	0	0	9	4	4	0	74	20	0	4	52	0	54	0	112	22	8	0	2	4	18	46	50	4	24	10	14	6	4	2	68	63	30	34	7	2	20	10	6	0
ENSMUSG00000009995	Taz	3814	3151	2528	2103	3654	2054	3407	2589	2813	3927	3138	2018	2872	1354	3606	3929	2641	3780	2828	3032	2388	1920	3656	3982	4047	3764	2059	3093	4011	3196	2748	5785	3529	2750	3192	3998	3235	2210	2405	3757	2910	2689	2381	3218	2105	2954	2411	3198
ENSMUSG00000010021	Kif19a	182	86	84	16	162	381	120	86	38	18	172	64	73	135	518	88	25	370	50	108	806	46	100	90	253	67	50	22	126	60	42	31	532	103	28	98	186	121	0	179	79	89	18	143	390	104	80	43
ENSMUSG00000010025	Aldh3a2	2428	3609	9582	2630	10062	5574	4459	2641	10275	5382	7129	12802	7734	2950	18541	9280	2935	10641	7958	4938	14150	5131	7328	2838	10704	5875	4666	6929	3614	1766	5352	9802	14118	2373	5495	10728	4711	1990	6001	2391	3333	10191	2978	8861	5713	3866	2459	11680
ENSMUSG00000010044	Zmynd10	13	34	6	24	21	9	22	50	16	0	10	144	48	47	31	25	29	21	8	14	12	6	2	32	6	34	18	41	12	67	26	85	45	16	6	48	8	34	38	13	31	6	27	18	9	19	47	18
ENSMUSG00000010045	Tmem115	2512	2732	2254	2028	2526	1924	2244	2678	2568	2271	3042	2962	2218	1704	2733	4317	3040	2422	1856	2241	2429	2608	2840	3698	4278	3008	2070	2346	2444	2614	2781	4057	4942	3562	2674	3208	2366	3892	2130	2474	2523	2397	2296	2225	1972	1946	2494	2919
ENSMUSG00000010047	Hyal2	3562	3481	1643	2820	2522	2696	3272	6517	2120	1744	4779	8115	5452	2666	2937	5333	3346	2015	2422	2337	2029	4146	2654	4006	4327	3682	2809	2213	1792	4317	4409	5735	4229	6490	2660	2679	1974	6036	1992	3508	3215	1747	3193	2221	2763	2837	6069	2410
ENSMUSG00000010048	Ifrd2	4583	3840	1741	1887	3776	5793	2907	6615	2483	1984	4947	5938	6584	3702	3665	5019	3997	3775	1474	3721	3503	2370	3027	4787	9269	2611	2160	1780	1869	4360	3769	4680	7015	9392	4869	2599	3275	4108	2289	4514	3546	1852	2136	3325	5937	2521	6160	2823
ENSMUSG00000010051	Hyal1	353	597	226	265	242	812	269	392	143	248	325	186	760	127	153	261	235	346	255	316	402	161	433	178	686	336	276	243	317	415	142	480	976	163	403	125	267	322	173	348	551	240	300	213	832	233	365	163
ENSMUSG00000010054	Tusc2	1462	1560	1269	1067	1824	2034	1286	1520	1657	2566	2535	2252	1697	1309	2109	2300	2220	2431	1443	1741	2015	1797	1531	2028	4528	2831	1393	1466	1452	1386	1703	1983	5689	1618	1912	2051	1396	2211	1582	1440	1441	1350	1208	1606	2085	1115	1415	1884
ENSMUSG00000010057	Nprl2	866	1200	657	685	891	1171	975	1012	1021	566	729	1827	1079	783	1223	1795	1187	1348	638	753	830	957	970	1831	2012	1170	610	857	852	1137	1340	2015	2016	1005	959	1212	1178	1421	676	853	1108	699	776	785	1200	845	942	1161
ENSMUSG00000010064	Slc38a3	5502	1059	572	533	0	44	2172	112	494	4	56	3474	524	752	22	861	8	244	40	1130	202	280	670	683	58	58	334	719	1225	1749	3925	976	34	5424	774	444	395	8354	3652	5419	978	608	603	0	45	1883	104	562
ENSMUSG00000010066	Cacna2d2	30	78	10	4	0	40	16	0	2	2	2	26	12	18	15	14	12	86	14	66	10	52	44	108	60	12	12	22	96	43	2	12	66	50	24	32	0	44	0	30	72	11	5	0	41	14	0	2
ENSMUSG00000010067	Rassf1	2452	1778	2864	2772	2094	3661	2203	2076	1575	2039	4853	2977	2301	2639	3550	4055	3273	3207	1635	1668	2726	3053	2872	3306	4242	3983	2111	2816	1686	3475	2713	6100	5671	2292	2247	4197	2262	4506	2296	2415	1642	3046	3138	1844	3752	1910	1933	1790
ENSMUSG00000010080	Epn3	859	2984	525	3158	2469	2755	2898	4227	4811	1996	548	2965	3120	1199	379	4311	2199	1337	3895	3180	754	1732	3248	2287	598	1637	1493	2042	3372	1937	4597	967	2801	1623	2250	1830	4583	2687	1975	846	2756	558	3575	2174	2824	2513	3936	5469
ENSMUSG00000010086	Rnf112	0	2	0	0	0	0	2	8	0	0	0	0	0	0	0	0	0	0	0	0	0	0	0	0	0	0	0	4	8	2	4	0	0	4	0	0	0	0	0	0	2	0	0	0	0	2	7	0
ENSMUSG00000010095	Slc3a2	15457	48929	14163	13919	15017	8867	17674	14583	9226	15115	31753	20188	20553	12461	14969	14184	13800	9997	16316	25691	17303	12984	28361	17466	10789	24772	15958	14118	27005	15789	19973	24865	15058	18479	30178	22886	16113	16772	11240	15224	45186	15063	15759	13225	9088	15325	13579	10488
ENSMUSG00000010097	Nxf1	10709	10201	10035	6283	11537	10525	13058	7022	11815	7164	17953	7711	12104	7276	9384	12050	4335	9765	7363	11439	8137	8304	9946	8133	8898	8299	6942	5622	13164	11678	12581	12394	6681	10390	12090	12366	11169	8557	6444	10548	9421	10673	7114	10160	10787	11322	6539	13431
ENSMUSG00000010110	Stx5a	5127	6202	4956	2868	5454	6377	8814	3375	4195	2574	7257	5514	4993	3107	3243	6558	2677	5671	4500	5723	4271	4310	8653	5340	3635	4241	4190	2708	6619	6325	4656	4252	4908	5219	7850	6773	5058	5287	3077	5050	5728	5271	3247	4803	6536	7642	3143	4769
ENSMUSG00000010122	Slc47a1	0	20	2	0	13929	0	111	84	0	94	4	46	56	12	3	0	0	14	10	16	0	4	0	6	9	10	0	0	0	0	19	2	0	8	0	2	24	20	22	0	18	2	0	12267	0	96	78	0
ENSMUSG00000010136	Pifo	0	0	0	0	2	0	26	0	0	4	0	4	0	54	0	26	0	12	24	10	48	0	18	0	0	0	0	112	0	0	6	0	0	64	0	14	0	0	0	0	0	0	0	2	0	23	0	0
ENSMUSG00000010142	Tnfrsf13b	230	105	681	96	513	371	330	310	78	90	306	137	331	1153	404	486	200	513	292	124	81	242	211	167	184	282	238	154	234	74	86	132	256	252	140	778	278	72	180	227	97	724	109	452	380	286	289	89
ENSMUSG00000010154	Spire2	210	250	36	126	169	113	495	520	468	590	309	432	32	709	64	80	48	12	1215	322	158	750	258	510	30	102	345	488	1449	227	799	810	12	150	46	468	410	252	960	207	231	38	143	149	116	429	484	532
ENSMUSG00000010175	Prox1	4	120	16	0	100	382	574	30	0	0	23	12	196	242	44	0	0	302	80	0	1242	4	6	58	136	84	12	244	6	128	177	2	235	36	4	34	58	16	14	4	111	17	0	88	392	498	28	0
ENSMUSG00000010205	Raver1	0	0	0	0	0	0	0	0	0	0	0	0	0	0	0	0	0	0	0	0	0	0	0	0	0	0	0	0	0	0	0	1	0	0	0	0	0	0	0	0	0	0	0	0	0	0	0	0
ENSMUSG00000010277	RP23-185A18.9	15055	22665	16309	14514	14126	13960	36299	19684	22404	13729	17002	21640	20481	19421	20985	26332	17794	17590	27587	34068	19709	14964	26533	19627	20697	25493	21457	18244	18811	11681	11537	33534	17621	39008	24014	22204	155094	20639	20199	14828	20931	17345	16433	12441	14308	31474	18329	25468
ENSMUSG00000010290	AC161207.1	3010	2686	1977	2244	2669	2512	2776	2830	2014	2691	2430	1730	2416	1772	1937	2704	2172	2151	1735	2411	2479	2011	2361	2368	2813	2623	2065	1416	2506	3382	2354	5806	2485	2156	2847	2459	1803	1756	1858	2965	2481	2103	2541	2351	2575	2407	2635	2289
ENSMUSG00000010307	Tmem86a	4587	1869	3597	915	2334	4264	3297	2030	3826	1765	4128	2650	1702	2301	1102	1392	1209	7629	1323	647	5433	1555	1751	1309	4478	1758	1142	1347	2106	1458	1875	1417	9579	1897	913	3541	2058	1221	876	4518	1726	3826	1036	2056	4370	2859	1890	4349
ENSMUSG00000010311	Optc	135	18	13	0	16	0	52	52	10	4	0	99	0	15	13	0	0	2	22	0	13	6	8	20	0	0	6	0	14	40	100	12	0	12	0	10	4	82	20	133	17	14	0	14	0	45	48	11
ENSMUSG00000010342	Tex14	28	6	34	6	26	4	25	18	27	8	13	47	12	8	1448	24	10	64	4	36	36	12	470	18	30	10	18	6	22	24	82	30	14	12	2	24	82	40	49	28	6	36	7	23	4	22	17	31
ENSMUSG00000010358	Ifi35	3027	6404	3295	4001	3602	3963	4241	2076	2969	2049	1868	2738	2042	3536	4319	5182	2011	14193	6541	3699	10269	756	4842	1056	9273	3206	3542	2584	4248	1532	3267	1458	7973	992	1286	3586	5985	2669	4218	2981	5914	3504	4530	3172	4062	3677	1933	3375
ENSMUSG00000010362	Rdm1	1275	4039	708	1239	1381	1663	1762	1382	1043	5277	1743	1490	1027	662	5265	2758	1095	1915	1998	1440	1855	752	1653	922	3017	836	914	776	1506	1135	1754	1578	1459	310	637	933	1417	941	692	1256	3730	753	1403	1216	1704	1528	1287	1186
ENSMUSG00000010376	Nedd8	6323	5802	5731	5981	9732	6411	8592	5265	7999	6871	6449	8347	6088	4828	6069	6855	7647	7687	4714	4584	6196	7408	5828	4809	10526	5917	3679	4125	8706	5637	15905	3649	10472	8314	6230	5595	5812	4889	5612	6228	5358	6095	6772	8571	6571	7450	4903	9093
ENSMUSG00000010392	Gosr1	3038	4256	2935	2990	2584	2937	5559	2763	2882	2428	3158	3277	2900	2948	3775	4212	2829	4420	3906	4713	5334	2714	5996	3152	3730	3847	4062	2713	3127	2851	2550	4520	2886	2214	3312	3313	3392	3135	3467	2992	3930	3121	3385	2276	3010	4820	2573	3276
ENSMUSG00000010406	Mrpl52	1870	2351	2030	1956	2914	2243	3307	2109	4419	2553	3279	4177	2412	2522	2786	3294	1837	2162	1928	2496	1995	2787	2577	1538	4103	2909	1637	1617	2270	1909	4572	2075	3911	3045	2774	4213	1748	1483	1660	1842	2171	2159	2215	2566	2299	2867	1964	5023
ENSMUSG00000010435	Spaca7	0	0	0	0	1	0	0	0	0	3	2	0	0	0	0	0	0	0	0	0	0	0	0	0	1	18	0	0	1	0	2	0	1	0	0	0	0	0	0	0	0	0	0	1	0	0	0	0
ENSMUSG00000010453	Kansl3	8315	8042	7157	5450	7436	7041	9398	6808	6282	7565	7335	7560	5977	6406	8319	8897	7126	11740	6765	8848	9414	5899	8051	8340	7627	13269	10144	7653	9606	10490	8499	17159	11685	6212	8511	8119	7215	7448	9048	8190	7427	7612	6170	6549	7217	8149	6339	7141
ENSMUSG00000010461	Eya4	275	92	531	62	284	224	193	282	64	126	57	32	84	313	102	190	104	190	36	122	220	58	104	205	54	124	36	102	130	30	29	80	98	58	80	337	242	62	36	271	85	565	70	250	230	167	263	73
ENSMUSG00000010476	Ebf3	115	38	38	44	81	24	308	318	73	26	76	82	88	268	40	42	34	113	72	10	28	34	163	26	92	135	110	34	30	16	75	103	20	127	34	204	42	95	14	113	35	40	50	71	25	267	296	83
ENSMUSG00000010492	Uckl1os	79	77	89	42	70	79	61	208	30	19	186	217	59	141	134	93	63	103	69	95	120	37	71	57	60	192	54	63	144	108	121	30	70	89	23	49	127	62	40	78	71	95	48	62	81	53	194	34
ENSMUSG00000010505	Myt1	4	6	2	0	0	0	0	2	0	2	11	0	0	0	0	0	0	2	0	0	6	0	6	4	0	16	0	2	0	4	26	0	8	2	0	2	0	2	0	4	6	2	0	0	0	0	2	0
ENSMUSG00000010517	Faf1	2637	5226	3689	6051	3431	1751	2682	2983	2656	3310	6607	3726	2522	4512	2319	4486	3623	3373	2172	4057	2880	1538	6317	6969	3768	3551	2425	2671	4538	2729	3450	4057	3834	4304	3896	6132	3640	6300	4627	2597	4826	3923	6851	3022	1795	2326	2778	3019
ENSMUSG00000010529	RP23-41J14.5	26	32	108	8	2915	6052	8	8	8	239	702	489	18	1301	683	557	2690	6903	20	345	8833	38	69	106	15292	63	3845	2	170	343	26	46	6601	356	0	132	40	19	0	26	30	115	9	2567	6203	7	7	9
ENSMUSG00000010538	Tsacc	70	67	51	39	128	143	89	98	13	63	88	58	167	25	87	110	66	79	58	59	49	20	74	108	29	118	24	50	41	83	62	64	56	68	97	126	33	48	59	69	62	54	44	113	147	77	91	15
ENSMUSG00000010554	Mettl16	2400	3904	3838	2615	2226	1940	3678	3318	2297	2003	3322	7173	3256	2848	3689	4185	1838	2560	3131	4423	4286	1846	4344	2729	4779	3319	3211	2119	2022	2162	2184	5399	2353	2169	2199	2056	2524	3689	2812	2364	3605	4082	2961	1960	1988	3189	3090	2611
ENSMUSG00000010592	Dazl	4	0	0	2	0	2	2	2	0	2	2	0	0	0	0	0	0	10	0	0	0	0	0	4	2	0	0	0	0	4	0	0	4	0	2	2	0	4	0	4	0	0	2	0	2	2	2	0
ENSMUSG00000010601	Apol7a	28	159	418	847	24	128	6	14	123	912	12	90	10	72	43	90	790	273	2221	1280	44	4	112	34	53	54	338	1545	99	22	8	4	8	44	268	2576	954	196	904	28	147	445	959	21	131	5	13	140
ENSMUSG00000010607	Pigyl	791	1577	1089	322	1714	1068	1585	1576	1062	745	1742	1600	861	432	2268	1466	1060	1978	1404	1508	1146	798	2879	1413	2642	2858	680	1034	1400	1972	960	1545	2595	1372	2886	2170	1757	1166	802	779	1456	1158	365	1509	1095	1374	1468	1207
ENSMUSG00000010608	Rbm25	7911	7142	6626	10405	7954	7497	8527	7019	9579	14258	17409	13743	9728	6218	6896	10904	5784	7809	5783	6996	14286	5995	7666	6564	6707	7937	6418	7617	8571	7787	8633	10656	9072	12555	7502	6367	6334	7300	3804	7792	6596	7047	11780	7005	7684	7394	6536	10889
ENSMUSG00000010609	Psen2	2138	2188	2649	662	2634	3207	1647	1896	969	799	1827	956	1286	1443	2550	2516	2175	3662	1163	1336	5138	646	1558	2815	10607	1917	1196	1318	1244	996	1402	1655	8057	1781	1219	2456	1924	1712	1132	2106	2021	2817	750	2320	3287	1428	1766	1102
ENSMUSG00000010651	Acaa1b	55	33	16	6	62	190	48	47	443	276	18	88	45	85	145	60	15	31	65	19	29	11	52	168	32	34	19	30	116	20	116	17	27	67	22	22	130	65	364	54	30	17	7	55	195	42	44	504
ENSMUSG00000010660	Plcd1	778	160	784	1133	770	470	990	604	468	328	121	990	725	488	1721	469	194	809	1006	52	734	752	356	210	258	385	388	811	1442	368	1563	759	392	2134	300	763	466	2019	1340	766	148	834	1283	678	482	858	562	532
ENSMUSG00000010663	Fads1	5910	13994	17000	8036	9123	11269	9778	3907	866	9656	1306	13055	2832	5002	4922	8996	11525	5661	5879	3967	6973	4297	2016	7926	8221	2592	2538	2535	8128	5671	3423	3777	2748	2220	5782	11767	2142	7892	1175	5821	12923	18080	9098	8034	11550	8478	3638	984
ENSMUSG00000010721	Lmbr1	829	1887	862	960	844	478	1778	1502	1803	1025	1022	879	1508	821	832	1502	757	867	1293	1268	1250	986	1387	1015	1536	1050	1105	554	1209	1378	1600	1301	1803	1034	842	2247	1396	840	1002	817	1743	917	1087	743	490	1542	1399	2050
ENSMUSG00000010751	Tnfrsf22	400	176	597	1132	290	156	234	873	491	2528	7046	248	451	407	2115	536	344	473	1933	122	338	654	1013	310	174	441	1191	2221	108	204	244	291	406	434	516	1016	142	450	786	394	163	635	1282	255	160	203	813	558
ENSMUSG00000010755	Cars	2315	2643	5185	4551	3247	4326	1596	2950	1916	6511	16775	3533	3348	2388	5790	3053	3391	4063	5375	2659	6049	1992	7015	1988	4579	5477	3679	8908	1487	2782	1844	2063	4155	2443	5655	5019	2018	2257	4185	2280	2441	5514	5153	2860	4434	1384	2747	2178
ENSMUSG00000010760	Phlda2	480	494	18	2130	46	24	32	74	30	174	1782	66	693	672	20	38	35	72	618	992	156	106	1654	20	146	162	920	288	13	689	370	39	71	1060	440	348	554	522	456	473	456	19	2412	41	25	28	69	34
ENSMUSG00000010796	Asz1	0	0	0	0	0	0	0	0	0	0	2	0	0	2	0	0	0	0	0	0	4	3	0	0	4	6	0	0	0	0	0	0	2	0	0	0	0	0	0	0	0	0	0	0	0	0	0	0
ENSMUSG00000010797	Wnt2	60	56	14	14	20	54	96	60	20	5	8	52	108	188	52	54	20	56	52	6	42	48	176	16	78	46	20	16	4	4	12	12	10	68	16	100	2	32	0	59	52	15	16	18	55	83	56	23
ENSMUSG00000010803	Gabra1	0	0	0	0	0	0	0	0	0	0	3	2	0	0	1	2	2	0	0	0	0	0	0	2	0	0	0	0	0	0	0	0	0	0	0	0	0	0	0	0	0	0	0	0	0	0	0	0
ENSMUSG00000010825	Grid2ip	23	4	0	0	1	14	1	0	0	4	0	4	2	0	0	2	0	6	4	6	2	4	0	22	0	2	0	0	10	4	6	0	6	0	4	0	0	10	2	23	4	0	0	1	14	1	0	0
ENSMUSG00000010830	Kdelr3	4221	490	3014	420	351	296	1166	1077	734	1321	340	976	601	1150	233	596	198	316	897	1020	328	1195	1944	1223	158	1367	657	723	495	576	1036	641	148	541	1747	1636	754	1745	386	4157	453	3206	476	309	303	1011	1003	834
ENSMUSG00000010841	RP23-398F7.4	2	0	0	0	0	0	0	0	0	0	0	2	0	0	0	0	0	0	0	0	5	0	0	0	0	0	0	0	0	0	0	2	0	0	0	0	0	0	0	2	0	0	0	0	0	0	0	0
ENSMUSG00000010911	Apip	1366	1515	2141	919	1377	1189	1215	1063	1253	1979	2010	3546	526	992	1165	1631	824	2051	1075	998	1694	724	681	1184	1306	676	578	581	675	832	956	973	785	1447	874	1390	1468	1199	520	1345	1399	2277	1040	1213	1219	1053	990	1424
ENSMUSG00000010914	Pdhx	1845	1865	3460	1646	2616	2918	2254	2406	2757	1940	2181	5348	1201	1456	1937	1933	2056	3140	1910	1397	3715	1618	1396	2225	2978	1184	851	858	1523	1303	1297	1766	1924	2334	1696	2084	2233	2375	1394	1817	1722	3680	1864	2304	2991	1954	2240	3134
ENSMUSG00000010936	Vac14	1907	2259	5512	1781	3311	3093	2486	3358	5007	2433	3095	2550	2198	3419	2670	4290	3788	3198	2746	1980	2901	2116	4607	4484	5925	4131	2998	2563	2488	1907	2101	4246	4251	1967	2411	4059	3538	1939	2719	1878	2086	5862	2016	2916	3170	2156	3127	5692
ENSMUSG00000011008	Mcoln2	116	279	474	22	106	197	175	211	91	389	95	74	388	244	209	139	52	153	33	153	100	92	217	348	104	232	74	104	132	72	34	56	55	88	82	446	158	101	14	114	258	504	25	93	202	152	196	103
ENSMUSG00000011034	Slc5a1	58	16	32	3	74	118	54	88	4258	8634	110	308	14	74	102	324	1981	30	20	258	22	20	110	1080	52	592	60	354	952	80	340	0	21	38	82	462	1277	78	58	57	15	34	3	65	121	47	82	4840
ENSMUSG00000011052	RP23-170E7.2	1	1	2	5	2	0	2	4	4	3	4	5	0	1	3	0	2	11	1	7	2	0	2	3	0	9	7	0	3	0	1	0	1	2	1	1	0	0	0	1	1	2	6	2	0	2	4	5
ENSMUSG00000011096	Akt1s1	5929	6473	4400	3301	4385	6976	4152	5113	6499	3900	19749	11127	5216	9104	2333	2754	3439	3799	5728	6742	5912	6176	10152	5237	5069	7287	5114	3457	5919	10082	5194	4512	6082	5672	6791	4648	5909	4596	3949	5840	5978	4680	3737	3862	7150	3600	4761	7388
ENSMUSG00000011114	Tbrg1	3874	5232	5912	4109	7320	4640	6377	4147	3390	5051	8626	7181	2684	5080	3841	7640	4669	7094	7875	6798	7384	6766	9101	3797	7480	9994	6554	5356	6058	6547	3266	7125	7420	7378	10420	12456	7832	5039	4911	3816	4832	6288	4652	6447	4756	5529	3862	3854
ENSMUSG00000011118	Panx3	0	194	2	0	12	0	0	2	0	22	0	8	0	0	0	0	2	0	38	2	0	20	0	8	0	0	28	66	10	2	0	39	2	4	16	28	0	0	0	0	179	2	0	11	0	0	2	0
ENSMUSG00000011148	Adssl1	962	548	1125	3549	1137	1599	1230	2057	4079	2368	2367	1557	693	1498	1151	970	568	729	1151	1414	1609	762	1434	794	431	684	1686	967	1641	701	3593	1067	931	281	566	1173	434	592	458	948	506	1196	4018	1001	1639	1067	1915	4637
ENSMUSG00000011154	Cfap161	4	0	0	2	14	4	2	0	0	2	14	8	2	8	12	2	0	6	10	4	10	0	12	4	2	2	2	0	2	12	4	0	10	6	0	8	0	0	0	4	0	0	2	12	4	2	0	0
ENSMUSG00000011158	Brf1	2616	2152	1897	2311	2270	2767	2625	2061	4847	6440	5146	5093	2208	1839	1962	4115	1965	2163	2117	3599	1944	3458	2698	2128	2106	3756	2424	3430	2845	2270	2684	3785	1747	1922	2908	2779	2049	1882	1163	2577	1987	2018	2616	1999	2836	2276	1919	5510
ENSMUSG00000011171	Vipr2	28	6	20	0	16	9	49	122	18	51	2	64	24	32	28	22	14	74	18	68	20	24	11	69	8	2	31	2	54	11	34	32	8	0	4	8	12	30	0	28	6	21	0	14	9	42	114	20
ENSMUSG00000011179	Odc1	24474	8258	6189	18456	6624	11958	8105	8993	35818	7904	30236	50100	14320	18289	11262	11806	6192	7000	9212	5302	16027	14677	11031	20603	14505	19908	6436	8147	4060	7612	10755	8565	41593	10887	6381	9722	7654	4872	11420	24106	7626	6582	20896	5834	12256	7028	8374	40716
ENSMUSG00000011254	Thg1l	583	1005	900	548	1149	625	450	1018	419	429	522	1270	867	625	786	598	343	1012	719	636	396	487	692	607	470	898	566	454	366	659	444	914	418	769	798	754	544	462	352	574	928	957	620	1012	641	390	948	476
ENSMUSG00000011256	Adam19	1803	2056	4033	987	1581	1156	4335	1464	804	725	1524	3752	1703	2172	1031	1462	948	2639	866	728	787	1908	3546	977	759	2543	1286	1992	781	436	751	1181	521	1623	434	4568	1475	608	180	1776	1899	4289	1117	1392	1185	3759	1363	914
ENSMUSG00000011257	Pabpc4	6860	10510	10941	8222	7155	7971	8429	7431	4564	9148	19605	6439	8813	8459	6188	12150	5791	4552	9665	8828	3935	4529	11480	18689	4197	8902	7334	6045	9166	6746	3903	9396	3756	10781	8118	8409	7680	13501	9283	6757	9706	11636	9309	6301	8170	7309	6920	5188
ENSMUSG00000011263	Exoc3l2	967	218	248	152	311	172	587	502	405	113	466	300	276	498	112	356	142	186	222	155	129	314	468	86	386	704	448	210	245	150	172	192	266	470	189	352	202	324	36	952	201	264	172	274	176	509	467	460
ENSMUSG00000011267	Zfp296	86	138	132	80	130	751	62	82	28	113	156	208	107	329	258	414	341	811	115	199	586	58	217	159	1435	122	201	98	190	210	137	103	2017	320	38	306	108	165	157	85	127	140	91	114	770	54	76	32
ENSMUSG00000011305	Plin5	6	233	32	2	21	103	108	62	8	434	2	22	8	73	4	24	40	52	22	123	18	16	52	168	18	16	0	4	164	6	30	109	8	14	50	50	40	40	16	6	215	34	2	18	106	94	58	9
ENSMUSG00000011306	Sugp1	2175	2387	2365	1829	2858	2575	3755	2566	2317	2042	2352	3935	2020	2483	2621	4201	2429	3228	2205	2915	2909	2594	3183	3537	3684	3698	2667	2161	3388	3012	2410	4153	3692	3451	3083	3300	3030	3840	2230	2142	2204	2515	2071	2517	2639	3256	2389	2634
ENSMUSG00000011349	Dmrtc2	0	0	0	0	36	0	0	0	4	0	0	45	0	0	0	0	0	2	0	0	0	0	0	0	0	0	0	0	0	0	8	0	0	0	0	0	0	0	0	0	0	0	0	32	0	0	0	5
ENSMUSG00000011350	AC161441.7	0	0	0	0	0	0	0	2	0	0	0	0	0	0	0	0	0	4	0	0	0	0	0	0	2	0	0	0	0	0	0	0	3	0	0	0	0	0	0	0	0	0	0	0	0	0	2	0
ENSMUSG00000011382	Dhdh	170	138	358	98	266	276	196	196	18	92	176	318	170	424	376	242	77	520	70	132	468	100	192	136	379	142	115	166	203	51	59	110	571	113	30	221	97	104	26	167	127	381	111	234	283	170	183	20
ENSMUSG00000011427	Zfp790	612	1033	748	902	672	851	758	792	640	669	1115	1037	605	891	1122	853	680	992	1147	1058	963	1095	1288	751	557	897	825	752	1451	937	612	1044	907	1138	892	767	864	669	652	603	954	796	1021	592	872	657	737	728
ENSMUSG00000011463	Cpb1	0	0	0	0	0	0	0	0	0	0	0	0	0	0	0	0	0	0	0	0	0	0	0	0	0	0	0	0	0	0	0	0	0	0	0	0	0	0	0	0	0	0	0	0	0	0	0	0
ENSMUSG00000011486	Slc25a41	0	18	0	0	2	2	0	1	0	0	2	4	0	0	0	12	4	2	0	13	0	0	0	27	7	0	2	6	4	0	10	10	12	0	0	6	0	0	0	0	17	0	0	2	2	0	1	0
ENSMUSG00000011589	Fsd1	683	54	20	9	0	0	50	12	0	2	20	20	2	155	2	20	0	4	0	4	2	54	0	0	2	4	0	8	52	22	16	40	2	104	8	17	28	2	0	673	50	21	10	0	0	43	11	0
ENSMUSG00000011632	Pinlyp	0	72	0	0	22	4	14	2	4	25	2	8	0	4	0	2	12	4	6	40	0	28	68	120	0	2	2	10	82	33	18	374	20	12	94	0	8	2	0	0	66	0	0	19	4	12	2	5
ENSMUSG00000011658	Fuz	1263	2192	826	679	944	1475	1098	394	144	504	2340	1714	2148	1597	1084	836	768	1710	1414	1265	1345	1125	2476	1095	1004	901	999	776	1730	1518	1015	1049	1525	860	847	831	1346	1082	1011	1244	2024	878	769	831	1512	952	367	164
ENSMUSG00000011751	Sptbn4	127	53	24	44	91	169	112	10	16	70	59	83	27	118	21	21	8	107	67	85	67	48	65	207	53	23	41	30	325	197	25	74	34	237	11	28	18	128	22	125	49	26	50	80	173	97	9	18
ENSMUSG00000011752	Pgam1	11255	9012	10271	13059	6552	3533	4503	16856	8627	7503	7360	8392	10272	5733	8039	8366	5150	3798	14257	11615	5605	5509	21078	9038	2736	5169	9261	6429	4187	11058	7420	9832	4484	9034	10579	4486	12403	10558	7772	11086	8323	10924	14785	5770	3621	3904	15696	9807
ENSMUSG00000011831	Evi5	5144	3767	1777	3512	3470	1495	3751	4195	3966	4090	3672	4346	3268	2422	2797	3781	2710	3164	2909	2696	3600	2946	3795	7701	3272	4309	3044	3087	2706	3888	2810	7448	3190	4816	2000	3350	3220	4767	2048	5067	3479	1890	3976	3056	1532	3252	3906	4508
ENSMUSG00000011832	Evi5l	3476	3193	1200	2254	2356	2259	2762	2494	2118	863	1738	2331	2030	1254	1226	2945	2414	2826	1790	1420	1799	1358	2364	2246	2857	4474	950	4242	2294	2273	2187	2793	2035	2181	1726	1993	2188	1353	1274	3424	2949	1276	2552	2075	2315	2395	2322	2408
ENSMUSG00000011837	Snapc2	1868	2610	1044	3293	2165	1875	1819	2165	2122	1145	2062	2648	1778	1320	1683	2945	2060	2184	1756	1925	2072	1314	2275	1554	2365	7477	1261	4121	1882	1397	2545	2619	2596	1640	1446	2460	1922	1472	2090	1840	2410	1110	3728	1907	1922	1577	2016	2412
ENSMUSG00000011877	Git1	10124	5893	5720	5383	6143	4985	13265	7726	7112	5651	8271	6466	6817	7648	7755	9344	6280	7182	9904	8727	8891	4849	8580	7377	7797	8345	7818	5614	5193	4883	4347	11810	6193	11235	3881	5728	6759	7044	7727	9972	5442	6083	6095	5410	5109	11502	7194	8085
ENSMUSG00000011884	Gltp	4804	4862	5722	8276	7201	6596	4870	8338	6910	5504	3766	5746	5321	4458	5263	5373	4597	8509	4891	3544	6072	8765	4138	9765	5311	5568	6729	3810	3072	4688	4573	5280	9641	4231	5624	5758	4753	4150	5700	4732	4490	6086	9370	6342	6760	4223	7764	7855
ENSMUSG00000011958	Bnip2	6188	4435	10312	6616	4719	4604	3848	4118	2400	4705	5159	3619	3679	4828	5734	7485	5448	4054	3840	4387	5433	5658	5467	4025	3775	14298	5114	4818	3180	9315	4028	6355	5682	7875	6563	7838	3799	7921	5003	6095	4096	10967	7491	4156	4719	3337	3835	2728
ENSMUSG00000011960	Ccnt1	4110	5481	3458	5389	5065	6169	5336	5670	4274	3222	2723	7797	2801	3507	2789	3992	2308	3968	3332	4768	5925	4040	5133	3796	3717	3042	2674	3110	5121	2973	4722	7255	5504	4472	4924	3950	3483	6532	3148	4048	5062	3678	6101	4461	6323	4627	5280	4858
ENSMUSG00000012017	Scarf2	7450	2194	1818	427	594	1041	3199	1149	346	160	664	1721	870	3595	352	998	327	810	429	373	618	1967	1033	3929	411	4326	476	1068	187	1908	468	1247	252	7832	193	2344	526	4427	565	7338	2026	1934	483	523	1067	2774	1070	393
ENSMUSG00000012042	RP24-553B2.4	0	0	0	0	0	10	0	0	0	0	0	0	0	0	0	0	8	0	0	8	16	0	0	0	6	0	0	0	0	0	6	0	6	0	0	0	0	0	0	0	0	0	0	0	10	0	0	0
ENSMUSG00000012076	Brms1l	1373	1251	1162	1730	1350	996	1498	1134	2449	1292	2095	2271	869	1353	1056	1696	1009	1181	865	1291	2173	844	1296	2154	991	1165	1077	1119	1303	1093	1583	1466	1230	1268	1493	1240	2426	1014	1146	1352	1155	1236	1959	1189	1021	1299	1056	2784
ENSMUSG00000012114	Med15	3713	6633	7068	5452	5217	5092	3533	4834	3335	3051	6778	5579	3117	3762	5898	3435	3457	4628	4724	5546	5460	2222	6761	2995	3018	7852	4748	4329	3595	5606	2583	3970	6430	4762	2879	5462	3802	3501	3422	3657	6126	7517	6173	4595	5219	3063	4501	3791
ENSMUSG00000012117	Dhdds	2584	2691	5021	2022	5036	2663	2798	3610	3034	4527	3687	3569	2109	2721	1578	3732	2530	3180	3227	4795	2055	1789	5340	1278	2643	3382	1926	1781	2712	2614	2382	3128	2530	3387	2851	4203	3993	2152	2488	2545	2485	5340	2289	4435	2729	2426	3362	3449
ENSMUSG00000012123	Crybg2	216	1436	1164	846	3215	913	374	624	254	1292	415	1865	152	996	616	385	3087	3416	707	1844	1072	240	802	1417	1959	1024	649	344	891	637	924	980	1941	802	1096	1007	988	1313	572	213	1326	1238	958	2831	936	324	581	289
ENSMUSG00000012126	Ubxn11	477	463	640	209	1166	604	342	413	133	255	1457	556	864	910	726	831	564	951	807	576	466	211	967	463	186	356	381	1174	663	413	496	265	1026	1037	119	505	692	229	510	470	428	681	237	1027	619	297	385	151
ENSMUSG00000012187	Mogat1	667	88	14	318	16	78	136	112	0	3	466	703	118	126	8	14	0	6	4	38	6	22	54	86	8	0	386	66	56	90	275	134	0	291	456	10	108	1643	1742	657	81	15	360	14	80	118	104	0
ENSMUSG00000012211	Tex22	2	0	0	0	0	2	0	0	0	2	10	2	2	4	0	0	0	0	2	0	0	0	2	1	0	2	4	0	3	4	0	0	0	1	2	0	0	0	0	2	0	0	0	0	2	0	0	0
ENSMUSG00000012282	Wnt8a	0	0	4	0	63	12	2	2	0	0	0	0	22	0	12	8	22	19	4	4	8	0	4	0	0	0	18	0	0	4	16	1	10	0	4	16	0	18	50	0	0	4	0	55	12	2	2	0
ENSMUSG00000012296	Tjap1	3213	3438	3402	3601	4956	2991	4207	1844	2221	2779	4055	2749	2457	2397	2375	3856	2930	2959	2295	4777	4251	2433	3163	1897	4356	3785	3074	3040	3517	3850	2795	5760	3411	1953	2350	3129	2496	2953	3006	3165	3175	3618	4077	4365	3066	3648	1717	2525
ENSMUSG00000012350	Ehf	1368	38960	9617	12412	22084	27664	25792	14779	12672	28024	7509	8283	7289	5801	18209	26692	58945	23985	25974	47895	11620	7505	14576	34968	21898	21341	7348	21494	40188	10745	3280	7110	14101	9672	24076	23725	35973	2762	7980	1347	35980	10228	14053	19449	28354	22364	13762	14405
ENSMUSG00000012396	Nanog	45	42	14	32	14	24	70	22	6	12	44	345	182	12	0	28	6	4	41	22	8	12	97	116	0	100	20	8	22	45	53	75	16	95	29	69	4	89	0	44	39	15	36	12	25	61	20	7
ENSMUSG00000012405	Rpl15	23222	23434	10018	31137	17963	18563	37545	39577	26054	11325	26010	32041	20333	23425	14490	33940	16232	18351	10431	32621	16855	21884	39374	40089	21951	42046	26697	23109	22408	26252	27617	48772	17837	23100	46340	36588	18856	27339	12933	22872	21641	10655	35253	15820	19026	32554	36853	29617
ENSMUSG00000012422	Tmem167	4886	3460	6731	3655	4801	5369	3360	3436	5110	3148	6164	7101	3500	3331	4208	5597	2705	3140	2800	4789	6825	2630	3289	8869	5764	6702	4138	3783	2545	3091	4001	3422	5110	5521	8315	4684	2117	2913	5503	4812	3195	7159	4138	4228	5503	2913	3200	5809
ENSMUSG00000012428	Steap4	2366	1778	3388	1076	2366	618	2941	1097	364	1423	513	1194	1490	3966	754	5711	1964	1612	678	742	1701	2786	2034	290	2166	2132	4117	3916	3956	6650	1714	2129	1136	3357	9351	5356	1384	4812	4262	2330	1642	3603	1218	2084	633	2550	1022	414
ENSMUSG00000012429	Mplkip	1525	790	1403	1208	2040	1607	1946	1724	1613	669	1513	1987	1078	999	1251	1048	1206	1209	541	1829	1609	1247	2844	1350	1341	1270	1384	605	875	1580	2144	2200	1009	1100	1074	1297	1847	1144	805	1502	730	1492	1368	1797	1647	1687	1605	1834
ENSMUSG00000012443	Kif11	4294	7071	6489	7355	12390	7130	5587	15543	5380	3805	4492	8566	7224	5145	7681	8537	5049	3589	4506	12281	6822	8407	6546	9127	4221	1197	3891	2698	2134	12755	4961	9895	5986	8315	9836	3116	4466	8090	7050	4229	6530	6901	8327	10912	7308	4844	14473	6116
ENSMUSG00000012483	Rpa3	2191	1782	1392	2344	2855	3171	2069	3680	1889	1509	2253	5049	2647	1976	3447	2572	1578	1276	1297	2544	3999	3321	2103	2233	5675	1091	1567	1178	1718	2358	2687	2101	4307	1854	2522	5008	1604	2988	1717	2158	1646	1480	2654	2514	3250	1794	3427	2147
ENSMUSG00000012519	Mlkl	1174	817	2053	2380	1092	1104	875	1532	2224	590	1529	2729	983	3531	1156	1085	664	1308	2918	1485	1426	1842	3151	1679	964	831	2298	804	1430	873	1472	2066	1043	2300	1800	1975	2585	1129	1896	1156	754	2183	2695	962	1132	759	1427	2528
ENSMUSG00000012520	Phox2b	0	0	0	0	0	0	8	0	0	0	2	0	0	0	0	0	2	0	0	0	2	0	0	2	0	0	0	0	0	0	4	0	2	0	0	0	0	0	0	0	0	0	0	0	0	7	0	0
ENSMUSG00000012535	Tnpo3	8236	7887	7355	12248	8502	7324	9048	9915	7881	9249	15878	12501	9573	7185	6223	7495	5221	3628	9076	7910	7487	9750	10787	8816	6211	12309	12596	6419	7885	9095	4567	12874	7859	7490	8762	10577	7208	12225	7242	8112	7284	7822	13867	7488	7507	7845	9233	8959
ENSMUSG00000012609	Ttll5	1143	1660	1974	3768	1135	2171	1428	1329	1375	2213	2456	3343	1634	1256	1269	1869	1040	778	1620	2466	1911	978	1444	1485	594	1155	1397	2117	1383	1001	1406	1559	806	1976	2263	3031	1122	1569	1409	1126	1533	2099	4266	1000	2225	1238	1238	1563
ENSMUSG00000012640	Zfp715	1004	1238	942	863	896	993	1319	923	702	783	1124	910	864	1436	1345	1049	731	1437	1147	1340	1003	1240	1708	733	774	1175	866	1311	1940	1590	621	1357	1129	755	997	1125	1146	898	788	989	1143	1002	977	789	1018	1144	859	798
ENSMUSG00000012705	Retn	46	4	3	8	42	153	64	0	7	0	18	0	14	2797	316	30	42	52	10	0	46	60	26	4	330	60	50	0	2	30	11	10	152	252	10	555	0	142	0	45	4	3	9	37	157	55	0	8
ENSMUSG00000012777	Acpt	34	23	23	16	33	37	10	8	3	7	57	124	51	32	26	51	19	32	24	22	35	15	35	15	8	76	26	30	56	61	18	14	24	20	35	6	45	25	0	33	21	24	18	29	38	9	7	3
ENSMUSG00000012819	Cdh23	286	31	64	22	57	37	117	57	143	12	325	505	54	128	15	50	38	53	63	989	64	314	825	54	10	61	301	65	161	424	417	401	30	283	148	369	184	255	281	282	29	68	25	50	38	101	53	163
ENSMUSG00000012848	Rps5	38277	48941	22471	48367	41872	55687	37304	33431	24289	20790	64537	58198	44224	65527	45631	88438	40479	41587	41681	52596	26886	48209	80781	45768	44050	45052	40944	32000	52557	65742	35391	50058	33591	51869	49467	61360	47153	32057	29194	37701	45197	23899	54760	36876	57075	32345	31130	27610
ENSMUSG00000012889	Podnl1	60	154	863	72	80	118	342	190	24	34	102	426	92	138	77	159	28	364	115	37	46	213	88	57	95	446	81	191	80	8	96	71	136	98	28	376	99	40	40	59	142	918	82	70	121	297	177	27
ENSMUSG00000013033	Adgrl1	4116	6234	1546	2054	242	736	2205	5133	1006	184	336	6435	906	2472	1444	603	1905	1275	244	1774	875	4159	2620	4988	1250	3450	3203	3178	2021	4386	1895	8169	1132	7203	2190	863	1886	5387	128	4054	5757	1644	2326	213	754	1912	4780	1144
ENSMUSG00000013076	Amotl1	12294	15167	11321	11177	13584	11410	23387	20557	17059	5718	43737	16197	6655	8291	9170	14540	8507	10124	15643	16001	8564	11558	23383	11816	10596	16613	15985	10874	20151	21337	13925	14666	12408	19559	16748	16181	12918	17492	9338	12109	14007	12040	12654	11963	11694	20278	19142	19392
ENSMUSG00000013083	RP23-72M20.9	0	0	0	0	0	0	0	0	0	0	0	0	0	0	4	0	0	6	0	0	23	0	0	0	0	0	0	0	0	0	0	0	0	0	0	0	0	0	0	0	0	0	0	0	0	0	0	0
ENSMUSG00000013089	Etv5	29043	25431	5385	7517	4387	2448	19898	25454	13812	958	9130	33644	26505	15202	2309	3007	1235	1737	10200	26918	2607	12578	19171	8549	756	4320	10554	2313	8758	14575	19207	15665	3779	48414	10326	3706	28081	13987	7772	28606	23486	5727	8511	3864	2509	17253	23702	15701
ENSMUSG00000013091	Tmem190	0	4	0	2	5	37	5	11	0	4	22	0	9	2	6	6	6	17	0	10	12	12	0	0	14	15	6	2	6	10	0	2	4	12	0	4	6	4	0	0	4	0	2	4	38	4	10	0
ENSMUSG00000013150	Gfod2	1912	1066	867	1079	1360	1068	1573	2214	3416	931	1657	2906	1246	2121	1206	2315	2002	880	1728	1788	1304	2004	1910	2516	1427	2494	1388	1573	2062	1427	2331	2671	772	3252	1622	2756	2085	1348	1396	1883	984	922	1222	1198	1095	1364	2062	3883
ENSMUSG00000013155	Enkd1	936	830	488	762	1032	586	645	820	582	216	1185	1138	1006	1430	804	1119	898	566	1184	1426	1094	814	1624	1742	724	809	982	1188	1173	958	1056	1547	454	2120	953	1100	1214	720	1094	922	767	519	863	909	601	559	764	662
ENSMUSG00000013158	RP23-111C21.6	16	28	19	15	30	14	15	16	2	6	25	72	42	48	29	40	22	30	37	65	55	35	37	42	14	41	41	28	26	17	24	20	8	35	24	10	35	36	34	16	26	20	17	26	14	13	15	2
ENSMUSG00000013160	Atp6v0d1	4424	3875	5864	3035	4554	6015	4620	4520	7252	6614	5831	3687	4022	4207	4768	6685	5367	6268	4876	5249	4638	4312	9303	7338	12721	7743	4506	4016	7694	4240	5436	11578	11465	5165	8288	9408	6756	3510	3298	4357	3579	6237	3436	4011	6165	4006	4209	8244
ENSMUSG00000013236	Ptprs	16575	16527	11354	21041	17972	14556	23892	12641	842	13671	16599	10956	3461	13625	21707	13863	2842	9359	14884	27122	13613	15114	10998	11042	15707	10380	21639	25136	7068	15815	10167	28489	10403	12074	4291	9300	6073	19664	9859	16326	15263	12075	23822	15828	14919	20716	11771	957
ENSMUSG00000013275	Slc41a1	6974	7533	7912	6591	6601	7647	8014	7711	3942	4182	3698	4284	3814	3339	4819	6427	8140	8209	6718	11281	7017	6681	9631	8792	8967	4829	6169	4368	12153	7228	6248	12709	6044	11370	16083	9327	13117	9372	4592	6869	6957	8415	7462	5813	7838	6949	7180	4481
ENSMUSG00000013338	Fer1l4	28	88	18	10	70	85	24	4	2	159	5	172	49	98	168	504	100	10	416	168	8	20	523	130	28	0	16	377	423	24	33	32	67	24	280	688	311	52	1601	28	81	19	11	62	87	21	4	2
ENSMUSG00000013353	RP23-74K24.1	2	0	4	12	2	0	0	0	0	8	56	0	6	0	0	0	0	2	13	8	0	0	14	0	0	8	0	5	0	0	2	2	0	0	6	2	0	0	0	2	0	4	14	2	0	0	0	0
ENSMUSG00000013367	Iglon5	30	171	220	34	18	94	54	89	4	18	22	26	40	178	24	16	8	66	219	6	62	60	30	40	14	42	14	60	4	28	14	30	10	30	24	83	14	20	8	30	158	234	38	16	96	47	83	5
ENSMUSG00000013415	Igf2bp1	26	2	0	39	0	0	23	0	0	0	26	5729	8	470	12	0	0	0	74	0	2	4	0	10	13	0	1053	32	0	16	61	11	28	2452	2	4	0	0	3	26	2	0	44	0	0	20	0	0
ENSMUSG00000013418	B4galnt2	4	11	8	3	26	25	14	8	0	2	6	24	7	8	17	19	8	92	6	2	34	12	10	0	133	35	18	6	17	0	24	2	88	46	12	12	42	6	0	4	10	9	3	23	26	12	7	0
ENSMUSG00000013419	Zfp651	2388	3545	1235	1369	823	3338	2479	2427	3371	3082	1917	3284	1759	1484	2260	2131	3744	2617	1170	1554	1598	3723	910	5951	4638	2784	1959	1344	2015	2267	1430	6380	7146	2620	3051	966	517	2699	204	2352	3274	1313	1550	725	3421	2149	2260	3832
ENSMUSG00000013465	Nelfb	6830	7080	3591	5355	4375	5883	7906	9544	7876	7481	10471	13117	3949	7248	6687	8364	7016	8137	3293	8578	7462	6329	4733	6948	11512	7829	4359	4054	5692	7919	7843	11531	9938	7131	7919	6871	7195	6691	3933	6727	6538	3819	6063	3853	6030	6855	8887	8953
ENSMUSG00000013483	Card14	80	308	546	287	6912	9264	320	156	146	416	620	329	145	38	194	94	211	1287	220	963	826	52	366	153	954	759	149	280	1339	31	149	87	2122	205	82	125	133	120	129	79	284	581	325	6087	9495	277	145	166
ENSMUSG00000013495	Tmem175	1643	2054	843	631	1106	635	1400	1750	1295	1020	1187	1372	1721	676	715	1377	620	979	577	751	578	553	1496	2918	784	1800	1046	803	897	1228	1296	2193	894	727	892	1424	1176	1157	552	1618	1897	897	714	974	651	1214	1630	1472
ENSMUSG00000013523	Bcas1	39	26	220	36	321	240	28	48	1342	22	80	527	32	639	670	26	429	2138	14	222	1458	489	230	195	1312	47	17	46	914	6	29	276	11011	1184	8	52	44	16	32	38	24	234	41	283	246	24	45	1526
ENSMUSG00000013539	Tango2	626	1058	1429	779	1013	2124	561	883	785	658	1532	1096	721	666	771	566	967	3278	853	695	1664	337	852	644	2342	2349	559	706	381	489	510	517	4710	586	524	848	578	546	716	617	977	1520	882	892	2177	486	822	892
ENSMUSG00000013562	RP23-106N22.1	0	0	0	0	0	0	0	2	0	0	10	1	0	0	0	0	0	2	0	0	0	0	0	0	0	0	0	1	1	0	0	0	0	0	0	2	0	0	0	0	0	0	0	0	0	0	2	0
ENSMUSG00000013584	Aldh1a2	481	168	100	76	316	72	999	143	30	68	164	324	751	378	232	140	54	316	147	80	74	1060	583	296	36	256	114	469	18	18	100	256	50	574	96	1520	163	130	0	474	155	106	86	278	74	866	133	34
ENSMUSG00000013593	Ndufs2	17546	20001	13916	14927	15480	11858	14450	20044	12017	9487	23228	20825	14684	13461	13179	13989	9986	14038	13098	14737	12040	6429	20167	14579	19380	10219	12803	10450	12403	14863	18768	18943	13871	18110	14589	15792	19160	21817	14311	17282	18471	14800	16900	13633	12154	12529	18665	13660
ENSMUSG00000013611	Snx31	6	6	0	0	0	13	0	2	0	2	0	8	0	0	1	0	6	0	6	0	0	0	0	16	4	1	0	2	18	0	4	6	23	0	18	6	0	2	0	6	6	0	0	0	13	0	2	0
ENSMUSG00000013622	Atraid	2485	3862	2982	1570	2577	1360	3742	3507	3394	3134	2497	1705	2826	1515	2413	3094	2594	2650	2625	1541	2074	1740	3104	2338	2966	3595	1780	1601	2021	2841	2869	2394	3376	1779	2275	5886	3806	1726	1574	2448	3567	3171	1778	2270	1394	3245	3266	3858
ENSMUSG00000013629	Cad	4467	5165	6237	5903	6040	2857	14779	10979	6817	3936	12459	5343	9471	7402	2875	6009	3632	4499	3985	5963	4286	4488	5482	10266	4044	5841	4367	2580	3550	6122	5388	8606	3977	10411	4950	9318	5582	7915	3096	4400	4770	6633	6683	5319	2928	12815	10223	7749
ENSMUSG00000013643	Lypd8	0	0	0	0	4	0	0	0	0	0	0	0	0	0	0	0	2	0	0	0	0	0	0	0	0	0	0	0	0	0	0	0	2	0	0	0	0	0	0	0	0	0	0	4	0	0	0	0
ENSMUSG00000013646	Sh3bp5l	2654	4156	1630	2172	2418	2325	3258	2016	1844	2930	2887	4159	3755	3758	2645	4997	2611	3566	3242	3099	1397	2518	4628	2862	3191	3551	2349	2774	2573	2369	2657	4372	2954	2266	3533	5625	4241	1860	3032	2614	3838	1734	2459	2129	2383	2825	1877	2096
ENSMUSG00000013653	RP23-465K20.5	0	0	0	0	0	0	0	0	48	32	0	0	0	6	0	0	0	6	0	0	0	0	0	0	4	0	0	0	0	0	2	0	0	4	0	0	26	0	0	0	0	0	0	0	0	0	0	55
ENSMUSG00000013662	Atad1	5266	8537	3502	4997	6933	4063	5951	8758	6217	4159	11204	7107	7497	3785	5282	7097	2968	6510	6473	7280	5585	4750	9188	6804	5216	4576	4351	4439	4238	8059	5059	6936	6739	7286	7825	4257	6104	6619	3122	5187	7884	3725	5658	6106	4164	5160	8155	7067
ENSMUSG00000013663	Pten	4649	6107	5258	5575	8488	5014	5664	8031	3358	5469	12532	6527	4887	4002	5346	8124	1488	6154	5924	5686	5096	6135	7139	5250	5547	5166	4742	3981	3522	6197	3378	8850	7401	5495	8182	5202	4436	4862	2138	4579	5640	5592	6312	7475	5139	4911	7478	3817
ENSMUSG00000013668	RP23-20O47.1	0	0	0	0	0	0	0	0	0	0	4	0	0	0	0	0	0	0	0	0	0	0	0	0	0	0	0	0	0	0	2	0	0	0	0	0	0	0	0	0	0	0	0	0	0	0	0	0
ENSMUSG00000013698	Pea15a	13721	14703	20111	25073	12820	23949	19941	25090	28948	14763	82530	20677	13955	10499	18206	11933	12541	20011	13396	18331	23653	5388	41755	7354	12677	19608	7930	15346	11174	24087	38286	14033	19467	12354	24788	20669	20694	52393	20690	13514	13578	21389	28387	11290	24546	17290	23363	32906
ENSMUSG00000013701	Timm23	3820	2900	2759	2956	4238	2999	3296	4986	4326	2036	3359	6194	2928	3108	2916	4043	3145	3471	2172	4192	4640	3799	3414	4831	5596	3204	1986	1918	3509	3356	4767	2515	5052	4715	4148	4534	2912	2478	2724	3763	2678	2934	3347	3732	3074	2858	4643	4918
ENSMUSG00000013707	Tnfaip8l2	728	458	2248	336	1559	1054	944	930	329	520	943	395	1037	1123	1255	1183	776	1558	544	300	877	524	693	496	705	1222	652	706	588	164	421	360	828	466	323	2044	724	338	420	717	423	2391	380	1373	1080	819	866	374
ENSMUSG00000013736	Trnt1	3322	3723	1623	3451	2804	2369	2557	2863	2555	1872	4602	5122	4146	3030	2582	3799	1768	1762	2355	2933	2712	2446	3948	5456	2661	2556	2033	1481	2684	1437	2725	4030	1737	3693	3559	3167	3322	3161	1601	3272	3438	1726	3907	2469	2428	2217	2666	2904
ENSMUSG00000013766	Ly6g6e	48	88	120	16	200	600	65	36	898	229	9	89	222	17	55	144	355	253	74	177	6	79	110	166	512	290	42	96	217	34	319	96	1017	55	521	226	197	97	223	47	81	128	18	176	615	56	34	1021
ENSMUSG00000013787	Ehmt2	17454	20169	16879	13258	24877	15627	14863	17901	19821	15429	27320	16489	14001	11077	12211	17460	14364	13879	15444	20909	19708	13868	17809	22761	25028	15483	17024	11359	22152	17184	18106	31688	18831	19757	21053	17760	16332	17065	15154	17191	18626	17951	15010	21909	16017	12887	16669	22531
ENSMUSG00000013822	Elof1	2935	4395	3801	2841	6428	4202	5217	6504	2815	2197	7719	4592	3066	2689	4017	4880	3593	3877	4769	5357	4238	2860	9391	3695	4944	6788	2480	3699	4641	5983	3573	4313	4761	3988	6272	5931	5092	4016	3034	2891	4059	4043	3217	5661	4307	4524	6056	3200
ENSMUSG00000013833	Med16	1671	2686	1773	1227	1523	1892	2201	1716	1350	2150	2382	3592	1484	1502	851	3045	1657	2354	1222	2080	1099	520	3575	1734	921	2786	1752	2004	1585	1818	1584	2885	1595	3318	2152	2441	2673	1496	1128	1646	2481	1886	1389	1341	1939	1908	1598	1535
ENSMUSG00000013846	St3gal1	1093	1842	6510	4071	4773	2200	2149	4586	8727	557	5685	4606	1692	2142	3722	1512	1524	1842	5174	1945	2403	469	4264	893	2879	1952	778	2837	4015	2650	3233	3453	4422	1653	6112	3047	2874	2160	3779	1077	1701	6924	4609	4204	2255	1863	4270	9920
ENSMUSG00000013858	Tmem259	8133	7072	6141	5148	6202	6806	7988	6546	5813	7626	16070	7559	7363	5380	5146	13302	6066	7412	6130	6924	4982	4768	15118	8107	5878	11307	5717	7708	7080	5977	6512	8280	7508	9125	7387	7055	12136	5174	5654	8011	6531	6531	5828	5462	6976	6926	6096	6608
ENSMUSG00000013878	Rnf170	1039	1193	651	2182	1111	500	1885	1441	1270	553	490	706	1510	615	1626	1047	1083	1104	816	758	1106	624	1185	1288	942	1334	845	1048	1079	1055	1237	1941	1402	553	1307	1566	1248	945	1121	1023	1102	692	2470	978	512	1634	1342	1444
ENSMUSG00000013921	Clip3	1668	785	148	118	168	154	428	398	112	48	238	382	306	362	104	205	75	198	91	58	72	310	485	411	46	389	150	156	441	546	72	380	42	310	76	431	78	106	0	1643	725	157	134	148	158	371	371	127
ENSMUSG00000013928	Thap8	15	4	22	4	10	28	17	18	14	15	17	28	6	28	33	2	10	17	2	4	25	3	5	13	2	14	8	11	5	8	1	5	6	8	5	0	24	14	20	15	4	23	5	9	29	15	17	16
ENSMUSG00000013936	Myl2	0	6	8	0	6	40	2	372	0	0	0	8	4	10	0	0	1	2	2	2	2	0	2	2	0	1	0	6	8	4	6	0	4	0	0	10	0	0	0	0	6	9	0	5	41	2	346	0
ENSMUSG00000013973	Dedd	3587	4604	3060	3062	3136	3038	3233	4612	2390	1597	4427	3469	2650	2610	3406	3504	2322	2845	3096	3106	2464	1542	4289	4263	3404	3148	3236	2461	3359	4137	4008	4193	3334	4821	3113	2872	4350	6451	4106	3533	4252	3254	3467	2762	3114	2803	4295	2717
ENSMUSG00000013974	Mcemp1	78	4	64	179	160	62	56	24	5	125	210	22	168	101	641	60	93	156	74	18	44	22	197	10	64	115	55	264	16	8	80	34	69	58	12	291	86	38	106	77	4	68	203	141	64	49	22	6
ENSMUSG00000013997	Nit1	2622	5803	3236	3370	3181	3422	2711	3911	2075	2482	3546	4255	3450	2063	3453	3195	2385	4625	3524	2705	3507	1306	3724	3786	4855	2561	2779	2656	3374	4099	4249	3082	4181	2669	2866	2626	3790	4221	2423	2583	5359	3442	3815	2801	3507	2351	3642	2359
ENSMUSG00000014030	Pax5	14	0	8	0	24	82	40	0	0	4	26	6	181	341	180	6	0	118	0	2	6	0	6	4	51	0	14	0	8	2	2	9	33	2	0	381	10	0	11	14	0	9	0	21	84	35	0	0
ENSMUSG00000014039	Prdm15	1389	1544	831	1129	1531	1167	1509	1448	1512	1252	1737	992	1118	1009	767	1048	1034	1494	584	1885	1182	729	1095	1347	887	1952	1074	871	1268	1353	770	1481	739	1354	1057	1064	1454	934	724	1368	1426	884	1278	1348	1196	1308	1348	1719
ENSMUSG00000014074	Rnf168	3119	3523	3087	3003	3684	2525	2331	3932	2889	2088	2519	4833	2158	2041	1584	2084	1610	2301	2376	4559	2944	1680	3033	1980	2556	3257	2103	1409	1740	2624	2350	2629	3417	2996	1886	1866	1800	2434	1478	3072	3253	3283	3400	3244	2588	2021	3661	3284
ENSMUSG00000014075	Tctex1d2	675	618	654	474	728	544	380	607	769	269	662	1149	409	475	248	368	330	691	356	382	566	278	744	376	512	1080	366	407	252	505	428	362	850	520	310	638	670	361	412	665	571	696	537	641	558	329	565	874
ENSMUSG00000014077	Chp1	8979	7257	4772	9233	3998	10956	8142	7361	10214	6920	10697	8882	3952	5364	5382	6405	7158	9633	9597	6501	9132	6189	7946	6976	11814	6338	5400	6219	6615	4024	4123	9095	9670	8085	7923	12718	9288	4662	4800	8844	6702	5075	10453	3521	11229	7060	6854	11611
ENSMUSG00000014104	Sval2	0	0	1	0	0	0	0	0	12	0	0	0	0	0	0	0	0	0	0	0	0	0	0	0	4	0	0	0	0	0	0	0	0	0	0	0	0	0	0	0	0	1	0	0	0	0	0	14
ENSMUSG00000014158	Trpv4	7593	6586	2001	9625	503	399	6718	1912	182	11609	17065	4466	5023	4756	1029	8527	558	1081	5524	2335	781	7686	1948	15043	308	3609	5986	2901	1168	6698	3771	2485	264	10497	4433	1873	2598	7616	1695	7479	6082	2128	10897	443	409	5825	1780	207
ENSMUSG00000014164	Klhl3	307	289	168	78	404	143	772	442	280	300	166	244	231	232	108	366	110	64	262	338	36	192	512	766	46	346	140	122	390	408	276	388	52	240	103	104	448	190	165	302	267	179	88	356	147	669	412	318
ENSMUSG00000014177	Tvp23b	4274	5823	2513	2437	2444	2237	3203	4360	2785	2648	3435	6088	4965	2217	4479	4761	2257	4765	5200	6731	1941	3186	8637	3492	5091	9076	4486	3471	2878	3180	2197	4480	3788	1990	6556	6008	4841	2533	2918	4210	5378	2673	2759	2152	2293	2777	4060	3166
ENSMUSG00000014195	Dnajc7	10554	17178	10867	10933	12987	8033	12775	9736	7100	9458	9393	19736	10227	8100	13402	18301	7755	13474	11178	10022	18565	6612	14469	6393	26607	11637	8248	7045	13426	8843	11286	9827	21784	6065	7104	7755	16668	11625	10401	10395	15864	11557	12378	11437	8233	11077	9066	8071
ENSMUSG00000014198	Zfp385c	12	34	18	5	10	10	4	4	10	803	16	24	6	15	10	43	8	31	9	12	0	0	4	8	1	38	4	8	36	22	3	24	16	5	0	22	31	14	18	12	31	19	6	9	10	3	4	11
ENSMUSG00000014226	Cacybp	8224	6797	6346	9644	6270	4702	5692	12871	6017	3533	10667	8638	6335	7850	5595	7354	5170	6613	6027	5575	6784	3386	7412	6288	7531	3319	5584	4537	4451	4931	7734	11926	4206	11468	6656	6843	7649	9836	6120	8100	6277	6749	10919	5522	4819	4935	11985	6840
ENSMUSG00000014232	Cluap1	1239	1494	674	485	1030	1174	666	1807	1014	486	1525	2015	871	1068	871	587	843	1190	1027	1099	1044	472	1081	496	1042	2275	726	946	670	1148	769	748	811	1216	698	1892	1440	945	971	1220	1380	717	549	907	1203	577	1683	1153
ENSMUSG00000014243	Zswim7	200	316	328	162	244	248	193	186	153	276	223	729	547	300	261	240	174	288	382	192	78	210	633	255	540	600	275	186	113	146	268	383	241	221	385	548	308	166	254	197	292	349	183	215	254	167	173	174
ENSMUSG00000014245	Pigl	216	257	376	177	416	358	231	315	312	222	359	366	852	241	254	291	210	379	257	420	189	233	613	532	405	427	250	338	281	261	203	536	256	272	527	487	200	103	211	213	237	400	200	366	367	200	293	355
ENSMUSG00000014294	Ndufa2	4710	6906	2928	4478	4380	3682	8524	5549	3340	3952	9217	7764	7069	5495	5659	6161	5856	5854	5961	4354	5191	4134	8610	6802	6857	11709	2705	4737	2663	3301	6309	3927	7976	6407	9925	8483	6279	5226	4919	4639	6378	3114	5070	3857	3774	7391	5167	3797
ENSMUSG00000014301	Pam16	1706	1735	754	867	1099	1211	729	1415	1045	537	2162	3029	1123	1196	1140	529	968	1113	1320	1281	1181	544	3002	534	1005	1640	773	590	534	1198	1341	593	1873	2011	892	1824	1670	1137	659	1680	1602	802	982	968	1241	632	1318	1188
ENSMUSG00000014303	Glis2	1659	2758	2361	4326	3926	4348	1984	2239	1191	693	1755	3716	1233	2162	4441	1694	965	3489	3036	2881	3767	1609	3058	836	2424	6688	3783	2884	1441	2879	1594	1768	4553	2939	291	5242	1621	2760	2149	1634	2547	2511	4898	3458	4456	1720	2085	1354
ENSMUSG00000014313	Cox6c	14676	8403	6687	10220	11087	11787	11889	11267	14023	9306	8800	15833	13263	7022	9795	12016	9242	10078	7981	10303	9383	8489	14394	10454	20138	27138	4722	11071	12967	8326	8811	4060	20932	7425	15205	17163	11374	7024	8336	14455	7760	7112	11571	9764	12081	10309	10492	15941
ENSMUSG00000014329	Bicc1	2002	1700	644	208	376	318	1386	1418	317	48	596	2014	918	1188	264	356	205	496	281	98	330	642	1036	288	208	1007	478	316	128	526	363	406	116	2108	140	1782	306	290	0	1972	1570	685	235	331	326	1202	1320	360
ENSMUSG00000014349	Ube2z	11753	12017	12454	20041	25230	22222	17197	21144	12302	19647	15188	30754	12760	9907	25985	28705	15326	22819	24880	21977	30112	11424	24906	10155	39376	20838	15825	11514	21248	16401	23895	20392	41814	10248	12751	11815	29274	12097	9556	11576	11098	13245	22690	22220	22776	14911	19689	13984
ENSMUSG00000014351	Gip	0	0	0	0	0	0	2	4	0	2	2	0	0	0	0	0	0	0	4	0	0	0	0	0	2	0	0	0	0	0	11	0	0	0	0	0	0	0	0	0	0	0	0	0	0	2	4	0
ENSMUSG00000014353	Tmem87b	2996	3786	1747	2186	2299	1812	4278	3831	6862	7380	8653	4371	2397	2015	2690	3500	2408	2147	4005	3324	2592	3132	2409	2901	2819	4268	2577	2596	2638	2565	2163	4773	2162	3111	1904	3932	3301	1230	1928	2951	3496	1858	2475	2025	1857	3709	3567	7800
ENSMUSG00000014355	Anapc1	9255	9516	5920	8506	6621	7389	15516	12908	10737	11988	10136	15139	6541	5991	6289	12231	6255	5418	10492	11753	9052	10129	6625	11372	9220	6472	7450	7034	7646	9716	5728	17450	6829	12680	6400	12232	8682	5947	4754	9116	8788	6296	9630	5831	7573	13454	12020	12205
ENSMUSG00000014361	Mertk	1361	884	2270	610	1310	1073	1349	847	1844	1243	11944	793	1297	1683	2161	3056	588	2391	996	453	1710	879	758	946	823	947	878	1209	699	209	415	595	997	1018	294	1459	564	227	274	1341	816	2414	691	1154	1100	1170	789	2096
ENSMUSG00000014402	Tsg101	3265	2760	3064	4316	3459	4302	3586	3441	2747	2812	8909	4643	3687	4904	3499	2966	3134	4552	4324	4309	5516	5266	7410	3443	3787	4316	2846	3358	4453	4629	3515	4111	8967	2914	3566	4599	4221	2967	3404	3216	2549	3259	4887	3046	4409	3109	3204	3123
ENSMUSG00000014418	Hps5	1655	2044	1884	1312	1678	1823	2192	1650	2720	1650	3235	1905	1528	2567	1542	1561	1473	2053	1754	1939	1983	2212	2503	1636	1976	2087	1829	1626	2410	3106	1183	2470	2241	1501	2061	2414	2188	1339	1273	1630	1888	2004	1485	1478	1868	1901	1536	3092
ENSMUSG00000014426	Map3k4	3244	7336	5023	3565	5016	8065	4683	4405	4007	6637	2576	1759	2314	5061	3757	5913	5451	4093	3838	5414	6552	3875	4775	4432	6455	3246	3988	3652	5920	4061	1464	13274	2962	3819	5343	5650	4747	4356	5056	3195	6775	5342	4036	4418	8266	4061	4102	4555
ENSMUSG00000014444	Piezo1	5930	7390	7772	12511	5321	6937	10720	5409	1996	9857	14361	9044	6485	7960	5919	6377	6567	6479	9673	6704	8088	6359	10431	7035	5977	11120	6980	11279	10277	9161	4640	16759	6440	8165	7793	13907	6433	4901	11042	5841	6825	8266	14165	4686	7110	9295	5037	2269
ENSMUSG00000014453	Blk	0	2	58	2	54	36	26	8	2	2	12	8	100	241	135	16	15	222	26	24	42	24	12	8	97	74	12	12	20	4	18	15	202	8	6	427	38	8	28	0	2	62	2	48	37	23	7	2
ENSMUSG00000014470	Rnf166	2578	1847	2710	1508	2568	3223	2015	2862	2079	972	3909	2615	1715	1791	1860	1684	2609	2809	2406	1707	2490	2582	3477	1964	2751	4168	2126	2262	3859	3821	2437	4103	2848	2010	4215	4587	2512	1786	4614	2539	1706	2882	1707	2262	3303	1747	2665	2363
ENSMUSG00000014496	Ankrd28	5959	3278	1983	2995	4073	2301	7174	6117	4481	2110	3136	6436	4444	4374	2249	5676	2722	2527	2619	5401	3809	4346	4405	7354	3029	3387	3341	17933	4029	4808	4745	4960	3221	9347	4191	6695	3616	4211	4746	5869	3027	2109	3391	3587	2358	6220	5696	5094
ENSMUSG00000014498	Ankrd52	5469	3913	4219	5736	5434	3415	13868	6732	5156	4601	4998	5897	4623	4878	4175	4524	4540	3450	5972	7383	4049	3853	4610	8979	3621	5230	4343	4939	4831	4158	3233	8844	3902	10152	4234	4433	4184	4917	4667	5387	3614	4487	6494	4786	3500	12025	6269	5861
ENSMUSG00000014503	Pkd2l2	206	293	214	106	725	596	139	58	26	51	292	114	198	320	490	664	930	1345	178	316	742	240	336	98	441	664	162	198	185	160	205	53	256	113	138	78	316	342	503	203	271	228	120	638	611	121	54	30
ENSMUSG00000014504	Srp19	2515	4934	2812	3762	3438	2627	3881	3030	1466	3052	4086	3311	4932	3776	2923	4037	5020	2785	3116	2836	2955	3251	5853	4317	2658	7796	1784	2933	2109	2315	3088	2414	3396	3120	6981	4724	4209	3922	3616	2477	4557	2991	4259	3028	2692	3365	2821	1666
ENSMUSG00000014529	Tmbim7	0	0	0	0	0	0	0	0	0	0	14	0	0	0	0	0	0	0	0	0	0	0	0	0	2	0	0	0	0	0	0	0	0	0	0	0	0	0	0	0	0	0	0	0	0	0	0	0
ENSMUSG00000014542	Clec4f	0	0	0	0	0	0	0	0	0	0	0	0	0	0	0	0	0	0	0	0	0	0	0	0	0	0	0	0	0	0	4	0	3	0	0	0	0	0	0	0	0	0	0	0	0	0	0	0
ENSMUSG00000014543	Klra17	26	30	20	10	16	14	16	28	30	0	46	18	30	44	28	40	6	72	8	0	12	8	26	10	6	10	118	10	30	14	122	30	2	38	4	58	48	14	18	26	28	21	11	14	14	14	26	34
ENSMUSG00000014547	Wdfy2	1750	2899	2208	1526	3085	1740	2049	2018	4985	1838	1641	1938	2404	2265	2068	3036	1912	2347	1504	2153	1423	1601	1850	1484	2561	2915	1664	2284	2651	2001	846	2119	2030	3178	2397	2479	2069	1528	1092	1724	2677	2348	1728	2717	1783	1777	1879	5667
ENSMUSG00000014550	Rbsn	4380	3586	2466	3915	4020	2474	4520	4123	3184	2001	5160	4598	3138	3224	2792	4412	2367	2827	3073	4129	3795	2804	4317	7106	3476	2340	2608	1784	4341	2066	2914	5240	2819	5190	4998	3529	3696	3792	1530	4314	3312	2623	4432	3540	2536	3919	3839	3619
ENSMUSG00000014551	Mrps25	2798	3118	1311	2652	2391	2054	2577	2701	2574	1423	5177	5275	3612	2748	2674	2913	2169	1777	2491	3063	1825	2266	3905	4444	2541	1661	1484	1362	2254	1004	3001	3013	2230	2991	3975	2191	3502	2349	1765	2756	2879	1394	3003	2106	2105	2234	2515	2926
ENSMUSG00000014554	Dguok	1885	1387	928	693	1689	1788	2200	1931	2014	1249	2473	2193	1343	1621	1530	1690	1156	1732	934	1566	1442	1549	1617	1891	1919	1509	990	747	1619	2066	2163	2600	2397	1973	2183	2455	1265	1770	1004	1857	1281	987	785	1487	1833	1908	1798	2289
ENSMUSG00000014592	Camta1	1337	704	508	288	1123	598	1492	684	1537	572	941	1460	404	548	3168	759	493	489	756	1054	1358	508	1184	1073	441	665	304	1247	324	2368	1735	660	563	853	724	699	1594	1602	2736	1317	650	540	326	989	613	1294	637	1747
ENSMUSG00000014599	Csf1	4285	3963	44007	8267	33101	21392	6571	3326	2421	7174	10707	4733	5998	6989	29183	13533	15098	8529	7320	7858	10992	3464	7115	5090	6439	5888	4225	9834	7405	2514	2915	3793	9502	3704	3864	14285	7349	3499	7079	4221	3660	46803	9360	29152	21925	5698	3097	2752
ENSMUSG00000014601	Strip1	4059	2030	3478	3845	9065	6671	6905	3948	3489	3635	3421	3284	3323	3955	2563	4482	4005	5062	3964	3191	5301	3528	5324	3223	6095	4110	2570	3450	5558	4045	3085	4813	6461	4523	3766	4788	4675	3719	3618	3998	1875	3699	4353	7983	6837	5987	3676	3966
ENSMUSG00000014602	Kif1a	272	338	305	58	212	112	158	29	78	58	97	530	42	146	312	160	83	259	30	100	216	55	135	2743	90	3734	98	200	158	1195	1348	107	68	208	48	290	240	290	76	268	312	324	66	187	115	137	27	89
ENSMUSG00000014603	Alx3	0	8	0	0	4	0	0	2	0	0	2	0	6	4	0	0	4	4	0	0	0	0	0	0	0	0	0	0	0	0	0	0	0	1	0	0	0	4	0	0	7	0	0	4	0	0	2	0
ENSMUSG00000014606	Slc25a11	5145	5300	5468	3289	4273	6442	4689	4281	5589	5824	6085	13536	5203	3957	7186	6235	4436	9867	5140	7005	4417	3946	9177	4331	5084	6217	3922	4142	3805	3640	4782	6893	9712	3163	5172	6453	6021	5498	5636	5068	4895	5815	3724	3763	6603	4066	3986	6353
ENSMUSG00000014609	Chrne	2	4	2	0	6	0	14	10	4	6	0	18	0	6	2	4	0	8	18	12	0	0	4	2	0	0	2	2	4	0	6	0	0	8	4	6	16	0	0	2	4	2	0	5	0	12	9	5
ENSMUSG00000014633	Cmc2	829	790	1259	658	693	652	583	1571	830	465	787	1493	563	956	600	576	653	500	672	646	521	889	1121	530	874	964	420	491	743	654	1057	854	759	528	2023	1190	797	470	594	817	730	1339	745	610	668	506	1463	943
ENSMUSG00000014668	Chfr	2673	2743	2663	2913	4568	2697	2619	3098	3454	3215	4340	4629	3668	2517	4026	4854	3613	5296	2510	2719	5030	2680	4110	6822	5434	4398	2451	3251	2877	3089	3009	4642	5069	2956	2626	3206	4179	3280	3610	2633	2533	2832	3298	4023	2764	2271	2885	3926
ENSMUSG00000014686	Ceacam16	20	0	39	2	26	201	27	2	4	6	48	34	21	83	190	32	59	252	25	10	692	30	10	7	184	60	6	30	56	3	17	0	995	14	6	24	48	7	26	20	0	41	2	23	206	23	2	5
ENSMUSG00000014704	Hoxa2	77	6	0	0	4	11	312	81	3	0	6	28	702	46	8	8	10	2	1	44	30	103	34	246	8	16	157	4	1	13	48	92	2	257	1	8	1	7	22	76	6	0	0	4	11	271	75	3
ENSMUSG00000014725	Adam28	0	2	0	0	0	2	0	0	0	5	4	2	6	2	85	0	1	0	3	0	0	0	0	8	0	0	2	2	0	2	32	0	2	14	16	0	0	0	9	0	2	0	0	0	2	0	0	0
ENSMUSG00000014747	Ankrd53	4	14	0	0	107	2	5	4	0	2	6	22	2	10	2	41	12	4	7	10	4	18	18	45	0	2	0	8	35	35	0	27	5	31	13	8	4	5	2	4	13	0	0	94	2	4	4	0
ENSMUSG00000014748	Tex261	9282	9085	4965	4614	7691	5283	10263	9420	8901	6812	14883	10371	7367	9090	9385	10183	6678	5923	8156	9634	7630	8924	10451	14513	7833	4930	5281	4491	10528	8199	8285	11889	9998	12151	10737	10343	9145	7477	5011	9142	8390	5280	5224	6773	5415	8899	8772	10118
ENSMUSG00000014763	Fam120b	2741	3815	2172	1887	2234	2227	3278	2605	3187	3472	2331	2555	1599	1593	1282	2794	2037	2752	2198	2496	3002	2239	2585	2609	2437	2548	4209	1929	3349	2529	2459	3750	1655	2600	2129	2946	2961	2585	4282	2700	3523	2310	2136	1967	2283	2842	2426	3623
ENSMUSG00000014767	Tbp	2313	2813	2047	2012	2326	2285	2025	1816	2380	1655	2395	1914	1354	1625	1610	2777	1331	1532	1865	2485	2678	1751	2840	3044	1945	1358	2932	1716	2827	2378	2568	3698	1744	2146	1863	2067	2229	2429	2175	2278	2598	2177	2278	2048	2342	1756	1691	2705
ENSMUSG00000014769	Psmb1	14561	19052	13151	11583	11537	13645	13226	13665	14067	13942	18109	15270	9517	11204	11890	18556	10235	13371	14920	13998	14757	11269	22802	25049	23755	9023	18936	9637	14065	13405	21357	26081	20032	15019	17672	22630	19647	14977	19382	14342	17595	13987	13114	10160	13985	11468	12725	15991
ENSMUSG00000014771	Pdcd2	1306	2050	1302	1399	1396	1446	1205	1348	2825	2263	3848	1534	785	1259	1276	2249	1070	1158	1607	2048	1516	1355	2661	2959	2197	1722	2788	1246	1673	1461	1640	3313	1103	1612	1787	2373	1758	1475	1958	1286	1893	1385	1584	1229	1482	1045	1255	3211
ENSMUSG00000014773	Dll1	2644	10179	748	912	877	931	10237	653	1322	319	7411	9537	2182	6838	261	1086	479	828	643	11760	1007	6081	3114	11816	1050	801	8934	1474	7715	4553	14015	6893	545	9988	2587	3705	7141	6558	2749	2604	9400	796	1033	772	954	8876	608	1503
ENSMUSG00000014776	Nol3	935	538	528	220	374	267	693	425	48	1516	102	908	146	1153	122	254	231	172	1274	742	74	898	1059	2671	988	602	401	329	609	443	1192	2899	168	806	365	801	896	746	1722	921	497	562	249	329	274	601	396	55
ENSMUSG00000014778	Fhod1	1605	1128	3205	1500	2762	3213	1809	946	1665	2093	2597	1608	1406	1744	2356	3568	2495	2824	1984	2056	2859	1524	2040	1910	5517	3705	2233	2180	2366	1791	2504	2776	3304	2445	2393	3370	2566	1599	1984	1581	1042	3409	1698	2432	3293	1569	881	1893
ENSMUSG00000014782	Plekhg4	74	48	62	46	27	86	135	76	50	28	33	145	27	100	6	64	97	185	14	48	54	41	26	26	42	42	48	16	14	39	113	47	171	158	26	104	26	100	93	73	44	66	52	24	88	117	71	57
ENSMUSG00000014786	Slc9a5	652	196	537	307	361	452	447	156	120	355	366	632	152	551	616	733	847	675	324	450	749	168	430	661	1174	270	558	525	249	629	723	991	891	790	370	582	302	743	488	642	181	571	348	318	463	388	145	136
ENSMUSG00000014791	Elmo3	634	1799	564	844	1242	1419	1306	617	1383	1873	1652	1924	998	1519	1729	2518	1445	2421	2397	2878	1514	1494	4287	2810	4184	1984	2398	1359	2705	1812	1579	4199	2711	1863	2539	3451	2612	1173	1633	624	1661	600	956	1094	1454	1132	575	1572
ENSMUSG00000014813	Stc1	816	106	375	118	159	88	198	232	284	262	348	106	328	408	114	174	64	114	62	68	208	84	1123	118	166	211	273	110	232	206	276	306	344	427	116	152	122	226	105	804	98	399	134	140	90	172	216	323
ENSMUSG00000014837	RP23-127B8.5	764	647	333	488	583	501	518	301	213	552	110	604	136	900	756	861	466	618	972	1245	371	502	1153	1249	704	307	714	281	908	769	973	1335	462	803	368	625	801	564	541	753	598	354	553	513	513	449	280	242
ENSMUSG00000014846	Tppp3	1659	740	937	100	369	436	1138	1565	176	76	256	363	675	2522	610	432	212	379	556	452	522	368	473	160	262	2005	314	490	213	265	224	1241	142	2277	102	1242	330	1122	276	1634	683	997	113	325	447	987	1457	200
ENSMUSG00000014850	Msh3	1397	1511	1244	776	1718	1317	1293	1126	1482	956	2154	2034	953	1098	1102	1972	857	915	820	2672	1125	847	1272	2352	1171	2110	1700	1055	871	1396	1448	1874	673	1162	2054	1411	1012	840	1737	1376	1395	1323	879	1513	1350	1121	1049	1685
ENSMUSG00000014852	Adamts13	0	0	20	0	8	79	0	0	0	2	1	2	0	0	263	6	4	1263	44	2	491	0	6	0	273	0	0	0	0	0	0	6	207	0	0	4	2	2	0	0	0	21	0	7	81	0	0	0
ENSMUSG00000014856	Tmem208	1702	1504	1722	1188	1202	1307	1368	1587	1503	1611	1494	1980	1673	1856	1733	2360	1733	1376	2087	2067	1143	1944	2845	2434	2929	3086	1905	1440	2155	1503	2065	2989	2222	1709	3839	3679	2004	1612	1685	1676	1389	1831	1345	1059	1340	1186	1478	1709
ENSMUSG00000014859	E2f4	2686	2397	3279	4420	3445	2618	2471	2324	3372	2148	4050	3241	2737	4415	4016	5592	3000	2593	3882	5209	2945	3431	4713	4167	5370	4249	5085	2863	4375	3811	2646	6834	3046	4683	3569	5510	3884	2555	2534	2646	2214	3487	5004	3034	2683	2143	2164	3833
ENSMUSG00000014867	Surf4	26388	18755	21070	17402	14527	12296	35817	22466	25477	23067	25293	32178	14407	17139	19156	23114	15937	28536	15168	33225	31647	22150	24221	28113	32924	39955	13363	16235	17917	20410	24992	28097	32056	30095	61320	34929	31541	28023	18944	25991	17320	22409	19702	12794	12603	31056	20920	28961
ENSMUSG00000014873	Surf2	1758	1355	893	923	752	1089	1357	1447	1642	1707	1906	3073	1122	1311	1363	1566	1187	1313	589	1464	1318	1007	864	1257	1445	1561	949	870	793	1252	1273	2081	1328	1158	1116	1124	1197	1199	714	1732	1251	950	1045	662	1116	1177	1347	1867
ENSMUSG00000014905	Dnajb9	2034	2308	3470	2316	2041	4336	2423	1442	1442	5941	3191	1554	1399	1449	2482	3049	2119	11997	3375	3609	5810	2524	6162	2078	11308	2760	2407	2325	3336	1430	2850	3607	23586	1930	2168	2596	5046	1584	2074	2003	2131	3690	2622	1797	4444	2101	1343	1639
ENSMUSG00000014907	Naf1	1014	1250	924	1608	1498	714	1993	2592	1386	747	853	1997	1125	2266	1262	1558	917	814	1626	1046	1596	1190	2470	2119	1926	1172	1652	1517	1614	1902	883	3668	1435	2810	1290	1222	1304	1805	736	999	1154	983	1821	1319	732	1728	2414	1576
ENSMUSG00000014932	Yes1	2449	3512	1830	2897	2644	1526	6704	3714	4430	6558	4305	2673	3969	2329	3183	3686	2474	3209	3421	3464	3842	2884	4619	4756	2858	1827	3563	1598	2766	3539	2738	3653	4280	3608	2278	2886	3402	3099	1934	2412	3243	1946	3280	2329	1564	5813	3458	5036
ENSMUSG00000014956	Ppp1cb	15263	28663	17458	11559	21195	15797	41595	28704	28745	30220	15892	13624	21688	14817	19097	23392	19048	28866	20328	22936	21188	13880	35114	37266	30910	14781	15736	7974	20547	19600	15528	22727	34089	21476	20923	25044	33517	18209	12642	15033	26470	18567	13087	18666	16191	36066	26729	32676
ENSMUSG00000014959	Gorasp2	18098	7048	13782	10330	8710	6916	12412	15275	16011	11465	16269	15444	11282	9351	6284	11484	7855	9069	9375	13887	9471	11469	19617	10686	8864	12527	6824	6610	12155	13938	14974	19929	6724	22213	15607	14495	23657	19320	7322	17826	6509	14658	11695	7671	7088	10762	14224	18200
ENSMUSG00000014980	Tsen15	2569	1429	1120	1325	1047	948	1374	1606	1054	804	1470	1259	1372	1305	566	1147	718	647	964	1366	1026	486	1317	1081	817	812	884	817	1058	1114	1880	1319	829	1966	1034	1436	1766	1719	1300	2530	1320	1191	1500	922	972	1191	1495	1198
ENSMUSG00000015001	Oc90	230	0	0	0	0	0	0	12	18	2	0	4	2	0	0	0	0	0	0	0	0	0	0	4	0	1	0	0	0	2	0	2	0	2	0	0	0	0	11	227	0	0	0	0	0	0	11	20
ENSMUSG00000015002	Efr3a	10221	10919	7523	6503	8091	7850	9257	10546	8552	10414	9576	11851	6724	6048	5674	8441	6377	9515	8299	8630	9387	4985	13696	7529	10940	10790	5852	8821	9243	10865	5085	10193	8037	7510	13716	12026	7375	5921	9160	10067	10084	8001	7363	7126	8046	8027	9820	9721
ENSMUSG00000015013	Trappc2l	1668	1151	1172	742	1167	1262	1330	1810	1391	1443	3040	1562	1276	1320	1354	1044	1434	1575	1795	712	998	1448	2153	915	1445	2513	846	1131	1653	1622	1661	2090	1922	884	1841	2299	1456	804	1987	1643	1063	1246	840	1028	1293	1153	1685	1581
ENSMUSG00000015016	Acsf3	949	1576	726	855	1212	1545	1306	2278	1757	1064	1622	1858	1232	1391	922	1038	1855	1408	1070	1146	1554	1129	2731	1382	1323	1574	1000	1072	2237	2009	1451	2788	2615	998	2496	2365	1658	855	2412	935	1455	772	968	1067	1584	1132	2121	1997
ENSMUSG00000015023	Ddx19a	2332	3003	7766	3000	2790	2776	2820	5187	3597	2313	2122	3471	2494	4338	2271	3562	3431	2484	3582	2971	2627	4048	5205	4886	4347	4139	3900	2878	2365	4068	2736	4866	2535	2235	7199	5320	3675	2513	2790	2297	2773	8259	3397	2457	2845	2445	4830	4089
ENSMUSG00000015027	Galns	783	1088	1288	741	1102	848	1179	1509	970	1925	2565	965	954	827	757	847	1126	1276	1343	503	1289	1027	1340	755	857	1095	720	1004	1276	1068	1146	1341	1128	897	1333	2482	1133	786	1621	771	1005	1370	839	971	869	1022	1405	1103
ENSMUSG00000015053	Gata2	234	54	92	28	107	54	214	80	74	2108	130	164	128	233	62	134	24	94	58	12	74	86	128	42	94	175	124	100	44	36	80	48	72	208	40	154	20	60	44	230	50	98	32	94	55	186	74	84
ENSMUSG00000015083	C8g	93	161	49	20	56	69	59	83	167	93	62	185	40	36	89	55	62	290	14	45	42	8	46	96	282	56	21	28	39	42	66	105	269	80	78	75	100	75	27	92	149	52	23	49	71	51	77	190
ENSMUSG00000015085	Entpd2	284	266	123	28	432	362	253	323	71	193	133	348	145	514	242	134	668	1396	92	141	1221	299	273	185	1174	171	86	28	295	408	160	554	1681	207	165	429	105	287	139	280	246	131	32	380	371	219	301	81
ENSMUSG00000015087	Rabl6	12467	8888	5651	8825	7459	9075	13996	10410	12077	7608	12428	17952	6679	9451	6476	8327	8700	10818	4144	9984	10168	7217	6493	10297	12075	10257	5539	4328	7972	9182	8765	12287	10972	11555	11977	6553	9528	10670	4719	12279	8208	6010	9992	6569	9301	12136	9694	13728
ENSMUSG00000015090	Ptgds	60	112	48	2	18	1181	3	52	44478	3189	3186	372	74	62	186	190	22	21743	12	8	10261	28	24	705	8866	184	4	18	10	34	184	709	102430	24	6	4	6	28	0	59	103	51	2	16	1210	3	48	50560
ENSMUSG00000015092	Edf1	9051	9208	8493	8780	8463	9851	7928	7777	8468	8226	21283	18402	6611	8563	14291	12767	13331	15847	7283	12288	11021	8260	8088	6982	24166	11778	5984	5742	9754	6684	10243	8811	24574	7719	13409	7995	11270	8941	7469	8915	8504	9033	9941	7453	10097	6874	7242	9626
ENSMUSG00000015093	Clic3	18	12	15	2	22	499	12	12	13	27	6	40	4	20	38	40	23	2649	5	18	78	12	10	48	126	13	4	10	36	12	8	8	1605	16	12	4	38	26	18	18	11	16	2	19	511	10	11	15
ENSMUSG00000015094	Npdc1	6768	5335	2698	2126	2477	4548	7195	5313	9076	8904	3890	6760	1574	4663	711	3545	8373	8310	3663	3350	9558	4711	2647	4689	9507	5660	1342	1283	5871	2791	5145	9318	9405	2931	2095	7078	5420	5310	3162	6666	4927	2869	2407	2181	4661	6239	4947	10317
ENSMUSG00000015095	Fbxw5	2861	3047	2494	2173	2727	3417	3607	4300	5264	3215	3659	5936	2105	2080	3478	3146	3898	5204	1599	2143	4284	2021	2038	3633	5773	3577	1807	1821	2335	2125	2603	5276	8579	2654	4612	3883	3267	2555	1825	2818	2814	2652	2460	2402	3502	3128	4004	5984
ENSMUSG00000015112	Slc25a13	2252	2846	3074	1899	4634	4060	3473	6649	4012	2254	2697	4398	2035	2590	10405	2715	4117	1768	4274	4944	3373	4283	2442	3043	4685	4565	2918	2282	3840	2911	1022	5681	5182	2446	3582	8322	2489	3091	2834	2218	2628	3269	2150	4081	4161	3011	6191	4561
ENSMUSG00000015120	Ube2i	11578	11464	10448	10555	11006	11107	9842	8674	8165	8975	15458	9383	7875	8216	8422	11933	7378	7786	10403	12088	11032	10771	13681	14289	9352	9098	15942	10905	11660	12590	11245	17217	10648	12045	8686	11055	9867	10438	11947	11404	10587	11112	11950	9693	11384	8534	8077	9281
ENSMUSG00000015126	Tsr3	1704	1844	1587	1047	964	934	1368	1105	2135	1272	1585	1983	1016	1172	1007	1697	957	1179	1382	1484	1533	1002	2317	2385	1723	1564	2005	977	1679	1670	1778	2227	1868	1719	1986	1709	1677	1544	1770	1678	1703	1688	1185	849	957	1186	1029	2427
ENSMUSG00000015127	Unkl	888	1522	834	607	778	773	1033	1027	785	1230	886	883	379	921	446	943	433	897	861	1292	918	1116	1380	1928	711	696	1177	900	1145	1258	710	2126	916	1289	1079	882	1248	1251	1143	875	1406	887	687	685	792	896	956	892
ENSMUSG00000015133	Lrrk1	2553	1998	3571	7429	4052	3479	4399	2301	1128	1203	8532	3854	3112	4011	2095	5293	1789	4530	5827	2140	3768	4987	6675	2121	2970	3904	4868	2864	3243	2431	2694	3540	7165	2516	2493	6506	1973	4126	2425	2515	1845	3798	8411	3569	3566	3814	2143	1282
ENSMUSG00000015134	Aldh1a3	1086	698	72	1552	104	198	661	2596	84	60	1012	853	5898	991	3150	925	162	178	1722	2420	220	4516	3029	1583	98	4188	9555	6588	1508	2262	2695	6611	106	886	490	515	1080	1769	217	1070	645	77	1757	92	203	573	2417	95
ENSMUSG00000015143	Actn1	6399	11594	18646	50294	8137	13823	10290	6338	7322	43855	42298	13968	8566	10073	46795	33720	7581	9339	13033	23322	26012	6060	15330	6043	9981	18745	20727	24596	12082	9900	8763	11435	13860	14449	5649	11511	7512	9906	13539	6303	10707	19831	56942	7166	14168	8922	5902	8323
ENSMUSG00000015149	Sirt2	3555	4053	3822	3515	3328	4017	3100	2960	2889	3420	9411	3190	3278	4017	5870	3819	2589	6010	5586	4149	4206	3654	7298	3367	2647	5204	3644	4068	5239	3967	2590	4394	4775	3823	3377	4363	4793	2565	3370	3501	3743	4065	3980	2931	4117	2688	2756	3284
ENSMUSG00000015165	Hnrnpl	17191	17508	15397	16918	20958	16814	17079	18733	15621	14308	25051	27141	17136	20082	21370	17503	14068	14711	15970	22269	19222	18289	25495	20122	17547	14377	15008	13759	20202	23020	18468	25859	21916	25039	20823	15328	18532	15892	12698	16932	16169	16375	19154	18457	17233	14809	17444	17757
ENSMUSG00000015176	Nolc1	8424	10308	9539	8013	8588	8125	5742	14232	9867	2458	10584	13386	12552	6538	5518	9493	6473	6249	6655	8666	6112	7190	8777	11835	4552	5703	6401	4188	3880	9759	6613	8766	5830	12749	10559	6387	6982	8878	7367	8297	9519	10145	9072	7563	8328	4979	13253	11216
ENSMUSG00000015189	Casd1	4300	3720	2546	2325	3826	2820	5251	5412	4853	242	2031	3480	3944	2520	1555	2439	2783	1642	2550	3323	1913	577	3435	3902	4111	3322	2266	1886	3365	3903	2279	4700	2591	4242	3015	3873	3338	3315	2008	4235	3435	2708	2632	3370	2890	4553	5040	5517
ENSMUSG00000015202	Cnksr3	1574	724	766	126	553	240	1459	395	604	412	449	518	684	504	280	1100	581	568	476	902	292	218	988	503	454	1605	188	697	613	626	360	1027	321	780	465	1059	1006	468	274	1550	669	815	143	487	246	1265	368	687
ENSMUSG00000015214	Mtmr1	2148	2021	2690	2049	3009	2946	3024	3479	3058	1927	1745	1441	1639	1065	3164	3142	3301	3470	1566	2306	3565	2208	3361	2850	3431	1597	1045	2194	3393	2826	1707	3822	5305	1731	4078	4154	2910	1766	2440	2116	1866	2861	2320	2650	3019	2622	3240	3476
ENSMUSG00000015217	Hmgb3	2893	2037	1570	4228	3392	1897	3807	4364	2071	3134	3115	4684	3084	1626	2972	4040	4418	2023	2877	4163	3416	3610	2605	2586	2873	3174	1270	2742	3417	4877	4223	5297	4642	3367	3678	3648	3135	3573	2874	2849	1881	1670	4787	2987	1944	3301	4064	2354
ENSMUSG00000015222	Map2	13979	7866	3076	3980	6259	6046	7153	6569	3477	6677	1313	2896	4653	10777	2938	12887	9566	4041	5607	12223	3021	3927	9221	5129	4020	9424	3102	6246	12341	7606	3444	8271	2620	3009	6023	8359	8754	3451	6391	13769	7264	3271	4506	5512	6197	6202	6117	3952
ENSMUSG00000015224	Cyp2j9	272	22	86	2	108	28	48	30	68	2	4	6	28	60	8	18	16	28	19	0	14	38	34	12	22	26	8	2	2	8	4	62	0	40	4	46	182	24	0	268	20	91	2	95	29	42	28	77
ENSMUSG00000015242	Nipsnap3a	0	0	0	0	1	0	0	0	0	0	0	0	0	0	0	0	0	0	0	0	0	0	0	0	0	0	0	0	0	0	0	0	0	0	0	0	0	0	0	0	0	0	0	1	0	0	0	0
ENSMUSG00000015243	Abca1	6874	4618	11381	5999	14561	9376	15797	5362	2607	14747	7187	3453	5025	9298	7466	9921	8746	9631	5612	9231	30931	9370	8100	3817	6147	10635	7407	6253	19806	7051	8244	11818	6616	6972	5679	12753	6438	11302	9528	6771	4265	12104	6792	12824	9610	13697	4993	2963
ENSMUSG00000015247	Nipsnap3b	1565	931	1890	2389	1942	1911	1685	1603	803	1299	2370	1103	933	1535	1467	1453	1800	2476	1008	1931	2437	1679	1904	1142	1275	3034	1082	734	1539	1103	2153	1219	1438	1426	1594	2166	1332	1092	1912	1541	860	2010	2705	1710	1959	1461	1493	913
ENSMUSG00000015289	Lage3	3075	1908	2183	1692	2099	1626	2378	2596	2665	2080	2705	3022	2043	942	2327	1851	2367	1998	1963	2226	2139	1840	2684	1987	3006	1525	814	1307	2043	1905	2417	2781	3015	2229	2746	3188	1818	1609	2067	3029	1762	2322	1916	1849	1667	2062	2417	3029
ENSMUSG00000015290	Ubl4a	7177	3693	5761	3785	6284	4130	6301	5466	7558	5245	7259	5781	2926	2654	5141	4787	5784	6711	3397	6556	7075	5710	5745	4989	6612	5966	1942	3586	5909	5325	6360	6896	8250	4396	6773	8172	6534	5199	5042	7069	3410	6127	4285	5534	4233	5463	5090	8591
ENSMUSG00000015291	Gdi1	10686	6775	6886	7827	6615	5174	9732	7849	6335	8369	11136	5312	6469	5343	6803	7652	9868	14809	5889	7405	11205	7699	7648	9270	16006	8777	4172	7117	8440	9113	9499	12739	16448	7447	9080	9386	10589	7645	11285	10525	6257	7324	8862	5826	5303	8438	7309	7201
ENSMUSG00000015305	Sash1	6276	3244	4991	9439	5586	2767	6754	4869	3869	6808	7107	4080	5711	4027	3373	8803	4814	3127	8174	6349	1715	3035	14376	2835	2233	6650	2986	5559	5936	4468	3844	3314	2588	9180	4013	9613	6171	4869	4404	6182	2996	5308	10687	4920	2836	5856	4534	4398
ENSMUSG00000015312	Gadd45b	875	1497	1632	2610	1577	2521	795	440	134	881	3989	2158	986	2024	1353	5159	1196	1842	1196	2107	1858	1677	5761	2085	1279	2509	3291	3089	1206	1792	2064	1666	3362	1438	1178	1972	1232	1717	2450	862	1382	1736	2955	1389	2584	689	410	152
ENSMUSG00000015314	Slamf6	57	64	344	74	238	211	234	36	42	171	177	58	133	259	323	170	120	486	70	52	104	42	63	76	166	138	126	108	118	34	84	53	170	76	8	633	130	26	142	56	59	366	84	210	216	203	34	48
ENSMUSG00000015316	Slamf1	14	0	14	0	12	22	6	2	2	0	13	6	12	26	22	2	4	119	1	4	14	0	8	6	12	4	10	2	8	2	0	0	18	9	0	32	8	2	21	14	0	15	0	11	23	5	2	2
ENSMUSG00000015335	Zdhhc12	412	610	641	786	622	668	437	405	1002	1829	1599	1675	573	497	1706	1064	788	1278	430	702	1026	413	430	905	1829	571	560	502	450	601	404	837	1640	569	824	767	266	568	699	406	563	682	890	548	685	379	377	1139
ENSMUSG00000015337	Endog	802	861	344	368	451	457	962	923	4281	918	1105	2119	663	757	674	661	591	627	440	775	483	485	712	856	801	1407	506	504	627	622	1053	1297	1071	543	1298	596	990	790	526	790	795	366	417	397	468	834	859	4866
ENSMUSG00000015340	Cybb	3352	3720	13797	3440	11789	10001	6560	2548	1800	5442	4617	2107	3096	6961	8224	8254	5881	13182	2940	2660	7382	2874	3065	3030	4616	5980	4434	7239	5076	1096	2360	2563	6082	2653	2204	15559	5591	1494	2958	3302	3435	14674	3895	10382	10250	5688	2373	2046
ENSMUSG00000015341	Golga7	7527	6946	7314	9014	4828	6580	8365	7414	6240	3398	4402	4830	6246	5481	5361	7180	4860	4141	5332	3824	4936	5037	8964	5479	2972	5475	5912	3776	6662	7057	8972	7850	5365	4400	7145	7335	6432	7279	6164	7414	6415	7779	10205	4252	6744	7253	6904	7093
ENSMUSG00000015342	Xk	421	579	436	509	272	418	154	550	655	364	330	203	700	341	226	517	511	593	463	839	427	546	592	967	802	368	687	572	435	429	312	1723	1132	505	1139	814	326	538	320	415	535	464	576	240	428	134	512	745
ENSMUSG00000015354	Pcolce2	2168	94	2200	8572	145	92	388	470	46	70	1388	140	362	760	168	54	22	156	130	14	66	162	286	1794	140	732	96	436	26	274	182	1770	42	1114	1396	537	22	640	28	2135	87	2340	9705	128	94	336	438	52
ENSMUSG00000015355	Cd48	584	308	1570	338	1151	899	662	568	286	386	345	220	611	830	946	741	438	1631	293	223	648	298	438	272	444	648	489	472	414	85	286	297	693	274	192	1774	527	208	402	575	284	1670	383	1014	921	574	529	325
ENSMUSG00000015357	Clpx	2169	3855	3655	3853	2768	3785	4490	2039	2178	1693	2171	2648	1796	2717	2978	4251	3203	2181	1826	4111	3380	2371	6554	3786	4498	4386	2193	2230	2498	4513	2030	4505	4963	3281	5847	3987	2142	3592	2158	2136	3560	3887	4362	2438	3879	3893	1899	2476
ENSMUSG00000015363	Trabd	7241	10523	6994	5656	9043	11740	8572	6254	14125	3060	4805	9197	3872	4770	4799	4534	4946	6490	7973	9817	7965	5935	13324	8108	9063	6547	4978	4029	11229	3498	6677	9262	8092	7342	10066	10790	9183	6187	6523	7132	9718	7438	6404	7964	12033	7433	5824	16056
ENSMUSG00000015365	Mov10l1	2	4	0	0	0	0	0	0	0	0	0	2	0	0	1	0	0	0	0	0	0	0	0	0	0	0	0	0	0	0	3	0	0	0	0	0	0	0	0	2	4	0	0	0	0	0	0	0
ENSMUSG00000015377	Dennd6b	1010	1415	296	528	833	1293	686	487	567	564	586	1110	595	1140	524	1033	691	796	646	876	805	649	974	1881	936	1002	676	830	1850	709	773	1764	991	892	859	716	607	294	418	995	1307	315	598	734	1325	595	453	645
ENSMUSG00000015396	Cd83	776	438	2602	252	2100	984	1000	452	220	326	904	284	554	660	3948	704	448	2424	234	226	1476	300	1052	634	2662	812	478	512	390	256	624	850	1066	438	388	2138	918	166	366	764	404	2767	285	1849	1009	867	421	250
ENSMUSG00000015401	Tmem27	0	0	2	0	0	0	2	2	0	0	1	0	0	0	0	0	0	14	6	0	0	0	0	1	11	0	4	2	2	0	5	0	9	0	0	0	0	2	0	0	0	2	0	0	0	2	2	0
ENSMUSG00000015405	Ace2	162	76	0	0	123	0	0	6	110	26	0	258	4	10	0	4	10	24	4	36	0	0	372	64	12	0	2	0	148	24	130	4	8	22	12	4	42	22	14	160	70	0	0	108	0	0	6	125
ENSMUSG00000015437	Gzmb	56	98	112	8	12	32	60	60	1892	18	18	8	24	370	66	114	92	426	152	54	192	30	108	12	12	30	138	14	64	36	32	34	250	18	10	300	104	20	542	55	91	119	9	11	33	52	56	2151
ENSMUSG00000015441	Gzmf	6	20	0	0	0	0	0	14	0	3	0	2	6	14	24	0	4	2	30	0	0	0	0	0	0	0	0	0	0	0	0	0	4	0	0	6	0	0	0	6	18	0	0	0	0	0	13	0
ENSMUSG00000015443	Gzmn	4	0	4	8	6	0	4	22	2	0	5	8	12	0	0	0	0	0	2	0	0	0	0	0	0	0	0	0	0	0	1	1	0	0	0	4	0	0	0	4	0	4	9	5	0	3	20	2
ENSMUSG00000015451	C4a	109	107	33	17	63	25	54	35	57	134	74	59	84	100	32	116	41	141	14	76	115	40	35	57	22	110	94	108	151	107	92	69	70	75	72	65	32	85	54	107	99	35	19	55	26	47	33	65
ENSMUSG00000015452	Ager	332	177	179	110	219	383	102	225	152	46	134	213	159	208	127	130	134	641	64	152	501	101	90	248	912	114	84	102	108	86	212	123	1537	313	82	107	157	189	94	327	163	190	125	193	393	88	210	173
ENSMUSG00000015461	Atf6b	5743	8954	7969	4269	14399	4448	6732	7571	6017	4813	7718	5619	5923	6242	4892	7418	7204	7247	8724	16947	8100	5635	10081	8199	9548	6254	7927	4803	8911	7402	5226	12910	9416	7798	7952	7375	7460	9296	4772	5657	8269	8475	4833	12681	4559	5837	7050	6840
ENSMUSG00000015467	Egfl8	95	182	74	81	108	91	94	66	66	45	139	61	112	91	52	108	103	74	50	172	55	54	91	166	60	225	116	95	99	81	134	87	93	115	94	134	64	104	88	94	168	79	92	95	93	82	61	75
ENSMUSG00000015468	Notch4	14584	1163	1845	1516	1284	692	2024	5121	1615	504	2813	944	2577	1736	596	1552	706	962	1033	672	668	820	3712	365	1260	2889	1473	868	1507	564	1260	1096	1081	3570	1557	2796	828	9180	2778	14364	1074	1962	1716	1131	709	1755	4769	1836
ENSMUSG00000015474	Ppt2	2571	1584	1367	914	1085	726	1132	1264	1969	1037	1052	706	1573	1034	695	1055	837	963	786	2143	904	1017	1479	980	638	752	888	617	1197	1041	2625	1167	1151	1415	741	1311	1256	1760	762	2532	1463	1454	1035	956	744	982	1177	2238
ENSMUSG00000015476	Prrt1	14	13	34	8	28	35	24	20	29	11	22	19	26	39	50	16	16	111	4	58	18	0	51	36	12	23	33	16	39	9	42	29	40	50	43	56	16	36	6	14	12	36	9	25	36	21	19	33
ENSMUSG00000015478	Rnf5	4288	6288	3948	2648	7300	6664	3566	4198	3892	5282	6841	4110	4762	2546	4461	4391	4718	5130	4519	8760	5301	4701	6192	4988	7837	3166	4338	2664	5378	5318	4509	4838	8900	4070	7009	4382	5444	4218	4590	4223	5807	4199	2998	6429	6830	3092	3909	4424
ENSMUSG00000015484	Fam163a	12	0	4	0	4	1009	0	4	0	4	24	4	0	10	18	0	2	2350	2	8	0	0	0	0	56	4	12	2	2	6	0	0	1572	8	0	2	0	0	13	12	0	4	0	4	1034	0	4	0
ENSMUSG00000015488	Cacfd1	4927	4877	2506	3108	3116	3574	5838	6507	4896	4819	7103	6471	2549	2889	7689	4157	4232	8221	4545	5753	7004	3836	4304	4911	6368	9288	2999	3711	3884	4017	3592	5964	7235	3668	8194	4687	4400	4619	3350	4853	4504	2665	3519	2744	3663	5062	6059	5565
ENSMUSG00000015501	Hivep2	1694	2276	4501	2917	3708	1286	4538	3624	2371	1530	7184	2255	3156	2292	2791	3899	1830	3395	2785	3667	1959	2331	5848	1973	2915	3778	2447	2715	1981	3056	2048	3094	4293	4350	2439	4698	3013	1915	1964	1669	2102	4787	3303	3266	1318	3935	3375	2695
ENSMUSG00000015519	RP23-262P15.1	6515	12	0	144	0	0	6	4	8	0	0	751	0	4	18	0	50	0	230	62	0	0	1660	10	0	0	0	16	338	0	0	0	0	6	8	0	1611	6	0	6417	11	0	163	0	0	5	4	9
ENSMUSG00000015522	Arnt	5831	5875	5828	5106	6781	11732	9017	5203	3435	5239	10710	4442	4193	2862	4922	5899	3797	4230	3794	5832	3659	3788	6575	7825	4492	6304	4914	3666	5984	5273	4347	7011	3635	6568	5679	5549	5380	4713	4648	5743	5426	6198	5781	5972	12024	7818	4845	3905
ENSMUSG00000015533	Itga2	1355	507	894	1432	871	3163	5779	3139	116	56	871	296	490	795	5188	1558	1465	838	1962	2378	5810	736	1691	1632	738	891	1038	1371	1164	762	897	454	1563	1080	218	2315	1274	920	6056	1335	468	951	1621	767	3242	5011	2923	132
ENSMUSG00000015536	Mocs2	2845	2053	4034	2621	3108	4846	3634	4299	1642	795	3348	2973	1447	1818	2410	2150	1660	2792	2082	3703	4330	1373	2100	3756	3011	3370	1645	2407	1728	2294	2841	1558	2523	1453	2650	4227	1894	1396	4084	2802	1896	4290	2967	2737	4967	3151	4003	1867
ENSMUSG00000015542	Nat9	1415	1706	885	947	1712	1359	1381	1524	1242	1043	773	1546	1412	907	1237	1976	1763	1340	2687	774	1710	286	2416	1424	2323	3981	607	1039	1329	727	1236	1984	2116	1486	1951	2112	2421	870	890	1394	1575	941	1072	1508	1393	1197	1419	1412
ENSMUSG00000015568	Lpl	3243	576	2142	572	3332	5409	2480	2298	1223	1268	1236	1776	1358	10562	6084	2569	2786	3885	617	492	3118	928	904	1056	3200	1442	688	1308	3081	828	688	1828	17378	1636	717	3977	1334	1242	840	3194	532	2278	648	2934	5544	2150	2140	1390
ENSMUSG00000015575	Atp6v0e	11943	8644	7017	6609	5072	6165	5638	7276	9160	9258	13628	4616	4793	6165	7160	7340	5399	6315	7112	8036	8328	5555	10129	10235	7876	8709	10875	5351	7340	6478	10932	9170	10028	5464	9722	10105	8714	7401	9599	11763	7983	7463	7483	4467	6319	4889	6775	10413
ENSMUSG00000015579	Nkx2-5	0	12	0	0	0	0	0	0	0	2	0	0	0	46	0	0	0	0	0	0	0	0	0	0	8	0	0	0	0	0	12	30	6	4	0	0	0	0	0	0	11	0	0	0	0	0	0	0
ENSMUSG00000015597	Zfp318	1946	1680	1848	1004	2942	1815	3111	1562	2090	4845	1496	946	1566	1039	1285	2431	1784	1612	1214	3363	1344	2149	1837	1587	2946	2167	1626	1697	2092	2248	1713	5146	1790	1172	1384	2692	1910	1841	1012	1917	1551	1965	1137	2591	1860	2697	1455	2376
ENSMUSG00000015599	Ttbk1	48	2	10	0	10	14	16	0	22	4	20	2	16	20	16	12	2	50	6	4	0	0	0	50	8	3	2	1	6	14	16	23	16	0	2	2	0	0	0	47	2	11	0	9	14	14	0	25
ENSMUSG00000015605	Srf	5888	7374	9515	6565	7339	4946	7513	6928	5277	4774	5652	5089	5389	5833	6261	6699	3826	3400	4854	9708	5068	5026	10334	3245	5298	6331	7021	4206	5197	10195	7169	10711	5299	6154	4280	4620	4447	6349	4623	5799	6810	10120	7433	6463	5069	6514	6451	5999
ENSMUSG00000015619	Gata3	1150	7851	1603	1592	3498	4230	11112	5795	124	2070	1318	459	1601	2013	2298	5049	5249	898	3369	3973	3638	5456	2530	2192	3821	4941	1699	1921	7013	3177	1317	9644	3421	1544	4016	6561	3161	1394	2646	1133	7250	1705	1802	3081	4335	9635	5396	141
ENSMUSG00000015627	Gata5	0	0	0	0	0	0	0	0	0	0	10	0	0	2	0	0	0	6	0	1	2	0	0	0	1	0	0	0	10	0	7	0	8	0	0	0	6	24	0	0	0	0	0	0	0	0	0	0
ENSMUSG00000015647	Lama5	9270	14564	4072	11021	8075	8795	15372	4589	12296	23841	34473	33335	4559	14130	26114	19035	5337	13294	13219	20505	23675	10637	13728	15311	13049	17587	10691	30493	15283	18628	16951	32051	17406	7959	2563	13076	8584	13429	10946	9130	13450	4331	12478	7112	9014	13329	4273	13977
ENSMUSG00000015652	Steap1	108	82	620	556	10	30	184	112	2	2	984	106	179	252	37	203	42	44	115	40	74	112	220	77	212	98	36	255	104	36	74	8	232	164	172	112	96	111	22	106	76	659	629	9	31	160	104	2
ENSMUSG00000015653	Steap2	727	654	1966	2752	130	132	2699	772	48	28	4049	194	312	962	100	860	132	108	826	420	175	370	934	630	173	303	147	1107	1359	571	706	152	48	1504	48	921	749	1112	66	716	604	2091	3116	114	135	2340	719	55
ENSMUSG00000015656	Hspa8	84964	127912	98373	117373	110940	87413	98923	140612	68289	101719	128271	93371	104434	85704	111612	161459	86364	110608	101544	117049	108815	86073	162210	93868	87709	125998	90727	86634	79946	69772	98272	160422	79039	92861	100808	108045	102081	78499	77615	83685	118127	104624	132888	97703	89592	85774	130935	77627
ENSMUSG00000015659	Serac1	425	499	452	255	438	272	450	253	749	1215	666	240	187	384	354	577	304	277	334	602	555	437	385	516	418	837	459	587	626	470	171	1399	234	371	320	471	404	386	330	419	461	481	289	386	279	390	236	851
ENSMUSG00000015665	Awat1	0	0	0	0	0	0	0	0	0	6	6	12	0	0	0	0	0	0	0	0	0	0	0	0	2	2	0	0	2	0	0	2	10	0	0	0	10	0	3	0	0	0	0	0	0	0	0	0
ENSMUSG00000015668	Pdzd11	2317	1726	3958	2258	3330	2153	2169	1862	1763	2014	3546	2408	1753	1056	2782	2082	2282	3435	2388	2098	1900	1385	3341	1776	2864	2424	844	1820	1827	1372	1830	2525	4053	1949	2396	2454	1949	1805	2058	2282	1594	4209	2556	2933	2207	1881	1734	2004
ENSMUSG00000015671	Psma2	12005	6400	11878	9516	13107	12482	12217	13098	10138	4771	13268	16206	10430	7052	12965	7072	14508	12243	6566	11394	15972	9393	17450	15024	14609	9511	8801	5803	5925	11078	20961	11660	14818	11423	12157	16708	14014	9673	18768	11824	5910	12633	10774	11543	12793	10593	12197	11524
ENSMUSG00000015672	Mrpl32	1637	1044	1530	1356	1600	1926	1646	1769	1760	612	1474	1834	1554	984	1734	1094	2042	1782	744	1658	2206	1328	2260	1522	1656	1216	1464	770	788	1672	2656	1614	1533	1254	1328	1986	1686	1486	1402	1612	964	1627	1535	1409	1974	1427	1647	2001
ENSMUSG00000015697	Setdb1	4775	5084	4840	3683	7541	10207	8745	6558	4062	5424	7156	4696	6245	3194	4710	7108	4554	3259	3561	6657	4163	4170	4623	7456	4175	5036	3956	3479	6101	5632	4879	5925	3765	5210	4577	6027	4610	5051	4016	4703	4695	5148	4170	6641	10461	7583	6107	4617
ENSMUSG00000015702	Anxa9	216	100	205	206	197	509	709	224	239	812	1059	1190	600	113	281	231	137	202	573	390	137	330	633	541	264	802	199	298	122	272	1276	66	453	239	276	1545	268	245	474	213	92	218	233	173	522	615	209	272
ENSMUSG00000015709	Arnt2	910	1097	313	83	809	266	4016	2291	3292	6112	589	2502	1563	426	122	158	1206	626	2556	1229	228	4446	1348	2794	163	4472	80	648	951	3191	1303	5680	991	1441	1908	786	1264	560	735	896	1013	333	94	712	273	3482	2133	3742
ENSMUSG00000015711	Prune	2845	2835	3077	6113	3665	9114	4517	4064	2172	2846	9584	3422	4298	1472	4361	3896	2439	2035	2508	2758	3622	2077	3705	6558	2423	5036	2858	2806	2360	2671	3853	4074	2170	4295	4226	3481	3451	3052	3665	2802	2618	3273	6921	3228	9341	3917	3784	2469
ENSMUSG00000015714	Cers2	13912	10828	15235	18346	13920	19036	26374	12837	10740	19004	30784	8155	17159	6727	12228	13615	10691	6709	12627	14157	11101	11587	18543	29781	8441	17737	10539	10676	13009	10655	13140	10404	9922	15703	12922	19001	12538	9592	10765	13703	10000	16203	20771	12259	19511	22868	11954	12209
ENSMUSG00000015721	Nlrp5	0	0	0	0	10	0	0	0	0	0	1	0	0	0	0	0	0	0	0	0	0	0	0	0	0	0	0	0	0	0	0	0	0	0	0	0	0	0	0	0	0	0	0	9	0	0	0	0
ENSMUSG00000015733	Capza2	11928	12051	16970	313957	14234	16036	14614	18591	12029	10611	16694	16985	12607	12740	16743	14300	8828	10537	15926	13730	11910	15281	16782	13289	15472	81583	14928	12751	11387	12514	9420	19918	23071	10915	13304	36238	12509	16181	9486	11748	11129	18048	355457	12536	16436	12671	17312	13674
ENSMUSG00000015745	Plekho1	9785	1159	5711	2319	3345	3316	4591	2578	1338	1948	15891	3462	3587	3050	3115	3154	1788	2960	1412	928	1759	3934	2469	8254	1309	3221	2034	2146	1675	1883	4368	4121	2056	6451	802	3855	1567	1690	1074	9638	1070	6074	2626	2946	3399	3981	2401	1521
ENSMUSG00000015747	Vps45	1817	1897	1794	2101	2485	4146	2798	2219	1480	1913	3191	1435	1883	918	1610	1690	1900	1924	1476	1844	1895	1140	2448	3113	1888	2474	1053	1223	2004	1150	1785	1540	1626	1192	1962	2368	1872	1560	1266	1790	1752	1908	2379	2189	4249	2426	2066	1682
ENSMUSG00000015748	Prpf3	3698	3441	4517	4718	6597	10456	5138	3345	3287	3828	5584	3241	2999	2783	3942	5128	3167	2035	2783	4406	4168	3823	3894	4555	3948	4488	2825	2328	3396	3561	3984	4075	2724	3260	2786	2326	3086	3617	2779	3642	3178	4804	5342	5810	10717	4455	3115	3736
ENSMUSG00000015749	Anp32e	9776	9486	10035	9862	16892	22328	12648	12161	4900	13281	14963	11209	15242	8258	11524	12673	9046	4465	7684	14782	7102	11267	9516	13772	8414	8293	6911	6633	7072	10330	12173	10818	8361	15100	9944	8305	9254	9376	6666	9629	8760	10673	11166	14877	22885	10967	11324	5570
ENSMUSG00000015750	Aph1a	6375	5884	6221	4833	9072	13734	8719	6452	5755	6895	10220	3646	5518	2854	4892	6232	5703	4647	5359	6093	5614	4902	7066	9096	6161	8408	4239	3905	5854	5667	6585	5918	5676	5158	5920	6809	6237	5273	5633	6279	5434	6616	5472	7990	14076	7560	6008	6542
ENSMUSG00000015755	Tab2	12288	9661	12203	16103	12798	4581	16695	7942	5619	11858	9030	8436	10299	5861	6209	11492	10609	10761	11654	10411	6505	4616	18537	7501	13248	6514	3948	8757	6961	9514	5973	10638	20860	17259	8535	11684	14427	6919	6310	12103	8922	12978	18232	11271	4695	14476	7395	6387
ENSMUSG00000015757	Ppil4	2198	1576	2842	4584	3378	1155	2738	1460	932	2596	2368	1837	2774	1482	1567	3958	2219	2676	2112	1765	1746	1222	3051	1130	3267	1869	928	1913	1753	1849	1096	2139	3380	2754	1562	2155	2754	1448	1380	2165	1455	3023	5190	2975	1184	2374	1360	1059
ENSMUSG00000015759	Cnih1	4747	3692	3350	3084	3982	1619	6088	6386	5547	2855	3696	3368	3770	3130	3473	4307	3713	2962	2639	5267	2434	3064	3508	3710	3954	1859	2348	2743	3917	3625	7511	4206	4224	4826	3294	4204	3330	2341	2051	4676	3410	3563	3492	3507	1659	5279	5947	6306
ENSMUSG00000015766	Eps8	18965	8718	5766	14284	1314	434	2662	16989	12306	3164	27698	36179	13378	7771	1352	2990	356	895	7493	9345	5897	9183	10145	13185	750	2575	6885	3645	4983	9959	19155	13113	2433	15466	9348	2002	5474	5372	848	18680	8051	6132	16172	1157	445	2308	15820	13989
ENSMUSG00000015776	Med22	6202	6172	5401	5196	5885	6355	8756	8426	4906	6452	7471	13399	3635	5601	8487	7221	6807	7553	3893	6866	6998	6764	3753	6620	9749	6561	3760	4304	6996	6349	6369	9392	8501	5892	8559	7558	7463	6525	3532	6109	5700	5744	5883	5183	6513	7592	7846	5577
ENSMUSG00000015787	Abo	0	0	0	0	2	0	0	0	0	0	0	0	0	0	0	0	2	0	0	0	0	0	0	0	0	0	0	0	0	2	0	0	2	0	0	0	0	0	0	0	0	0	0	2	0	0	0	0
ENSMUSG00000015790	Surf1	2228	3800	2260	2208	1707	2267	2395	2434	2825	3908	3612	4674	1498	2382	3066	3519	2938	4310	1516	3042	3177	2136	2274	2461	6053	3259	2288	1741	2270	2209	2089	3913	3809	2159	4159	4065	3135	3165	2497	2194	3509	2404	2500	1503	2324	2077	2266	3211
ENSMUSG00000015804	Med28	4675	5306	4769	4542	5249	3351	5596	6430	6178	6269	6488	6798	5400	4264	4668	5386	3591	6240	4120	4218	6005	3162	6612	5831	5882	5312	4997	2080	3279	5014	6135	3319	7216	4596	3208	4389	5163	4253	4505	4605	4900	5072	5142	4623	3435	4852	5987	7023
ENSMUSG00000015806	Qdpr	3564	4708	3775	1786	4139	2115	4992	5731	5908	5109	7328	5189	4793	2973	4031	4979	4191	4735	3492	3139	2832	3269	5772	6830	6582	4431	2731	1288	3035	4899	5523	2872	4210	5220	2755	4197	4866	2748	3496	3510	4348	4015	2022	3645	2168	4328	5337	6716
ENSMUSG00000015812	Gnrh1	19	22	35	17	12	10	45	7	4	19	47	19	30	25	42	75	40	21	28	12	6	4	25	57	16	18	11	40	19	26	15	8	14	14	16	14	10	24	22	19	20	37	19	11	10	39	7	5
ENSMUSG00000015829	Tnr	10	8	0	0	12	2	0	0	0	0	6	0	0	4	0	10	2	2	0	0	4	2	0	0	0	0	6	0	0	0	4	4	5	6	2	0	0	4	0	10	7	0	0	11	2	0	0	0
ENSMUSG00000015837	Sqstm1	20566	33647	30615	17972	13653	17388	15868	20804	16904	27433	33619	21752	15020	10830	27511	18770	10057	25026	42162	21082	19856	13121	43841	17203	33456	37464	27441	31778	20075	13286	22229	39013	24228	16236	20003	17814	31367	16787	34654	20256	31073	32560	20348	12024	17821	13759	19372	19215
ENSMUSG00000015839	Nfe2l2	4878	4289	12126	6326	6994	6823	7053	6219	6486	10076	17022	9266	3419	3881	6038	7773	4534	8028	3275	5743	6786	4218	5554	4395	5105	5772	4405	4578	4412	4591	5807	6018	8067	6747	3702	10095	5622	5776	3968	4805	3961	12896	7162	6160	6993	6115	5791	7373
ENSMUSG00000015843	Rxrg	2326	40	20	0	0	6	42	118	45	0	2	2	54	86	4	0	0	2	10	10	4	0	0	8	11	0	0	0	0	287	66	0	0	56	124	20	340	34	0	2291	37	21	0	0	6	36	110	51
ENSMUSG00000015846	Rxra	6539	12966	6764	5437	6180	7805	10609	12220	8439	8855	11727	20888	3193	6725	5296	8521	7838	7737	4687	11625	7408	8192	5037	8451	6986	10379	4865	4287	8136	9625	4085	12017	7529	5947	14049	9693	9181	12168	4850	6441	11974	7194	6156	5443	8000	9199	11379	9593
ENSMUSG00000015850	Adamtsl4	634	510	3000	7465	409	909	834	426	142	2488	4179	356	688	1057	1706	2187	282	586	1183	1247	474	330	851	926	144	3872	2362	1523	386	411	786	731	664	1153	277	1317	524	1128	821	624	471	3191	8452	360	932	723	397	161
ENSMUSG00000015852	Fcrls	6281	2395	37070	3123	9579	7227	6042	7518	3477	3817	1873	3023	7549	3320	1357	3268	3229	10047	3445	1222	8490	3336	2740	2476	9707	6995	534	4923	4614	1558	2321	5410	7480	1748	3852	6554	2268	1546	2002	6186	2212	39425	3536	8436	7407	5239	7001	3952
ENSMUSG00000015854	Cd5l	36	18	96	10	94	122	56	760	433	79	17	45	1332	118	34	8	12	3550	16	2	5308	76	6	26	600	155	0	10	70	44	15	156	174	20	55	154	24	50	14	35	17	102	11	83	125	49	708	492
ENSMUSG00000015869	Prpsap1	5966	5165	4940	10237	6218	4382	9615	4386	4419	5528	10120	4950	4338	4670	4763	10426	6623	3720	10898	6972	5621	2568	8022	12644	6603	7783	5295	7307	7508	3866	5082	12200	5124	11681	5157	10719	12129	5950	5438	5876	4770	5254	11590	5476	4491	8337	4084	5023
ENSMUSG00000015879	Fam184b	1167	18	10	0	0	0	4	4	10	7	17	0	18	18	4	22	0	0	2	0	0	10	12	120	0	8	4	0	6	178	0	24	5	10	6	0	0	4	20	1149	17	11	0	0	0	3	4	11
ENSMUSG00000015880	Ncapg	2006	2589	2128	3498	2884	1429	2829	4764	2560	3105	2378	5426	2812	2429	2468	3548	1842	1150	1634	3810	2907	2921	2445	3499	2600	498	1679	942	955	3379	2299	3262	2218	3306	2198	2302	1928	2520	1802	1976	2391	2263	3960	2540	1465	2453	4436	2910
ENSMUSG00000015882	Lcorl	759	1492	1075	1220	764	574	1384	1854	2277	1201	917	1248	1242	1035	1069	1292	977	964	790	935	1286	932	1822	1373	776	691	1288	694	1112	1401	616	1262	878	1150	1428	1039	898	1216	604	748	1378	1143	1381	673	588	1200	1726	2588
ENSMUSG00000015889	Lta4h	3163	3660	2547	2456	2316	2240	3563	4540	3513	2618	2018	4387	3254	2474	2801	2827	1837	2857	2049	3512	2064	2324	5502	2728	2001	4089	2544	2604	2601	2525	2808	5155	2391	3374	3210	4838	4171	2391	2561	3115	3380	2709	2781	2040	2296	3089	4228	3993
ENSMUSG00000015890	Amdhd1	4	14	2	0	2	0	2	2	2	0	2	26	7	2	2	12	4	12	2	2	6	14	18	30	0	16	2	6	8	22	19	6	1	14	0	0	0	2	4	4	13	2	0	2	0	2	2	2
ENSMUSG00000015932	Dstn	14673	33977	11975	18909	17823	25302	32689	19638	13174	23752	26338	25881	14341	21024	42747	27290	14020	14443	21917	41141	26560	19807	41759	24874	27406	16633	21738	15000	15111	21191	19029	30750	33280	18344	12426	30294	21803	10627	16515	14452	31378	12736	21408	15696	25933	28344	18287	14975
ENSMUSG00000015937	H2afy	9732	9178	10591	11763	17780	12002	13521	15178	10379	5916	19844	14239	8416	7979	8643	11957	10010	7312	6815	16954	15754	11588	15147	14709	16756	13232	7742	6235	6650	13425	15455	8337	16010	13385	12700	9094	15118	9309	10258	9586	8476	11264	13318	15659	12301	11724	14133	11798
ENSMUSG00000015942	Gtf2ird2	832	1793	1272	563	2812	1399	1126	677	756	1157	1839	1374	1393	891	1174	1798	1064	2296	1282	1469	1251	963	1230	1715	1395	1556	1796	952	931	1585	1012	1004	2456	1438	1080	1127	963	1062	1421	819	1656	1353	637	2476	1434	976	630	859
ENSMUSG00000015943	Bola1	1501	1273	698	1015	1570	3585	1854	1843	1195	1174	2721	2324	2145	665	1459	1259	913	1007	1169	1082	1089	657	1921	2084	1405	1912	776	968	661	1069	1768	1022	1583	1385	1576	1571	1468	1007	747	1478	1176	742	1149	1383	3674	1608	1716	1358
ENSMUSG00000015944	Gatsl2	2644	1704	2697	974	1711	860	2020	1780	1360	634	735	486	1229	940	990	1920	686	3729	1132	968	2342	580	1856	3386	3298	1502	825	1472	1818	580	1136	2028	5254	1770	706	876	2230	1962	772	2604	1574	2868	1103	1507	881	1751	1658	1546
ENSMUSG00000015947	Fcgr1	1491	1027	7694	1536	4014	2521	1413	1311	647	937	2048	876	1735	3059	1832	3154	1491	3825	1143	676	2238	944	1465	817	1174	2134	1806	1827	1764	369	954	691	2496	1087	642	5393	1904	565	1415	1469	948	8183	1739	3535	2584	1225	1221	735
ENSMUSG00000015950	Ncf1	1920	1214	10735	2130	6983	8231	2748	2375	1091	2519	4436	885	5098	3870	8299	4989	3518	18551	2452	1607	6041	1479	2473	1076	15782	4126	2028	4546	2048	522	1282	1167	42144	1210	1072	5960	2375	986	1733	1891	1121	11417	2412	6150	8436	2383	2212	1240
ENSMUSG00000015957	Wnt11	202	426	293	198	194	2303	467	160	58	34	48	138	171	310	2096	513	135	5987	91	267	938	410	408	180	2520	858	54	1239	76	30	32	142	7777	222	66	934	50	133	16	199	393	312	224	171	2360	405	149	66
ENSMUSG00000015961	Adss	6246	9150	7363	10275	7924	5132	7521	11273	5043	4346	13987	11240	5970	7873	8023	11311	4713	6124	8066	8638	4406	3114	12485	11205	8988	5196	8098	8153	8286	8614	7150	11887	6372	11303	9348	11612	10666	11205	7698	6152	8450	7831	11633	6979	5260	6521	10497	5733
ENSMUSG00000015962	AC115818.1	4	32	52	221	22	85	4	8	0	0	42	24	0	116	12	361	29	35	145	189	6	8	392	120	14	98	88	218	27	18	12	2	16	28	117	234	56	66	52	4	30	55	250	19	87	3	7	0
ENSMUSG00000015966	Il17rb	108	87	43	41	354	219	94	124	31	74	12	97	85	122	185	206	80	596	98	169	281	96	108	397	419	134	99	726	146	207	71	93	206	52	83	86	136	96	118	106	80	46	46	312	224	82	115	35
ENSMUSG00000015968	Cacna1d	306	160	929	106	2283	946	485	217	105	202	159	245	324	269	399	313	575	983	256	236	473	180	234	999	597	525	213	569	454	256	493	203	990	199	157	702	448	470	269	301	148	988	120	2011	970	421	202	119
ENSMUSG00000015970	Chdh	1635	4503	1681	1983	9509	6753	2203	5229	2489	2154	474	2521	1626	2253	4885	5996	4644	12254	2961	8144	9936	3192	3766	11245	16024	4260	6614	19831	7546	6734	2342	4042	7392	1886	6655	5510	4164	2802	4876	1610	4159	1788	2245	8374	6921	1910	4869	2829
ENSMUSG00000015971	Actr8	2377	2544	1312	1374	2471	1693	2712	3091	3302	1684	1773	3210	1834	1935	1883	3516	1951	2306	1202	3595	2997	2246	2384	3847	2276	2518	2599	7196	3138	2777	3364	2468	3284	2703	2031	2868	2189	1512	1606	2341	2349	1395	1556	2176	1735	2352	2878	3754
ENSMUSG00000015980	Lrrc27	136	202	200	59	142	101	85	171	107	316	190	116	205	48	128	111	93	268	142	127	202	70	252	97	91	278	82	164	62	166	127	196	258	174	278	219	109	78	80	134	187	213	67	125	104	74	159	122
ENSMUSG00000015981	Stk32c	34	6	86	16	25	20	71	26	20	10	44	4	28	122	57	39	14	175	2	2	36	24	32	18	20	36	50	14	22	36	11	16	28	32	10	68	20	46	12	33	6	91	18	22	20	62	24	23
ENSMUSG00000015994	Fnta	4320	5715	3069	7028	4500	2957	5127	5638	7081	2753	3510	4330	5102	4326	4887	3527	5493	3087	4414	2664	4019	4466	6005	5072	2850	3766	4431	3432	5586	4257	6123	7776	4450	2481	5681	7588	5443	4651	5142	4255	5278	3264	7957	3963	3031	4446	5250	8049
ENSMUSG00000016018	Skiv2l2	5232	6192	5986	11344	6142	9151	8844	12190	3153	3405	7566	7013	4185	4685	3661	5945	3058	3680	3246	12300	9601	3861	4416	7497	7658	7273	6515	5987	4156	8559	5888	6061	4366	3969	7174	4236	3412	4441	8035	5153	5718	6366	12843	5409	9379	7668	11351	3584
ENSMUSG00000016024	Lbp	13789	4430	1586	6342	1791	224	5874	4655	14385	29866	6982	4347	1584	6031	752	4853	570	1355	2898	10761	1027	450	3148	2024	619	1334	6727	6538	936	2702	7196	4003	463	6799	6468	9178	6404	7370	2562	13581	4091	1687	7180	1577	230	5093	4335	16352
ENSMUSG00000016028	Celsr1	1816	8472	4793	4597	17130	11743	4036	9439	8530	8752	5748	3751	3500	2401	6991	7497	6521	19094	5158	13994	21869	6300	2271	10559	23863	1578	4696	9197	9960	3126	3268	19735	15732	4303	10053	4149	3213	3121	3414	1789	7824	5098	5205	15086	12036	3500	8789	9696
ENSMUSG00000016087	Fli1	691	234	1360	254	681	626	789	553	218	165	384	235	591	738	499	395	304	834	296	178	398	269	490	168	292	520	399	408	470	92	202	212	355	331	138	818	265	220	170	681	216	1446	288	600	642	684	515	248
ENSMUSG00000016128	Stard13	6814	957	1293	1422	1309	465	2109	1645	2940	888	4406	1633	2015	1510	957	860	356	496	948	258	482	1473	867	2550	409	822	1824	839	774	1953	2034	492	316	2116	357	872	862	364	553	6711	884	1375	1610	1153	477	1829	1532	3342
ENSMUSG00000016150	Tenm1	2	6	6	2	7	2	38	4	0	0	82	2	0	4	8	18	56	257	70	0	1588	40	26	12	1833	0	0	2	0	20	46	18	27	26	2	4	8	4	12	2	6	6	2	6	2	33	4	0
ENSMUSG00000016179	Camk1g	12	2	14	9	6	21	28	40	2	0	21	4	4	19	0	3	10	8	1	0	0	6	10	6	0	32	12	17	0	0	0	0	2	4	2	48	24	15	0	12	2	15	10	5	22	24	37	2
ENSMUSG00000016181	Diexf	3306	2680	1569	1700	2181	1212	1916	2455	1871	955	1794	1929	1818	1990	1381	2279	3236	1212	1314	2067	1341	924	1906	2868	1233	1611	1427	1382	1159	2407	2157	2867	921	2258	2994	1672	2233	3667	1307	3256	2475	1669	1925	1921	1242	1661	2286	2127
ENSMUSG00000016194	Hsd11b1	323	1852	498	134	108	80	282	134	483	76	198	66	128	1627	236	110	62	396	98	232	130	68	662	60	208	312	106	142	75	258	532	528	72	294	456	1436	338	2872	126	318	1710	530	152	95	82	245	125	549
ENSMUSG00000016200	Syt14	10	18	2	0	2	2	2	0	2	0	5	12	0	8	116	2	10	6	0	0	28	0	10	210	2	2	4	0	9	2	11	4	4	0	0	8	2	12	8	10	17	2	0	2	2	2	0	2
ENSMUSG00000016206	H2-M3	768	1723	2255	938	2428	1120	878	661	1184	351	506	266	752	2658	1168	1948	882	3026	1377	1582	2523	295	1705	1159	2670	883	1577	746	1532	717	588	301	2310	786	157	1250	2090	769	685	756	1591	2398	1062	2138	1148	761	616	1346
ENSMUSG00000016239	Lonrf3	605	334	391	32	925	90	42	889	2022	1457	24	720	392	20	782	366	20	276	205	719	910	69	816	618	161	32	30	211	60	737	353	48	189	296	594	84	250	536	8	596	308	416	36	815	92	36	828	2298
[truncated: 52,015 more rows]
[truncated: 34 more columns]

## Sheet: HETvsWT
Id	Gene	FoldChange	log2FoldChange	stat	pvalue	padj	dispGeneEst	dispFit	dispMAP	dispersion	betaConv	maxCooks
[truncated: 53,715 more rows]

## Sheet: HOMvsHET
Id	Gene	FoldChange	log2FoldChange	stat	pvalue	padj	dispGeneEst	dispFit	dispMAP	dispersion	betaConv	maxCooks
[truncated: 53,715 more rows]

[truncated: 1 more sheets: HOMvsWT]
