# Supplementary material for: Conditional in vivo deletion of LYN kinase has little effect on a BRCA1 loss-of-function-associated mammary tumour model
Source: Dis Model Mech. 2024 Jan 25;17(1):dmm050211. doi: 10.1242/dmm.050211 (PMC10846530; doi:10.1242/dmm.050211)
Supplement: Table S7. Raw and normalised RNAseq counts from the 13 tumours with the highest Lyn RNAseq expression counts (Lyn high tumours) and the 13 tumours with the lowest Lyn RNAseq expression counts (Lyn low tumours) and analysis of differential expression of genes across Lyn high and Lyn low groups. [file dmm-17-050211-TableS7.xlsx]

## Sheet: Lyn_counts
Id	Gene	WT.03	HOM.70	HET.25	HET.19	WT.20	HET.08	WT.21	HET.07	HET.06	HOM.13	WT.59	WT.41	WT.39	WT.04	HET.31	WT.02	WT.40	WT.60	HOM.37	HET.29	HOM.74	HOM.55	HOM.38	HOM.56	HOM.73	HOM.35	norm.WT.03	norm.HOM.70	norm.HET.25	norm.HET.19	norm.WT.20	norm.HET.08	norm.WT.21	norm.HET.07	norm.HET.06	norm.HOM.13	norm.WT.59	norm.WT.41	norm.WT.39	norm.WT.04	norm.HET.31	norm.WT.02	norm.WT.40	norm.WT.60	norm.HOM.37	norm.HET.29	norm.HOM.74	norm.HOM.55
ENSMUSG00000000001.4	Gnai3	17006	21539	11293	14692	24032	21040	19670	14801	14739	13174	24697	11515	26214	17217	13498	13698	9859	10220	12171	16592	14624	14225	17767	16293	14881	14686	17874	17310	11155	17472	20912	23458	19978	15883	15532	15924	19479	13017	22302	19318	15868	12548	9078	8504	12924	14778	17481	12771
ENSMUSG00000000003.15	Pbsn	0	0	0	0	0	0	0	0	0	0	0	2	0	0	0	0	0	0	0	0	0	0	0	0	0	0	0	0	0	0	0	0	0	0	0	0	0	2	0	0	0	0	0	0	0	0	0	0
ENSMUSG00000000028.14	Cdc45	3097	1040	1203	1598	2938	1790	1728	2099	1509	1140	2519	1553	1028	3320	1156	2891	2205	4069	2023	2401	1312	2376	1271	1245	1839	1067	3255	836	1188	1900	2557	1996	1755	2252	1590	1378	1987	1756	875	3725	1359	2648	2030	3386	2148	2138	1568	2133
ENSMUSG00000000031.16	H19	4130	3198	2007	391	608	1057	1189	21744	2112	22067	251	1484	12160	11182	4676	29002	13747	2127	10194	1193	32	6324	464	1280	355	104598	4341	2570	1983	465	529	1178	1208	23333	2226	26673	198	1678	10345	12547	5497	26566	12658	1770	10825	1063	38	5678
ENSMUSG00000000037.16	Scml2	226	658	30	216	502	36	108	12	134	86	22	443	342	138	238	169	536	158	349	254	118	568	590	348	458	168	238	529	30	257	437	40	110	13	141	104	17	501	291	155	280	155	494	131	371	226	141	510
ENSMUSG00000000049.11	Apoh	56	169	14	98	34	21	52	13	32	26	7	21	14	29	8	18	29	2	30	65	68	5	30	13	43	17	59	136	14	117	30	23	53	14	34	31	6	24	12	33	9	16	27	2	32	58	81	4
ENSMUSG00000000056.7	Narf	4800	5911	3118	4147	6615	6612	3845	2779	4268	9195	4111	3867	9542	4702	2159	5117	9322	5482	3955	6957	6051	4941	9320	5234	3374	3961	5045	4750	3080	4932	5756	7372	3905	2982	4498	11114	3243	4371	8118	5276	2538	4687	8583	4561	4200	6196	7233	4436
ENSMUSG00000000058.6	Cav2	5276	7968	1694	1837	1330	2392	1994	5566	5500	4803	9181	17525	4913	96206	8484	3873	19413	7597	4876	4532	3354	6824	6391	8108	7607	6551	5545	6403	1673	2185	1157	2667	2025	5973	5796	5806	7241	19810	4180	107949	9974	3548	17875	6321	5178	4036	4009	6127
ENSMUSG00000000078.7	Klf6	8647	14140	17149	15586	6689	24789	11715	7340	7429	13906	19885	5222	8666	17052	7502	5309	6372	3607	8211	14802	7897	8534	15605	6080	7912	8634	9089	11364	16940	18535	5821	27638	11899	7876	7829	16809	15684	5903	7373	19133	8819	4863	5867	3001	8719	13183	9440	7662
ENSMUSG00000000085.16	Scmh1	4011	1688	2136	1787	2438	895	2735	4155	3375	1671	6502	4221	3331	2627	1301	4489	3701	4657	6043	2642	5835	5786	2088	2378	7131	2246	4216	1357	2110	2125	2121	998	2778	4459	3557	2020	5128	4771	2834	2948	1529	4112	3408	3875	6417	2353	6975	5195
ENSMUSG00000000088.7	Cox5a	6504	17535	6452	4600	3817	7410	4646	5112	5387	3769	6601	7501	7370	8079	4087	5184	5688	6346	5489	6079	4139	6809	6692	8802	5364	5438	6836	14092	6373	5470	3321	8262	4719	5486	5677	4556	5206	8479	6270	9065	4805	4749	5237	5280	5829	5414	4948	6113
ENSMUSG00000000093.6	Tbx2	68	284	186	73	250	56	188	1197	2628	105	892	242	612	98	858	220	218	2023	1465	198	12	3005	1724	96	966	611	71	228	184	87	218	62	191	1284	2769	127	704	274	521	110	1009	202	201	1683	1556	176	14	2698
ENSMUSG00000000094.12	Tbx4	0	67	0	0	7	0	0	2	0	0	0	0	4	2	0	10	14	2	0	0	0	2	0	0	19	0	0	54	0	0	6	0	0	2	0	0	0	0	3	2	0	9	13	2	0	0	0	2
ENSMUSG00000000103.12	Zfy2	0	0	0	0	0	0	0	0	0	0	0	0	0	0	0	0	0	0	0	0	0	0	0	0	0	0	0	0	0	0	0	0	0	0	0	0	0	0	0	0	0	0	0	0	0	0	0	0
ENSMUSG00000000120.6	Ngfr	22	174	74	34	106	109	8	56	52	14	14191	30	286	6	80	2	42	72	290	10	68	318	34	4	24	46	23	140	73	40	92	122	8	60	55	17	11193	34	243	7	94	2	39	60	308	9	81	286
ENSMUSG00000000125.5	Wnt3	0	0	2	2	0	2	0	0	0	0	10	4	0	0	0	0	0	0	2	0	0	0	0	0	0	0	0	0	2	2	0	2	0	0	0	0	8	5	0	0	0	0	0	0	2	0	0	0
ENSMUSG00000000126.11	Wnt9a	92	1530	366	80	214	94	226	394	318	268	58	106	694	382	356	572	216	192	111	173	60	261	138	100	173	74	97	1230	362	95	186	105	230	423	335	324	46	120	590	429	419	524	199	160	118	154	72	234
ENSMUSG00000000127.14	Fer	2036	1813	1325	1333	2546	1784	1298	1342	1379	1305	3224	2545	1979	2020	1741	1867	1958	2186	1929	2773	1482	1967	3815	2392	1992	1960	2140	1457	1309	1585	2215	1989	1318	1440	1453	1577	2543	2877	1684	2267	2047	1710	1803	1819	2048	2470	1772	1766
ENSMUSG00000000131.15	Xpo6	8174	9256	6990	5960	12413	6349	6526	4441	4486	5167	8671	4047	5089	6748	5464	7292	4201	4777	2594	5765	4007	9121	9021	4114	3742	8431	8591	7439	6905	7088	10801	7079	6628	4766	4727	6246	6839	4575	4329	7572	6423	6680	3868	3975	2754	5135	4790	8189
ENSMUSG00000000134.17	Tfe3	6925	5478	5492	4612	7007	6017	3756	3574	4003	3836	7043	3652	5232	4985	3780	3688	4706	2961	4728	4227	5034	4229	6029	4806	4815	4320	7279	4402	5425	5485	6097	6709	3815	3835	4218	4637	5555	4128	4451	5593	4444	3378	4333	2464	5020	3765	6018	3797
ENSMUSG00000000142.15	Axin2	1830	1766	1039	1663	739	1540	5075	212	142	616	457	46	374	142	136	343	80	555	232	64	109	1580	775	81	176	136	1923	1419	1026	1978	643	1717	5155	227	150	745	360	52	318	159	160	314	74	462	246	57	130	1419
ENSMUSG00000000148.17	Brat1	1654	3822	4045	1661	2565	1790	2903	2239	2577	1906	3363	3374	2117	1296	2194	2603	2834	5593	3152	2007	1926	2980	5189	3180	2230	3700	1738	3072	3996	1975	2232	1996	2949	2403	2716	2304	2653	3814	1801	1454	2579	2384	2609	4654	3347	1788	2302	2675
ENSMUSG00000000149.10	Gna12	17726	17400	13544	9897	15385	7266	13598	9990	12134	7551	15222	13419	12022	6835	11581	7808	12006	18930	12596	7518	12982	15638	16032	10153	11105	16690	18631	13983	13379	11770	13387	8101	13811	10720	12787	9127	12006	15169	10228	7669	13615	7152	11055	15751	13375	6696	15519	14040
ENSMUSG00000000154.16	Slc22a18	75	235	359	521	226	54	762	99	63	34	51	44	26	124	16	636	114	16	38	122	284	110	22	280	68	8	79	189	355	620	197	60	774	106	66	41	40	50	22	139	19	583	105	13	40	109	339	99
ENSMUSG00000000157.15	Itgb2l	2	2	0	4	2	2	6	0	24	14	12	11	0	2	0	3	0	6	4	0	0	4	8	0	2	7	2	2	0	5	2	2	6	0	25	17	9	12	0	2	0	3	0	5	4	0	0	4
ENSMUSG00000000159.15	Igsf5	367	1753	451	1285	418	165	672	120	58	416	398	1963	536	256	182	890	16	293	386	1985	1018	995	867	789	297	669	386	1409	446	1528	364	184	683	129	61	503	314	2219	456	287	214	815	15	244	410	1768	1217	893
ENSMUSG00000000167.14	Pih1d2	167	245	328	119	120	150	173	199	106	288	168	86	255	66	66	235	75	424	103	271	168	244	126	192	223	120	176	197	324	142	104	167	176	214	112	348	133	97	217	74	78	215	69	353	109	241	201	219
ENSMUSG00000000168.9	Dlat	4767	6746	4914	4200	4010	5484	5073	3098	4486	4288	4433	3275	6384	3664	3730	5399	4117	3514	4414	8406	3996	5411	5860	6196	5499	5852	5010	5421	4854	4995	3489	6114	5153	3324	4727	5183	3496	3702	5431	4111	4385	4946	3791	2924	4687	7487	4777	4858
ENSMUSG00000000171.5	Sdhd	9112	10326	9241	6979	5160	7043	7727	4464	6489	5003	4736	5428	8493	4737	4681	7801	5053	7442	5333	7365	4325	6242	6536	10131	6992	8598	9577	8298	9128	8300	4490	7852	7848	4790	6838	6047	3735	6136	7225	5315	5503	7146	4653	6192	5663	6560	5170	5604
ENSMUSG00000000182.9	Fgf23	0	129	14	0	2	28	0	23	33	2	6	1	144	0	0	8	28	4	0	0	0	20	1	0	6	0	0	104	14	0	2	31	0	25	35	2	5	1	123	0	0	7	26	3	0	0	0	18
ENSMUSG00000000183.6	Fgf6	2	0	0	2	0	0	0	0	0	0	5	0	12	0	0	0	14	0	4	0	20	0	0	0	0	0	2	0	0	2	0	0	0	0	0	0	4	0	10	0	0	0	13	0	4	0	24	0
ENSMUSG00000000184.12	Ccnd2	2962	2838	9962	484	734	2731	818	2736	1304	864	1195	436	1950	970	1556	714	1087	17943	1526	482	298	2324	478	494	694	1260	3113	2281	9841	576	639	3045	831	2936	1374	1044	943	493	1659	1088	1829	654	1001	14930	1620	429	356	2086
ENSMUSG00000000194.13	Gpr107	4598	5564	9463	5226	4111	6954	4531	5696	3837	3910	7643	5618	7634	5448	5888	6129	4055	10116	4906	7616	3790	5739	7220	8212	5904	5254	4833	4471	9348	6215	3577	7753	4602	6112	4043	4726	6028	6351	6495	6113	6922	5614	3734	8417	5209	6783	4531	5152
ENSMUSG00000000197.8	Nalcn	8	2	4	6	8	8	4	18	2	0	1872	2	2	12	2	4	0	266	47	0	0	20	1785	0	16	0	8	2	4	7	7	9	4	19	2	0	1477	2	2	13	2	4	0	221	50	0	0	18
ENSMUSG00000000202.9	Btbd17	16	13	2	6	16	620	16	23	16	93	6	6	280	655	16	45	647	63	69	136	42	316	7	96	31	49	17	10	2	7	14	691	16	25	17	112	5	7	238	735	19	41	596	52	73	121	50	284
ENSMUSG00000000204.16	Slfn4	502	279	356	66	624	334	320	1723	1394	1946	465	81	134	1402	52	156	102	266	411	129	1515	228	268	136	389	235	528	224	352	78	543	372	325	1849	1469	2352	367	92	114	1573	61	143	94	221	436	115	1811	205
ENSMUSG00000000214.11	Th	0	0	0	0	0	0	0	0	0	0	0	0	12	0	0	0	0	2	0	0	0	0	0	0	0	0	0	0	0	0	0	0	0	0	0	0	0	0	10	0	0	0	0	2	0	0	0	0
ENSMUSG00000000215.11	Ins2	0	0	0	0	2	0	0	0	0	0	0	0	0	0	0	0	0	0	0	0	0	0	0	0	0	0	0	0	0	0	2	0	0	0	0	0	0	0	0	0	0	0	0	0	0	0	0	0
ENSMUSG00000000216.8	Scnn1g	2	228	2	0	8	22	2	68	66	86	0	22	130	10	104	514	124	26	68	30	2	136	68	4	8	194	2	183	2	0	7	25	2	73	70	104	0	25	111	11	122	471	114	22	72	27	2	122
ENSMUSG00000000223.13	Drp2	74	74	148	50	107	85	32	138	34	107	42	41	252	39	302	42	57	60	89	28	58	230	685	28	86	113	78	59	146	59	93	95	33	148	36	129	33	46	214	44	355	38	52	50	95	25	69	206
ENSMUSG00000000244.17	Tspan32	1520	448	2543	101	476	557	731	439	443	132	186	65	266	132	104	71	310	69	66	20	36	114	96	74	89	14	1598	360	2512	120	414	621	742	471	467	160	147	73	226	148	122	65	285	57	70	18	43	102
ENSMUSG00000000247.11	Lhx2	44	2	14	6	2	16	8	48	6	0	8	4	6	2	8	8	18	26	233	104	0	54	2316	2	84	36	46	2	14	7	2	18	8	52	6	0	6	5	5	2	9	7	17	22	247	93	0	48
ENSMUSG00000000248.16	Clec2g	2	12	35	2	20	10	30	40	31	0	7	2	85	4	14	6	38	16	2	0	0	16	0	2	4	0	2	10	35	2	17	11	30	43	33	0	6	2	72	4	16	5	35	13	2	0	0	14
ENSMUSG00000000253.13	Gmpr	520	339	146	110	462	90	658	321	241	117	183	260	865	64	207	136	505	894	734	62	172	866	180	158	303	303	547	272	144	131	402	100	668	344	254	141	144	294	736	72	243	125	465	744	779	55	206	777
ENSMUSG00000000263.15	Glra1	0	0	0	0	0	0	0	2	0	0	0	0	0	0	0	0	0	0	0	0	8	0	0	0	0	0	0	0	0	0	0	0	0	2	0	0	0	0	0	0	0	0	0	0	0	0	10	0
ENSMUSG00000000266.11	Mid2	1636	2485	2940	2562	2768	3510	1686	903	1365	2981	1394	1792	2308	3141	1186	2013	3699	558	2438	2640	3126	1693	4259	2893	2828	1534	1720	1997	2904	3047	2409	3913	1712	969	1438	3603	1100	2026	1964	3524	1394	1844	3406	464	2589	2351	3737	1520
ENSMUSG00000000275.16	Trim25	4700	8879	15812	4946	3899	4353	5205	8336	5929	6502	3982	4119	9405	13312	2689	7632	4742	5174	3972	10644	7450	6739	7610	3940	4486	5799	4940	7136	15619	5882	3393	4853	5287	8945	6248	7859	3141	4656	8001	14937	3161	6991	4366	4305	4218	9480	8906	6050
ENSMUSG00000000276.11	Dgke	446	860	1041	542	950	1224	345	472	780	916	361	913	1003	1099	430	347	923	952	648	1172	854	1729	2356	690	512	780	469	691	1028	645	827	1365	350	506	822	1107	285	1032	853	1233	506	318	850	792	688	1044	1021	1552
ENSMUSG00000000278.10	Scpep1	12055	5726	6009	2850	3708	2996	3300	5864	7073	5931	3860	4569	8312	4104	2120	7088	3784	3790	5991	6556	5918	8255	9814	3596	5880	5029	12671	4602	5936	3389	3227	3340	3352	6293	7453	7169	3045	5165	7071	4605	2492	6493	3484	3154	6362	5839	7074	7411
ENSMUSG00000000282.12	Mnt	3307	2397	3147	1990	2454	4082	2813	2887	2351	2733	6285	1394	2652	2171	1498	2351	2125	3706	1761	3549	2098	3129	4453	2173	2595	3026	3476	1926	3109	2367	2135	4551	2857	3098	2477	3304	4957	1576	2256	2436	1761	2154	1957	3084	1870	3161	2508	2809
ENSMUSG00000000290.13	Itgb2	10831	7328	9178	3063	6549	16939	7336	5114	3632	5218	4093	1322	3281	2707	1716	1864	2369	1364	1702	1563	2642	1830	1887	1392	1150	766	11384	5889	9066	3643	5699	18886	7451	5488	3827	6307	3228	1494	2791	3037	2017	1707	2181	1135	1807	1392	3158	1643
ENSMUSG00000000295.13	Hddc2	627	1408	530	664	837	536	1112	543	1597	662	1242	739	848	623	665	699	839	1173	694	940	442	1300	1276	913	344	514	659	1132	524	790	728	598	1129	583	1683	800	980	835	721	699	782	640	773	976	737	837	528	1167
ENSMUSG00000000296.8	Tpd52l1	712	2510	36	632	539	162	1879	1453	3282	1182	9020	9744	2395	1122	2108	1771	3938	7217	2746	2358	1332	4392	1801	3311	862	1417	748	2017	36	752	469	181	1908	1559	3459	1429	7114	11015	2038	1259	2478	1622	3626	6005	2916	2100	1592	3943
ENSMUSG00000000301.16	Pemt	255	439	1032	161	188	421	224	253	237	194	114	232	227	68	160	260	244	235	555	174	406	477	266	474	1707	169	268	353	1019	191	164	469	228	271	250	234	90	262	193	76	188	238	225	196	589	155	485	428
ENSMUSG00000000303.12	Cdh1	11420	40736	14760	32737	17790	43820	26156	19454	18694	29899	23901	33239	18873	21847	19238	27211	34709	15822	13922	36301	20356	16807	33464	29438	14172	21103	12003	32737	14580	38931	15480	48856	26566	20876	19700	36140	18852	37573	16056	24514	22616	24926	31959	13165	14783	32331	24333	15089
ENSMUSG00000000305.12	Cdh4	0	12	0	0	8	2	2	6	2	18	124	0	0	8	6	0	8	0	66	0	0	8	11	0	6	38	0	10	0	0	7	2	2	6	2	22	98	0	0	9	7	0	7	0	70	0	0	7
ENSMUSG00000000308.14	Ckmt1	98	3769	226	2575	449	131	869	782	1251	388	69	4903	2653	595	1983	8512	4324	834	160	4239	1344	1237	1542	3336	398	849	103	3029	223	3062	391	146	883	839	1318	469	54	5542	2257	668	2331	7797	3981	694	170	3775	1607	1111
ENSMUSG00000000317.11	Bcl6b	405	242	84	90	248	186	196	451	342	347	637	150	706	142	190	215	201	271	351	74	142	571	317	102	220	122	426	194	83	107	216	207	199	484	360	419	502	170	601	159	223	197	185	225	373	66	170	513
ENSMUSG00000000318.16	Clec10a	201	1771	726	257	699	913	403	3730	2614	50	158	170	1222	81	450	48	1835	122	44	66	10	504	68	56	516	12	211	1423	717	306	608	1018	409	4003	2755	60	125	192	1040	91	529	44	1690	102	47	59	12	452
ENSMUSG00000000320.10	Alox12	222	133	40	145	18	580	807	96	699	26	171	14	52	1448	423	34	40	230	94	42	96	94	244	106	180	74	233	107	40	172	16	647	820	103	737	31	135	16	44	1625	497	31	37	191	100	37	115	84
ENSMUSG00000000325.15	Arvcf	1584	1169	3073	2671	3085	1218	2312	1683	1209	2695	4436	1519	2246	774	1327	3292	2333	3699	1615	2784	1674	2233	3091	1744	1737	2341	1665	939	3036	3176	2684	1358	2348	1806	1274	3258	3499	1717	1911	868	1560	3016	2148	3078	1715	2480	2001	2005
ENSMUSG00000000326.12	Comt	10209	5618	7004	5737	5928	5361	8948	5277	5131	5915	10592	5106	5562	4717	3346	7331	9052	6087	4550	6275	3784	5052	5048	4705	3701	5019	10730	4515	6919	6823	5158	5977	9088	5663	5407	7150	8354	5772	4732	5293	3934	6715	8335	5065	4831	5589	4523	4536
ENSMUSG00000000339.14	Rtca	2460	3810	1945	2253	3736	2754	2924	3248	2558	2108	4858	3616	4538	3313	2476	2366	1782	3130	3051	2726	2324	3458	3119	2806	2830	2344	2586	3062	1921	2679	3251	3071	2970	3485	2696	2548	3832	4088	3861	3717	2911	2167	1641	2604	3240	2428	2778	3105
ENSMUSG00000000340.10	Dbt	1663	3266	1530	2241	3216	1478	2161	2188	2084	1326	641	732	5029	834	2032	3804	1513	1663	1021	3401	948	1590	2895	2234	1763	2367	1748	2625	1511	2665	2798	1648	2195	2348	2196	1603	506	827	4278	936	2389	3485	1393	1384	1084	3029	1133	1428
ENSMUSG00000000346.9	Dazap2	14987	22585	17991	9007	15875	12125	24309	9703	8475	11276	9061	15584	12271	12803	9414	6532	13167	9198	12445	16131	12900	12512	9733	12336	12888	6896	15752	18150	17772	10711	13814	13519	24690	10412	8931	13630	7147	17616	10440	14366	11067	5983	12124	7653	13215	14367	15420	11233
ENSMUSG00000000355.13	Mcts1	1382	2709	1360	1479	1421	1576	986	1402	1804	1066	1600	641	1729	1676	1039	1004	889	796	1675	1503	1410	1327	1978	1823	1210	1494	1453	2177	1343	1759	1237	1757	1001	1504	1901	1289	1262	725	1471	1881	1221	920	819	662	1779	1339	1685	1191
ENSMUSG00000000359.3	Rem1	208	62	48	27	58	35	22	166	84	28	106	28	110	39	38	14	38	62	62	26	16	118	40	4	42	36	219	50	47	32	50	39	22	178	89	34	84	32	94	44	45	13	35	52	66	23	19	106
ENSMUSG00000000365.9	Rnf17	14	30	4	6	23	2	10	14	10	4	7	39	36	16	29	36	43	27	20	0	0	20	10	24	8	17	15	24	4	7	20	2	10	15	11	5	6	44	31	18	34	33	40	22	21	0	0	18
ENSMUSG00000000374.8	Trappc10	6896	6353	7442	5072	5423	3230	4915	3188	2705	4096	6677	4600	7270	3359	2502	4694	3975	3781	2147	5633	4065	6646	4618	6523	2496	3516	7248	5106	7351	6032	4719	3601	4992	3421	2851	4951	5266	5200	6185	3769	2941	4300	3660	3146	2280	5017	4859	5967
ENSMUSG00000000378.15	Ccm2	3958	4371	3607	3054	4810	3328	2480	3081	2978	2770	4350	2122	4226	8925	2476	2623	5186	5569	4504	4211	3014	4296	4851	5176	4159	2180	4160	3513	3563	3632	4185	3711	2519	3306	3138	3348	3431	2399	3595	10014	2911	2403	4775	4634	4783	3751	3603	3857
ENSMUSG00000000381.10	Wap	215	100	0	14	0	22	0	0	12	49	0	2	22	0	0	12	0	6	2	4	0	8	0	14	14	0	226	80	0	17	0	25	0	0	13	59	0	2	19	0	0	11	0	5	2	4	0	7
ENSMUSG00000000384.15	Tbrg4	2843	4053	2456	2628	4061	2677	3262	3189	3539	2688	2599	3755	4849	5880	1768	3296	6834	8230	4506	4072	2668	4910	5779	6788	4649	2151	2988	3257	2426	3125	3534	2985	3313	3422	3729	3249	2050	4245	4125	6598	2078	3019	6293	6848	4785	3627	3189	4408
ENSMUSG00000000385.7	Tmprss2	772	2351	1457	2368	1174	1125	2302	2111	388	1107	2479	3158	1960	1216	868	6380	2150	1219	895	4115	906	829	1653	3886	849	1223	811	1889	1439	2816	1022	1254	2338	2265	409	1338	1955	3570	1667	1364	1020	5844	1980	1014	950	3665	1083	744
ENSMUSG00000000386.14	Mx1	697	1331	6954	265	554	228	764	1117	316	281	192	359	387	610	144	632	154	236	206	437	1115	263	146	156	386	361	733	1070	6869	315	482	254	776	1199	333	340	151	406	329	684	169	579	142	196	219	389	1333	236
ENSMUSG00000000392.17	Fap	285	1062	237	129	265	230	154	658	465	243	395	212	1025	363	504	336	919	550	287	88	6	400	186	107	197	54	300	853	234	153	231	256	156	706	490	294	312	240	872	407	592	308	846	458	305	78	7	359
ENSMUSG00000000394.15	Gcg	0	0	0	0	0	2	0	4	4	0	2	0	2	0	0	0	0	6	0	0	0	0	0	0	0	18	0	0	0	0	0	2	0	4	4	0	2	0	2	0	0	0	0	5	0	0	0	0
ENSMUSG00000000399.10	Ndufa9	5533	7090	5515	4534	5536	7346	5528	6909	8621	5228	9839	9151	6948	3096	5667	7072	6465	20046	7900	7154	4242	7566	8596	8657	5887	6235	5816	5698	5448	5392	4817	8190	5615	7414	9085	6319	7760	10344	5911	3474	6662	6478	5953	16680	8389	6372	5071	6793
ENSMUSG00000000402.2	Egfl6	0	816	642	16	57	36	37	18	10	22	8	2	12	34	57	267	28	966	22	1039	2	30	1639	2	24	8	0	656	634	19	50	40	38	19	11	27	6	2	10	38	67	245	26	804	23	925	2	27
ENSMUSG00000000409.14	Lck	450	753	2710	184	653	665	302	1191	624	154	76	216	254	128	239	284	300	537	238	575	340	187	369	96	557	125	473	605	2677	219	568	741	307	1278	658	186	60	244	216	144	281	260	276	447	253	512	406	168
ENSMUSG00000000411.7	Tssk3	0	0	42	1	34	4	8	1	0	2	4	0	0	0	0	0	0	8	0	0	0	0	0	0	2	0	0	0	41	1	30	4	8	1	0	2	3	0	0	0	0	0	0	7	0	0	0	0
ENSMUSG00000000416.16	Cttnbp2	366	114	100	6	28	58	292	333	245	318	60	748	117	96	3161	36	86	1903	782	113	8	1706	5320	44	553	422	385	92	99	7	24	65	297	357	258	384	47	846	100	108	3716	33	79	1583	830	101	10	1532
ENSMUSG00000000420.15	Galnt1	9976	11255	6618	12489	7004	6986	3551	6966	11589	7978	10649	5818	13410	20050	8310	12668	6903	6007	8187	6963	10801	10849	9464	12886	7766	5294	10485	9045	6537	14852	6095	7789	3607	7475	12212	9643	8399	6577	11409	22497	9769	11604	6356	4998	8693	6202	12911	9740
ENSMUSG00000000435.1	Myf5	0	3	0	0	0	8	0	2	0	0	12	0	0	0	0	0	4	0	0	0	0	0	0	0	0	0	0	2	0	0	0	9	0	2	0	0	9	0	0	0	0	0	4	0	0	0	0	0
ENSMUSG00000000439.9	Mkrn2	1436	3181	2655	2249	2734	2589	3232	2849	3737	3070	5912	2611	2518	2600	2167	3085	2640	4266	2617	3088	1935	3882	4512	3212	2464	2944	1509	2556	2623	2675	2379	2887	3283	3057	3938	3711	4663	2951	2142	2917	2548	2826	2431	3550	2779	2750	2313	3485
ENSMUSG00000000440.12	Pparg	100	322	128	63	136	128	100	892	241	62	98	102	262	48	98	82	160	208	186	36	62	233	81	78	178	216	105	259	126	75	118	143	102	957	254	75	77	115	223	54	115	75	147	173	198	32	74	209
ENSMUSG00000000441.17	Raf1	5501	10981	10065	7430	12340	9238	15222	9670	11716	9748	14087	10419	12432	9445	7251	8870	10745	13431	9033	10522	5431	14981	15424	13232	8480	10917	5782	8825	9942	8836	10738	10300	15461	10377	12346	11783	11111	11778	10577	10598	8524	8125	9894	11175	9592	9371	6492	13450
ENSMUSG00000000486.13	2001-09-01	362	946	2480	468	483	1011	617	811	798	304	494	309	376	150	196	379	173	337	290	194	202	327	291	178	152	284	380	760	2450	557	420	1127	627	870	841	367	390	349	320	168	230	347	159	280	308	173	241	294
ENSMUSG00000000489.7	Pdgfb	13330	15238	8906	44044	39127	26753	36871	12695	6858	13183	40467	1187	9449	11166	6844	4835	2803	3730	7508	18170	27664	8243	5455	2987	20471	6146	14011	12246	8797	52378	34047	29828	37449	13623	7227	15935	31918	1342	8039	12529	8046	4429	2581	3104	7972	16183	33069	7401
ENSMUSG00000000530.16	Acvrl1	3940	2209	1798	955	2092	1589	2088	1691	1205	742	1302	854	3089	757	1013	1145	2079	890	1422	1318	807	1272	1128	1592	1593	436	4141	1775	1776	1136	1820	1772	2121	1815	1270	897	1027	965	2628	849	1191	1049	1914	741	1510	1174	965	1142
ENSMUSG00000000531.5	Grasp	361	1501	1061	888	460	4018	4010	1632	908	397	775	899	1470	203	1608	396	1928	1761	994	826	504	2679	1380	676	2436	856	379	1206	1048	1056	400	4480	4073	1751	957	480	611	1016	1251	228	1890	363	1775	1465	1055	736	602	2405
ENSMUSG00000000532.11	Acvr1b	4272	4843	2913	2334	5920	2021	3694	2893	2836	2929	4598	6635	9875	3885	4971	3631	8071	3865	4511	4906	3139	4195	5404	7080	6151	4452	4490	3892	2877	2776	5151	2253	3752	3104	2989	3540	3627	7500	8401	4359	5844	3326	7432	3216	4790	4370	3752	3766
ENSMUSG00000000538.18	Tom1l2	3661	7569	3918	2694	2380	4074	2425	5322	2814	3925	3982	3760	3712	2681	2242	6917	3174	2601	2032	3666	4441	2401	4383	8397	2877	3558	3848	6083	3870	3204	2071	4542	2463	5711	2965	4744	3141	4250	3158	3008	2636	6336	2923	2164	2158	3265	5309	2156
ENSMUSG00000000544.14	Gpa33	60	6	86	16	767	18	104	14	0	104	2	0	40	2	0	10	0	228	34	8	26	18	1	0	14	6	63	5	85	19	667	20	106	15	0	126	2	0	34	2	0	9	0	190	36	7	31	16
ENSMUSG00000000552.10	Zfp385a	2685	2036	2410	865	2902	1321	2321	1713	948	1148	1160	853	1978	2009	1549	637	1278	1083	1275	337	578	1830	1082	413	1157	629	2822	1636	2381	1029	2525	1473	2357	1838	999	1388	915	964	1683	2254	1821	584	1177	901	1354	300	691	1643
ENSMUSG00000000555.8	Itga5	15579	4454	2662	1556	2875	3689	3069	4244	3666	3257	4997	1205	6640	7918	2462	2230	3247	2951	2216	1404	1011	6108	2124	1381	2638	1183	16375	3579	2630	1850	2502	4113	3117	4554	3863	3937	3941	1362	5649	8884	2894	2043	2990	2455	2353	1250	1209	5484
ENSMUSG00000000560.9	Gabra2	0	0	0	2	0	0	0	0	12	0	43	0	2	4	10	0	4	2	5	0	2	4	2	0	0	4	0	0	0	2	0	0	0	0	13	0	34	0	2	4	12	0	4	2	5	0	2	4
ENSMUSG00000000561.14	Wdr77	2280	3883	1148	2445	2626	1943	3249	3929	3229	1963	3211	2106	4383	2455	2179	2573	3494	2547	3700	2525	1923	3253	3337	2645	2975	2740	2396	3121	1134	2908	2285	2166	3300	4216	3403	2373	2533	2381	3729	2755	2562	2357	3217	2119	3929	2249	2299	2921
ENSMUSG00000000562.5	Adora3	89	44	56	35	33	159	29	29	36	48	85	10	54	24	16	13	4	31	26	9	12	41	6	16	7	6	94	35	55	42	29	177	29	31	38	58	67	11	46	27	19	12	4	26	28	8	14	37
ENSMUSG00000000563.17	Atp5f1	14362	23550	12373	13712	20126	16651	18682	14941	21583	10378	24213	19270	25447	16639	13361	17218	22175	16426	19283	15793	12089	14907	14846	20146	13819	15197	15095	18926	12222	16306	17513	18565	18975	16033	22744	12544	19098	21783	21649	18670	15707	15772	20418	13667	20476	14066	14451	13384
ENSMUSG00000000567.5	Sox9	3312	6414	5667	6701	13583	10594	8030	2603	1619	4442	2707	818	5884	9390	1880	5277	2476	576	3073	5988	2678	6125	7319	3276	2548	4085	3481	5155	5598	7969	11819	11812	8156	2793	1706	5369	2135	925	5006	10536	2210	4834	2280	479	3263	5333	3201	5499
ENSMUSG00000000568.15	Hnrnpd	10318	11364	9572	13720	20997	9756	11507	16857	14984	8614	21353	11225	11321	15490	12956	13507	13113	28590	14458	17747	11720	25333	17186	11377	19603	23833	10845	9133	9455	16316	18271	10877	11687	18089	15790	10412	16842	12689	9631	17381	15231	12373	12074	23789	15352	15806	14010	22744
ENSMUSG00000000579.14	Dynlt1c	140	132	151	116	111	71	146	129	214	116	105	359	253	70	136	277	243	75	169	157	176	169	510	191	205	214	147	106	149	138	97	79	148	138	226	140	83	406	215	79	160	254	224	62	179	140	210	152
ENSMUSG00000000581.8	C1d	3024	3314	3097	2162	4344	2098	2023	1483	2097	1606	1514	1305	2850	4388	1334	2406	4168	1854	2470	2111	1088	3002	3027	4730	2302	1264	3178	2663	3059	2571	3780	2339	2055	1591	2210	1941	1194	1475	2425	4924	1568	2204	3838	1543	2623	1880	1301	2695
ENSMUSG00000000594.7	Gm2a	8608	17404	12717	5683	8667	13324	6534	7032	7017	6313	6388	2477	8034	3075	4354	11954	11364	3750	4224	5522	4450	4066	10035	3891	3380	3702	9048	13987	12562	6758	7542	14855	6636	7546	7394	7631	5038	2800	6835	3450	5119	10950	10464	3120	4485	4918	5319	3650
ENSMUSG00000000600.15	Krit1	2251	2858	2773	2880	2556	2151	1570	1952	1948	2382	2580	2543	2857	2518	1432	2101	1812	1222	1353	1797	1890	2072	1898	2376	2004	1807	2366	2297	2739	3425	2224	2398	1595	2095	2053	2879	2035	2875	2431	2825	1683	1925	1668	1017	1437	1600	2259	1860
ENSMUSG00000000605.9	Clcn4	3736	5525	4711	7357	5137	5293	3989	4389	3320	5636	4180	2581	4650	5188	4870	5388	3841	2755	2658	5850	3426	4906	6629	4848	3285	4983	3927	4440	4654	8749	4470	5901	4052	4710	3499	6812	3297	2918	3956	5821	5725	4935	3537	2292	2822	5210	4095	4405
ENSMUSG00000000606.16	Vmn2r88	0	0	0	0	0	0	0	0	0	0	0	0	0	0	0	0	0	0	4	0	0	0	0	0	0	0	0	0	0	0	0	0	0	0	0	0	0	0	0	0	0	0	0	0	4	0	0	0
ENSMUSG00000000617.14	Grm6	0	4	8	4	2	10	1	20	6	6	20	173	2	8	0	0	2	30	22	0	16	0	2	0	2	2	0	3	8	5	2	11	1	21	6	7	16	196	2	9	0	0	2	25	23	0	19	0
ENSMUSG00000000627.15	Sema4f	165	62	188	8	112	20	50	24	62	109	20	22	122	90	70	17	42	118	100	6	8	378	112	4	42	32	173	50	186	10	97	22	51	26	65	132	16	25	104	101	82	16	39	98	106	5	10	339
ENSMUSG00000000628.10	Hk2	2595	1608	1092	1480	4323	6082	1454	4840	4321	1829	3908	2232	2678	5815	1705	2034	6041	3768	2650	4135	5256	7122	7404	6317	4813	7607	2728	1292	1079	1760	3762	6781	1477	5194	4553	2211	3082	2523	2278	6525	2004	1863	5562	3135	2814	3683	6283	6394
ENSMUSG00000000631.20	Myo18a	8630	10187	17941	12173	15286	11828	11437	22083	14384	11870	14010	11870	24130	7648	7345	17326	7497	19228	13778	24660	13633	52476	14592	9074	14597	11224	9071	8187	17722	14476	13301	13187	11616	23697	15158	14348	11050	13418	20529	8581	8635	15871	6903	15999	14630	21963	16297	47113
ENSMUSG00000000632.13	Sez6	33	4	8	84	2	236	4	8	94	2	77	4	164	2	10	288	34	8674	3686	58	36	556	288	566	7311	973	35	3	8	100	2	263	4	9	99	2	61	5	140	2	12	264	31	7217	3914	52	43	499
ENSMUSG00000000673.8	Haao	168	357	174	149	334	144	155	185	73	136	24	22	115	84	72	56	11	45	38	120	142	34	41	18	51	12	177	287	172	177	291	161	157	199	77	164	19	25	98	94	85	51	10	37	40	107	170	31
ENSMUSG00000000682.7	Cd52	6205	7220	6237	2488	4356	5146	3467	3312	2032	2407	1934	816	2428	1279	978	1210	1031	693	1511	831	1280	1048	903	856	790	471	6522	5802	6161	2959	3790	5737	3521	3554	2141	2909	1525	922	2066	1435	1150	1108	949	577	1604	740	1530	941
ENSMUSG00000000686.11	Abhd15	669	711	837	501	662	191	340	646	172	392	194	112	521	151	337	200	182	199	148	310	208	299	259	145	157	99	703	571	827	596	576	213	345	693	181	474	153	127	443	169	396	183	168	166	157	276	249	268
ENSMUSG00000000690.5	Hoxb6	14	14	29	4	12	14	24	69	47	22	71	22	68	8	50	20	33	2	161	6	0	40	57	8	7	26	15	11	29	5	10	16	24	74	50	27	56	25	58	9	59	18	30	2	171	5	0	36
ENSMUSG00000000693.10	Loxl3	8258	11226	1730	2726	2041	1230	1344	14759	14061	2873	13104	1151	12846	19944	8422	15228	12821	4304	3260	24329	5959	10431	5260	2363	14071	7672	8680	9022	1709	3242	1776	1371	1365	15838	14817	3473	10336	1301	10929	22378	9901	13949	11805	3581	3462	21669	7123	9365
ENSMUSG00000000701.8	Tclb5	0	0	0	0	0	0	0	0	0	0	1	0	0	0	0	0	0	0	0	0	0	0	0	0	0	0	0	0	0	0	0	0	0	0	0	0	1	0	0	0	0	0	0	0	0	0	0	0
ENSMUSG00000000706.16	Btn1a1	60	140	50	28	28	116	106	110	36	520	3617	2	36	176	10	79	10	234	18	249	0	80	143	60	128	38	63	113	49	33	24	129	108	118	38	629	2853	2	31	197	12	72	9	195	19	222	0	72
ENSMUSG00000000708.14	Kat2b	3297	7811	4705	3713	3344	5038	3281	2452	3084	3699	2217	4253	4413	3069	2604	3499	2602	1010	2036	9633	3282	2041	7114	6095	2131	2118	3465	6277	4648	4416	2910	5617	3332	2631	3250	4471	1749	4808	3754	3444	3061	3205	2396	840	2162	8580	3923	1832
ENSMUSG00000000711.3	Rab5b	4517	6215	6034	4232	5092	3967	5004	3587	4125	4712	5186	4127	10965	4930	3712	4902	4253	4129	4781	6524	5085	6605	6087	4836	4067	4108	4748	4995	5960	5033	4431	4423	5082	3849	4347	5696	4090	4665	9328	5532	4364	4490	3916	3436	5077	5811	6079	5930
ENSMUSG00000000724.10	Cryba1	0	0	0	0	0	0	0	0	2	0	0	0	0	0	0	0	0	0	0	0	0	0	0	0	0	0	0	0	0	0	0	0	0	0	2	0	0	0	0	0	0	0	0	0	0	0	0	0
ENSMUSG00000000730.13	Dnmt3l	62	14	196	16	70	82	19	18	12	20	10	10	9	10	18	0	28	92	0	4	24	4	10	10	5	8	65	11	194	19	61	91	19	19	13	24	8	11	8	11	21	0	26	77	0	4	29	4
ENSMUSG00000000731.15	Aire	421	14	5936	59	1667	3947	1309	244	40	26	13	20	22	0	34	655	73	120	46	673	16	955	1001	14	54	153	442	11	5864	70	1451	4401	1330	262	42	31	10	23	19	0	40	600	67	100	49	599	19	857
ENSMUSG00000000732.9	Icosl	2385	1507	10561	870	1997	1555	2934	573	570	630	561	396	771	228	423	546	274	534	388	901	414	558	313	214	264	183	2507	1211	10432	1035	1738	1734	2980	615	601	762	442	448	656	256	497	500	252	444	412	802	495	501
ENSMUSG00000000738.18	Spg7	2692	4894	2481	3300	2068	2755	2093	2414	4169	2904	5254	3049	3679	2355	3420	2518	4759	4235	3656	2355	3960	3115	7081	4806	2284	5435	2829	3933	2451	3924	1799	3072	2126	2590	4393	3510	4144	3447	3130	2642	4021	2307	4382	3524	3882	2097	4734	2797
ENSMUSG00000000739.14	Sult5a1	4	15	10	0	20	14	4	94	60	0	12	49	205	2	23	174	198	26	8	0	66	18	22	467	115	16	4	12	10	0	17	16	4	101	63	0	9	55	174	2	27	159	182	22	8	0	79	16
ENSMUSG00000000740.12	Rpl13	33425	99933	29348	36911	27617	30438	34776	40417	45655	37126	38817	29998	44652	34834	51874	44534	77609	55500	40135	34700	52095	31164	132769	95985	31374	82355	35132	80310	28990	43895	24031	33936	35321	43371	48111	44876	30616	33910	37988	39086	60983	40794	71460	46179	42618	30905	62274	27979
ENSMUSG00000000743.9	Chmp1a	5437	13581	7220	6227	5500	4892	6552	4647	5314	6161	7794	5789	6430	4792	6930	5498	10352	8477	6982	4090	12361	4662	13897	11340	5199	9073	5715	10914	7132	7405	4786	5454	6655	4987	5600	7447	6147	6544	5470	5377	8147	5036	9532	7053	7414	3643	14776	4186
ENSMUSG00000000751.13	Rpa1	8335	4526	4437	3830	5864	5352	5187	5725	5120	3982	4364	5754	8296	4576	3498	6625	6381	10544	4475	11095	5207	5539	7824	5355	6173	3062	8761	3637	4383	4555	5103	5967	5268	6143	5395	4813	3442	6504	7058	5135	4112	6069	5875	8773	4752	9882	6224	4973
ENSMUSG00000000753.15	Serpinf1	4729	12081	2820	1438	2367	1760	2222	5792	4070	1958	941	1454	7392	2008	3023	4304	6353	3868	809	872	152	2834	1832	1015	3801	206	4970	9709	2786	1710	2060	1962	2257	6215	4289	2367	742	1644	6289	2253	3554	3943	5850	3218	859	777	182	2544
ENSMUSG00000000759.14	Tubgcp3	5347	5041	3418	4388	5019	3523	4708	4176	4976	11861	4549	3651	4951	6549	3774	4571	3468	4830	2886	4794	4396	4281	6848	3628	4213	4882	5620	4051	3376	5218	4367	3928	4782	4481	5244	14337	3588	4127	4212	7348	4437	4187	3193	4019	3065	4270	5255	3843
ENSMUSG00000000766.18	Oprm1	0	0	2	1	0	0	0	0	1	0	8	0	0	0	0	0	0	0	3	0	10	0	2	0	0	0	0	0	2	1	0	0	0	0	1	0	6	0	0	0	0	0	0	0	3	0	12	0
ENSMUSG00000000776.13	Polr3d	1429	1584	1635	2071	1398	1120	1397	1498	1894	1147	2622	969	1025	1406	2154	1500	1557	1873	1474	1269	1960	1607	1396	1883	1400	2066	1502	1273	1615	2463	1216	1249	1419	1607	1996	1386	2068	1095	872	1578	2532	1374	1434	1558	1565	1130	2343	1443
ENSMUSG00000000782.15	Tcf7	1228	2422	3142	610	2853	9538	6350	1813	2799	2043	3802	266	1073	3438	1294	2002	414	1513	1979	1711	2588	3580	4839	612	4185	1888	1291	1946	3104	725	2483	10634	6450	1945	2950	2469	2999	301	913	3858	1521	1834	381	1259	2101	1524	3094	3214
ENSMUSG00000000787.12	Ddx3x	32645	42083	32524	26369	42678	28240	23788	34271	27947	26033	27084	28747	42492	41214	25388	28489	37407	39597	31506	45614	32890	43354	44440	57769	39336	48681	34312	33820	32127	31358	37137	31486	24161	36776	29450	31467	21362	32496	36150	46244	29846	26096	34443	32947	33455	40626	39316	38923
ENSMUSG00000000791.9	Il12rb1	144	199	539	40	82	174	47	415	26	20	89	57	69	10	36	73	16	52	30	9	114	84	37	5	90	29	151	160	532	48	71	194	48	445	27	24	70	64	59	11	42	67	15	43	32	8	136	75
ENSMUSG00000000792.2	Slc5a5	0	169	40	53	7	48	44	329	26	69	16	426	42	20	33	32	46	854	42	21	20	48	21	45	79	28	0	136	40	63	6	54	45	353	27	83	13	482	36	22	39	29	42	711	45	19	24	43
ENSMUSG00000000794.9	Kcnn3	44	10	2	4	0	12	0	18	2	24	227	6	74	2	4	20	22	2	3	8	0	24	10	2	26	92	46	8	2	5	0	13	0	19	2	29	179	7	63	2	5	18	20	2	3	7	0	22
ENSMUSG00000000804.14	Usp32	2168	2955	3969	1707	2167	3651	2042	2579	4060	3367	3469	3700	4364	4775	1982	4566	2656	3084	2848	3472	2549	1997	7164	3157	2931	3847	2279	2375	3921	2030	1886	4071	2074	2767	4278	4070	2736	4182	3713	5358	2330	4183	2446	2566	3024	3092	3047	1793
ENSMUSG00000000805.18	Car4	8	57	6	29	12	258	10	162	48	41	324	0	14	38	4	2	22	0	28	0	6	8	11	0	5	12	8	46	6	34	10	288	10	174	51	50	256	0	12	43	5	2	20	0	30	0	7	7
ENSMUSG00000000811.13	Txnrd3	268	1088	765	686	567	708	642	1046	1204	395	1589	572	1202	712	682	1092	1438	1553	1268	940	618	3465	1811	1207	1123	1048	282	874	756	816	493	789	652	1122	1269	477	1253	647	1023	799	802	1000	1324	1292	1346	837	739	3111
ENSMUSG00000000817.10	Fasl	26	108	232	8	10	50	14	78	16	6	8	55	22	0	12	18	2	4	0	2	16	4	4	2	4	6	27	87	229	10	9	56	14	84	17	7	6	62	19	0	14	16	2	3	0	2	19	4
ENSMUSG00000000823.16	Zfp512b	2548	4269	4372	3734	4570	3515	2838	3694	2823	3347	2285	5228	8637	1680	2899	3766	3557	5714	6559	4017	1616	4531	7567	2798	3126	6820	2678	3431	4319	4441	3977	3919	2883	3964	2975	4046	1802	5910	7348	1885	3408	3450	3275	4754	6965	3578	1932	4068
ENSMUSG00000000826.16	Dnajc5	12887	14822	17036	8317	13202	23350	8806	9236	6071	9417	12818	11643	13159	8656	10755	10391	11135	17007	17668	11738	6643	11381	19977	8805	11930	19307	13545	11912	16828	9891	11488	26034	8944	9911	6398	11383	10110	13161	11195	9713	12643	9518	10253	14151	18761	10454	7941	10218
ENSMUSG00000000827.18	Tpd52l2	7604	9456	11506	5008	9936	17859	9904	5338	4012	6249	7283	4724	6601	6887	5336	8979	5983	9118	14512	8470	5765	6827	9820	5467	8213	10088	7992	7599	11366	5956	8646	19912	10059	5728	4228	7553	5744	5340	5616	7728	6273	8225	5509	7587	15410	7544	6891	6129
ENSMUSG00000000838.17	Fmr1	4327	5336	4362	4145	6645	5246	2915	2937	3324	4345	4783	4762	5738	8411	4361	3989	6098	2921	3467	6848	5249	5053	11135	6767	5480	6008	4548	4288	4309	4929	5782	5849	2961	3152	3503	5252	3773	5383	4882	9438	5127	3654	5615	2430	3681	6099	6275	4537
ENSMUSG00000000861.15	Bcl11a	1809	1459	803	1749	7153	1034	3982	1332	2166	738	360	1424	2712	1510	992	4255	6782	1526	1533	3259	901	2244	4791	3325	3078	2407	1901	1173	793	2080	6224	1153	4044	1429	2283	892	284	1610	2307	1694	1166	3898	6245	1270	1628	2903	1077	2015
ENSMUSG00000000869.12	Il4	0	9	8	2	9	6	10	12	6	8	1	2	0	5	0	13	4	4	14	2	6	0	2	7	2	0	0	7	8	2	8	7	10	13	6	10	1	2	0	6	0	12	4	3	15	2	7	0
ENSMUSG00000000876.11	Pxmp4	1205	3260	3871	2275	1509	1685	1530	1434	1076	1176	1271	2112	3129	632	1702	3969	1603	3065	2024	3571	1114	1962	2388	2527	2651	2310	1267	2620	3824	2705	1313	1879	1554	1539	1134	1421	1002	2387	2662	709	2001	3636	1476	2550	2149	3180	1332	1761
ENSMUSG00000000881.12	Dlg3	3989	4580	10862	6303	6471	3669	7955	1755	2181	3364	2453	2445	5273	3464	2927	4929	3529	3808	3758	7721	6701	3829	4388	4089	4537	3745	4193	3681	10730	7496	5631	4091	8080	1883	2298	4066	1935	2764	4486	3887	3441	4515	3249	3168	3990	6877	8010	3438
ENSMUSG00000000884.16	Gnb1l	644	320	449	518	527	313	399	355	521	389	442	306	350	484	306	1109	372	794	387	550	276	417	471	341	503	461	677	257	444	616	459	349	405	381	549	470	349	346	298	543	360	1016	343	661	411	490	330	374
ENSMUSG00000000889.8	Dbh	0	0	0	0	0	0	0	0	0	0	0	0	0	0	0	0	0	0	0	0	0	0	0	12	0	0	0	0	0	0	0	0	0	0	0	0	0	0	0	0	0	0	0	0	0	0	0	0
ENSMUSG00000000901.16	Mmp11	526	2715	1067	386	659	290	796	529	713	1033	1004	440	1030	568	613	894	547	446	684	367	853	542	1233	208	569	549	553	2182	1054	459	573	323	808	568	751	1249	792	497	876	637	721	819	504	371	726	327	1020	487
ENSMUSG00000000902.13	Smarcb1	4996	4129	4539	3195	2894	2971	3322	3046	3644	2533	7149	2402	3838	3014	2894	3068	3682	5255	4526	4002	3058	5643	5081	3065	2872	3179	5251	3318	4484	3800	2518	3312	3374	3269	3840	3062	5639	2715	3265	3382	3402	2810	3390	4372	4806	3564	3655	5066
ENSMUSG00000000903.3	Vpreb3	2	4	12	0	2	2	4	8	12	6	4	11	4	2	0	1	4	0	2	0	0	0	0	0	0	0	2	3	12	0	2	2	4	9	13	7	3	12	3	2	0	1	4	0	2	0	0	0
ENSMUSG00000000915.15	Hip1r	3286	8140	8042	7622	10145	11257	7517	4701	3551	9065	11581	3729	4663	7136	2432	5315	5417	4085	5637	6773	13904	5812	9925	10649	8102	8576	3454	6542	7944	9064	8828	12551	7635	5045	3742	10957	9134	4215	3967	8007	2859	4869	4988	3399	5986	6032	16621	5218
ENSMUSG00000000916.15	Nsun5	1271	1647	823	856	1716	1046	1106	1867	1720	1141	1764	1492	1379	1173	1541	1365	1566	3132	2085	1444	1284	1581	2169	1963	1955	1721	1336	1324	813	1018	1493	1166	1123	2003	1813	1379	1391	1687	1173	1316	1812	1250	1442	2606	2214	1286	1535	1419
ENSMUSG00000000934.9	Top1mt	923	1314	1183	1840	1448	762	1253	1179	1242	1116	2785	2151	766	1171	644	1073	2042	2310	1272	779	1428	1267	1316	1759	1061	1671	970	1056	1169	2188	1260	850	1273	1265	1309	1349	2197	2431	652	1314	757	983	1880	1922	1351	694	1707	1138
ENSMUSG00000000938.11	Hoxa10	0	138	46	32	2	0	12	16	4	12	6	0	16	2	64	30	14	0	10	24	20	56	210	20	43	6	0	111	45	38	2	0	12	17	4	15	5	0	14	2	75	27	13	0	11	21	24	50
ENSMUSG00000000942.10	Hoxa4	8	46	30	2	10	8	16	40	261	6	10	118	44	4	192	10	46	34	68	0	18	419	35	6	19	64	8	37	30	2	9	9	16	43	275	7	8	133	37	4	226	9	42	28	72	0	22	376
ENSMUSG00000000948.16	RP24-177J9.4	10	0	14	31	60	4	12	2	0	6	38	101	362	0	106	45	218	130	0	164	42	2	157	0	132	107	11	0	14	37	52	4	12	2	0	7	30	114	308	0	125	41	201	108	0	146	50	2
ENSMUSG00000000957.11	Mmp14	22224	22603	12578	5941	9385	20595	11345	13567	10443	19713	19154	2639	21649	20175	7202	14365	14697	17521	12806	21360	8648	20355	16235	9990	9821	6196	23359	18165	12425	7065	8166	22962	11523	14559	11005	23828	15108	2983	18418	22637	8467	13159	13533	14579	13598	19024	10338	18275
ENSMUSG00000000958.10	Slc7a7	3449	2526	5624	876	1530	4909	3642	1914	1574	1399	1453	979	1788	1610	1342	1374	2123	1707	1948	1267	1598	2076	1598	1692	1563	714	3625	2030	5555	1042	1331	5473	3699	2054	1659	1691	1146	1107	1521	1807	1578	1259	1955	1420	2068	1128	1910	1864
ENSMUSG00000000959.7	Oxa1l	2024	4091	2752	2760	4054	2171	2170	2834	3119	2063	1950	4765	4596	1724	2854	3304	2980	3110	4328	4091	1949	2790	3377	2759	1843	2978	2127	3288	2718	3282	3528	2421	2204	3041	3287	2494	1538	5386	3910	1934	3355	3027	2744	2588	4596	3644	2330	2505
ENSMUSG00000000976.13	Heatr6	1846	2430	2834	2254	2337	1735	1888	2373	3127	2437	1327	1159	3646	3401	1490	2846	1967	1502	2306	5182	2618	2188	4643	1999	1951	2443	1940	1953	2799	2680	2034	1934	1918	2546	3295	2946	1047	1310	3102	3816	1752	2607	1811	1250	2449	4615	3130	1964
ENSMUSG00000000982.5	Ccl3	238	145	158	58	132	309	86	82	58	234	72	101	50	203	65	48	57	18	68	68	156	28	98	38	70	48	250	117	156	69	115	345	87	88	61	283	57	114	43	228	76	44	52	15	72	61	186	25
ENSMUSG00000000983.13	Wfdc18	11270	41848	13297	36613	15825	14023	9964	6789	20063	34643	8540	66883	14518	18895	4049	17862	18956	12678	25092	82621	20420	7264	39565	44530	12387	10640	11845	33631	13135	43541	13770	15635	10120	7285	21142	41875	6736	75604	12351	21201	4760	16362	17454	10549	26644	73586	24410	6522
ENSMUSG00000001014.6	Icam4	16	8	16	10	19	5	3	4	10	6	4	0	0	4	10	8	2	10	14	10	0	4	16	6	6	0	17	6	16	12	17	6	3	4	11	7	3	0	0	4	12	7	2	8	15	9	0	4
ENSMUSG00000001016.12	Ilf2	5243	7785	3775	7501	12274	5813	8310	5205	9865	4977	10313	4047	12144	7287	7717	5788	12803	6263	9053	7435	7053	8300	8221	8717	7911	7180	5511	6256	3729	8920	10680	6481	8440	5585	10396	6016	8134	4575	10331	8176	9072	5302	11789	5211	9613	6622	8431	7452
ENSMUSG00000001017.15	Chtop	10580	11121	8748	11298	20063	10930	14791	7562	11508	8281	14902	8379	12899	9433	10080	8596	13605	9491	9636	13805	9786	12600	13304	11997	9032	12089	11120	8937	8641	13436	17458	12186	15023	8115	12127	10010	11754	9472	10974	10584	11850	7874	12527	7897	10232	12295	11698	11312
ENSMUSG00000001018.15	Snapin	3440	5210	2526	2206	4823	2855	4725	1477	2924	2586	4555	3084	3457	2422	1994	3374	4342	2040	3294	2755	2905	2544	4058	2672	1702	3169	3616	4187	2495	2623	4197	3183	4799	1585	3081	3126	3593	3486	2941	2718	2344	3091	3998	1697	3498	2454	3473	2284
ENSMUSG00000001020.8	S100a4	1195	251	235	46	137	141	114	139	98	135	31	34	82	73	46	15	67	31	52	39	63	72	15	50	52	25	1256	202	232	55	119	157	116	149	103	163	24	38	70	82	54	14	62	26	55	35	75	65
ENSMUSG00000001021.12	S100a3	20	22	28	12	72	24	29	2	36	57	39	6	28	36	19	13	92	6	54	25	23	37	19	61	29	70	21	18	28	14	63	27	29	2	38	69	31	7	24	40	22	12	85	5	57	22	27	33
ENSMUSG00000001023.10	S100a5	2	2	0	0	0	4	0	0	0	4	4	0	0	0	0	0	0	0	0	0	0	0	4	1	0	6	2	2	0	0	0	4	0	0	0	5	3	0	0	0	0	0	0	0	0	0	0	0
ENSMUSG00000001025.8	S100a6	15512	59458	6432	7685	4339	31747	12885	12642	14122	38526	110805	1392	8723	49117	21878	5506	8934	8159	15003	30808	24856	22418	24407	17651	12420	13821	16304	47783	6354	9139	3776	35396	13087	13566	14882	46568	87396	1574	7421	55112	25720	5044	8226	6789	15931	27439	29713	20127
ENSMUSG00000001027.7	Scn4a	154	124	76	2244	6	2	19	348	11	6	2	2	473	0	0	66	1085	0	26	114	8	2	8	2	0	0	162	100	75	2669	5	2	19	373	12	7	2	2	402	0	0	60	999	0	28	102	10	2
ENSMUSG00000001029.15	Icam2	379	360	203	78	161	169	154	421	274	157	539	184	446	134	160	110	332	220	226	126	6	352	186	72	160	82	398	289	201	93	140	188	156	452	289	190	425	208	379	150	188	101	306	183	240	112	7	316
ENSMUSG00000001034.17	Mapk7	2187	2638	1404	1453	1999	2630	1242	2209	2184	1843	1898	2022	1528	1623	1417	1621	1381	2180	1646	2183	1192	1700	2813	1821	1208	1316	2299	2120	1387	1728	1739	2932	1261	2370	2301	2228	1497	2286	1300	1821	1666	1485	1272	1814	1748	1944	1425	1526
ENSMUSG00000001036.17	Epn2	3791	6408	4060	2777	2847	9762	4234	5491	5746	9489	8532	3145	3033	6364	2945	5942	3920	4705	3021	9697	6455	2675	5781	6886	3780	2948	3985	5150	4010	3302	2477	10884	4300	5892	6055	11470	6730	3555	2580	7141	3462	5443	3609	3915	3208	8637	7716	2402
ENSMUSG00000001039.12	B9d1	526	2383	996	809	835	880	489	2318	1964	1773	1488	848	709	1117	647	1544	949	1790	861	1978	1138	525	1458	1095	770	710	553	1915	984	962	727	981	497	2487	2070	2143	1174	959	603	1253	761	1414	874	1489	914	1762	1360	471
ENSMUSG00000001052.15	Sec24b	6124	6938	3461	5195	9714	5602	5033	5713	5563	4585	8461	4027	9280	6229	4665	5422	3744	3545	4340	6339	5001	6036	7341	4444	4584	5475	6437	5576	3419	6178	8453	6246	5112	6131	5862	5542	6674	4552	7895	6989	5484	4967	3447	2950	4608	5646	5978	5419
ENSMUSG00000001053.15	N4bp3	2013	3976	1526	2008	1795	3850	1939	1554	4850	2337	6129	2144	2926	2424	2411	2292	7516	5460	3383	3940	5016	5917	4099	2711	3767	3614	2116	3195	1507	2388	1562	4293	1969	1668	5111	2825	4834	2424	2489	2720	2834	2100	6921	4543	3592	3509	5996	5312
ENSMUSG00000001054.9	Rmnd5b	2404	3375	2079	2104	1993	2513	2620	1267	1953	2732	3365	2553	1759	1972	1431	1877	3209	2415	1196	1556	2596	1612	2781	2320	1652	1501	2527	2712	2054	2502	1734	2802	2661	1360	2058	3302	2654	2886	1496	2213	1682	1719	2955	2009	1270	1386	3103	1447
ENSMUSG00000001056.3	Nhp2	5549	5857	2792	3916	3626	6208	5490	3428	7091	3877	7356	3054	3320	4316	3534	5349	9456	9557	3867	3538	6841	5001	6206	5965	4790	3558	5832	4707	2758	4657	3155	6922	5576	3679	7472	4686	5802	3452	2824	4843	4155	4900	8707	7952	4106	3151	8178	4490
ENSMUSG00000001062.18	Vps9d1	1588	2584	1787	1911	1640	1571	1620	1162	1399	1395	1348	1125	1737	696	2288	1505	1935	1843	1422	781	1531	903	3785	1849	914	1938	1669	2077	1765	2273	1427	1752	1645	1247	1474	1686	1063	1272	1478	781	2690	1379	1782	1533	1510	696	1830	811
ENSMUSG00000001065.15	Zfp276	1633	3925	3357	3701	2352	1937	3417	1475	2201	2465	2312	1454	3142	1731	4797	2858	4112	2488	1969	2027	3162	1473	6788	4904	1594	3135	1716	3154	3316	4401	2047	2160	3471	1583	2319	2980	1824	1644	2673	1942	5639	2618	3786	2070	2091	1805	3780	1322
ENSMUSG00000001076.7	C1ql4	0	0	102	0	1	0	4	0	2	4	3	0	2	0	0	1	0	4	0	0	0	4	4	8	10	4	0	0	101	0	1	0	4	0	2	5	2	0	2	0	0	1	0	3	0	0	0	4
ENSMUSG00000001082.12	Mfsd10	4056	2475	2966	2950	3159	2957	1892	2784	5561	1647	9631	4504	8485	4122	2516	4243	2783	2987	5359	3943	2936	5077	2591	3138	3394	4024	4263	1989	2930	3508	2749	3297	1922	2987	5860	1991	7596	5091	7219	4625	2958	3887	2563	2485	5690	3512	3510	4558
ENSMUSG00000001089.14	Luzp1	6268	9264	3548	3800	6471	4242	5060	4875	4272	5753	11317	4806	5598	5063	3679	4146	5842	6309	3586	8897	4242	8730	6447	4492	4860	4607	6588	7445	3505	4519	5631	4730	5139	5231	4502	6954	8926	5433	4762	5681	4325	3798	5379	5249	3808	7924	5071	7838
ENSMUSG00000001095.5	Slc13a2	185	96	289	116	156	712	238	46	10	84	6	0	12	14	6	62	14	10	89	435	298	54	30	137	361	14	194	77	285	138	136	794	242	49	11	102	5	0	10	16	7	57	13	8	95	387	356	48
ENSMUSG00000001098.15	Kctd10	5416	10278	6025	7064	7088	8186	4690	7287	10257	7702	15075	12226	9720	10306	11438	7756	15823	13935	11721	5816	10358	10607	13328	10138	10683	9130	5693	8260	5952	8401	6168	9127	4764	7820	10809	9310	11890	13820	8269	11564	13446	7105	14569	11595	12446	5180	12382	9523
ENSMUSG00000001100.10	Poldip2	3963	4929	5253	3568	3306	3977	4213	5218	5066	3665	4546	4571	9362	2818	3083	6630	3931	7112	7658	8050	5171	10914	6836	5517	6515	3978	4165	3961	5189	4243	2877	4434	4279	5599	5339	4430	3586	5167	7965	3162	3624	6073	3620	5918	8132	7170	6181	9799
ENSMUSG00000001103.7	Sebox	0	0	0	0	0	0	4	0	0	0	0	0	4	0	0	4	0	0	6	0	0	2	0	6	2	2	0	0	0	0	0	0	4	0	0	0	0	0	3	0	0	4	0	0	6	0	0	2
ENSMUSG00000001105.15	Ift20	2934	4179	4173	2503	2107	2979	3056	2876	3239	3078	2751	1798	4363	1976	1542	3699	2216	3341	2880	3334	4009	5746	2735	6305	5041	1565	3084	3358	4122	2977	1833	3321	3104	3086	3413	3721	2170	2032	3712	2217	1813	3388	2040	2780	3058	2969	4792	5159
ENSMUSG00000001119.7	Col6a1	51490	23949	7278	3641	4567	4039	4883	13870	9668	13820	7052	4733	25248	17154	16427	14629	18333	18154	3129	2566	1000	13744	6062	3041	8201	2467	54119	19246	7189	4330	3974	4503	4960	14884	10188	16705	5562	5350	21480	19248	19311	13400	16881	15105	3323	2285	1195	12339
ENSMUSG00000001120.15	Pcbp3	883	189	66	74	643	615	56	140	489	54	1532	32	102	50	610	611	709	725	852	20	1134	1616	98	589	574	674	928	152	65	88	560	686	57	150	515	65	1208	36	87	56	717	560	653	603	905	18	1356	1451
ENSMUSG00000001123.15	Lgals9	8286	12354	14861	2912	5760	6381	3713	12167	2878	4937	2742	1520	6906	5429	1768	3640	1988	2394	3338	4290	11414	3877	1544	1244	4890	1587	8709	9928	14680	3463	5012	7114	3771	13056	3033	5968	2163	1718	5875	6092	2078	3334	1830	1992	3544	3821	13644	3481
ENSMUSG00000001127.12	Araf	4249	6192	6675	4556	5603	5985	3022	3989	6305	5046	14277	4588	6004	4903	3784	4732	5178	4001	5449	6239	4500	5170	8107	7939	4082	5292	4466	4976	6594	5418	4876	6673	3069	4281	6644	6099	11261	5186	5108	5501	4448	4335	4768	3329	5786	5557	5379	4642
ENSMUSG00000001128.7	Cfp	3229	4840	1463	1023	3012	4998	858	5507	3878	1902	2327	491	2423	1662	1055	744	3290	630	1178	1117	1395	1386	528	574	1313	446	3394	3890	1445	1217	2621	5572	871	5909	4087	2299	1835	555	2061	1865	1240	682	3029	524	1251	995	1668	1244
ENSMUSG00000001131.11	Timp1	9201	6356	545	616	6422	24060	508	2509	3864	3325	7680	258	3723	18773	2386	1277	3716	2426	1667	700	1818	2094	1005	3662	1636	629	9671	5108	538	733	5588	26825	516	2692	4072	4019	6058	292	3167	21064	2805	1170	3422	2019	1770	623	2173	1880
ENSMUSG00000001134.9	Uxt	765	1281	1093	708	917	1058	510	648	771	600	1927	954	652	628	483	541	891	592	706	856	794	631	821	966	613	633	804	1029	1080	842	798	1180	518	695	812	725	1520	1078	555	705	568	496	820	493	750	762	949	567
ENSMUSG00000001138.13	Cnnm3	1600	2419	1650	1998	2277	1261	2258	2150	2144	1871	2610	2850	3475	738	2078	2423	3022	2672	2946	3104	2111	2712	7118	2386	1631	3136	1682	1944	1630	2376	1981	1406	2293	2307	2259	2262	2059	3222	2956	828	2443	2220	2783	2223	3128	2765	2523	2435
ENSMUSG00000001143.13	Lman2l	2536	2716	3078	3449	3099	2105	2770	2559	2294	1926	2858	2344	3396	1844	2501	4616	3320	2806	3407	3623	1878	2102	6350	3018	1347	3348	2665	2183	3040	4102	2697	2347	2813	2746	2417	2328	2254	2650	2889	2069	2940	4228	3057	2335	3618	3227	2245	1887
ENSMUSG00000001150.7	Mcm3ap	3242	2549	4333	1970	2674	2046	2237	2566	2331	2284	4448	2540	3727	3070	1405	2250	2923	3539	2124	3622	1690	5074	3845	2270	2477	2082	3408	2048	4280	2343	2327	2281	2272	2754	2456	2761	3508	2871	3171	3445	1652	2061	2691	2945	2255	3226	2020	4555
ENSMUSG00000001151.10	Pcnt	3800	2492	2668	2584	2637	2043	3081	2920	2053	2049	4477	1490	2511	2232	1805	2156	2262	3512	1811	3499	2175	4079	2757	2508	1806	2788	3994	2003	2635	3073	2295	2278	3129	3133	2163	2477	3531	1684	2136	2504	2122	1975	2083	2922	1923	3116	2600	3662
ENSMUSG00000001155.13	Ftcd	2	0	2	2	2	0	0	2	0	2	0	0	4	0	0	0	0	0	0	0	0	14	0	0	0	0	2	0	2	2	2	0	0	2	0	2	0	0	3	0	0	0	0	0	0	0	0	13
ENSMUSG00000001156.9	Mxd1	802	1846	3661	1000	3384	4901	1604	1351	2379	2140	8600	532	1931	1395	1138	1479	1758	1646	1641	2460	2097	2438	2900	2243	1801	2160	843	1484	3616	1189	2945	5464	1629	1450	2507	2587	6783	601	1643	1565	1338	1355	1619	1370	1743	2191	2507	2189
ENSMUSG00000001157.13	Gmcl1	1218	2036	1621	1730	2953	2575	1323	2246	2277	1328	4901	2576	2579	1452	1900	1770	3651	2676	2246	2762	1198	2797	3914	2583	2052	2709	1280	1636	1601	2057	2570	2871	1344	2410	2399	1605	3866	2912	2194	1629	2234	1621	3362	2227	2385	2460	1432	2511
ENSMUSG00000001158.13	Snrnp27	1458	2835	2404	1894	3133	3013	2210	3271	3674	1168	6751	2575	3048	1744	2233	2659	2996	4703	3350	2649	1808	4073	2864	3618	2857	3214	1532	2278	2375	2252	2726	3359	2245	3510	3872	1412	5325	2911	2593	1957	2625	2436	2759	3913	3557	2359	2161	3657
ENSMUSG00000001166.17	Oas1c	208	695	1242	237	322	185	213	234	195	288	57	132	264	131	116	470	237	472	226	136	320	158	484	262	230	186	219	559	1227	282	280	206	216	251	205	348	45	149	225	147	136	431	218	393	240	121	383	142
ENSMUSG00000001168.16	Oas1h	0	0	18	0	0	0	1	2	0	2	0	0	0	7	2	2	0	2	0	0	0	0	0	2	6	0	0	0	18	0	0	0	1	2	0	2	0	0	0	8	2	2	0	2	0	0	0	0
ENSMUSG00000001173.15	Ocrl	2163	2652	1755	2167	1988	1780	1198	1517	1880	1719	1385	2126	3000	2665	1827	1951	2398	1337	1404	2640	2042	2279	3770	1816	1175	2200	2273	2131	1734	2577	1730	1985	1217	1628	1981	2078	1092	2403	2552	2990	2148	1787	2208	1112	1491	2351	2441	2046
ENSMUSG00000001175.14	Calm1	28394	30220	25466	15308	23302	30257	25737	25844	33609	23830	55271	63357	25275	35426	51682	17398	67092	90609	47839	18508	10142	24592	29246	20038	16022	18521	29844	24286	25155	18204	20277	33735	26141	27733	35417	28804	43594	71619	21503	39750	60757	15937	61777	75392	50798	16484	12124	22079
ENSMUSG00000001211.15	Agpat3	11256	6383	8371	5261	6515	4530	4621	3828	4915	4851	14997	6489	6614	5643	3736	6554	8414	4402	4126	7913	5148	3332	5387	5271	2852	4340	11831	5130	8269	6256	5669	5051	4693	4108	5179	5864	11829	7335	5627	6332	4392	6004	7747	3663	4381	7048	6154	2991
ENSMUSG00000001225.12	Slc26a3	0	10	0	1	0	0	2	0	0	0	36	0	0	0	0	0	0	0	1	0	3	2	0	2	4	0	0	8	0	1	0	0	2	0	0	0	28	0	0	0	0	0	0	0	1	0	4	2
ENSMUSG00000001227.11	Sema6b	1104	697	326	380	556	586	229	1034	1015	615	1008	196	1064	308	366	333	631	485	319	291	350	707	378	223	446	145	1160	560	322	452	484	653	233	1110	1070	743	795	222	905	346	430	305	581	404	339	259	418	635
ENSMUSG00000001228.14	Uhrf1	6940	5358	4204	6769	16307	9347	7665	9222	9841	4142	9718	7270	10515	8865	8505	9071	12428	9757	9369	16350	5640	11506	14772	6545	9179	11096	7294	4306	4153	8050	14190	10421	7785	9896	10370	5007	7665	8218	8946	9947	9998	8309	11443	8118	9949	14562	6742	10330
ENSMUSG00000001229.8	Dpp9	6675	5087	3543	3890	6083	5141	4644	5375	3819	3959	6721	5732	7276	5773	4310	4915	3646	5668	4701	8261	3706	4214	8470	4796	6676	4982	7016	4088	3500	4626	5293	5732	4717	5768	4024	4785	5301	6479	6190	6478	5067	4502	3357	4716	4992	7358	4430	3783
ENSMUSG00000001240.13	Ramp2	396	632	362	176	263	308	162	1034	492	242	570	340	1106	148	303	335	823	533	750	182	68	701	436	208	768	249	416	508	358	209	229	343	165	1110	518	293	450	384	941	166	356	307	758	443	796	162	81	629
ENSMUSG00000001247.16	Lsr	4084	8971	10538	7919	7518	24363	7845	9217	8181	8915	17706	3319	8117	12244	12672	8547	7475	10858	9000	16115	8734	11434	10934	9368	6490	12673	4293	7209	10409	9417	6542	27163	7968	9891	8621	10776	13965	3752	6906	13738	14897	7829	6883	9035	9557	14353	10441	10265
ENSMUSG00000001248.15	Gramd1a	5150	5773	8324	3658	4354	8298	4262	6003	7839	4672	7325	7908	5694	3927	5327	3815	3511	4908	5037	4569	5622	8712	6674	3326	4411	6811	5413	4639	8222	4350	3789	9252	4329	6442	8261	5647	5778	8939	4844	4406	6262	3495	3233	4084	5349	4069	6720	7822
ENSMUSG00000001249.14	Hpn	915	3106	4967	187	3437	6471	1157	4636	5785	1682	74	86	3069	622	492	3395	2103	7658	4316	5673	5126	8532	2626	3113	4016	7201	962	2496	4906	222	2991	7215	1175	4975	6096	2033	58	97	2611	698	578	3110	1936	6372	4583	5053	6128	7660
ENSMUSG00000001260.10	Gabrg1	0	0	0	0	0	0	0	0	0	0	0	0	2	0	0	8	0	0	0	0	0	2	0	0	0	0	0	0	0	0	0	0	0	0	0	0	0	0	2	0	0	7	0	0	0	0	0	2
ENSMUSG00000001270.9	Ckb	3702	3594	2248	1584	2300	1021	2726	1582	1332	1522	987	1428	1540	762	1408	1551	1276	18048	5492	984	1120	706	852	766	2702	2488	3891	2888	2221	1884	2001	1138	2769	1698	1404	1840	778	1614	1310	855	1655	1421	1175	15017	5832	876	1339	634
ENSMUSG00000001280.13	Sp1	4814	6876	4415	3574	7920	4733	7983	5890	3773	4700	4315	5369	7409	6952	5064	4307	7673	4788	5438	7760	5321	7306	8750	7002	8463	5108	5060	5526	4361	4250	6892	5277	8108	6320	3976	5681	3403	6069	6303	7801	5953	3945	7065	3984	5774	6911	6361	6559
ENSMUSG00000001281.10	Itgb7	454	848	3456	278	374	789	372	878	470	142	103	211	242	88	290	90	108	70	100	58	190	150	151	52	106	32	477	681	3414	331	325	880	378	942	495	172	81	239	206	99	341	82	99	58	106	52	227	135
ENSMUSG00000001285.12	Myg1	1878	2743	1754	1006	2174	1047	2767	2583	1651	1151	1722	2948	2805	2495	1736	1592	2393	3752	3857	3019	2590	2786	1441	3345	3575	1304	1974	2204	1733	1196	1892	1167	2810	2772	1740	1391	1358	3332	2386	2800	2041	1458	2203	3122	4096	2689	3096	2501
ENSMUSG00000001288.15	Rarg	7509	11598	6178	4202	12207	4055	17348	8141	4180	8614	5895	3995	7615	15139	11690	4869	8619	4695	10590	16733	9602	11879	6323	11024	17027	5628	7892	9321	6103	4997	10622	4521	17620	8736	4405	10412	4650	4516	6478	16987	13743	4460	7936	3907	11245	14903	11478	10665
ENSMUSG00000001289.12	Pfdn5	5740	11052	9014	4588	8667	6105	14169	7057	5147	6631	4749	6888	8103	7551	6936	4880	6416	4912	9427	7860	5644	6186	5965	11094	7253	4107	6033	8882	8904	5456	7542	6807	14391	7573	5424	8015	3746	7786	6894	8473	8154	4470	5908	4087	10010	7000	6747	5554
ENSMUSG00000001300.16	Efnb2	2139	940	1675	890	1944	10464	7100	816	814	16052	7412	1330	1032	7224	1375	376	1018	1516	1196	2223	1272	1472	284	392	440	1230	2248	755	1655	1058	1692	11667	7211	876	858	19403	5846	1503	878	8106	1616	344	937	1261	1270	1980	1521	1322
ENSMUSG00000001305.5	Rrp15	2894	2810	1374	3901	2845	2153	1633	3705	3235	1916	7382	4459	2920	3208	1688	4151	5388	5722	4636	3605	3828	6300	1151	3842	6612	3760	3042	2258	1357	4639	2476	2400	1659	3976	3409	2316	5822	5040	2484	3600	1984	3802	4961	4761	4923	3211	4576	5656
ENSMUSG00000001313.12	Rnd2	1611	755	931	1029	1205	1095	905	861	1079	1530	2775	1100	3248	1970	1312	3126	796	3599	2488	1354	1080	893	1719	789	2939	1889	1693	607	920	1224	1049	1221	919	924	1137	1849	2189	1243	2763	2210	1542	2863	733	2995	2642	1206	1291	802
ENSMUSG00000001323.17	Srr	1408	1049	1579	1037	865	877	846	780	924	904	814	838	2315	608	697	1269	1038	1329	479	1147	794	658	1288	925	906	945	1480	843	1560	1233	753	978	859	837	974	1093	642	947	1969	682	819	1162	956	1106	509	1022	949	591
ENSMUSG00000001333.9	Sync	674	422	1830	181	265	490	1316	232	240	542	467	512	441	158	153	261	199	189	53	315	1220	348	189	80	627	152	708	339	1808	215	231	546	1337	249	253	655	368	579	375	177	180	239	183	157	56	281	1458	312
ENSMUSG00000001334.9	Fndc5	40	66	171	127	22	22	78	244	250	122	140	1438	319	1275	256	532	284	452	444	668	263	137	329	887	1266	184	42	53	169	151	19	25	79	262	263	147	110	1626	271	1431	301	487	261	376	471	595	314	123
ENSMUSG00000001348.15	Acp5	3799	14118	6335	2456	4290	9904	3279	5071	2928	5954	7319	3548	7110	4869	3594	5907	3408	3210	8029	5331	4335	4344	4931	4546	6412	1600	3993	11346	6258	2921	3733	11042	3330	5442	3085	7197	5773	4011	6049	5463	4225	5411	3138	2671	8526	4748	5182	3900
ENSMUSG00000001349.5	Cnn1	874	3774	50	126	112	166	252	1548	122	204	72	10	1520	192	144	2572	200	312	163	606	12	282	566	52	280	786	919	3033	49	150	97	185	256	1661	129	247	57	11	1293	215	169	2356	184	260	173	540	14	253
ENSMUSG00000001366.14	Fbxo9	2450	2309	1827	2297	1574	1467	1643	1424	1255	1946	1604	1905	1708	1493	1713	1862	1712	1549	1716	1934	1356	2288	2441	4120	2148	2240	2575	1856	1805	2732	1370	1636	1669	1528	1323	2352	1265	2153	1453	1675	2014	1706	1576	1289	1822	1723	1621	2054
ENSMUSG00000001376.17	Vps50	3805	9878	2080	2298	3844	2718	4158	2801	3185	2861	4675	5945	4881	3772	2348	3790	6826	4188	2972	3239	4097	2890	6873	8872	6371	3244	3999	7938	2055	2733	3345	3030	4223	3006	3356	3458	3687	6720	4153	4232	2760	3472	6285	3485	3156	2885	4898	2595
ENSMUSG00000001380.6	Hars	4553	11514	8896	10015	6384	5937	4957	7868	8703	7377	9290	3567	8589	8856	7204	10107	7359	8190	7767	6931	7639	7140	8102	12305	9141	4312	4785	9253	8788	11910	5555	6619	5035	8443	9171	8917	7327	4032	7307	9937	8469	9258	6776	6815	8247	6173	9132	6410
ENSMUSG00000001383.8	Zmat2	4245	7445	6567	8397	7385	4774	5062	5973	8500	5359	7837	2413	6761	5909	5432	8921	5900	7404	6548	6118	4963	5367	5270	7815	5905	3893	4462	5983	6487	9986	6426	5323	5141	6410	8957	6478	6181	2728	5752	6630	6386	8172	5433	6161	6953	5449	5933	4818
ENSMUSG00000001403.13	Ube2c	2417	6589	3621	3749	9289	10511	3697	7624	3535	3065	7655	5493	6047	7033	7542	4744	9033	15426	10376	9770	3526	7388	9787	3440	5894	10191	2540	5295	3577	4458	8083	11719	3755	8181	3725	3705	6038	6209	5144	7891	8866	4346	8317	12835	11018	8702	4215	6633
ENSMUSG00000001415.10	Smg5	10589	11296	7337	8767	15235	10285	14783	6521	14246	7611	15922	8432	20061	11734	9018	8163	16974	9870	11019	8946	10860	12335	13519	10491	9231	10621	11130	9078	7248	10426	13257	11467	15015	6998	15012	9200	12558	9532	17067	13166	10601	7477	15629	8212	11701	7968	12982	11074
ENSMUSG00000001416.13	Cct3	21085	28139	15961	18342	27036	18379	29261	17905	27110	13727	29221	14324	29194	25423	18843	20504	38702	21458	27772	21723	23757	29077	26524	22380	20157	19071	22162	22614	15766	21813	23526	20491	29720	19214	28568	16592	23048	16192	24837	28526	22152	18782	35636	17854	29490	19347	28399	26105
ENSMUSG00000001418.13	Glmp	13244	11578	7046	6360	10570	9487	9087	4703	12446	6943	23705	30006	15500	8802	8598	11123	13570	8699	16785	11473	10434	10113	12159	9468	10635	8799	13920	9305	6960	7563	9198	10577	9230	5047	13115	8392	18697	33919	13187	9876	10108	10189	12495	7238	17823	10218	12473	9079
ENSMUSG00000001419.17	Mef2d	7397	6950	5437	4030	6876	5234	8604	6068	9587	4959	7944	4229	11425	7809	4908	9097	10306	3016	6563	6542	6310	9384	6131	5657	6405	7322	7775	5585	5371	4793	5983	5836	8739	6511	10103	5994	6266	4780	9720	8762	5770	8333	9489	2509	6969	5827	7543	8425
ENSMUSG00000001420.13	Tmem79	2348	5533	1525	3632	3481	2497	5835	1248	2707	2514	1095	2089	4197	3806	3335	5401	6989	3208	3878	3767	4572	2322	3546	4833	3126	2147	2468	4447	1506	4319	3029	2784	5927	1339	2853	3039	864	2361	3571	4271	3921	4947	6435	2669	4118	3355	5465	2085
ENSMUSG00000001424.14	Snd1	23411	32456	9736	16675	26322	10726	31775	19235	20655	15195	43625	13044	29166	98875	20652	27359	19245	31654	17757	33361	23714	27727	26770	39279	34711	24571	24606	26083	9617	19830	22904	11959	32273	20641	21766	18367	34409	14745	24813	110943	24278	25061	17720	26338	18855	29713	28347	24893
ENSMUSG00000001435.15	Col18a1	31020	14308	4336	4660	8163	9762	4133	21127	48607	10147	244895	4575	32014	72031	23285	43758	16140	78286	39719	21569	23470	105853	36132	23809	53194	49115	32604	11499	4283	5542	7103	10884	4198	22671	51222	12265	193158	5172	27236	80823	27374	40083	14861	65139	42176	19210	28056	95035
ENSMUSG00000001436.15	Slc19a1	973	1507	343	897	556	412	638	1834	1976	722	1729	1500	2085	929	1152	2738	3516	2259	1340	2038	833	4555	2006	2484	1675	1842	1023	1211	339	1067	484	459	648	1968	2082	873	1364	1696	1774	1042	1354	2508	3237	1880	1423	1815	996	4089
ENSMUSG00000001440.5	Kpnb1	35279	19394	17761	17204	31597	30953	16257	20175	28106	18226	23792	16137	26863	40716	17505	25399	35462	60292	28834	32042	17248	46723	42809	18490	18341	27950	37080	15586	17544	20459	27495	34511	16512	21649	29618	22031	18766	18241	22854	45686	20579	23266	32652	50167	30618	28538	20618	41948
ENSMUSG00000001441.13	Npepps	7590	4997	7625	5256	9878	14469	4114	4202	6863	6331	6249	4484	8754	11847	4835	7399	8411	8432	8263	11443	6225	9882	10982	5397	4639	8684	7978	4016	7532	6250	8595	16132	4179	4509	7232	7653	4929	5069	7447	13293	5684	6778	7745	7016	8774	10192	7441	8872
ENSMUSG00000001444.2	Tbx21	104	128	232	12	24	74	38	62	16	10	6	28	18	4	2	14	30	0	16	2	92	16	8	0	12	38	109	103	229	14	21	83	39	67	17	12	5	32	15	4	2	13	28	0	17	2	110	14
ENSMUSG00000001445.10	Mrpl10	4173	3339	3733	2000	4985	3597	3375	2230	4401	2326	2966	3255	4592	4409	1991	4001	5968	10828	4860	4292	3214	5885	3571	3674	2611	3516	4386	2683	3687	2378	4338	4010	3428	2393	4638	2812	2339	3679	3907	4947	2341	3665	5495	9010	5161	3823	3842	5284
ENSMUSG00000001467.5	Cyp51	8966	5732	4325	7242	7221	9681	1618	3960	6500	6908	3074	3781	6996	11046	5821	2821	8192	3718	6402	7303	4717	5646	3327	10400	8131	3711	9424	4606	4272	8612	6283	10794	1643	4249	6850	8350	2425	4274	5952	12394	6843	2584	7543	3094	6798	6504	5639	5069
ENSMUSG00000001472.17	Tcf25	11094	23876	11085	14443	9405	10561	11677	10533	11129	14297	11082	11279	13350	10382	15695	11937	16994	12314	11780	9635	23444	10612	38062	24701	9678	19750	11660	19188	10950	17176	8184	11775	11860	11303	11728	17281	8741	12750	11357	11649	18451	10934	15648	10246	12509	8581	28025	9527
ENSMUSG00000001473.6	Tubb6	10434	9818	4472	7598	7313	13527	5801	7122	8528	8227	14648	727	10341	19041	6608	6779	8751	8966	6010	8660	5840	11278	9957	4886	8383	8121	10967	7890	4417	9036	6364	15082	5892	7642	8987	9944	11553	822	8798	21365	7768	6210	8058	7460	6382	7713	6981	10125
ENSMUSG00000001482.15	Def8	2402	6483	1975	4937	2243	1410	3097	2730	2141	3526	5381	6851	4200	2673	4591	4808	6079	6271	3182	4042	4583	3178	6962	6219	1473	5216	2525	5210	1951	5871	1952	1572	3146	2930	2256	4262	4244	7744	3573	2999	5397	4404	5597	5218	3379	3600	5478	2853
ENSMUSG00000001493.9	Meox1	298	470	382	98	231	168	156	664	743	184	234	234	738	138	202	282	350	1518	622	88	82	846	148	90	346	136	313	378	377	117	201	187	158	713	783	222	185	265	628	155	237	258	322	1263	660	78	98	760
ENSMUSG00000001494.6	Sost	0	0	0	2	0	0	0	0	0	0	4	0	4	0	0	0	2	0	3	0	0	0	0	0	2	0	0	0	0	2	0	0	0	0	0	0	3	0	3	0	0	0	2	0	3	0	0	0
ENSMUSG00000001496.15	Nkx2-1	0	0	0	0	0	0	0	0	0	0	2	0	0	0	0	0	0	0	0	0	0	0	0	0	0	0	0	0	0	0	0	0	0	0	0	0	2	0	0	0	0	0	0	0	0	0	0	0
ENSMUSG00000001497.18	Pax9	353	2	340	2	1361	833	92	408	8	0	6	6	0	30	6	4	0	26	531	0	9	172	0	6	148	38	371	2	336	2	1184	929	93	438	8	0	5	7	0	34	7	4	0	22	564	0	11	154
ENSMUSG00000001504.10	Irx2	8128	11725	2413	4098	15669	15310	21786	9567	8918	21193	9905	722	17066	8368	5928	14180	11865	15142	15118	24120	21191	12588	12129	18768	15240	17739	8543	9423	2384	4873	13635	17070	22128	10266	9398	25617	7812	816	14519	9389	6969	12989	10925	12599	16053	21482	25331	11302
ENSMUSG00000001506.10	Col1a1	269228	209948	59246	31142	40060	27474	46529	78506	53502	49307	27484	42286	150375	65312	76915	121857	170445	108619	8225	23255	3718	58352	35918	24638	35143	4782	282976	168723	58523	37034	34859	30632	47259	84243	56380	59600	21678	47800	127931	73284	90421	111623	156941	90378	8734	20712	4444	52388
ENSMUSG00000001507.16	Itga3	7972	6564	12488	5411	9313	32070	5888	9797	14890	11612	32798	3603	15005	47915	9007	8402	15155	17706	24026	14957	12426	11041	10934	3410	7828	14883	8379	5275	12336	6435	8104	35756	5980	10513	15691	14036	25869	4073	12765	53763	10589	7696	13954	14732	25512	13321	14854	9913
ENSMUSG00000001508.15	Sgca	6	34	6	0	8	4	3	90	12	0	6	0	275	1	0	40	204	9	20	46	0	6	8	6	21	34	6	27	6	0	7	4	3	97	13	0	5	0	234	1	0	37	188	7	21	41	0	5
ENSMUSG00000001510.8	Dlx3	122	783	212	387	1524	42	837	253	28	636	68	0	156	8	744	1048	152	588	148	1618	212	62	2901	18	264	378	128	629	209	460	1326	47	850	271	30	769	54	0	133	9	875	960	140	489	157	1441	253	56
ENSMUSG00000001517.14	Foxm1	4910	3008	1673	3770	7205	5677	3685	6618	4708	3472	5671	4988	4606	3927	4898	3752	6056	11672	4804	6233	3003	6246	7700	5322	4899	6505	5161	2417	1653	4483	6270	6329	3743	7102	4961	4197	4473	5638	3919	4406	5758	3437	5576	9712	5101	5551	3590	5608
ENSMUSG00000001518.12	Itfg2	1196	1868	1879	1206	2121	1246	1325	2247	2590	1870	3083	1430	1908	700	1062	2654	2021	4857	3006	2276	1014	2833	2548	2692	1345	2519	1257	1501	1856	1434	1846	1389	1346	2411	2729	2260	2432	1616	1623	785	1248	2431	1861	4041	3192	2027	1212	2543
ENSMUSG00000001520.12	Nrip2	71	76	86	61	187	487	84	97	125	127	132	9	117	28	102	177	36	239	193	87	88	143	199	115	95	99	75	61	85	73	163	543	85	104	132	154	104	10	100	31	120	162	33	199	205	77	105	128
ENSMUSG00000001521.12	Tulp3	3602	2632	1246	2565	3358	1011	1834	5660	5112	2861	5434	2694	5223	2045	3947	3797	4686	7000	5205	4651	2492	7860	5088	4064	4760	5188	3786	2115	1231	3050	2922	1127	1863	6074	5387	3458	4286	3045	4443	2295	4640	3478	4315	5824	5527	4142	2979	7057
ENSMUSG00000001524.14	Gtf2h4	1520	2507	1454	1368	2848	1638	2719	1627	1984	1110	2425	2059	1763	1411	1176	2595	1827	2200	2542	2736	1452	2042	2956	1774	2211	2040	1598	2015	1436	1627	2478	1826	2762	1746	2091	1342	1913	2327	1500	1583	1382	2377	1682	1831	2699	2437	1736	1833
ENSMUSG00000001525.10	Tubb5	66056	55135	39502	47221	81227	61728	38372	55531	62797	38618	86533	41182	45645	55031	53789	55179	69574	62276	63289	101340	47999	67042	122553	58699	52672	102359	69429	44309	39020	56156	70681	68823	38974	59589	66175	46679	68252	46552	38832	61748	63234	50545	64062	51817	67204	90258	57377	60190
ENSMUSG00000001542.7	Ell2	4825	1982	2615	1036	2356	2395	3411	1190	1168	2360	1493	3829	1781	2793	342	1397	878	2184	1064	3143	1366	1779	780	2829	1545	2139	5071	1593	2583	1232	2050	2670	3464	1277	1231	2853	1178	4328	1515	3134	402	1280	808	1817	1130	2799	1633	1597
ENSMUSG00000001552.14	Jup	12548	17887	16838	11627	17735	33375	17837	15118	14983	21035	38965	40010	38698	49310	17969	41239	33685	51959	43850	39432	20992	18822	24796	21401	37737	27320	13189	14375	16633	13827	15432	37211	18117	16223	15789	25426	30733	45227	32922	55329	21124	37776	31016	43233	46562	35120	25094	16898
ENSMUSG00000001555.10	Fkbp10	25476	5382	1050	816	1309	711	935	2549	2439	1278	1776	535	4331	1170	2110	11895	3012	9927	540	2206	276	11197	688	664	963	3487	26777	4325	1037	970	1139	793	950	2735	2570	1545	1401	605	3685	1313	2480	10896	2773	8260	573	1965	330	10053
ENSMUSG00000001558.5	Klhl10	25	13	94	14	10	2	2	6	29	8	26	44	70	14	0	87	15	82	66	26	0	14	12	4	29	30	26	10	93	17	9	2	2	6	31	10	21	50	60	16	0	80	14	68	70	23	0	13
ENSMUSG00000001566.9	Mnx1	0	0	0	0	0	0	0	0	0	0	0	4	0	0	0	0	0	0	0	0	0	0	0	0	0	0	0	0	0	0	0	0	0	0	0	0	0	5	0	0	0	0	0	0	0	0	0	0
ENSMUSG00000001569.10	Nom1	3205	4265	2729	2671	3665	2994	2111	2612	3691	1566	4627	3849	4147	2366	2600	3674	3497	2734	3151	3415	2186	4595	2993	2368	3821	3931	3369	3428	2696	3176	3189	3338	2144	2803	3890	1893	3649	4351	3528	2655	3057	3365	3220	2275	3346	3042	2613	4125
ENSMUSG00000001576.14	Ergic1	11989	11021	5333	6752	6704	4751	5068	10647	7622	8677	10885	9709	11712	8825	9785	15777	17033	7510	7887	12986	10252	11820	15996	9537	12235	12684	12601	8857	5268	8030	5834	5297	5147	11425	8032	10488	8585	10975	9964	9902	11503	14452	15684	6249	8375	11566	12255	10612
ENSMUSG00000001583.13	Tnk1	852	1838	2493	1864	1995	4641	2104	1539	2340	2798	2540	1530	2022	1471	1670	3999	1216	5357	1772	5049	3630	1680	4684	2061	1566	1673	896	1477	2463	2217	1736	5174	2137	1651	2466	3382	2003	1730	1720	1651	1963	3663	1120	4457	1882	4497	4339	1508
ENSMUSG00000001588.12	Acap1	282	2924	1671	294	450	3085	425	1612	900	2581	1368	384	322	242	408	597	332	1216	364	1349	3271	442	1001	202	1513	122	296	2350	1651	350	392	3440	432	1730	948	3120	1079	434	274	272	480	547	306	1012	387	1201	3910	397
ENSMUSG00000001604.14	Tcea3	73	94	72	23	68	34	10	230	88	37	1	44	188	29	16	68	458	32	99	70	0	74	31	22	233	22	77	76	71	27	59	38	10	247	93	45	1	50	160	33	19	62	422	27	105	62	0	66
ENSMUSG00000001622.15	Csn3	182	59753	36	30055	1012	1122	78	18647	46706	63442	4784	33860	87802	45685	182818	2405	17542	11655	125561	82662	5627	51642	124142	66264	6097	46133	191	48020	36	35742	881	1251	79	20010	49218	76685	3773	38275	74697	51261	214919	2203	16152	9698	133328	73623	6726	46364
ENSMUSG00000001627.12	Ifrd1	7509	5655	5100	3701	5887	7145	7489	5347	2900	4869	8135	8841	4046	10007	4192	4169	3904	14637	6132	4917	7049	4797	7657	7550	4142	3656	7892	4545	5038	4401	5123	7966	7606	5738	3056	5885	6416	9994	3442	11228	4928	3819	3595	12179	6511	4379	8426	4307
ENSMUSG00000001630.13	Stk38l	2476	3043	2127	1786	4308	3075	1501	3312	5020	3687	5618	4244	5706	5119	4207	4060	4492	16509	6330	4511	5272	5767	7244	5989	5439	5352	2602	2445	2101	2124	3749	3428	1525	3554	5290	4457	4431	4797	4854	5744	4946	3719	4136	13737	6722	4018	6302	5178
ENSMUSG00000001632.16	Brpf1	3734	4327	4451	4983	8083	5610	6105	5409	6348	3001	8617	6843	5525	5828	4559	4249	4309	8622	5049	5863	2947	7968	6127	6097	5350	3048	3925	3477	4397	5926	7034	6255	6201	5804	6689	3627	6797	7735	4700	6539	5360	3892	3968	7174	5361	5222	3523	7154
ENSMUSG00000001642.18	Akr1b3	3946	7791	3698	3651	3570	2684	2174	4040	3894	2806	1382	1262	3307	1868	5512	3166	4150	6079	1862	3296	433	4727	4975	2270	4273	2598	4147	6261	3653	4342	3106	2992	2208	4335	4103	3392	1090	1427	2813	2096	6480	2900	3821	5058	1977	2936	518	4244
ENSMUSG00000001655.6	Hoxc13	0	2	0	0	6	0	0	2	0	0	2	0	6	0	4	0	0	0	12	22	28	22	0	0	0	2	0	2	0	0	5	0	0	2	0	0	2	0	5	0	5	0	0	0	13	20	33	20
ENSMUSG00000001656.3	Hoxc11	0	127	6	2	0	0	0	0	0	0	8	0	0	0	4	0	0	0	0	4	0	8	0	1	0	0	0	102	6	2	0	0	0	0	0	0	6	0	0	0	5	0	0	0	0	4	0	7
ENSMUSG00000001657.7	Hoxc8	11	80	110	46	4	2	52	226	149	38	89	49	229	53	85	137	157	2	46	18	0	90	46	10	22	16	12	64	109	55	3	2	53	243	157	46	70	55	195	59	100	125	145	2	49	16	0	81
ENSMUSG00000001661.5	Hoxc6	22	116	64	31	20	14	72	121	108	75	128	40	160	52	138	136	160	12	47	12	0	98	39	12	38	36	23	93	63	37	17	16	73	130	114	91	101	45	136	58	162	125	147	10	50	11	0	88
ENSMUSG00000001663.10	Gstt1	2082	6795	119	176	80	541	207	1752	4864	1609	612	1214	1338	296	1894	2435	2034	2150	2702	3048	2239	1183	3217	1391	710	1244	2188	5461	118	209	70	603	210	1880	5126	1945	483	1372	1138	332	2227	2230	1873	1789	2869	2715	2676	1062
ENSMUSG00000001665.11	Gstt3	1639	6164	561	724	606	559	837	740	1805	1315	335	707	1196	433	768	3025	842	1695	1620	2669	1239	1750	1889	2165	619	1027	1723	4954	554	861	527	623	850	794	1902	1590	264	799	1017	486	903	2771	775	1410	1720	2377	1481	1571
ENSMUSG00000001666.8	Ddt	516	723	384	324	308	320	269	430	376	333	634	285	409	245	135	346	216	514	365	530	304	552	278	358	131	141	542	581	379	385	268	357	273	461	396	403	500	322	348	275	159	317	199	428	388	472	363	496
ENSMUSG00000001670.13	Tat	0	0	0	0	0	0	0	0	0	0	0	0	28	0	0	6	0	0	0	0	0	0	0	0	0	0	0	0	0	0	0	0	0	0	0	0	0	0	24	0	0	5	0	0	0	0	0	0
ENSMUSG00000001672.14	Marveld3	834	3869	2689	3549	1940	1593	2760	2215	2658	2089	3037	7226	3299	1409	4414	4236	4178	2120	2820	2882	2558	1658	5545	5978	1459	2702	877	3109	2656	4221	1688	1776	2803	2377	2801	2525	2395	8168	2807	1581	5189	3880	3847	1764	2994	2567	3058	1489
ENSMUSG00000001674.11	Ddx18	3999	6752	3544	3921	4999	3459	4952	5128	4569	2949	7010	4671	4983	5632	4901	4930	6641	9110	5877	5388	4843	9233	8909	8227	6486	7470	4203	5426	3501	4663	4350	3857	5030	5503	4815	3565	5529	5280	4239	6319	5762	4516	6115	7580	6241	4799	5789	8289
ENSMUSG00000001687.15	Ubl3	7915	8740	8179	5272	7478	5014	9630	5177	4541	4975	7335	7817	7222	5133	5982	8559	7446	5613	5517	4634	7226	6396	8883	9403	4941	5424	8319	7024	8079	6270	6507	5590	9781	5555	4785	6014	5785	8836	6144	5760	7032	7840	6856	4670	5858	4127	8638	5742
ENSMUSG00000001700.9	Gramd3	718	2220	2876	1395	235	830	745	1056	1221	752	1320	1130	1458	348	910	1326	1804	1832	902	1018	70	1261	1429	3232	1149	564	755	1784	2841	1659	204	925	757	1133	1287	909	1041	1277	1240	390	1070	1215	1661	1524	958	907	84	1132
ENSMUSG00000001707.8	Eef1e1	1172	1363	1204	1394	2770	2379	2313	1756	3761	1334	3271	2615	1904	2238	2779	1224	4268	4631	5017	1398	1998	3822	1411	2385	2613	3222	1232	1095	1189	1658	2410	2652	2349	1884	3963	1612	2580	2956	1620	2511	3267	1121	3930	3853	5327	1245	2388	3431
ENSMUSG00000001729.14	Akt1	18593	20463	18397	14838	17372	14057	26083	18714	20606	16124	59190	49869	17520	38436	28875	14806	23089	52716	22202	31190	8881	21537	21873	17211	18528	17815	19542	16445	18173	17646	15116	15673	26492	20082	21714	19490	46685	56372	14905	43127	33945	13563	21260	43863	23575	27779	10616	19336
ENSMUSG00000001739.14	Cldn15	43	178	48	70	73	40	52	182	152	37	138	60	74	32	56	41	76	74	56	11	20	97	48	28	94	84	45	143	47	83	64	45	53	195	160	45	109	68	63	36	66	38	70	62	59	10	24	87
ENSMUSG00000001741.12	Il16	1132	1786	1893	540	887	660	683	1333	1043	522	753	320	1139	281	429	547	529	280	444	158	243	494	371	217	219	118	1190	1435	1870	642	772	736	694	1430	1099	631	594	362	969	315	504	501	487	233	471	141	290	444
ENSMUSG00000001750.15	Tcirg1	14413	14103	10589	6842	8653	10942	6758	7801	12155	7338	15365	11512	11434	8703	4120	12052	5227	8042	6554	9394	11937	8605	6656	6109	9546	6853	15149	11334	10460	8137	7530	12200	6864	8371	12809	8870	12119	13013	9727	9765	4843	11040	4813	6691	6959	8367	14269	7726
ENSMUSG00000001751.9	Naglu	2290	2006	2214	1646	2465	2510	1594	1349	2214	1173	2398	5475	3603	699	1121	2797	2695	1897	3006	2346	894	1648	1837	565	1689	1427	2407	1612	2187	1957	2145	2798	1619	1448	2333	1418	1891	6189	3065	784	1318	2562	2481	1578	3192	2089	1069	1480
ENSMUSG00000001755.12	Coasy	1932	3307	2904	2314	3750	2894	3287	1773	3379	1860	3061	4726	5742	3354	1557	7263	6118	6019	5160	3543	3325	1870	4143	3284	3225	2567	2031	2658	2869	2752	3263	3227	3339	1903	3561	2248	2414	5342	4885	3763	1830	6653	5633	5008	5479	3156	3975	1679
ENSMUSG00000001761.7	Smo	7571	9032	2418	2170	6855	573	5176	6727	8711	5764	604	7791	15500	7153	12463	9422	13439	11963	9585	10249	5991	12389	18661	2480	16344	12684	7958	7259	2389	2581	5965	639	5257	7219	9180	6967	476	8807	13187	8026	14651	8631	12374	9954	10178	9128	7162	11123
ENSMUSG00000001763.14	Tspan33	417	2549	1551	291	572	127	652	224	410	907	143	686	1003	148	824	494	248	634	344	934	676	294	1386	446	388	498	438	2048	1532	346	498	142	662	240	432	1096	113	775	853	166	969	453	228	528	365	832	808	264
ENSMUSG00000001767.5	Crnkl1	2201	3315	2594	2240	4648	4210	3411	3690	1729	2321	5253	2508	2648	2646	2716	3326	2783	6989	2068	4622	2010	3378	3074	2541	2120	2158	2313	2664	2562	2664	4045	4694	3464	3960	1822	2806	4143	2835	2253	2969	3193	3047	2563	5815	2196	4117	2403	3033
ENSMUSG00000001768.15	Rin2	13156	30881	11300	14875	35473	54293	31837	13557	12578	23024	15163	10979	26593	21831	15809	25739	24485	23221	12966	36153	18629	18053	26061	14799	10944	17236	13828	24817	11162	17690	30867	60533	32336	14548	13255	27830	11960	12411	22624	24496	18585	23577	22545	19321	13768	32200	22269	16208
ENSMUSG00000001773.14	Folh1	0	5	4	2	2	0	0	36	6	0	0	0	12	0	0	0	0	0	0	0	0	4	0	0	6	2	0	4	4	2	2	0	0	39	6	0	0	0	10	0	0	0	0	0	0	0	0	4
ENSMUSG00000001774.8	Chordc1	5271	4534	5403	3912	6966	5857	5730	3210	3554	3490	15232	2622	4798	4646	3933	5414	5020	5227	3550	5253	2069	4699	4880	4843	4506	6345	5540	3644	5337	4652	6062	6530	5820	3445	3745	4219	12014	2964	4082	5213	4624	4959	4622	4349	3770	4679	2473	4219
ENSMUSG00000001783.3	Rtcb	11585	16424	11393	9699	12048	8546	11138	8694	10083	9346	23642	10186	8711	10297	7268	10284	9221	13810	9592	10797	11103	13416	10550	11116	8738	7394	12177	13199	11254	11534	10484	9528	11313	9329	10625	11297	18647	11514	7411	11554	8544	9420	8490	11491	10185	9616	13272	12045
ENSMUSG00000001785.13	Pwp1	1963	3275	1488	2028	2365	1825	2231	2193	1962	2039	4317	2706	2054	2299	1743	2180	2493	3346	1973	3087	2012	2979	3083	2652	2012	1802	2063	2632	1470	2412	2058	2035	2266	2353	2068	2465	3405	3059	1747	2580	2049	1997	2295	2784	2095	2749	2405	2675
ENSMUSG00000001786.14	Fbxo7	1177	1781	1253	1482	1052	963	1414	985	780	831	1372	1297	1302	1124	1098	1532	1364	1366	1055	1245	1415	1506	1579	1288	1376	1019	1237	1431	1238	1762	915	1074	1436	1057	822	1004	1082	1466	1108	1261	1291	1403	1256	1137	1120	1109	1691	1352
ENSMUSG00000001794.13	Capns1	15529	24399	20102	14220	12794	33415	20384	30134	21902	16873	52843	21424	21039	32974	27680	19601	18804	35185	24711	28942	18264	37754	31565	28480	18873	21954	16322	19608	19857	16911	11133	37256	20704	32336	23080	20395	41679	24218	17899	36999	32540	17955	17314	29276	26240	25777	21833	33896
ENSMUSG00000001802.16	Lrp3	28	289	81	24	70	49	66	364	175	38	90	82	304	53	80	92	242	166	278	18	0	267	94	32	91	46	29	232	80	29	61	55	67	391	184	46	71	93	259	59	94	84	223	138	295	16	0	240
ENSMUSG00000001804.9	Dsg4	0	0	0	0	0	0	0	0	0	10	1	2	0	8	0	0	0	0	0	0	0	2	0	5	0	0	0	0	0	0	0	0	0	0	0	12	1	2	0	9	0	0	0	0	0	0	0	2
ENSMUSG00000001815.15	Evx2	0	0	0	0	0	0	0	0	0	0	2	0	0	0	0	0	0	0	0	0	0	0	0	0	0	0	0	0	0	0	0	0	0	0	0	0	2	0	0	0	0	0	0	0	0	0	0	0
ENSMUSG00000001819.4	Hoxd13	2	4	0	0	0	0	0	0	0	0	0	0	0	0	0	0	0	0	0	0	0	4	0	0	0	0	2	3	0	0	0	0	0	0	0	0	0	0	0	0	0	0	0	0	0	0	0	4
ENSMUSG00000001823.5	Hoxd12	0	0	0	0	0	0	0	0	0	0	4	0	0	0	0	0	0	0	2	0	0	0	0	0	0	0	0	0	0	0	0	0	0	0	0	0	3	0	0	0	0	0	0	0	2	0	0	0
ENSMUSG00000001827.12	Folr1	32	1210	122	217	107	38	362	40	34	277	209	2670	1282	4	2728	1637	1682	2158	358	144	258	72	2204	3330	22	54	34	972	121	258	93	42	368	43	36	335	165	3018	1091	4	3207	1500	1549	1796	380	128	308	65
ENSMUSG00000001829.17	Clpb	2180	2650	2847	2000	5889	1702	4123	2059	2302	2280	5702	2789	2375	1970	2666	5433	2919	5032	2029	4130	2294	3685	5817	3738	2703	2715	2291	2130	2812	2378	5124	1898	4188	2209	2426	2756	4497	3153	2021	2210	3134	4977	2688	4187	2155	3678	2742	3308
ENSMUSG00000001833.17	2007-09-01	14015	18094	13877	8090	14713	12825	9475	9432	9519	10632	24130	7237	14152	11299	10239	15706	19514	12813	9355	15960	7328	18744	20472	18105	15164	18273	14731	14541	13708	9621	12803	14299	9624	10121	10031	12851	19032	8181	12040	12678	12037	14387	17968	10661	9934	14215	8760	16828
ENSMUSG00000001844.10	Zdhhc4	1652	2661	1930	1362	1489	1049	2388	2360	1864	1367	2627	3712	2754	1188	1979	1700	2894	4221	2435	1674	1902	2246	1846	3169	2234	3008	1736	2138	1906	1620	1296	1170	2425	2532	1964	1652	2072	4196	2343	1333	2326	1557	2665	3512	2586	1491	2274	2016
ENSMUSG00000001847.14	Rac1	31404	34542	21076	16437	24308	22137	25508	21198	22242	16590	24850	22733	23319	19855	25501	18647	25419	31806	29072	16812	32693	29731	30595	23159	24199	39433	33008	27759	20819	19547	21152	24681	25908	22747	23438	20053	19600	25697	19839	22278	29979	17081	23405	26465	30870	14974	39081	26693
ENSMUSG00000001855.15	Nup214	2503	4097	4184	2740	2960	3792	3167	4023	2929	2247	4953	17846	5939	3861	4093	4081	5844	7250	3247	4246	2504	4769	7927	5088	4113	3958	2631	3293	4133	3258	2576	4228	3217	4317	3087	2716	3907	20173	5053	4332	4812	3738	5381	6032	3448	3782	2993	4282
ENSMUSG00000001864.13	Aif1l	5374	1784	49147	7815	8821	42386	35250	3554	872	584	278	7174	5496	146	1996	1860	4836	2990	3692	1910	4312	1996	3232	1208	1630	2180	5648	1434	48548	9294	7676	47258	35803	3814	919	706	219	8109	4676	164	2346	1704	4453	2488	3920	1701	5155	1792
ENSMUSG00000001865.2	Cpa3	4	150	12	18	48	74	20	377	166	2	16	6	198	28	2	8	54	48	8	0	1	60	4	4	70	0	4	121	12	21	42	83	20	405	175	2	13	7	168	31	2	7	50	40	8	0	1	54
ENSMUSG00000001870.15	Ltbp1	5906	25405	2613	6669	2068	1865	1629	8171	11259	8907	5213	3679	34473	6260	4387	19457	8932	5498	7140	35077	10581	8011	6165	6025	20441	12447	6208	20417	2581	7931	1799	2079	1655	8768	11865	10766	4112	4159	29328	7024	5157	17823	8224	4575	7582	31241	12648	7192
ENSMUSG00000001891.16	Ugp2	5186	6851	3724	4350	5120	5910	3116	3450	4449	4830	4005	4991	5031	8387	2486	6707	15373	3482	3117	11407	4614	5200	22547	17100	7002	3262	5451	5506	3679	5173	4455	6589	3165	3702	4688	5838	3159	5642	4280	9411	2923	6144	14155	2897	3310	10160	5516	4669
ENSMUSG00000001901.15	Kcnh6	0	0	115	0	0	0	0	0	0	0	0	0	2	0	0	0	0	24	0	0	0	0	0	0	0	0	0	0	114	0	0	0	0	0	0	0	0	0	2	0	0	0	0	20	0	0	0	0
ENSMUSG00000001909.15	Trmt1	3442	9169	3591	3426	3088	3198	4114	5648	4958	4331	5889	6446	3614	3567	4051	9440	3140	5440	4820	6378	4798	4934	9595	5494	5460	5455	3618	7369	3547	4074	2687	3566	4179	6061	5225	5235	4645	7287	3075	4002	4762	8647	2891	4526	5118	5681	5735	4430
ENSMUSG00000001910.4	Nacc1	14552	15172	11246	11315	9992	8412	8685	10618	8549	9533	8675	13026	9363	10220	11300	15374	11042	12550	8054	14731	9358	14987	20462	12564	14957	12206	15295	12193	11109	13456	8695	9379	8821	11394	9009	11523	6842	14725	7966	11467	13284	14083	10167	10442	8552	13120	11186	13455
ENSMUSG00000001911.16	Nfix	24474	25964	12193	17357	13266	6452	18065	14221	11567	13440	2899	11464	22032	8326	23631	33065	22620	7269	11164	36433	12719	16557	51244	35651	23720	25518	25724	20866	12044	20641	11544	7194	18348	15260	12189	16246	2287	12959	18744	9342	27780	30288	20828	6048	11855	32449	15204	14865
ENSMUSG00000001918.17	Slc1a5	3345	4852	5282	2966	4893	6390	7583	10845	3384	2142	2268	800	3708	697	2106	2729	2074	1864	1071	5567	1694	5155	2274	1520	3088	2353	3516	3899	5218	3527	4258	7124	7702	11638	3566	2589	1789	904	3155	782	2476	2500	1910	1551	1137	4958	2025	4628
ENSMUSG00000001924.15	Uba1	33236	31561	31809	31015	37861	43478	15532	28326	29415	25098	80765	31950	32701	38665	29381	24424	35740	29164	31587	36800	37806	33164	57075	48801	32572	33602	34933	25364	31421	36883	32945	48475	15776	30396	30997	30337	63703	36116	27820	43384	34540	22373	32908	24266	33541	32776	45193	29775
ENSMUSG00000001930.17	Vwf	1416	2641	2332	1160	2301	2005	1638	4861	2556	2012	7324	720	3664	1639	1678	1629	2696	1169	1778	1258	726	3085	2716	1426	1565	1046	1488	2122	2304	1379	2002	2235	1664	5216	2693	2432	5777	814	3117	1839	1973	1492	2482	973	1888	1120	868	2770
ENSMUSG00000001942.8	Siae	2486	3973	2309	1985	4014	1933	1139	979	1282	1606	656	1519	2404	564	1341	3592	2577	1500	1357	2519	1292	1523	2520	1799	1760	2068	2613	3193	2281	2361	3493	2155	1157	1051	1351	1941	517	1717	2045	633	1576	3290	2373	1248	1441	2244	1544	1367
ENSMUSG00000001943.8	Vsig2	20	46	13	10	14	15	22	76	47	12	60	23	73	17	26	14	14	16	13	2	22	61	11	18	16	6	21	37	13	12	12	17	22	82	50	15	47	26	62	19	31	13	13	13	14	2	26	55
ENSMUSG00000001946.14	Esam	1011	1372	925	531	989	927	592	1915	1362	623	2363	834	2269	736	991	666	1555	808	950	474	324	1661	1022	534	975	534	1063	1103	914	631	861	1034	601	2055	1435	753	1864	943	1930	826	1165	610	1432	672	1009	422	387	1491
ENSMUSG00000001948.10	Spa17	204	427	362	138	310	109	246	191	204	280	114	92	329	96	72	263	430	218	128	195	334	218	113	239	222	243	214	343	358	164	270	122	250	205	215	338	90	104	280	108	85	241	396	181	136	174	399	196
ENSMUSG00000001962.8	Fam50a	4005	2818	4090	3190	3451	4386	1831	1694	2048	3158	5419	4118	2685	3264	2132	2720	2234	2647	3214	3912	2819	1989	4848	3802	2703	3260	4210	2265	4040	3794	3003	4890	1860	1818	2158	3817	4274	4655	2284	3662	2506	2492	2057	2202	3413	3484	3370	1786
ENSMUSG00000001964.14	Emd	4582	5320	4516	3893	5647	6107	2988	2186	2286	3564	4068	2799	4184	4492	3373	2733	3209	2983	3721	4796	4114	3793	5680	3245	3978	4312	4816	4275	4461	4630	4914	6809	3035	2346	2409	4308	3209	3164	3560	5040	3965	2503	2955	2482	3951	4272	4918	3405
ENSMUSG00000001983.7	Taco1	1104	849	1344	1721	2089	827	1320	776	950	435	563	1157	1471	716	208	1223	1279	1332	814	1156	868	1429	722	407	822	628	1160	682	1328	2047	1818	922	1341	833	1001	526	444	1308	1251	803	245	1120	1178	1108	864	1030	1038	1283
ENSMUSG00000001985.9	Grik3	18	148	2910	22	56	60	139	332	48	33	8	22	792	2	4954	104	62	797	623	104	5593	503	14732	146	104	1302	19	119	2875	26	49	67	141	356	51	40	6	25	674	2	5824	95	57	663	662	93	6686	452
ENSMUSG00000001986.16	Gria3	34	430	195	40	121	35	143	171	201	114	30	62	500	89	139	395	292	129	22	48	0	119	64	23	64	0	36	346	193	48	105	39	145	183	212	138	24	70	425	100	163	362	269	107	23	43	0	107
ENSMUSG00000001988.9	Npas1	8	2	2	16	13	14	18	14	8	27	22	0	6	2	10	7	10	10	8	6	0	6	0	4	9	4	8	2	2	19	11	16	18	15	8	33	17	0	5	2	12	6	9	8	8	5	0	5
ENSMUSG00000001995.9	Sipa1l2	2077	1840	1302	1657	1312	987	1122	764	1305	743	1052	2249	1546	485	1586	1458	2350	1752	1913	878	680	2284	1772	2532	2589	2252	2183	1479	1286	1971	1142	1100	1140	820	1375	898	830	2542	1315	544	1864	1336	2164	1458	2031	782	813	2051
ENSMUSG00000001998.15	Ap4e1	615	1417	904	760	893	857	848	666	789	877	995	933	1527	1339	820	966	1347	1473	585	1676	657	966	1837	687	679	922	646	1139	893	904	777	956	861	715	831	1060	785	1055	1299	1502	964	885	1240	1226	621	1493	785	867
ENSMUSG00000001999.15	Blvra	1695	2760	1883	1280	1408	1249	1472	1410	1495	1120	2030	2111	2112	1429	1304	1901	2518	3982	1362	1808	1631	1907	1691	1553	934	1155	1782	2218	1860	1522	1225	1393	1495	1513	1575	1354	1601	2386	1797	1603	1533	1741	2319	3313	1446	1610	1950	1712
ENSMUSG00000002006.12	Pdzd4	652	1560	237	1242	1179	324	316	565	128	1173	713	1638	1307	1538	1320	294	1284	1077	1909	949	1726	1470	2150	647	2259	1557	685	1254	234	1477	1026	361	321	606	135	1418	562	1852	1112	1726	1552	269	1182	896	2027	845	2063	1320
ENSMUSG00000002007.5	Srpk3	14	85	18	14	4	48	40	78	28	14	6	16	82	5	0	12	78	2	32	4	0	6	2	2	14	8	15	68	18	17	3	54	41	84	30	17	5	18	70	6	0	11	72	2	34	4	0	5
ENSMUSG00000002010.17	Idh3g	5583	11014	7068	5469	6070	6728	3971	4534	5937	5584	6553	7780	7891	4962	5672	6309	7769	6046	5939	7570	7640	5618	12606	9045	6625	6913	5868	8851	6982	6504	5282	7501	4033	4865	6256	6750	5169	8794	6713	5568	6668	5779	7153	5031	6306	6742	9133	5044
ENSMUSG00000002012.13	Pnck	149	370	270	164	346	66	93	87	338	56	22	74	666	130	327	392	207	141	605	143	130	342	641	222	222	412	157	297	267	195	301	74	94	93	356	68	17	84	567	146	384	359	191	117	642	127	155	307
ENSMUSG00000002014.12	Ssr4	7567	13824	7473	6495	6827	6995	3267	4151	5244	5317	6757	5060	9148	5473	6742	5652	5338	4809	6322	8302	5976	5814	6562	11391	7235	7367	7953	11110	7382	7724	5941	7799	3318	4454	5526	6427	5330	5720	7783	6141	7926	5177	4915	4001	6713	7394	7144	5220
ENSMUSG00000002015.5	Bcap31	10393	16563	8041	12326	10919	14908	5515	6389	9930	10811	16524	11088	11604	13636	11915	11969	12515	9107	13437	15156	15204	10658	18422	17542	13721	11663	10924	13311	7943	14658	9501	16621	5601	6856	10464	13068	13033	12534	9872	15300	14007	10964	11523	7578	14268	13499	18175	9569
ENSMUSG00000002017.9	Fam98a	4909	4386	2431	2307	3615	2317	2115	1967	2897	2274	3337	5111	3572	3138	2342	5391	3293	3532	2871	7133	3019	2577	6078	7470	7816	3013	5160	3525	2401	2744	3146	2583	2148	2111	3053	2749	2632	5777	3039	3521	2753	4938	3032	2939	3049	6353	3609	2314
ENSMUSG00000002020.15	Ltbp2	18251	19972	14613	12561	12303	12388	7353	9430	5312	19835	5453	3503	20670	10020	6517	5185	2315	7307	18443	14863	7293	8470	4625	2340	20966	10258	19183	16050	14435	14938	10706	13812	7468	10119	5598	23975	4301	3960	17585	11243	7661	4750	2132	6080	19584	13238	8718	7604
ENSMUSG00000002028.13	Kmt2a	5648	8729	7233	5525	9174	5305	5898	4705	4778	6038	6112	4632	11147	5645	5869	7479	6655	6028	5694	9087	5811	7705	14273	7911	8880	8671	5936	7015	7145	6570	7983	5915	5990	5049	5035	7298	4821	5236	9483	6334	6900	6851	6128	5016	6046	8093	6946	6918
ENSMUSG00000002031.12	Ift46	2061	4818	3860	1998	3086	4130	2879	1587	1577	2196	1342	1706	4559	753	2240	2511	1843	3469	2670	2654	1145	3502	4490	5211	2684	3220	2166	3872	3813	2376	2685	4605	2924	1703	1662	2654	1058	1928	3879	845	2633	2300	1697	2886	2835	2364	1369	3144
ENSMUSG00000002032.17	Tmem25	28	84	745	86	189	34	120	38	88	28	40	35	140	24	80	98	82	138	65	74	36	136	241	40	50	233	29	68	736	102	164	38	122	41	93	34	32	40	119	27	94	90	76	115	69	66	43	122
ENSMUSG00000002033.14	Cd3g	302	520	2123	220	130	432	95	352	253	32	18	406	94	16	48	58	22	26	32	16	128	30	28	36	50	28	317	418	2097	262	113	482	96	378	267	39	14	459	80	18	56	53	20	22	34	14	153	27
ENSMUSG00000002043.17	Trappc6a	534	2156	2156	2725	1067	2524	2701	1364	2234	1530	4873	1115	1236	2172	1372	1847	1421	1995	1561	1629	1240	2315	1542	2007	954	2760	561	1733	2130	3241	928	2814	2743	1464	2354	1849	3844	1260	1052	2437	1613	1692	1308	1660	1658	1451	1482	2078
ENSMUSG00000002052.6	Supt6	7536	7180	11601	6852	9387	11706	8836	10117	8301	8692	7728	6810	13447	8780	7392	11713	8111	11102	5523	13610	9677	17119	13509	8767	10258	7714	7921	5770	11460	8148	8168	13051	8975	10856	8748	10506	6095	7698	11440	9852	8690	10729	7468	9238	5865	12122	11568	15369
ENSMUSG00000002055.9	Spag5	1675	1765	1482	1581	2389	2746	1716	3390	4232	1680	1447	4090	5136	1653	2320	1890	2211	5590	4427	6790	2794	11646	4168	2364	3671	2247	1761	1418	1464	1880	2079	3062	1743	3638	4460	2031	1141	4623	4369	1855	2727	1731	2036	4651	4701	6047	3340	10456
ENSMUSG00000002057.4	Foxn1	10	2	922	4	12	673	56	0	0	7	5	0	2	2	0	0	1	0	4	12	0	0	0	0	4	0	11	2	911	5	10	750	57	0	0	8	4	0	2	2	0	0	1	0	4	11	0	0
ENSMUSG00000002058.13	Unc119	1528	1990	2600	1308	1422	1568	1307	2335	2043	1297	1414	2116	4265	1068	1178	1766	1137	2803	5382	2944	1928	4429	2310	1207	2830	1350	1606	1599	2568	1555	1237	1748	1327	2506	2153	1568	1115	2392	3628	1198	1385	1618	1047	2332	5715	2622	2305	3976
ENSMUSG00000002059.18	Rab34	2336	2345	1776	1236	816	1624	1017	2460	2370	3337	1969	2574	2170	2706	1367	4322	1614	3311	1978	3303	1469	5992	4680	1175	3400	2711	2455	1885	1754	1470	710	1811	1033	2640	2497	4034	1553	2910	1846	3036	1607	3959	1486	2755	2100	2942	1756	5380
ENSMUSG00000002064.10	Sdf2	3436	4802	4412	2703	2571	4717	2536	4179	3994	4408	3878	2950	5750	2801	3014	6319	3350	4093	3713	6074	4508	7515	4868	3702	4911	3861	3611	3859	4358	3214	2237	5259	2576	4484	4209	5328	3059	3335	4892	3143	3543	5788	3085	3406	3943	5410	5389	6747
ENSMUSG00000002068.16	Ccne1	736	863	700	1004	1593	1782	626	1387	1181	791	2826	1353	768	1238	1529	938	1564	5752	998	1908	352	4113	1454	492	1251	1590	774	694	691	1194	1386	1987	636	1488	1245	956	2229	1529	653	1389	1797	859	1440	4786	1060	1699	421	3693
ENSMUSG00000002076.11	Hsf2bp	20	28	30	0	64	178	46	16	14	28	16	6	30	6	10	17	8	10	26	28	22	22	0	14	6	8	21	23	30	0	56	198	47	17	15	34	13	7	26	7	12	16	7	8	28	25	26	20
ENSMUSG00000002083.13	Bbc3	536	676	1556	1346	1258	1672	1218	1000	799	1230	3816	120	576	549	882	566	383	881	772	1156	554	1014	1064	754	676	1067	563	543	1537	1601	1095	1864	1237	1073	842	1487	3010	136	490	616	1037	518	353	733	820	1030	662	910
ENSMUSG00000002100.15	Mybpc3	26	12	8	8	6	34	10	10	9	34	2	0	2	0	0	0	4	24	0	4	0	4	1	2	6	6	27	10	8	10	5	38	10	11	9	41	2	0	2	0	0	0	4	20	0	4	0	4
ENSMUSG00000002102.15	Psmc3	17221	16706	16787	12227	10895	10738	13491	12745	10082	8102	20434	14346	14283	14845	15989	8851	13854	25854	12672	13179	12178	17419	16345	13568	15649	10258	18100	13426	16582	14540	9480	11972	13703	13676	10624	9793	16117	16217	12151	16657	18797	8108	12756	21512	13456	11738	14557	15639
ENSMUSG00000002103.15	Acp2	7490	5846	6005	2573	4121	2702	4001	3160	2791	2382	4671	3459	5689	2359	2802	2540	3543	4112	2933	3097	2087	4225	3635	1847	3662	2509	7872	4698	5932	3060	3586	3013	4064	3391	2941	2879	3684	3910	4840	2647	3294	2327	3262	3421	3114	2758	2495	3793
ENSMUSG00000002104.11	Rapsn	328	153	526	206	427	300	242	181	83	186	600	214	141	158	47	118	102	144	104	225	282	255	89	86	121	120	345	123	520	245	372	334	246	194	87	225	473	242	120	177	55	108	94	120	110	200	337	229
ENSMUSG00000002105.15	Slc39a13	6892	2524	1608	1058	1406	1792	1214	1342	1193	1245	4471	1328	2325	3599	2167	940	1740	1512	1628	1152	1615	1775	1431	1056	2126	1202	7244	2028	1588	1258	1223	1998	1233	1440	1257	1505	3526	1501	1978	4038	2548	861	1602	1258	1729	1026	1931	1594
ENSMUSG00000002107.18	Celf2	2540	2866	2132	1750	1972	3428	3118	1934	1486	1408	2686	898	4366	844	3383	3014	3215	2458	909	2112	276	1541	9951	2996	710	2117	2670	2303	2106	2081	1716	3822	3167	2075	1566	1702	2119	1015	3714	947	3977	2761	2960	2045	965	1881	330	1384
ENSMUSG00000002108.10	Nr1h3	430	837	907	226	356	337	532	1018	432	303	889	148	518	339	214	356	343	286	408	340	520	468	402	285	582	228	452	673	896	269	310	376	540	1092	455	366	701	167	441	380	252	326	316	238	433	303	622	420
ENSMUSG00000002109.14	Ddb2	529	1495	1212	789	555	626	900	592	539	997	904	609	1010	565	739	687	657	955	738	858	557	797	1274	663	785	693	556	1201	1197	938	483	698	914	635	568	1205	713	688	859	634	869	629	605	795	784	764	666	716
ENSMUSG00000002111.8	Spi1	6883	5391	3688	1937	5040	4085	3712	3123	2781	2529	3172	708	2462	1486	1037	1206	1879	1212	1542	1120	1597	1390	959	888	798	594	7234	4332	3643	2304	4386	4555	3770	3351	2931	3057	2502	800	2095	1667	1219	1105	1730	1008	1637	998	1909	1248
ENSMUSG00000002129.11	Sf3a1	8941	6501	8025	6959	11066	6479	8044	5883	6492	7835	6560	3055	9533	16881	3909	7863	8284	10062	6343	11091	5116	8568	9850	11376	9586	8654	9398	5224	7927	8276	9629	7224	8170	6313	6841	9471	5174	3453	8110	18941	4595	7203	7628	8372	6735	9878	6116	7692
ENSMUSG00000002147.18	Stat6	7889	8856	8464	5779	6964	6789	7990	4927	5383	5851	10584	4335	8133	5649	4279	5490	4642	5049	4457	5544	5284	5275	7407	6534	4573	5238	8292	7117	8361	6872	6060	7569	8115	5287	5673	7072	8348	4900	6919	6338	5030	5029	4274	4201	4733	4938	6316	4736
ENSMUSG00000002190.13	Clgn	90	48	18	7	18	12	2	12	8	8	10	0	14	2	14	24	6	2	10	2	0	20	14	2	20	0	95	39	18	8	16	13	2	13	8	10	8	0	12	2	16	22	6	2	11	2	0	18
ENSMUSG00000002204.9	Napsa	192	2773	1207	358	1050	1461	623	1491	485	432	423	142	848	354	278	197	174	134	394	329	272	396	160	172	217	100	202	2229	1192	426	914	1629	633	1600	511	522	334	161	721	397	327	180	160	111	418	293	325	356
ENSMUSG00000002205.16	Vrk3	1707	3502	2742	2310	2186	2335	2539	2748	2501	1687	4727	1306	2193	1408	3194	3090	1771	3250	2042	3140	2098	1639	2860	2666	1665	2405	1794	2814	2709	2747	1902	2603	2579	2949	2636	2039	3728	1476	1866	1580	3755	2830	1631	2704	2168	2797	2508	1471
ENSMUSG00000002210.11	Smg9	2067	2555	2766	2756	1683	3402	2172	2997	2725	1899	4469	1636	2069	2297	1712	1606	1893	3190	1878	1983	1870	3775	1946	2101	1432	2304	2173	2053	2732	3277	1464	3793	2206	3216	2872	2295	3525	1849	1760	2577	2013	1471	1743	2654	1994	1766	2235	3389
ENSMUSG00000002221.11	Paxip1	3543	4088	2274	3501	5329	2548	2224	3199	3439	1581	3009	3767	4772	3276	3435	4018	4575	2038	2463	4137	2715	3832	3338	2616	3213	4182	3724	3285	2246	4163	4637	2841	2259	3433	3624	1911	2373	4258	4060	3676	4038	3681	4213	1696	2615	3685	3245	3440
ENSMUSG00000002222.14	Rmnd5a	7236	9544	5895	6021	9292	8274	6280	7242	8878	4393	9588	8963	12491	2302	9207	11465	15107	17169	7241	10611	11850	14180	16595	13362	8382	9834	7605	7670	5823	7160	8086	9225	6378	7771	9356	5310	7562	10132	10627	2583	10824	10502	13910	14286	7689	9451	14165	12731
ENSMUSG00000002227.15	Mov10	2769	3303	3697	1345	1608	1239	1438	4742	2323	1407	4408	3219	4271	4901	1356	2525	2337	2311	2106	2898	2468	3088	2120	1234	2466	1806	2910	2654	3652	1599	1399	1381	1461	5089	2448	1701	3477	3639	3634	5499	1594	2313	2152	1923	2236	2581	2950	2772
ENSMUSG00000002228.7	Ppm1j	384	558	311	134	117	234	248	230	257	248	728	154	384	449	188	417	179	394	476	213	981	500	132	330	675	260	404	448	307	159	102	261	252	247	271	300	574	174	327	504	221	382	165	328	505	190	1173	449
ENSMUSG00000002233.13	Rhoc	19279	23787	4782	11163	7002	16059	7172	13732	6785	16970	65235	5348	16411	26017	7537	11130	9237	9559	20909	22497	20652	16072	8475	9848	17495	9238	20263	19116	4724	13275	6093	17905	7284	14736	7150	20512	51453	6045	13962	29193	8860	10195	8505	7954	22202	20037	24687	14429
ENSMUSG00000002240.12	Prr27	0	126	0	0	0	0	0	6	8	179	2	0	22	0	0	798	6	6	0	12	0	15	553	12	6	24	0	101	0	0	0	0	0	6	8	216	2	0	19	0	0	731	6	5	0	11	0	13
ENSMUSG00000002249.20	Tead3	1701	2258	2696	1899	2793	1372	3194	1499	1121	2025	1448	2133	2538	1532	2640	3624	2115	2363	3610	2906	2144	3029	2445	1672	2393	3038	1788	1815	2663	2258	2430	1530	3244	1609	1181	2448	1142	2411	2159	1719	3104	3320	1947	1966	3833	2588	2563	2719
ENSMUSG00000002250.15	Ppard	9059	5109	6946	5945	5789	3615	8099	3822	1827	3240	5719	3419	3688	4995	3372	5642	2904	2022	2736	5007	6176	3333	5992	3717	4232	3693	9522	4106	6861	7070	5037	4030	8226	4101	1925	3916	4511	3865	3138	5605	3964	5168	2674	1682	2905	4459	7383	2992
ENSMUSG00000002257.7	Def6	2051	2529	1558	1438	1318	1846	1228	1517	673	1487	913	228	979	906	535	1504	438	715	615	2126	2040	944	1821	623	819	432	2156	2032	1539	1710	1147	2058	1247	1628	709	1797	720	258	833	1017	629	1378	403	595	653	1894	2439	848
ENSMUSG00000002265.16	Peg3	1464	366	4102	4901	358	284	1110	6999	152	94	262	644	16320	356	7184	3400	9168	8501	18	8311	490	11569	9583	52	7022	11186	1539	294	4052	5828	312	317	1127	7511	160	114	207	728	13884	399	8445	3114	8442	7073	19	7402	586	10387
ENSMUSG00000002266.17	Zim1	0	12	60	18	8	7	12	146	58	42	6	0	36	0	3	58	42	12	40	30	0	189	232	0	62	39	0	10	59	21	7	8	12	157	61	51	5	0	31	0	4	53	39	10	42	27	0	170
ENSMUSG00000002274.12	Metrn	639	765	2883	583	960	446	1073	888	851	315	802	1596	1275	208	1721	930	1244	1239	1532	941	481	2487	1128	382	827	1173	672	615	2848	693	835	497	1090	953	897	381	633	1804	1085	233	2023	852	1145	1031	1627	838	575	2233
ENSMUSG00000002279.18	Lmf1	2319	3804	2312	2279	2539	1667	3336	1762	2615	1774	3704	3547	4102	2305	2135	6066	3586	2975	3603	3269	3186	3192	5374	4479	4977	2930	2437	3057	2284	2710	2209	1859	3388	1891	2756	2144	2921	4010	3490	2586	2510	5557	3302	2475	3826	2912	3809	2866
ENSMUSG00000002280.10	Narfl	2020	2785	4206	2209	2285	1793	3467	1138	1311	1587	2378	2421	1604	1340	1323	2075	1274	1573	1932	1783	1878	1181	2562	1786	1698	1825	2123	2238	4155	2627	1988	1999	3521	1221	1382	1918	1876	2737	1365	1504	1555	1901	1173	1309	2052	1588	2245	1060
ENSMUSG00000002289.15	Angptl4	6595	2755	1153	731	2258	4116	670	3277	3093	1989	2811	244	1517	3754	1049	1382	2376	530	839	1096	2927	1503	1692	824	1886	366	6932	2214	1139	869	1965	4589	681	3516	3259	2404	2217	276	1291	4212	1233	1266	2188	441	891	976	3499	1349
ENSMUSG00000002297.15	Dbf4	2704	2862	1767	3395	3643	2427	1601	3392	3028	2341	3881	3409	2499	4285	1890	2002	3530	2314	1936	2281	2240	3502	2337	3003	2738	2837	2842	2300	1745	4037	3170	2706	1626	3640	3191	2830	3061	3854	2126	4808	2222	1834	3250	1925	2056	2032	2678	3144
ENSMUSG00000002307.15	Daxx	3566	5323	4698	2798	4897	2226	3772	4233	2914	2669	3692	3436	2456	3417	2070	4715	2541	3005	3057	5945	3041	3343	3926	3068	2774	3999	3748	4278	4641	3327	4261	2482	3831	4542	3071	3226	2912	3884	2089	3834	2433	4319	2340	2500	3246	5295	3635	3001
ENSMUSG00000002308.15	Cd320	892	3173	941	1439	1760	938	1042	2628	2276	1514	3015	3301	2351	708	1248	3011	1937	2163	3536	3968	1363	3603	3790	2673	3389	2007	938	2550	930	1711	1531	1046	1058	2820	2398	1830	2378	3731	2000	794	1467	2758	1784	1800	3755	3534	1629	3235
ENSMUSG00000002319.16	Ipo4	1349	1763	1615	1589	2076	1285	1227	1949	2465	1569	1587	2693	3622	1353	1952	2341	2284	2651	4441	1574	1426	4205	2163	1871	1774	1893	1418	1417	1595	1890	1806	1433	1246	2091	2598	1897	1252	3044	3081	1518	2295	2144	2103	2206	4716	1402	1705	3775
ENSMUSG00000002320.15	Tm9sf1	4558	4313	4436	4724	7651	3122	3036	3040	4648	3019	3733	9948	8569	3466	6543	5592	4675	6990	9471	4403	3593	7142	3613	6761	3908	4654	4791	3466	4382	5618	6658	3481	3084	3262	4898	3649	2944	11245	7290	3889	7692	5122	4305	5816	10057	3922	4295	6412
ENSMUSG00000002324.8	Rec8	4	2	36	0	10	6	7	22	4	2	7	0	10	0	0	0	0	4	6	0	0	4	0	0	0	0	4	2	36	0	9	7	7	24	4	2	6	0	9	0	0	0	0	3	6	0	0	4
ENSMUSG00000002325.15	Irf9	2546	6226	8974	3217	2624	2060	3068	4844	1829	2987	2312	4809	4077	3372	2688	3867	1635	2412	5120	3345	3580	3964	2538	1961	1976	2649	2676	5003	8865	3826	2283	2297	3116	5198	1927	3611	1824	5436	3469	3784	3160	3542	1505	2007	5437	2979	4279	3559
ENSMUSG00000002326.6	Gmpr2	1738	1789	2050	1328	2412	1538	1761	1412	1527	1116	1974	1673	1889	1298	1453	1812	1319	2826	2745	1002	1290	2255	1276	1115	1330	1300	1827	1438	2025	1579	2099	1715	1789	1515	1609	1349	1557	1891	1607	1456	1708	1660	1215	2351	2915	892	1542	2025
ENSMUSG00000002329.7	Mdp1	853	1406	1611	1480	1454	1235	896	1034	1012	956	827	1539	1723	700	1316	852	640	1165	2025	894	564	1267	1081	985	472	790	897	1130	1591	1760	1265	1377	910	1110	1066	1156	652	1740	1466	785	1547	780	589	969	2150	796	674	1138
ENSMUSG00000002332.16	Dhrs1	2502	3282	2328	4364	3162	1995	2068	1897	1888	1760	2247	3874	3229	1832	2199	2913	2163	2270	4280	1613	2257	2792	2442	2852	1622	1664	2630	2638	2300	5190	2751	2224	2100	2036	1990	2127	1772	4379	2747	2056	2585	2668	1992	1889	4545	1437	2698	2507
ENSMUSG00000002341.8	Ncan	4	18	0	4	16	0	0	36	12	0	10	6	160	8	26	64	6	20	208	120	36	158	16	0	154	148	4	14	0	5	14	0	0	39	13	0	8	7	136	9	31	59	6	17	221	107	43	142
ENSMUSG00000002342.17	Tmem161a	2755	3360	2373	1915	2894	2814	1370	2458	2423	2246	2379	3782	4588	1662	2396	2426	3614	3922	2770	3737	1656	3384	4046	2485	2887	2858	2896	2700	2344	2277	2518	3137	1391	2638	2553	2715	1876	4275	3903	1865	2817	2222	3328	3263	2941	3328	1980	3038
ENSMUSG00000002343.11	Armc6	795	1290	905	739	739	834	587	957	652	548	812	1049	903	466	533	981	1507	1506	765	896	340	950	1253	985	1006	789	836	1037	894	879	643	930	596	1027	687	662	640	1186	768	523	627	899	1388	1253	812	798	406	853
ENSMUSG00000002345.18	Borcs8	1304	2306	2088	1381	1956	1738	1485	998	1209	1123	721	1094	2102	682	1388	1463	1617	1831	1020	1810	1219	1273	2300	1359	1646	1353	1371	1853	2063	1642	1702	1938	1508	1071	1274	1357	569	1237	1788	765	1632	1340	1489	1524	1083	1612	1457	1143
ENSMUSG00000002346.16	Slc25a42	235	405	1222	284	429	622	428	374	158	224	237	813	518	224	407	389	456	226	232	357	146	311	625	302	337	256	247	325	1207	338	373	693	435	401	166	271	187	919	441	251	478	356	420	188	246	318	175	279
ENSMUSG00000002365.9	Snx9	5700	6884	3960	4592	5925	4601	3876	4735	3136	5162	11728	4597	5196	4288	4571	5082	3351	3204	2288	5712	6422	5712	6007	5106	5036	4902	5991	5532	3912	5461	5156	5130	3937	5081	3305	6240	9250	5196	4420	4811	5374	4655	3086	2666	2430	5087	7677	5128
ENSMUSG00000002372.8	Ranbp3	7853	7676	6209	6371	11364	6778	7050	7498	6666	5687	10316	6817	11772	5319	7434	8383	6804	7622	8823	12348	7102	8908	11926	8107	7822	8539	8254	6169	6133	7576	9889	7557	7161	8046	7025	6874	8137	7706	10015	5968	8739	7679	6265	6342	9369	10998	8490	7998
ENSMUSG00000002379.6	Ndufa11	4544	7487	4148	3452	5659	2905	4119	4644	4369	2573	6142	7425	7661	2904	3180	6341	4744	6288	5150	6125	3078	5081	5287	6286	4755	3933	4776	6017	4097	4105	4924	3239	4184	4983	4604	3110	4844	8393	6518	3258	3738	5808	4368	5232	5469	5455	3679	4562
ENSMUSG00000002384.2	Bmp8b	81	22	56	79	56	45	126	84	44	22	95	9	40	30	15	68	23	103	28	70	40	50	10	22	76	27	85	18	55	94	49	50	128	90	46	27	75	10	34	34	18	62	21	86	30	62	48	45
ENSMUSG00000002393.14	Nr2f6	6410	9314	11502	6021	10857	8892	5262	6434	4156	4907	7818	13888	7556	4594	10814	6455	14703	16297	9568	9866	4978	9873	14018	8076	10458	7414	6737	7485	11362	7160	9447	9914	5345	6904	4380	5931	6166	15699	6428	5155	12713	5913	13538	13560	10160	8787	5951	8864
ENSMUSG00000002395.14	Use1	3673	6532	6768	3033	4471	4036	2955	4238	4676	3086	4301	4704	3091	2127	3471	4496	4398	6083	3338	5120	2390	3601	6340	5386	3965	3546	3861	5249	6685	3607	3891	4500	3001	4548	4928	3730	3392	5317	2630	2387	4080	4118	4050	5061	3544	4560	2857	3233
ENSMUSG00000002396.8	Ocel1	1729	1391	3381	1499	2642	2205	1421	1507	1241	1365	2133	1071	874	1017	1926	1577	1345	2962	1385	1888	1300	1305	1239	1287	2035	941	1817	1118	3340	1783	2299	2458	1443	1617	1308	1650	1682	1211	744	1141	2264	1445	1238	2465	1471	1682	1554	1172
ENSMUSG00000002409.18	Dyrk1b	701	1113	1908	99	1006	1752	1534	1242	1275	132	774	477	2190	139	2202	1579	1113	1903	1286	1527	741	2311	2786	1304	844	2801	737	894	1885	118	875	1953	1558	1333	1344	160	610	539	1863	156	2589	1446	1025	1583	1366	1360	886	2075
ENSMUSG00000002413.15	Braf	1956	3490	2490	1438	2295	1393	2700	1898	1872	2891	2656	1478	2757	1490	1732	2333	2365	3292	1636	2209	1961	2353	3570	3060	3363	2248	2056	2805	2460	1710	1997	1553	2742	2037	1973	3494	2095	1671	2346	1672	2036	2137	2178	2739	1737	1967	2344	2113
ENSMUSG00000002416.13	Ndufb2	785	1362	998	604	767	697	810	937	1387	787	1102	1363	1137	477	875	1543	1395	1728	1058	879	841	664	973	1209	1353	897	825	1095	986	718	667	777	823	1005	1462	951	869	1541	967	535	1029	1413	1284	1438	1123	783	1005	596
ENSMUSG00000002428.12	Hltf	2625	3914	2950	2304	3902	2366	1601	1570	2233	3011	2874	2450	3089	2498	2590	2732	2667	1556	1554	4266	3554	1980	3795	3102	1966	2043	2759	3145	2914	2740	3395	2638	1626	1685	2353	3640	2267	2769	2628	2803	3045	2503	2456	1295	1650	3799	4248	1778
ENSMUSG00000002455.14	Prpf6	5736	7571	11165	4415	8860	11294	6401	7044	4489	5398	11002	6685	7349	6370	6203	10849	6701	19920	17560	10157	4068	8448	13047	7488	8340	11591	6029	6084	11029	5250	7710	12592	6501	7559	4730	6525	8678	7557	6252	7148	7292	9938	6170	16575	18646	9046	4863	7585
ENSMUSG00000002458.13	Rgs19	3826	4650	6103	2745	5009	5486	3957	3077	1669	2105	1198	2340	2374	2615	1530	2709	2656	3957	3489	2664	1346	2858	3432	1039	2715	2573	4021	3737	6029	3264	4359	6117	4019	3302	1759	2544	945	2645	2020	2934	1799	2481	2446	3292	3705	2373	1609	2566
ENSMUSG00000002459.17	Rgs20	667	1258	889	998	2006	195	493	539	223	413	191	668	1919	1023	1077	1484	1542	1239	1413	1185	1581	1252	2572	2293	838	1126	701	1011	878	1187	1746	217	501	578	235	499	151	755	1633	1148	1266	1359	1420	1031	1500	1055	1890	1124
ENSMUSG00000002475.15	Abhd3	176	936	253	140	183	60	42	82	111	216	458	1198	266	78	102	322	302	306	212	262	164	220	364	95	182	150	185	752	250	166	159	67	43	88	117	261	361	1354	226	88	120	295	278	255	225	233	196	198
ENSMUSG00000002477.4	Snrpd1	5176	6113	3439	4000	5671	6660	3024	5561	7595	3720	6093	4181	5318	7994	4819	6414	6164	6091	4573	5262	4483	5472	4092	7096	5390	4102	5440	4913	3397	4757	4935	7425	3071	5967	8004	4497	4806	4726	4524	8970	5665	5875	5676	5068	4856	4687	5359	4913
ENSMUSG00000002486.15	Tchp	489	574	1136	857	1149	788	1606	680	1070	978	1347	665	745	562	814	630	505	1420	924	769	982	990	970	899	653	892	514	461	1122	1019	1000	879	1631	730	1128	1182	1062	752	634	631	957	577	465	1182	981	685	1174	889
ENSMUSG00000002489.15	Tiam1	2082	2355	2346	3696	5684	3187	1327	4078	1381	2007	780	6475	3958	104	2792	5891	9057	3213	2171	8991	1822	4665	6894	8373	2931	6786	2188	1893	2317	4395	4946	3553	1348	4376	1455	2426	615	7319	3367	117	3282	5396	8339	2673	2305	8008	2178	4188
ENSMUSG00000002496.10	Tsc2	5881	8623	5088	5517	5848	4692	5898	6202	3291	5477	6398	6486	7522	4762	6963	9498	5255	5275	5936	7441	7363	5532	14582	6612	8185	5876	6181	6930	5026	6561	5089	5231	5990	6655	3468	6620	5046	7332	6399	5343	8186	8700	4839	4389	6303	6627	8802	4967
ENSMUSG00000002500.15	Rpl3l	10	80	18	0	2	36	16	273	0	11	14	6	210	8	6	28	896	15	111	104	6	2	10	6	2	10	11	64	18	0	2	40	16	293	0	13	11	7	179	9	7	26	825	12	118	93	7	2
ENSMUSG00000002504.14	Slc9a3r2	1520	4043	1586	1388	1259	701	1030	2322	1392	2796	1757	3128	2492	1141	2697	1653	1692	1725	3175	2612	1968	2941	2641	4099	3129	1912	1598	3249	1567	1651	1096	782	1046	2492	1467	3380	1386	3536	2120	1280	3171	1514	1558	1435	3371	2326	2353	2640
ENSMUSG00000002524.17	Puf60	14676	16656	17113	26249	17345	7557	24942	14579	15321	12661	29812	22466	19003	13937	17164	17557	28194	29770	18912	19235	31083	16793	18611	24629	19329	22012	15425	13385	16904	31216	15093	8426	25333	15644	16145	15304	23514	25395	16167	15638	20178	16082	25960	24770	20082	17132	37156	15077
ENSMUSG00000002546.16	Golga2	4642	7867	8971	4766	4512	6139	6245	7835	4467	4336	11395	9414	9050	5970	7816	8027	9523	16238	6194	9104	4733	8071	10134	20074	10129	9130	4879	6322	8862	5668	3926	6845	6343	8408	4707	5241	8988	10642	7699	6699	9188	7353	8769	13511	6577	8108	5658	7246
ENSMUSG00000002550.16	Uck1	2571	5134	4254	3825	2449	3601	2689	3391	2704	1790	4251	6287	4489	2877	4365	4214	5155	8166	4021	4726	2033	3437	5742	4805	3605	3479	2702	4126	4202	4549	2131	4015	2731	3639	2849	2164	3353	7107	3819	3228	5131	3860	4747	6795	4270	4209	2430	3086
ENSMUSG00000002565.16	Scin	782	500	846	614	3179	10278	246	199	304	414	274	1900	128	1004	342	154	147	1396	1432	966	1194	517	2098	2304	1208	212	822	402	836	730	2766	11459	250	214	320	500	216	2148	109	1127	402	141	135	1162	1521	860	1427	464
ENSMUSG00000002578.17	Ikzf4	86	416	239	30	32	64	58	231	31	82	23	16	290	48	80	160	60	133	87	172	26	303	127	10	214	197	90	334	236	36	28	71	59	248	33	99	18	18	247	54	94	147	55	111	92	153	31	272
ENSMUSG00000002580.7	Mien1	4242	2640	7842	3599	5242	6027	3273	1502	4186	2578	4852	5905	2812	3756	1547	8730	4439	9278	6434	4058	3804	1313	2488	3688	3772	2522	4459	2122	7746	4280	4561	6720	3324	1612	4411	3116	3827	6675	2392	4214	1819	7997	4087	7720	6832	3614	4547	1179
ENSMUSG00000002588.12	Pon1	0	2	0	0	0	0	0	8	0	0	0	0	2	0	0	0	0	0	0	0	0	0	0	6	0	0	0	2	0	0	0	0	0	9	0	0	0	0	2	0	0	0	0	0	0	0	0	0
ENSMUSG00000002602.16	Axl	24504	19955	15454	7954	22832	35579	13990	16340	6757	12149	9660	2960	8959	8757	9049	6699	4792	4178	4439	4930	6413	10308	5504	2510	7132	9861	25755	16037	15266	9459	19868	39668	14209	17534	7120	14685	7619	3346	7622	9826	10638	6136	4412	3476	4714	4391	7666	9255
ENSMUSG00000002603.15	Tgfb1	7275	5979	4710	2493	4977	10177	5122	5795	6301	3996	6599	6127	4713	4318	4016	2645	7940	8837	5814	2977	3751	10257	3457	3407	5037	5269	7646	4805	4653	2965	4331	11347	5202	6219	6640	4830	5205	6926	4010	4845	4721	2423	7311	7353	6174	2651	4484	9209
ENSMUSG00000002608.8	Ccdc97	2919	2948	4424	4289	3054	4745	3588	3819	3209	2571	5120	2824	3344	3183	3574	3058	2375	4552	2797	3995	3095	4899	2922	2791	2273	3700	3068	2369	4370	5101	2657	5290	3644	4098	3382	3108	4038	3192	2845	3572	4202	2801	2187	3788	2970	3558	3700	4398
ENSMUSG00000002617.14	Zfp40	284	388	302	263	226	215	250	364	146	377	240	377	451	233	284	481	402	276	336	352	348	356	794	274	294	319	299	312	298	313	197	240	254	391	154	456	189	426	384	261	334	441	370	230	357	314	416	320
ENSMUSG00000002625.9	Akap8l	2204	2081	2564	1931	3255	1910	2454	1922	2826	2261	1858	1933	2526	1178	2359	2940	1175	1825	2657	2321	1903	1868	4723	2063	2207	2610	2317	1672	2533	2296	2832	2130	2492	2062	2978	2733	1465	2185	2149	1322	2773	2693	1082	1519	2821	2067	2275	1677
ENSMUSG00000002633.4	Shh	0	0	2	0	3	0	2	6	0	0	1	0	0	0	0	0	0	0	1	0	0	0	0	0	1	0	0	0	2	0	3	0	2	6	0	0	1	0	0	0	0	0	0	0	1	0	0	0
ENSMUSG00000002635.11	Pdcd2l	733	1365	2774	1103	1147	1546	1939	1866	1202	902	2086	1203	818	1123	1145	1155	828	1492	701	1370	1066	1401	1314	1214	696	1619	770	1097	2740	1312	998	1724	1969	2002	1267	1090	1645	1360	696	1260	1346	1058	762	1241	744	1220	1274	1258
ENSMUSG00000002658.9	Gtf2f1	6118	5390	4895	5012	7966	6760	6514	6058	5132	4984	9119	3731	6258	5074	5157	6170	3976	4797	7059	10367	5685	5394	6682	6387	6421	5615	6430	4332	4835	5960	6932	7537	6616	6501	5408	6024	7193	4218	5324	5693	6063	5652	3661	3991	7496	9233	6796	4843
ENSMUSG00000002660.7	Clpp	2721	4276	2143	1917	2910	2569	2548	2798	3442	2508	4166	5086	3202	2221	2262	3587	3845	4274	4193	5159	2258	3052	4519	3871	3644	2475	2860	3436	2117	2280	2532	2864	2588	3002	3627	3032	3286	5749	2724	2492	2659	3286	3540	3556	4452	4595	2699	2740
ENSMUSG00000002661.14	Alkbh7	549	953	788	531	848	831	502	808	672	428	1063	860	963	291	495	921	632	950	966	1701	532	542	1055	563	483	596	577	766	778	631	738	927	510	867	708	517	838	972	819	327	582	844	582	790	1026	1515	636	487
ENSMUSG00000002664.2	Pspn	5	4	4	0	9	5	12	8	0	12	6	57	0	0	4	7	0	0	0	2	0	0	3	0	3	8	5	3	4	0	8	6	12	9	0	15	5	64	0	0	5	6	0	0	0	2	0	0
ENSMUSG00000002668.7	Dennd1c	676	757	1315	284	607	853	1025	625	536	416	349	189	409	197	156	354	158	156	177	313	254	174	147	140	245	74	711	608	1299	338	528	951	1041	671	565	503	275	214	348	221	183	324	145	130	188	279	304	156
ENSMUSG00000002679.14	Med6	940	1235	1439	732	1124	1004	1158	986	1067	863	2209	1634	1020	1975	1014	1086	957	3175	1606	1074	594	1610	867	913	1033	1150	988	992	1421	871	978	1119	1176	1058	1124	1043	1742	1847	868	2216	1192	995	881	2642	1705	957	710	1445
ENSMUSG00000002688.8	Prkd1	1051	1550	870	697	630	586	255	813	284	2565	1114	528	404	1263	1254	2753	627	1714	905	1685	1286	848	4714	3028	480	1210	1105	1246	859	829	548	653	259	872	299	3100	879	597	344	1417	1474	2522	577	1426	961	1501	1537	761
ENSMUSG00000002699.13	Lcp2	3302	1935	2677	659	1991	1658	1313	1681	1517	1063	1472	483	1216	760	640	731	1065	602	645	338	538	658	572	349	362	316	3471	1555	2644	784	1732	1849	1334	1804	1599	1285	1161	546	1035	853	752	670	981	501	685	301	643	591
ENSMUSG00000002718.14	Cse1l	7527	9760	9229	5005	10816	8535	5966	7867	5884	4882	7398	6725	8953	6968	6954	9300	10884	16314	6942	11314	3810	10247	17895	7087	8693	13970	7911	7844	9116	5952	9412	9516	6060	8442	6201	5901	5835	7602	7617	7818	8175	8519	10022	13574	7371	10077	4554	9200
ENSMUSG00000002728.14	Naa20	2448	5084	2608	3365	5315	7186	4097	4128	3237	3708	4363	3097	3458	4637	2945	4236	4621	5490	3130	5539	3530	3767	3366	2016	2022	3018	2573	4086	2576	4002	4625	8012	4161	4430	3411	4482	3441	3501	2942	5203	3462	3880	4255	4568	3324	4933	4220	3382
ENSMUSG00000002731.6	Prkra	1584	2533	1747	1367	1091	986	798	1159	1104	659	1891	2428	1709	1077	2048	1013	2152	1872	1982	1503	1282	1971	2241	1148	1417	1604	1665	2036	1726	1626	949	1099	811	1244	1163	797	1492	2745	1454	1208	2408	928	1982	1558	2105	1339	1532	1770
ENSMUSG00000002732.14	Fkbp7	1825	1265	371	246	292	231	272	861	521	288	255	238	851	493	622	533	902	514	350	249	228	663	240	298	731	410	1918	1017	366	293	254	258	276	924	549	348	201	269	724	553	731	488	831	428	372	222	273	595
ENSMUSG00000002733.8	Plekha3	4350	2693	3924	1835	1715	2270	2075	2099	1842	1419	3546	2788	2429	2827	2271	1053	3013	2511	2041	2074	1610	3382	2172	1859	3470	1733	4572	2164	3876	2182	1492	2531	2108	2252	1941	1715	2797	3152	2066	3172	2670	965	2774	2089	2167	1847	1925	3036
ENSMUSG00000002741.9	Ykt6	13566	9924	8842	8858	11955	7207	8568	5632	5752	7379	7789	6242	9151	18234	9277	6234	10109	12424	8330	8939	7249	8349	11034	17124	10096	4854	14259	7975	8734	10534	10403	8035	8702	6044	6061	8919	6143	7056	7785	20460	10906	5710	9308	10338	8845	7961	8665	7496
ENSMUSG00000002748.7	Baz1b	15912	15222	11433	11190	21766	12798	12429	10401	14018	10117	18936	14442	15014	14424	17924	15136	16412	27369	17496	12919	14415	15908	19565	16527	17420	16889	16725	12233	11294	13307	18940	14269	12624	11161	14772	12229	14936	16325	12773	16185	21071	13865	15112	22773	18578	11506	17232	14282
ENSMUSG00000002763.16	Pex6	3481	3797	3795	4630	7166	2944	4120	2809	3170	1492	5848	4268	5622	2521	3123	6354	5402	2830	5562	7638	3998	2559	5131	4893	4166	5886	3659	3051	3749	5506	6236	3282	4185	3014	3341	1803	4613	4825	4783	2829	3671	5820	4974	2355	5906	6803	4779	2297
ENSMUSG00000002767.13	Mrpl2	3233	3348	2856	2431	4695	2264	3781	2747	3888	2158	4961	3921	4320	2197	1748	4043	2574	3683	3883	5238	2303	1706	3478	3316	2906	3052	3398	2691	2821	2891	4085	2524	3840	2948	4097	2608	3913	4432	3675	2465	2055	3703	2370	3064	4123	4665	2753	1532
ENSMUSG00000002768.7	Mea1	4262	5324	4693	4256	5571	3750	4534	3214	4636	3268	8362	4123	5767	3695	4087	5121	3418	5401	6112	7010	4071	2292	4957	4682	4882	4035	4480	4279	4636	5061	4848	4181	4605	3449	4885	3950	6595	4661	4906	4146	4805	4691	3147	4494	6490	6243	4866	2058
ENSMUSG00000002769.8	Gnmt	35	124	52	67	24	23	43	136	127	121	28	92	178	14	71	311	32	74	100	290	58	131	225	223	145	63	37	100	51	80	21	26	44	146	134	146	22	104	151	16	83	285	29	62	106	258	69	118
ENSMUSG00000002771.12	Grin2d	161	136	393	85	194	238	506	151	93	51	39	40	144	16	164	79	92	60	56	149	306	188	47	10	131	109	169	109	388	101	169	265	514	162	98	62	31	45	123	18	193	72	85	50	59	133	366	169
ENSMUSG00000002778.14	Kdelr1	5243	7544	3964	3898	4364	4618	4264	5975	5812	4332	10131	5725	6888	4913	7677	5378	6078	5825	6177	6486	3893	4904	7029	6397	4585	6916	5511	6063	3916	4636	3797	5149	4331	6412	6125	5236	7991	6472	5860	5513	9025	4926	5596	4847	6559	5777	4654	4403
ENSMUSG00000002781.19	Tmem143	450	536	627	295	525	427	459	623	899	346	1525	580	541	281	289	461	608	1119	498	590	305	542	489	498	220	783	473	431	619	351	457	476	466	669	947	418	1203	656	460	315	340	422	560	931	529	525	365	487
ENSMUSG00000002791.16	Pdxk-ps	6	2	4	2	20	8	3	2	2	0	2	8	4	0	0	10	4	4	4	6	0	0	0	2	6	0	6	2	4	2	17	9	3	2	2	0	2	9	3	0	0	9	4	3	4	5	0	0
ENSMUSG00000002797.9	Ggct	795	730	566	540	573	420	344	628	1101	385	1319	614	493	888	364	783	1063	1220	596	902	686	718	692	1137	1020	470	836	587	559	642	499	468	349	674	1160	465	1040	694	419	996	428	717	979	1015	633	803	820	645
ENSMUSG00000002799.6	Jag2	460	581	847	249	1470	724	636	956	374	414	1148	291	1029	295	546	1856	900	3184	767	954	372	1036	1237	213	635	2755	483	467	837	296	1279	807	646	1026	394	500	905	329	875	331	642	1700	829	2649	814	850	445	930
ENSMUSG00000002803.14	Btbd6	836	1470	775	927	1060	852	1486	754	949	1126	2371	1982	1296	1216	1047	1200	932	2746	1804	2316	538	534	1600	880	819	868	879	1181	766	1102	922	950	1509	809	1000	1361	1870	2240	1103	1364	1231	1099	858	2285	1916	2063	643	479
ENSMUSG00000002804.4	Nudt14	690	990	1501	619	1258	930	1398	481	616	470	2353	2748	949	791	928	1191	882	3766	1862	1105	346	706	769	863	596	626	725	796	1483	736	1095	1037	1420	516	649	568	1856	3106	807	888	1091	1091	812	3134	1977	984	414	634
ENSMUSG00000002808.7	Epdr1	3540	1379	238	74	532	68	48	1044	1958	93	1719	737	3284	925	1284	940	2470	1344	3580	4178	484	3062	3774	1567	1789	2576	3721	1108	235	88	463	76	49	1120	2063	112	1356	833	2794	1038	1509	861	2274	1118	3801	3721	579	2749
ENSMUSG00000002812.4	Flii	10198	14517	8688	6454	6330	14033	7764	8711	8822	9276	9256	5560	6615	7956	5804	7510	5003	5486	5603	6250	9488	5271	13667	10778	4653	4778	10719	11666	8582	7675	5508	15646	7886	9348	9297	11212	7301	6285	5628	8927	6823	6879	4607	4565	5950	5567	11342	4732
ENSMUSG00000002814.15	Top3a	1228	1790	1039	821	1048	987	1083	1195	1137	931	764	615	985	481	544	1115	850	1315	747	941	1317	875	1881	1823	757	875	1291	1439	1026	976	912	1100	1100	1282	1198	1125	603	695	838	540	640	1021	783	1094	793	838	1574	786
ENSMUSG00000002820.6	Atg4d	2095	2355	3621	2339	4066	3324	2580	1213	1908	1735	6422	2171	2377	999	2124	2092	2097	2040	2124	3088	1197	1713	2337	2785	1765	3055	2202	1893	3577	2782	3538	3706	2620	1302	2011	2097	5065	2454	2022	1121	2497	1916	1931	1697	2255	2750	1431	1538
ENSMUSG00000002825.7	Qtrt1	708	1584	753	805	1292	1124	722	1063	1082	1420	3731	1052	1331	739	922	1404	1764	1454	1360	1693	722	2152	1825	1679	1432	2534	744	1273	744	957	1124	1253	733	1141	1140	1716	2943	1189	1132	829	1084	1286	1624	1210	1444	1508	863	1932
ENSMUSG00000002831.13	Plin4	4	1918	54	249	267	1024	486	7078	503	32	66	4	1263	66	267	55	335	28	54	51	0	443	101	214	578	86	4	1541	53	296	232	1142	494	7595	530	39	52	5	1074	74	314	50	308	23	57	45	0	398
ENSMUSG00000002833.11	Hdgfrp2	4355	3060	3524	4047	7830	5114	4256	5364	4803	3402	9289	4118	6043	3329	3817	4646	3312	4566	4390	7015	3366	6496	7178	4171	4752	4479	4577	2459	3481	4813	6813	5702	4323	5756	5061	4112	7327	4655	5141	3735	4487	4256	3050	3799	4662	6248	4024	5832
ENSMUSG00000002835.8	Chaf1a	5433	3708	1836	3527	8136	4779	4332	4901	4593	3028	4665	3263	6084	5125	4175	4823	3975	6288	4807	8776	4190	5256	7693	5290	5834	5069	5710	2980	1814	4194	7080	5328	4400	5259	4840	3660	3679	3688	5176	5751	4908	4418	3660	5232	5104	7816	5009	4719
ENSMUSG00000002844.8	Adprh	3899	4376	5054	4073	4354	3767	3118	2680	3571	2067	7693	3876	3309	3430	1594	5358	5114	6007	2562	3406	2494	4311	4347	2488	1920	3395	4098	3517	4992	4844	3789	4200	3167	2876	3763	2498	6068	4381	2815	3849	1874	4908	4709	4998	2720	3034	2981	3870
ENSMUSG00000002845.14	Tmem39a	3127	2323	3246	2277	3754	1962	2582	2568	2763	1399	3068	3731	2563	2722	2205	3414	4166	3646	2211	4525	2512	4171	2971	3324	3092	4419	3287	1867	3206	2708	3267	2188	2622	2756	2912	1691	2420	4218	2180	3054	2592	3127	3836	3034	2348	4030	3003	3745
ENSMUSG00000002846.9	Timmdc1	1173	1036	1543	1248	1950	1244	1586	1331	1606	1003	3257	2705	1033	2353	861	2046	2147	2966	1689	2086	1056	1520	1592	1405	1327	1464	1233	833	1524	1484	1697	1387	1611	1428	1692	1212	2569	3058	879	2640	1012	1874	1977	2468	1793	1858	1262	1365
ENSMUSG00000002847.6	Pla1a	887	4619	844	384	550	862	655	2920	1249	2385	2064	1234	1370	1004	1645	1148	1196	1053	465	555	382	1680	536	306	643	260	932	3712	834	457	479	961	665	3133	1316	2883	1628	1395	1166	1127	1934	1052	1101	876	494	494	457	1508
ENSMUSG00000002870.8	Mcm2	5642	6609	4006	6502	12228	8125	8110	11254	9478	3871	10342	8826	8880	6300	7360	9435	12227	17354	9882	11857	4608	11798	13237	12415	10066	9077	5930	5311	3957	7732	10640	9059	8237	12076	9988	4679	8157	9977	7555	7069	8652	8643	11258	14440	10493	10560	5508	10592
ENSMUSG00000002871.14	Tpra1	1515	3653	2574	1855	2714	3469	2970	2026	3761	1893	7533	6131	3540	1162	2747	3833	3534	3477	3504	2657	1612	4258	4785	3549	2684	3052	1592	2936	2543	2206	2362	3868	3017	2174	3963	2288	5942	6930	3012	1304	3229	3511	3254	2893	3721	2366	1927	3823
ENSMUSG00000002881.14	Nab1	12174	12600	7040	7625	9912	8511	6951	9852	9166	8215	13328	5337	9613	18578	8878	12021	9593	6219	6945	10593	11236	7918	19481	14385	10468	13604	12796	10126	6954	9068	8625	9489	7060	10572	9659	9930	10512	6033	8178	20846	10437	11011	8833	5175	7375	9435	13431	7109
ENSMUSG00000002885.14	Adgre5	2323	2804	2408	340	940	2725	2816	2440	1833	2740	12669	1757	2028	2137	4848	732	1120	5852	3273	1130	379	2923	2458	686	1217	843	2442	2253	2379	404	818	3038	2860	2618	1932	3312	9993	1986	1725	2398	5699	671	1031	4869	3475	1006	453	2624
ENSMUSG00000002897.5	Il17ra	3170	3032	2705	1958	2816	3518	2180	2301	2639	2611	4959	1140	2285	3001	1158	2103	1799	3023	1064	2015	1470	3098	2841	1898	1894	1678	3332	2437	2672	2328	2450	3922	2214	2469	2781	3156	3911	1289	1944	3367	1361	1926	1656	2515	1130	1795	1757	2781
ENSMUSG00000002900.16	Lamb1	14458	15529	3868	2160	5620	5581	3302	20130	16211	8192	25598	13480	31198	23948	15256	13114	6689	34310	27242	13867	10579	24834	14374	2858	16102	13584	15196	12480	3821	2569	4890	6222	3354	21601	17083	9902	20190	15238	26542	26871	17935	12013	6159	28548	28927	12351	12646	22296
ENSMUSG00000002908.17	Kcnn1	36	92	469	14	286	20	162	132	128	29	0	96	298	8	92	369	54	391	144	222	14	324	153	4	269	142	38	74	463	17	249	22	165	142	135	35	0	109	254	9	108	338	50	325	153	198	17	291
ENSMUSG00000002910.11	Arrdc2	584	1330	1706	1419	2032	1414	774	654	541	604	364	254	752	110	507	874	506	1002	601	811	460	509	880	511	507	474	614	1069	1685	1687	1768	1577	786	702	570	730	287	287	640	123	596	801	466	834	638	722	550	457
ENSMUSG00000002930.6	Ppp1r17	0	0	0	0	0	0	0	0	0	0	0	0	0	0	0	0	0	0	0	0	0	0	0	0	0	0	0	0	0	0	0	0	0	0	0	0	0	0	0	0	0	0	0	0	0	0	0	0
ENSMUSG00000002944.15	Cd36	635	3302	951	818	1026	1486	1741	9067	1468	308	314	14657	1494	394	539	306	1776	132	106	116	151	1135	966	388	1164	251	667	2654	939	973	893	1657	1768	9730	1547	372	248	16568	1271	442	634	280	1635	110	113	103	181	1019
ENSMUSG00000002948.19	Map2k7	1577	3096	3065	2656	3166	2620	4160	2775	3469	7890	4430	2940	3580	3819	2465	4728	3309	3028	3254	3872	3757	3603	4382	2493	2776	3388	1658	2488	3028	3159	2755	2921	4225	2978	3656	9537	3494	3323	3046	4285	2898	4331	3047	2519	3455	3449	4491	3235
ENSMUSG00000002949.15	Timm44	2346	5365	4105	3993	4860	4192	5752	3950	6256	11268	4852	5190	5268	6415	3447	7485	4942	5513	5777	4994	5856	4692	5759	4048	4439	5020	2466	4312	4055	4749	4229	4674	5842	4239	6593	13620	3827	5867	4482	7198	4052	6856	4550	4587	6134	4448	7000	4212
ENSMUSG00000002957.11	Ap2a2	18313	13046	18349	6753	7192	11671	9307	5943	3163	10018	15629	5090	7785	11291	7360	7975	5934	5910	3609	3119	589	8394	11330	12911	944	6542	19248	10484	18125	8031	6258	13012	9453	6377	3333	12109	12327	5754	6623	12669	8652	7305	5464	4917	3832	2778	704	7536
ENSMUSG00000002963.17	Pnkp	1940	1799	2172	1061	2061	1966	2257	2262	1498	1698	4052	1227	1496	1403	1214	1574	1196	2471	1417	1890	1290	1280	1745	1601	1151	1573	2039	1446	2146	1262	1793	2192	2292	2427	1579	2052	3196	1387	1273	1574	1427	1442	1101	2056	1505	1683	1542	1149
ENSMUSG00000002968.8	Med25	3843	5858	3653	3628	3766	3676	3891	6059	4675	4716	7925	3201	5048	3223	5675	4969	3705	5080	3607	6432	4298	4060	7213	5838	3826	6586	4039	4708	3608	4314	3277	4099	3952	6502	4926	5700	6251	3618	4295	3616	6671	4552	3411	4227	3830	5729	5138	3645
ENSMUSG00000002980.14	Bcam	1240	3693	4915	4729	4300	3073	10346	13392	2682	2819	1204	3053	6471	3346	4830	7779	1650	4483	3820	8164	1258	3940	1920	436	2425	4897	1303	2968	4855	5624	3742	3426	10508	14371	2826	3407	950	3451	5505	3754	5678	7126	1519	3730	4056	7271	1504	3537
ENSMUSG00000002981.10	Clptm1	8985	7920	15468	11850	8717	16369	12165	9484	8718	8124	19351	7678	9716	10982	9414	8848	7657	13937	7321	11106	6532	12454	9009	8500	6686	9428	9444	6365	15279	14092	7585	18250	12356	10177	9187	9820	15263	8679	8266	12322	11067	8105	7050	11596	7774	9892	7808	11181
ENSMUSG00000002983.17	Relb	5702	3557	22734	8595	7336	16049	13710	2871	2181	2619	8221	690	2116	3525	2780	2120	1149	1018	2366	3812	3749	3256	2739	1480	3174	2895	5993	2859	22457	10221	6384	17894	13925	3081	2298	3166	6484	780	1800	3955	3268	1942	1058	847	2512	3395	4482	2923
ENSMUSG00000002984.17	Tomm40	3440	3900	4096	6483	4928	6158	8002	8483	5711	3359	14261	3810	3922	6068	5487	4276	5431	11400	4779	6619	3514	9661	4378	4206	4490	6987	3616	3134	4046	7710	4288	6866	8127	9103	6018	4060	11248	4307	3337	6809	6450	3917	5001	9486	5075	5895	4201	8674
ENSMUSG00000002985.16	Apoe	568653	343354	550741	165510	319594	81406	367325	130910	130588	179424	232112	87682	127755	70077	75558	95394	118985	67617	86129	48878	66537	74743	87540	69302	39122	26711	597690	275934	544025	196826	278099	90762	373086	140477	137612	216878	183076	99115	108687	78630	88825	87382	109558	56262	91457	43533	79537	67104
ENSMUSG00000002992.17	Apoc2	2	0	0	1	0	4	0	2	1	0	0	4	1	0	0	2	0	0	0	0	0	0	0	0	0	0	2	0	0	1	0	4	0	2	1	0	0	5	1	0	0	2	0	0	0	0	0	0
ENSMUSG00000002996.17	Hbp1	3756	10160	7273	3425	4900	5189	7307	4570	5175	5882	12904	7444	8827	4294	7533	8862	5240	13358	10020	7017	6512	5055	17522	8666	4174	6925	3948	8165	7184	4073	4264	5785	7422	4904	5453	7110	10178	8415	7510	4818	8856	8118	4825	11115	10640	6250	7784	4538
ENSMUSG00000002997.15	Prkar2b	1036	2780	934	263	900	1256	1381	3510	1792	344	3284	6964	1426	173	1244	1466	3761	6255	3336	1474	3884	1834	2372	1320	2404	2222	1089	2234	923	313	783	1400	1403	3767	1888	416	2590	7872	1213	194	1462	1343	3463	5205	3542	1313	4643	1647
ENSMUSG00000003031.14	Cdkn1b	4732	6862	6561	4385	8828	6808	7821	4130	8441	6138	7741	3526	7186	7094	6923	7219	6956	8994	9754	7779	2244	9164	20276	7858	4394	9906	4974	5515	6481	5215	7682	7590	7944	4432	8895	7419	6106	3986	6113	7960	8139	6613	6405	7484	10357	6928	2682	8227
ENSMUSG00000003032.8	Klf4	3108	2625	1208	880	3353	5372	5200	2305	1023	4396	4231	247	999	2632	911	716	2136	674	432	1913	2992	1520	1487	1478	1249	1668	3267	2110	1193	1047	2918	5989	5282	2473	1078	5314	3337	279	850	2953	1071	656	1967	561	459	1704	3577	1365
ENSMUSG00000003033.15	Ap1m1	4308	4448	3164	2879	2909	3148	2572	3758	2119	2771	2866	2391	2498	1725	1815	3953	4241	5368	1851	3179	2337	4059	4402	2458	2883	3063	4528	3575	3125	3424	2531	3510	2612	4033	2233	3349	2261	2703	2125	1936	2134	3621	3905	4467	1965	2831	2794	3644
ENSMUSG00000003037.16	Rab8a	7524	9305	8624	6685	7662	9737	8496	5855	4243	5054	5837	8541	4121	5189	6427	9139	7135	10290	5484	8000	3471	5446	8441	5523	5865	5914	7908	7478	8519	7950	6667	10856	8629	6283	4471	6109	4604	9655	3506	5822	7556	8371	6570	8562	5823	7125	4149	4889
ENSMUSG00000003038.15	Hmgn2	14247	11166	6401	12667	24308	6260	6949	13507	10306	3719	11560	10531	10618	5401	14088	8813	10009	20934	10035	13582	4899	23607	9082	7245	6256	16680	14974	8973	6323	15064	21152	6979	7058	14494	10860	4495	9118	11904	9033	6060	16562	8073	9216	17418	10656	12097	5856	21194
ENSMUSG00000003039.9	Fam32a	7943	11425	13105	13311	11012	9590	14174	7123	6106	6818	5761	8228	7029	4567	10071	14969	9228	12946	6448	11820	6022	6673	6223	4666	9026	9097	8349	9182	12945	15830	9582	10692	14396	7644	6434	8241	4544	9301	5980	5124	11839	13712	8497	10772	6847	10527	7199	5991
ENSMUSG00000003051.13	Elf3	863	5068	4127	2864	3896	2633	7747	3774	2440	1713	10648	4755	7173	4439	3465	6115	986	7358	10578	9727	8972	7536	16136	14600	4677	5576	907	4073	4077	3406	3390	2936	7868	4050	2571	2071	8398	5375	6102	4981	4073	5601	908	6122	11232	8663	10725	6766
ENSMUSG00000003053.17	Cyp2c29	0	0	0	0	0	0	0	0	0	0	2	0	0	0	0	0	0	0	4	0	0	0	0	0	0	0	0	0	0	0	0	0	0	0	0	0	2	0	0	0	0	0	0	0	4	0	0	0
ENSMUSG00000003062.13	Stard3nl	3948	4663	2723	2809	2892	3285	1579	2177	3780	1685	4123	2408	3126	2785	1905	1431	3225	1956	3683	2607	2031	2808	3530	2199	2497	2020	4150	3747	2690	3340	2517	3663	1604	2336	3983	2037	3252	2722	2659	3125	2240	1311	2969	1628	3911	2322	2428	2521
ENSMUSG00000003068.16	Stk11	6441	7706	10086	7038	8501	6057	9615	5760	7564	7269	18885	5560	8243	4560	5684	7720	7106	8083	7858	9866	8086	12035	9800	8233	6289	6514	6770	6193	9963	8370	7397	6753	9766	6181	7971	8786	14895	6285	7013	5117	6682	7072	6543	6726	8344	8787	9666	10805
ENSMUSG00000003070.6	Efna2	99	48	896	40	417	235	416	310	45	159	50	148	242	108	434	104	121	568	534	290	56	187	513	22	379	280	104	39	885	48	363	262	423	333	47	192	39	167	206	121	510	95	111	473	567	258	67	168
ENSMUSG00000003072.15	Atp5d	6517	11452	9255	7663	7157	7512	6871	6538	9947	7594	19721	10487	8548	7079	5222	9471	9533	12157	8491	8637	6110	9531	9399	9285	5192	5922	6850	9203	9142	9113	6228	8375	6979	7016	10482	9179	15555	11854	7272	7943	6139	8676	8778	10115	9016	7693	7304	8557
ENSMUSG00000003099.11	Ppp5c	3596	3459	5018	5600	4275	5456	7123	7176	4735	3416	8716	5099	3380	4538	5232	4603	5416	6096	3250	6216	2923	7706	4323	3684	3087	5551	3780	2780	4957	6660	3720	6083	7235	7700	4990	4129	6875	5764	2876	5092	6151	4216	4987	5072	3451	5536	3494	6918
ENSMUSG00000003119.14	Cdk12	2926	2170	3269	1768	4051	3532	2124	2001	3149	2495	1949	1548	4223	3513	1683	5445	4309	5047	2274	3864	1980	2468	4689	2292	3279	3374	3075	1744	3229	2103	3525	3938	2157	2147	3318	3016	1537	1750	3593	3942	1979	4988	3968	4199	2415	3441	2367	2216
ENSMUSG00000003123.15	Lipe	908	2283	2462	1376	896	1955	1820	6640	884	512	1796	783	1129	727	1235	951	888	1654	509	1073	868	1486	943	755	1090	756	954	1835	2432	1636	780	2180	1849	7125	932	619	1417	885	960	816	1452	871	818	1376	540	956	1038	1334
ENSMUSG00000003131.7	Pafah1b2	9825	9891	7410	5882	12452	7817	6213	4687	5380	6413	5200	4314	11404	6866	6306	8321	7384	10140	5979	8528	4644	10303	9103	10332	9328	10195	10327	7949	7320	6995	10835	8715	6310	5030	5669	7752	4101	4877	9702	7704	7413	7622	6799	8437	6349	7595	5551	9250
ENSMUSG00000003134.10	Tbc1d8	821	2855	6043	2309	4129	3545	2357	1358	1929	592	1863	6256	2676	429	2439	1799	1885	3478	2267	1378	2662	1333	3807	2236	881	1198	863	2294	5969	2746	3593	3952	2394	1457	2033	716	1469	7072	2277	481	2867	1648	1736	2894	2407	1227	3182	1197
ENSMUSG00000003135.15	Cnot11	2240	2869	2472	2715	3396	2466	1973	2174	2626	1302	3125	2821	3082	2522	2498	2689	3589	3167	2962	3081	2282	3011	5645	3040	2252	4172	2354	2306	2442	3229	2955	2749	2004	2333	2767	1574	2465	3189	2622	2830	2937	2463	3305	2635	3145	2744	2728	2703
ENSMUSG00000003153.10	Slc2a3	250	319	211	78	302	178	145	1660	352	182	239	55	329	180	240	367	365	138	615	128	49	1727	806	86	722	1012	263	256	208	93	263	198	147	1781	371	220	189	62	280	202	282	336	336	115	653	114	59	1551
ENSMUSG00000003154.15	Foxj2	2493	2754	2728	2354	2921	3493	2438	1652	1591	2575	3011	2256	2445	2411	1640	1864	2329	2231	1896	2233	1440	3410	2977	2338	2155	2277	2620	2213	2695	2799	2542	3894	2476	1773	1677	3113	2375	2550	2080	2705	1928	1707	2144	1856	2013	1989	1721	3062
ENSMUSG00000003161.15	Sri	8291	9956	8175	7338	5949	6585	4597	6036	5679	5776	8886	5410	7541	6641	4700	6106	5236	3076	6403	5012	5147	5316	5146	7263	3815	4700	8714	8001	8075	8726	5177	7342	4669	6477	5984	6982	7009	6115	6415	7452	5525	5593	4821	2559	6799	4464	6153	4773
ENSMUSG00000003166.19	Dgcr2	7011	4734	7481	6145	6167	5446	5572	5500	6266	4890	8764	7683	6214	4312	3704	13967	9094	11580	5591	8996	4047	9151	5621	5617	5054	9542	7369	3804	7390	7308	5366	6072	5659	5902	6603	5911	6913	8685	5287	4838	4354	12794	8374	9635	5937	8012	4838	8216
ENSMUSG00000003184.15	Irf3	2300	3235	3205	2544	2684	3148	3044	3473	3522	2890	7267	2442	2601	1863	3595	2736	2038	4113	2748	3667	2589	2238	3214	3302	1797	3695	2417	2600	3166	3025	2336	3510	3092	3727	3711	3493	5732	2760	2213	2090	4226	2506	1877	3422	2918	3266	3095	2009
ENSMUSG00000003190.12	Bcl2l12	561	465	742	448	525	632	585	798	557	652	946	317	522	449	594	713	436	819	598	705	268	510	457	490	417	827	590	374	733	533	457	705	594	856	587	788	746	358	444	504	698	653	401	681	635	628	320	458
ENSMUSG00000003198.10	Zfp959	428	959	568	418	643	499	451	395	460	342	488	513	733	494	485	701	414	370	590	907	238	454	788	623	503	564	450	771	561	497	560	556	458	424	485	413	385	580	624	554	570	642	381	308	626	808	285	408
ENSMUSG00000003199.16	Mpnd	3512	6980	4799	4198	6907	13018	4968	3205	4057	4143	7075	6563	6498	1959	4527	5090	5123	4328	5944	7578	4822	4055	12175	5379	4042	4701	3691	5609	4740	4992	6010	14514	5046	3439	4275	5008	5580	7419	5528	2198	5322	4663	4717	3601	6312	6749	5764	3641
ENSMUSG00000003200.9	Sh3gl1	8354	6207	4334	4046	8497	5934	5828	7051	5690	4606	7352	5439	8457	4880	5757	5734	6619	6514	5909	10310	5674	8084	9798	8272	7422	6567	8781	4988	4281	4812	7394	6616	5919	7566	5996	5567	5799	6148	7195	5476	6768	5252	6095	5420	6275	9183	6783	7258
ENSMUSG00000003206.6	Ebi3	232	267	867	127	310	250	296	231	180	118	172	105	209	96	76	84	99	84	161	141	44	125	113	127	78	40	244	215	856	151	270	279	301	248	190	143	136	119	178	108	89	77	91	70	171	126	53	112
ENSMUSG00000003208.8	Ccdc94	1095	1123	841	830	1475	724	959	1043	967	773	1367	874	1073	675	725	1278	748	747	969	1531	793	1070	1331	1236	961	989	1151	902	831	987	1283	807	974	1119	1019	934	1078	988	913	757	852	1171	689	622	1029	1364	948	961
ENSMUSG00000003226.7	Ranbp2	11539	11695	9258	6568	13681	8832	6381	7218	11378	8796	14487	7715	10390	8837	7254	7938	9792	10048	6899	10273	8424	15137	15112	11111	8111	7740	12128	9399	9145	7811	11905	9847	6481	7746	11990	10632	11426	8721	8839	9916	8528	7271	9016	8361	7326	9150	10070	13590
ENSMUSG00000003227.4	Edar	353	28	716	167	389	12	693	380	260	90	430	1100	1160	4	412	1208	376	1782	212	84	20	1367	388	296	44	504	371	23	707	199	338	13	704	408	274	109	339	1243	987	4	484	1107	346	1483	225	75	24	1227
ENSMUSG00000003228.8	Grk5	1712	1675	4062	1001	1509	2575	1196	2032	1256	1406	1147	1940	1272	1030	1983	1195	1658	1311	817	1536	1793	1966	1409	1105	2270	1313	1799	1346	4012	1190	1313	2871	1215	2181	1324	1699	905	2193	1082	1156	2331	1095	1527	1091	868	1368	2143	1765
ENSMUSG00000003233.11	Dvl3	2968	1390	1914	2068	2590	1515	2190	1631	1493	1966	2831	2639	1713	1915	1645	1982	2903	3801	1143	2939	1571	2603	2402	1611	1937	1304	3120	1117	1891	2459	2254	1689	2224	1750	1573	2376	2233	2983	1457	2149	1934	1816	2673	3163	1214	2618	1878	2337
ENSMUSG00000003234.15	Abcf3	5818	3232	4881	3320	3925	2517	3922	2942	2744	2959	5795	4698	3138	2746	2189	5006	3867	9551	3278	4782	2047	3984	3521	3812	3393	2621	6115	2597	4821	3948	3415	2806	3984	3157	2892	3577	4571	5311	2670	3081	2573	4586	3561	7947	3481	4259	2447	3577
ENSMUSG00000003235.12	Eif2b5	4243	3950	6106	3685	5229	3398	4682	4398	3654	4076	6752	6382	3633	4751	2679	5486	6587	10447	3811	5710	3040	5787	6290	4548	4442	2544	4460	3174	6032	4382	4550	3789	4755	4719	3851	4927	5326	7214	3091	5331	3149	5025	6065	8693	4047	5086	3634	5196
ENSMUSG00000003269.17	Cyth2	2775	4482	4502	3839	4577	4725	5948	6805	4812	5176	16036	2561	3914	6536	8169	3452	3758	6414	4774	6346	5980	4224	5264	6057	4506	7118	2917	3602	4447	4565	3983	5268	6041	7302	5071	6256	12648	2895	3330	7334	9603	3162	3460	5337	5069	5652	7148	3792
ENSMUSG00000003271.17	Sult2b1	92	1342	528	229	600	602	1083	307	330	963	414	22	312	993	859	727	394	260	200	1176	1110	291	278	162	576	444	97	1078	522	272	522	671	1100	329	348	1164	327	25	265	1114	1010	666	363	216	212	1047	1327	261
ENSMUSG00000003273.14	Car11	2	54	230	142	63	28	51	71	34	16	35	14	43	10	38	64	108	80	68	64	0	34	118	20	42	96	2	43	227	169	55	31	52	76	36	19	28	16	37	11	45	59	99	67	72	57	0	31
ENSMUSG00000003279.16	Dlgap1	32	86	10	28	48	20	6	29	4564	40	209	9505	103	44	136	32	10915	936	1598	164	134	1072	148	47	869	989	34	69	10	33	42	22	6	31	4809	48	165	10744	88	49	160	29	10050	779	1697	146	160	962
ENSMUSG00000003282.9	Plag1	2	83	41	39	44	27	2	66	14	91	533	0	329	10	6	8	0	4	26	92	32	44	84	4	48	146	2	67	41	46	38	30	2	71	15	110	420	0	280	11	7	7	0	3	28	82	38	40
ENSMUSG00000003283.14	Hck	4595	4496	5760	1780	4425	2713	3672	2463	1409	2024	2115	573	1770	1227	1037	979	1017	1133	1082	970	1558	860	905	638	731	442	4830	3613	5690	2117	3850	3025	3730	2643	1485	2447	1668	648	1506	1377	1219	897	936	943	1149	864	1862	772
ENSMUSG00000003299.10	Mrpl4	3178	4681	2336	2652	4249	2042	3177	1852	1695	2213	2774	1785	4538	1971	1905	2761	4542	2693	2863	4255	1916	2749	3207	4762	2426	4407	3340	3762	2308	3154	3697	2277	3227	1987	1786	2675	2188	2018	3861	2212	2240	2529	4182	2241	3040	3790	2290	2468
ENSMUSG00000003308.15	Keap1	9025	8579	10125	7475	9345	5582	6187	3563	4047	6414	12125	4410	8150	4231	5912	7184	9957	6464	4226	7259	6262	6771	6887	11379	7235	9499	9486	6894	10002	8889	8132	6224	6284	3823	4265	7753	9563	4985	6934	4747	6950	6581	9168	5378	4487	6465	7486	6079
ENSMUSG00000003309.14	Ap1m2	1607	9937	6780	6039	6866	6199	5491	2324	2827	4216	13468	4423	5661	1960	3505	6553	7141	6487	3886	7427	4250	4345	7113	10132	5697	8023	1689	7986	6697	7182	5975	6911	5577	2494	2979	5096	10623	5000	4816	2199	4120	6003	6575	5398	4126	6615	5080	3901
ENSMUSG00000003316.14	Glg1	21022	20792	8920	14491	10516	10631	10138	19435	14791	15798	16307	10732	15821	15717	18208	15751	27859	15366	14421	14216	12235	35020	32558	28320	13785	20142	22095	16709	8811	17233	9151	11853	10297	20855	15587	19096	12862	12131	13460	17635	21405	14428	25652	12785	15313	12661	14626	31441
ENSMUSG00000003341.9	Atp8b3	2	4	48	5	3	5	18	12	2	8	7	0	2	6	0	0	4	0	10	0	0	24	4	0	12	12	2	3	47	6	3	6	18	13	2	10	6	0	2	7	0	0	4	0	11	0	0	22
ENSMUSG00000003344.14	Btbd2	1412	3040	3324	2643	2354	1244	3500	2022	2351	1155	3209	2542	4191	1860	3005	2025	3828	1959	3380	4284	1656	4920	2877	2090	2384	2951	1484	2443	3283	3143	2048	1387	3555	2170	2477	1396	2531	2873	3565	2087	3533	1855	3525	1630	3589	3816	1980	4417
ENSMUSG00000003345.16	Csnk1g2	8617	9553	9271	7344	9031	8154	8801	7905	12152	8802	28604	7943	11733	7659	10087	9014	14519	15071	12154	11356	9392	17567	10396	10909	8857	10426	9057	7677	9158	8734	7858	9091	8939	8483	12806	10639	22561	8979	9982	8594	11858	8257	13369	12540	12906	10114	11227	15772
ENSMUSG00000003346.14	Abhd17a	3864	5667	5958	4213	3724	3420	4399	3585	3621	3234	12684	4197	5648	3670	4377	5138	4966	6102	4790	4689	4163	6773	4257	6662	4434	3289	4061	4554	5885	5010	3240	3813	4468	3847	3816	3909	10004	4744	4805	4118	5146	4706	4573	5077	5086	4176	4976	6081
ENSMUSG00000003348.10	Mob3a	4746	3933	5736	3442	3843	4920	4082	2395	2916	2834	7246	872	2563	2863	1896	2250	1995	1820	2470	3211	2151	2562	2533	1484	2174	1969	4988	3161	5666	4093	3344	5485	4146	2570	3073	3426	5715	986	2180	3212	2229	2061	1837	1514	2623	2860	2571	2300
ENSMUSG00000003352.14	Cacnb3	4776	5710	11216	1323	4351	960	14062	4367	3422	3745	4433	6176	10859	6059	5964	14049	9450	7098	8246	4548	6208	7734	6500	2890	14928	3126	5020	4589	11079	1573	3786	1070	14283	4686	3606	4527	3496	6981	9238	6799	7011	12869	8701	5906	8756	4051	7421	6944
ENSMUSG00000003354.6	Ccdc65	12	31	14	2	20	10	62	30	25	46	77	4	26	107	52	50	28	227	142	42	76	88	26	0	9	44	13	25	14	2	17	11	63	32	26	56	61	5	22	120	61	46	26	189	151	37	91	79
ENSMUSG00000003355.7	Fkbp11	1286	1963	527	166	986	184	1131	1301	1322	446	1382	1079	2240	2574	1124	2534	1336	1977	1460	1267	630	1904	878	918	2596	652	1352	1578	521	197	858	205	1149	1396	1393	539	1090	1220	1906	2888	1321	2321	1230	1645	1550	1128	753	1709
ENSMUSG00000003360.15	Ddx23	10028	7802	7732	5684	13342	6087	15755	8286	6776	7253	7911	10863	10501	11360	9393	15067	9808	17254	9300	11505	8719	9530	12848	12427	16323	6198	10540	6270	7638	6759	11610	6787	16002	8892	7140	8767	6240	12280	8934	12747	11042	13802	9031	14356	9875	10247	10423	8556
ENSMUSG00000003363.15	Pld3	8675	9573	12789	6861	6040	10932	5659	7042	7148	8936	14376	8253	9464	6870	6767	7193	6016	8853	8482	7225	4971	10119	9441	7020	7490	6198	9118	7693	12633	8159	5256	12188	5748	7557	7532	10801	11339	9329	8051	7709	7955	6589	5539	7366	9007	6435	5942	9085
ENSMUSG00000003378.9	Grik5	573	416	1766	2825	141	1501	1085	1296	1449	511	151	135	857	1206	1341	2378	291	849	220	2550	184	1900	2950	210	470	2412	602	334	1744	3360	123	1674	1102	1391	1527	618	119	153	729	1353	1576	2178	268	706	234	2271	220	1706
ENSMUSG00000003379.7	Cd79a	55	1021	340	8	22	475	174	1057	576	10	12	16	101	3	14	4	0	12	32	10	0	16	8	0	4	6	58	821	336	10	19	530	177	1134	607	12	9	18	86	3	16	4	0	10	34	9	0	14
ENSMUSG00000003380.11	Rabac1	5573	12625	11365	12632	4977	16030	7049	9688	6433	9940	30105	7494	6368	7912	10374	8758	5646	7150	9065	11132	10340	9896	8267	12060	8014	10706	5858	10146	11226	15022	4331	17872	7160	10396	6779	12015	23745	8471	5418	8878	12196	8022	5199	5949	9626	9915	12360	8885
ENSMUSG00000003382.18	Etv3	4840	5876	4926	3123	6888	5102	9359	2513	2829	2985	4327	3019	5735	3018	3206	3560	4187	4339	5311	4312	3646	3678	2574	3224	4305	3580	5087	4722	4866	3714	5994	5688	9506	2697	2981	3608	3413	3413	4879	3386	3769	3261	3855	3610	5640	3840	4358	3302
ENSMUSG00000003402.14	Prkcsh	14822	12432	8855	7700	16073	13031	7722	8254	12672	7765	29033	8997	16605	11621	9493	15129	15611	17433	13449	16898	6158	15403	12236	20067	15923	19299	15579	9991	8747	9157	13986	14529	7843	8857	13354	9386	22899	10170	14127	13039	11160	13858	14374	14505	14281	15050	7361	13829
ENSMUSG00000003410.8	Elavl3	0	0	2	16	12	6	4	4	0	10	28	0	1	10	0	3	0	4	7	0	3	0	8	0	0	2	0	0	2	19	10	7	4	4	0	12	22	0	1	11	0	3	0	3	7	0	4	0
ENSMUSG00000003411.10	Rab3b	52	27	12	8	4	0	8	26	16	13	50	2	14	13	12	70	4	12	51	18	22	32	2	14	96	14	55	22	12	10	3	0	8	28	17	16	39	2	12	15	14	64	4	10	54	16	26	29
ENSMUSG00000003418.11	St8sia6	216	372	374	452	210	168	152	6267	340	385	6661	5637	404	50	12202	9221	8684	6641	919	9769	20	5663	17734	10100	2337	6260	227	299	369	538	183	187	154	6725	358	465	5254	6372	344	56	14345	8447	7996	5526	976	8701	24	5084
ENSMUSG00000003420.8	Fcgrt	5636	7023	3070	1148	3690	2200	2309	7934	7085	917	3732	1150	5385	668	2209	2669	7377	1965	2040	1342	573	4118	1975	922	3694	938	5924	5644	3033	1365	3211	2453	2345	8514	7466	1108	2944	1300	4581	750	2597	2445	6793	1635	2166	1195	685	3697
ENSMUSG00000003421.13	Nosip	2417	3307	3682	2131	2434	1666	3856	3242	2115	2158	5231	1469	2315	1900	2289	2426	1753	4580	2193	3248	1971	2139	2502	2730	1991	3026	2540	2658	3637	2534	2118	1857	3916	3479	2229	2608	4126	1661	1969	2132	2691	2222	1614	3811	2329	2893	2356	1920
ENSMUSG00000003423.15	Pih1d1	2330	2058	4127	2464	2426	2949	3662	2546	2248	1612	7091	1100	1667	1506	2659	2496	1797	3848	2171	3106	2145	1797	2069	2362	2149	3563	2449	1654	4077	2930	2111	3288	3719	2732	2369	1948	5593	1243	1418	1690	3126	2286	1655	3202	2305	2766	2564	1613
ENSMUSG00000003429.11	Rps11	23358	36232	30174	21947	26076	25124	35717	41003	37508	26347	43563	19715	24453	31013	40596	39232	24325	39408	25275	39064	18862	19974	33926	31559	20180	45614	24551	29118	29806	26100	22690	28012	36277	44000	39526	31847	34360	22286	20803	34798	47724	35937	22398	32790	26838	34792	22547	17933
ENSMUSG00000003435.9	Supt5	9383	8895	16106	15594	10810	15511	13560	14226	10016	9980	20072	7531	10704	14150	14902	11444	8402	13210	8580	14164	12394	15498	13171	15490	10266	17177	9862	7148	15910	18545	9406	17294	13773	15266	10555	12063	15832	8513	9106	15877	17519	10483	7736	10992	9111	12615	14816	13914
ENSMUSG00000003436.11	Dll3	2	4	5	16	2	13	0	48	0	2	8	80	2	2	182	0	158	14	8	2	1	6	38	29	24	0	2	3	5	19	2	14	0	52	0	2	6	90	2	2	214	0	145	12	8	2	1	5
ENSMUSG00000003437.14	Paf1	2842	2895	4726	4917	3320	4797	3681	4331	4649	2670	6827	2875	4004	2941	5441	4094	2713	7472	8036	5105	3597	8248	4099	4901	5191	6952	2987	2327	4668	5847	2889	5348	3739	4648	4899	3227	5385	3250	3406	3300	6396	3750	2498	6217	8533	4547	4300	7405
ENSMUSG00000003438.17	Timm50	2793	3373	3582	5432	3105	5567	3764	5510	3498	2957	6518	2832	3281	3909	4565	3318	4417	5394	3446	5029	3473	6021	4207	3422	2762	4667	2936	2711	3538	6460	2702	6207	3823	5913	3686	3574	5141	3201	2791	4386	5367	3039	4067	4488	3659	4479	4152	5406
ENSMUSG00000003444.8	Med29	615	900	1143	1098	757	1054	825	1056	849	560	1570	838	961	904	918	881	962	1590	735	824	850	1420	913	889	660	927	646	723	1129	1306	659	1175	838	1133	895	677	1238	947	818	1014	1079	807	886	1323	780	734	1016	1275
ENSMUSG00000003452.15	Bicd1	166	498	510	360	630	345	64	22	86	690	449	1038	440	241	1128	512	347	1157	135	306	265	86	1983	232	116	126	174	400	504	428	548	385	65	24	91	834	354	1173	374	270	1326	469	320	963	143	273	317	77
ENSMUSG00000003458.12	Ncstn	11894	14000	9439	8770	9030	9672	6949	10724	11593	10099	18856	12840	19544	15740	7403	14478	19930	15951	16929	13651	12040	22323	18594	12116	22462	14591	12501	11251	9324	10429	7858	10784	7058	11508	12217	12207	14872	14514	16627	17661	8703	13262	18351	13272	17976	12158	14392	20042
ENSMUSG00000003464.13	Pex19	5075	6428	5943	4678	6372	3667	6023	4846	5547	3027	6116	6248	9647	3685	3824	7597	11738	9842	9663	6080	5402	8648	7698	6970	9509	8492	5334	5166	5871	5563	5545	4088	6117	5200	5845	3659	4824	7063	8207	4135	4495	6959	10808	8189	10261	5415	6457	7764
ENSMUSG00000003469.9	Phyhip	10	14	34	8	18	6	0	12	12	9	8	12	18	0	12	28	10	22	6	0	0	20	42	8	18	40	11	11	34	10	16	7	0	13	13	11	6	14	15	0	14	26	9	18	6	0	0	18
ENSMUSG00000003476.16	Crhr2	2	24	2	0	4	0	0	50	12	0	28	0	125	0	0	12	90	0	6	2	0	6	6	2	0	2	2	19	2	0	3	0	0	54	13	0	22	0	106	0	0	11	83	0	6	2	0	5
ENSMUSG00000003477.5	Inmt	0	28	2	8	2	42	10	757	6	8	0	0	8	0	26	0	4	6	6	0	14	18	2	0	14	0	0	23	2	10	2	47	10	812	6	10	0	0	7	0	31	0	4	5	6	0	17	16
ENSMUSG00000003484.4	Cyp4f18	3328	3053	2009	978	1968	2548	2266	1628	926	1476	1997	295	917	630	579	683	436	430	810	338	772	605	494	395	345	163	3498	2454	1985	1163	1712	2841	2302	1747	976	1784	1575	333	780	707	681	626	401	358	860	301	923	543
ENSMUSG00000003500.13	Impdh1	2936	5471	1190	2599	3204	1099	2712	4192	4311	2266	1371	2832	4634	9424	4535	4340	5765	5576	3235	5081	1590	6028	8284	5360	5712	4495	3086	4397	1175	3091	2788	1225	2755	4498	4543	2739	1081	3201	3942	10574	5331	3976	5308	4640	3435	4525	1901	5412
ENSMUSG00000003505.15	Psg18	4	0	39	0	6	400	0	0	0	0	0	2	0	0	0	0	10	4	4	0	0	4	32	0	0	0	4	0	39	0	5	446	0	0	0	0	0	2	0	0	0	0	9	3	4	0	0	4
ENSMUSG00000003518.13	Dusp3	3800	2003	1502	670	1400	1753	2609	2278	1172	3328	3369	4397	2688	3363	1608	2036	1696	1737	1628	1648	810	1216	1817	428	1483	1477	3994	1610	1484	797	1218	1954	2650	2444	1235	4023	2657	4970	2287	3773	1890	1865	1562	1445	1729	1468	968	1092
ENSMUSG00000003526.11	Prodh	669	929	1468	815	828	292	5052	1327	590	535	3674	4445	790	548	251	1343	654	2818	443	1196	614	1171	306	146	571	1697	703	747	1450	969	720	326	5131	1424	622	647	2898	5025	672	615	295	1230	602	2345	470	1065	734	1051
ENSMUSG00000003527.8	Dgcr14	2961	1748	2655	2173	2911	1915	2644	1904	1703	1722	2859	2668	1638	2307	996	4544	2460	4855	1967	2723	1549	2994	1729	1864	1910	3016	3112	1405	2623	2584	2533	2135	2685	2043	1795	2081	2255	3016	1394	2589	1171	4162	2265	4040	2089	2425	1852	2688
ENSMUSG00000003528.14	Slc25a1	9129	3449	5254	4079	4599	4988	5351	3813	3827	2054	11466	5256	2950	4406	1902	8018	3092	11288	4970	5325	2398	4485	2805	3048	3977	5699	9595	2772	5190	4851	4002	5561	5435	4092	4033	2483	9044	5941	2510	4944	2236	7345	2847	9392	5277	4743	2867	4027
ENSMUSG00000003531.14	Dgcr6	1874	2353	2341	2617	2418	1470	2607	2116	1235	1628	3433	3483	2200	1420	800	3159	2893	2651	2009	2836	1719	2066	1237	1846	1727	2198	1970	1891	2312	3112	2104	1639	2648	2271	1301	1968	2708	3937	1872	1593	940	2894	2664	2206	2133	2526	2055	1855
ENSMUSG00000003534.17	Ddr1	9198	17784	5402	12967	19949	10775	12316	16109	20015	12131	33795	23603	14650	20989	32052	42710	30641	16063	30033	46444	11108	18017	78828	34972	32613	39028	9668	14292	5336	15421	17359	12013	12509	17286	21092	14663	26655	26681	12463	23551	37680	39123	28213	13365	31891	41365	13278	16176
ENSMUSG00000003541.6	Ier3	2538	5461	784	1126	2304	3253	1338	5714	28063	3918	16919	7464	6982	7790	14809	5297	15720	7942	29160	16545	8078	15333	31366	18786	19650	33241	2668	4389	774	1339	2005	3627	1359	6132	29573	4736	13345	8437	5940	8741	17409	4852	14475	6608	30964	14736	9656	13766
ENSMUSG00000003545.3	Fosb	704	206	100	154	130	418	194	342	68	711	1120	144	454	280	128	302	326	314	488	520	75	978	302	428	318	742	740	166	99	183	113	466	197	367	72	859	883	163	386	314	150	277	300	261	518	463	90	878
ENSMUSG00000003546.9	Klc4	2999	3643	4700	3132	3678	3007	4772	1796	2241	3005	4896	2039	3756	1443	1752	4163	1859	2355	3227	5046	3317	1666	3746	3457	2726	2581	3152	2928	4643	3725	3200	3353	4847	1927	2362	3632	3862	2305	3195	1619	2060	3813	1712	1960	3427	4494	3965	1496
ENSMUSG00000003549.9	Ercc1	688	1210	1334	1218	855	1307	1423	1780	906	1106	3341	446	1076	1391	1655	887	1105	1118	788	1212	1407	1802	1003	993	698	1289	723	972	1318	1448	744	1457	1445	1910	955	1337	2635	504	915	1561	1946	813	1017	930	837	1079	1682	1618
ENSMUSG00000003555.7	Cyp17a1	2	191	4	111	8	10	73	2	15	0	0	0	2	8	6	103	17	0	0	0	82	52	0	68	129	8	2	153	4	132	7	11	74	2	16	0	0	0	2	9	7	94	16	0	0	0	98	47
ENSMUSG00000003559.7	As3mt	837	2544	1533	1923	1035	600	1273	1687	1647	473	352	1839	1857	1133	937	4914	325	2053	708	1192	1491	1880	1772	304	1562	1210	880	2044	1514	2287	901	669	1293	1810	1736	572	278	2079	1580	1271	1102	4501	299	1708	752	1062	1782	1688
ENSMUSG00000003573.15	Homer3	3493	3095	2082	2397	3368	3686	2229	3538	3519	2415	3416	2744	7237	2072	5252	2436	4531	6795	4909	4356	2439	6790	6579	2983	6168	3273	3671	2487	2057	2851	2931	4110	2264	3797	3708	2919	2694	3102	6157	2325	6174	2231	4172	5654	5213	3880	2916	6096
ENSMUSG00000003575.13	Crtc1	1286	2345	2365	1413	1877	956	883	2448	1135	1267	940	2770	3566	655	1937	2639	3538	3724	1303	2778	832	3015	4075	2159	2290	2709	1352	1885	2336	1680	1633	1066	897	2627	1196	1531	741	3131	3034	735	2277	2417	3258	3099	1384	2474	995	2707
ENSMUSG00000003581.14	Rnf215	1790	1563	2580	1361	1936	969	1835	961	987	1494	1481	1386	2088	1659	708	1283	1689	2118	1811	1224	945	1986	2015	2193	1434	1237	1881	1256	2549	1619	1685	1080	1864	1031	1040	1806	1168	1567	1776	1861	832	1175	1555	1762	1923	1090	1130	1783
ENSMUSG00000003585.13	Sec14l2	1751	4120	1190	3175	2155	5199	2012	845	824	2264	1024	676	2812	2886	2488	2213	2254	4436	2218	3271	2129	1478	3477	4076	2431	1969	1840	3311	1175	3776	1875	5797	2044	907	868	2737	808	764	2392	3238	2925	2027	2075	3691	2355	2913	2545	1327
ENSMUSG00000003604.14	Aven	1803	1638	1348	1024	749	674	849	1386	770	502	2870	758	906	1228	1112	1026	1172	1987	802	970	834	1388	1102	1345	1476	632	1895	1316	1332	1218	652	751	862	1487	811	607	2264	857	771	1378	1307	940	1079	1653	852	864	997	1246
ENSMUSG00000003617.16	Cp	64778	110104	6069	6583	37338	122412	9792	19546	54095	218177	63743	7504	96324	39451	26502	50143	4270	2875	42901	165936	147211	63040	49575	42661	46571	27583	68086	88484	5995	7829	32490	136482	9946	20974	57005	263721	50277	8482	81948	44266	31156	45932	3932	2392	45555	147790	175974	56597
ENSMUSG00000003623.4	Crot	2167	3636	2042	1664	1838	1713	816	2404	2236	1773	4185	14041	5149	1731	2394	2873	4937	4927	4166	2534	2864	3584	2906	5214	2635	2573	2278	2922	2017	1979	1599	1910	829	2580	2356	2143	3301	15872	4381	1942	2814	2632	4546	4100	4424	2257	3424	3218
ENSMUSG00000003644.17	Rps6ka1	9260	10493	6300	4593	9994	6312	5403	9187	7315	4476	15429	12020	8700	6233	7664	5101	7851	10325	8944	13305	12160	14566	11748	6972	10427	14513	9733	8433	6223	5462	8696	7037	5488	9858	7708	5410	12169	13587	7402	6994	9010	4673	7229	8591	9497	11850	14536	13077
ENSMUSG00000003657.9	Calb2	2	0	0	0	0	2	0	0	2	4	4	0	6	2	0	0	0	0	4	0	0	0	12	0	2	18	2	0	0	0	0	2	0	0	2	5	3	0	5	2	0	0	0	0	4	0	0	0
ENSMUSG00000003660.10	Snrnp200	7224	13511	9118	7356	8653	6982	10113	8477	6987	8275	19482	12250	14888	13012	12752	13044	15061	23655	8729	17252	7920	14010	22131	9194	9420	12330	7593	10858	9007	8748	7530	7784	10272	9097	7363	10002	15366	13847	12666	14600	14991	11948	13868	19682	9269	15365	9467	12578
ENSMUSG00000003662.10	Ciao1	2069	5186	3051	2911	2316	2294	3616	1950	2054	2175	3988	4078	4540	2377	3284	4777	4232	6703	3408	5012	2100	3506	3606	3400	2305	2974	2175	4168	3014	3462	2015	2558	3673	2093	2164	2629	3145	4610	3862	2667	3861	4376	3897	5577	3619	4464	2510	3148
ENSMUSG00000003665.6	Has1	10	50	18	8	14	22	8	32	104	8	677	18	64	2	24	20	318	20	6	0	0	50	0	0	48	2	11	40	18	10	12	25	8	34	110	10	534	20	54	2	28	18	293	17	6	0	0	45
ENSMUSG00000003680.15	Taf6l	2981	3472	3333	1189	2897	2932	2886	1622	3672	1363	5605	3403	3470	2352	1770	3251	2673	4678	3486	2840	1293	2478	3022	3225	2893	2799	3133	2790	3292	1414	2521	3269	2931	1741	3870	1648	4421	3847	2952	2639	2081	2978	2461	3892	3702	2529	1546	2225
ENSMUSG00000003721.14	Insig2	4519	6148	5600	3987	6922	11911	4245	2047	2717	6139	3222	4952	4056	4951	3206	4217	3672	2282	3524	5541	3618	3440	11398	7707	4064	6798	4750	4941	5532	4741	6023	13280	4312	2197	2863	7420	2541	5598	3451	5555	3769	3863	3381	1899	3742	4935	4325	3088
ENSMUSG00000003731.13	Kpna6	5722	6180	4188	4230	6709	3464	4788	4429	2827	3394	5016	3903	4373	3517	2426	3365	4669	4105	3003	6397	7019	5814	6129	3990	8729	3144	6014	4967	4137	5030	5838	3862	4863	4753	2979	4102	3956	4412	3720	3946	2852	3082	4299	3416	3189	5697	8390	5220
ENSMUSG00000003746.16	Man1a	6746	4718	3029	1178	12927	6289	5265	3311	4483	1868	1090	1032	3064	1000	950	2970	2999	1221	1336	1298	490	7580	832	588	3196	1612	7090	3792	2992	1401	11249	7012	5348	3553	4724	2258	860	1167	2607	1122	1117	2721	2761	1016	1419	1156	586	6805
ENSMUSG00000003752.9	Itpkc	998	1554	1670	2143	1164	2177	1229	1365	1038	1359	2498	663	1053	1970	1439	1255	846	919	1089	1925	1894	1499	1939	1073	1058	2031	1049	1249	1650	2548	1013	2427	1248	1465	1094	1643	1970	749	896	2210	1692	1150	779	765	1156	1714	2264	1346
ENSMUSG00000003762.13	Adck4	743	1071	2307	1524	1131	1755	888	1334	781	874	1838	622	760	1022	712	1060	869	1747	919	1213	776	1332	970	582	618	1251	781	861	2279	1812	984	1957	902	1431	823	1056	1450	703	647	1147	837	971	800	1454	976	1080	928	1196
ENSMUSG00000003778.14	Brd8	2558	6272	6092	7473	7880	5886	5141	9521	10823	6983	7556	3394	10100	6144	5743	9241	6500	6191	6561	6601	6562	7435	9498	10307	7175	6317	2689	5040	6018	8887	6857	6563	5222	10217	11405	8441	5960	3837	8593	6894	6751	8465	5985	5151	6967	5879	7844	6675
ENSMUSG00000003779.15	Kif20a	3395	5822	3239	5477	7348	6482	5227	8118	6421	4513	4690	3859	6765	6972	8525	6409	9479	10783	6538	6860	4601	7440	8744	8850	8228	5526	3568	4679	3200	6513	6394	7227	5309	8711	6766	5455	3699	4362	5755	7823	10022	5871	8728	8972	6942	6110	5500	6680
ENSMUSG00000003808.18	Farsa	4133	5234	4383	3747	2990	3023	3241	3849	3027	3316	3057	5001	3069	2878	4907	2657	2677	6261	4417	5932	2890	5054	6476	5789	4997	4177	4344	4206	4330	4456	2602	3370	3292	4130	3190	4008	2411	5653	2611	3229	5769	2434	2465	5210	4690	5283	3455	4537
ENSMUSG00000003809.14	Gcdh	1217	2708	2131	1549	1424	1247	1360	1615	2030	1045	1281	4893	1815	953	2198	2082	1832	3355	2235	2846	1233	2129	4421	2466	1875	2062	1279	2176	2105	1842	1239	1390	1381	1733	2139	1263	1010	5531	1544	1069	2584	1907	1687	2792	2373	2535	1474	1911
ENSMUSG00000003810.12	Mast2	10270	11504	6531	5586	9473	9933	6051	7030	4059	7263	15024	3981	7311	21522	4899	6288	5442	5302	6068	10460	9893	9539	8148	4718	15781	4518	10794	9245	6451	6643	8243	11075	6146	7544	4277	8779	11850	4500	6220	24149	5759	5760	5011	4412	6443	9316	11826	8564
ENSMUSG00000003812.13	Dnase2a	3898	6010	4162	1724	2942	2532	4441	2481	1917	2424	3801	5479	2200	1637	2268	2064	1793	3193	2141	2359	2537	2085	3741	2520	2337	1706	4097	4830	4111	2050	2560	2823	4511	2662	2020	2930	2998	6193	1872	1837	2666	1891	1651	2657	2273	2101	3033	1872
ENSMUSG00000003813.15	Rad23a	4701	5498	5911	4581	4331	3920	4057	6978	5116	3627	5658	9705	3634	4532	4745	4210	4192	9427	4765	7704	2934	5993	7378	7689	6260	4946	4941	4418	5839	5448	3769	4371	4121	7488	5391	4384	4463	10971	3092	5085	5578	3856	3860	7844	5060	6862	3507	5381
ENSMUSG00000003814.8	Calr	101493	89559	84527	61369	88540	57023	44375	71219	57372	55366	71603	81143	63138	58869	75466	74186	51507	59096	68206	136337	43983	88669	105486	78726	69406	68600	106676	71973	83496	72981	77044	63577	45071	76424	60458	66923	56476	91724	53715	66054	88717	67955	47426	49172	72425	121428	52577	79607
ENSMUSG00000003824.12	Syce2	1090	771	1111	1169	1666	958	879	1484	247	417	1021	898	389	376	476	1137	503	1768	956	1826	796	2355	2737	735	1802	1990	1146	620	1097	1390	1450	1068	893	1592	260	504	805	1015	331	422	560	1042	463	1471	1015	1626	952	2114
ENSMUSG00000003847.16	Nfat5	3195	9310	4334	4100	3177	3393	4898	6955	3550	6434	5069	4485	5861	6022	6493	4749	7441	3556	3734	3923	3682	4712	8625	7831	3991	7128	3358	7482	4281	4876	2765	3783	4975	7463	3741	7777	3998	5070	4986	6757	7633	4350	6851	2959	3965	3494	4401	4230
ENSMUSG00000003848.14	Nob1	1638	5397	1100	2721	2260	1745	1906	4479	2670	2598	2444	2728	2235	2306	3374	2663	4270	2781	3375	2395	2638	3065	4691	4693	2365	3804	1722	4337	1087	3236	1967	1946	1936	4806	2814	3140	1928	3084	1901	2587	3966	2439	3932	2314	3584	2133	3153	2752
ENSMUSG00000003849.8	Nqo1	782	4451	26	585	330	78	904	1643	74	1002	150	12	743	693	2838	4446	586	1245	3753	1832	4271	2206	3591	20040	5196	3898	822	3577	26	696	287	87	918	1763	78	1211	118	14	632	778	3336	4073	540	1036	3985	1632	5106	1981
ENSMUSG00000003863.18	Ppfia3	58	114	90	585	325	31	247	160	87	100	131	196	148	94	214	286	239	331	166	336	146	180	172	40	120	299	61	92	89	696	283	35	251	172	92	121	103	222	126	105	252	262	220	275	176	299	175	162
ENSMUSG00000003865.16	Gys1	2412	2515	2924	2150	2434	3280	3144	3751	3158	2078	4437	2538	2794	4184	3350	2479	3638	3425	3084	4091	2340	3014	6193	2131	3560	8353	2535	2021	2888	2557	2118	3657	3193	4025	3328	2512	3500	2869	2377	4695	3938	2271	3350	2850	3275	3644	2797	2706
ENSMUSG00000003868.14	Ruvbl2	3992	4197	3616	3920	5338	4106	6751	9227	6058	4139	11191	2831	4221	5797	7468	5028	5496	10642	5377	7993	5168	6021	6292	4584	5641	9229	4196	3373	3572	4662	4645	4578	6857	9901	6384	5003	8827	3200	3591	6505	8779	4606	5061	8855	5710	7119	6178	5406
ENSMUSG00000003872.9	Lin7b	14	4	9	15	11	6	6	6	20	10	4	6	8	2	3	22	32	27	2	7	0	11	20	0	24	47	15	3	9	18	10	7	6	6	21	12	3	7	7	2	4	20	29	22	2	6	0	10
ENSMUSG00000003873.11	Bax	2267	2046	2516	1816	2356	2080	2685	2889	2367	2036	6615	2618	2038	1552	2541	2148	1854	3842	2327	2791	2179	1649	2270	1761	2192	2943	2383	1644	2485	2160	2050	2319	2727	3100	2494	2461	5218	2959	1734	1741	2987	1968	1707	3197	2471	2486	2605	1480
ENSMUSG00000003882.5	Il7r	496	940	2015	497	542	1645	421	742	584	678	117	80	235	410	164	261	50	30	144	270	249	82	409	128	94	148	521	755	1990	591	472	1834	428	796	615	820	92	90	200	460	193	239	46	25	153	240	298	74
ENSMUSG00000003923.14	Tfam	3040	2955	3109	1919	2517	2050	2388	2357	2546	1711	3174	1803	2609	1914	1610	3373	2375	3883	2219	3114	1990	4236	2618	2710	2005	2317	3195	2375	3071	2282	2190	2286	2425	2529	2683	2068	2503	2038	2220	2148	1893	3090	2187	3231	2356	2773	2379	3803
ENSMUSG00000003929.10	Zfp81	581	1230	606	750	1700	612	891	1100	1107	768	593	783	1410	1000	873	1656	1245	647	1231	1862	678	1037	2418	900	1183	1214	611	988	599	892	1479	682	905	1180	1167	928	468	885	1200	1122	1026	1517	1146	538	1307	1658	810	931
ENSMUSG00000003934.5	Efnb3	32	30	69	168	61	60	65	246	110	110	149	131	78	117	25	102	47	233	47	59	52	124	82	80	85	97	34	24	68	200	53	67	66	264	116	133	118	148	66	131	29	93	43	194	50	53	62	111
ENSMUSG00000003948.17	Mmd	1188	2629	769	541	1131	3996	757	1811	1120	636	1122	417	2083	751	1082	1175	1508	1196	2902	644	115	1293	3097	511	866	1003	1249	2113	760	643	984	4455	769	1943	1180	769	885	471	1772	843	1272	1076	1389	995	3082	574	137	1161
ENSMUSG00000003949.16	Hlf	236	2124	378	507	946	1130	80	1270	2084	606	336	13476	6074	259	1472	4109	5025	5123	2382	2533	142	887	1714	2269	1087	2972	248	1707	373	603	823	1260	81	1363	2196	733	265	15233	5167	291	1730	3764	4627	4263	2529	2256	170	796
ENSMUSG00000003955.7	Fam162a	3747	2729	1487	1483	2811	3039	2226	3371	4238	2796	4322	2965	2086	6399	1826	3589	6111	4595	4569	4683	2799	6006	4591	3863	4945	6290	3938	2193	1469	1764	2446	3388	2261	3617	4466	3380	3409	3352	1775	7180	2147	3288	5627	3823	4852	4171	3346	5392
ENSMUSG00000003970.9	Rpl8	51160	117121	70896	164807	68944	54562	125764	93022	102663	71485	160497	80357	93019	92506	79364	80848	85506	187577	86080	94443	58347	75591	126551	176937	82425	117970	53772	94123	70031	195990	59993	60833	127736	99820	108185	86407	126590	90835	79136	103797	93300	74058	78732	156076	91405	84115	69747	67866
ENSMUSG00000003974.6	Grm3	0	0	0	0	0	0	0	0	0	0	0	2	0	0	0	0	0	2	0	0	0	0	0	0	0	0	0	0	0	0	0	0	0	0	0	0	0	2	0	0	0	0	0	2	0	0	0	0
ENSMUSG00000003992.14	Ssbp2	960	1016	346	568	1972	684	274	333	450	973	166	68	727	128	548	544	924	144	566	480	1074	468	686	68	496	754	1009	817	342	675	1716	763	278	357	474	1176	131	77	618	144	644	498	851	120	601	428	1284	420
ENSMUSG00000004018.9	Fancl	519	1190	776	500	1361	554	767	578	685	371	200	585	391	1252	257	575	1018	718	335	929	294	460	1205	689	629	398	546	956	767	595	1184	618	779	620	722	448	158	661	333	1405	302	527	937	597	356	827	351	413
ENSMUSG00000004031.13	Brinp2	0	0	0	86	0	0	2	0	0	4	12	0	0	0	0	30	2	6	0	0	20	2	2	2	0	0	0	0	0	102	0	0	2	0	0	5	9	0	0	0	0	27	2	5	0	0	24	2
ENSMUSG00000004032.10	Gstm5	1827	5040	1754	2416	4181	1225	1701	3355	5425	1272	3490	2959	8583	2126	2588	4630	2468	2074	6097	2042	2748	6205	4497	3299	4806	4004	1920	4050	1733	2873	3638	1366	1728	3600	5717	1538	2753	3345	7302	2385	3042	4241	2272	1726	6474	1819	3285	5571
ENSMUSG00000004035.12	Gstm7	84	66	127	48	104	60	204	146	68	30	28	32	565	20	132	734	112	180	298	165	34	270	94	292	228	220	88	53	125	57	90	67	207	157	72	36	22	36	481	22	155	672	103	150	316	147	41	242
ENSMUSG00000004038.9	Gstm3	0	0	0	0	0	0	0	0	0	0	0	2	0	0	0	4	1	0	2	0	0	0	0	0	0	0	0	0	0	0	0	0	0	0	0	0	0	2	0	0	0	4	1	0	2	0	0	0
ENSMUSG00000004040.16	Stat3	44852	29802	47865	22620	95757	67288	66903	14578	17643	20651	25223	16886	48572	34509	18223	73312	25862	42523	34957	68694	32858	28074	47472	27671	39368	35754	47142	23950	47281	26900	83324	75022	67952	15643	18592	24962	19894	19088	41323	38721	21423	67155	23813	35382	37119	61182	39278	25205
ENSMUSG00000004043.14	Stat5a	4340	2850	10443	6564	14232	6897	22270	1587	2154	1409	2495	2932	12250	1471	5301	5225	2395	10514	5156	4747	2524	3438	8065	5010	4498	2612	4562	2290	10316	7806	12384	7690	22619	1703	2270	1703	1968	3314	10422	1651	6232	4786	2205	8748	5475	4228	3017	3087
ENSMUSG00000004044.9	Ptrf	4612	2282	1476	732	1341	1032	968	6418	2543	4160	1228	1224	5494	832	1218	1842	4326	11177	2236	888	274	6444	968	610	3045	2904	4848	1834	1458	871	1167	1151	983	6887	2680	5028	969	1384	4674	934	1432	1687	3983	9300	2374	791	328	5785
ENSMUSG00000004054.8	Map3k11	10516	7838	13437	11349	14307	7807	11632	5293	8852	4098	12737	4986	11365	6660	12542	11091	9746	8302	7205	8956	9546	7857	9745	9302	8827	9869	11053	6299	13273	13496	12449	8704	11814	5680	9328	4953	10046	5636	9669	7473	14744	10160	8974	6908	7651	7977	11411	7054
ENSMUSG00000004056.15	Akt2	6263	6375	6615	7886	5198	7014	6368	12116	7725	6291	12270	8207	7374	10603	8435	7565	8565	6331	6013	9191	5945	11509	6923	6728	6012	9725	6583	5123	6534	9378	4523	7820	6468	13001	8141	7604	9678	9277	6273	11897	9916	6930	7886	5268	6385	8186	7107	10333
ENSMUSG00000004069.17	Dnaja3	3685	5054	4848	3340	4392	4043	5923	3029	3595	3250	6395	7175	2566	3383	2200	5661	5741	10003	2677	4225	2176	4907	3976	3184	3312	5343	3873	4062	4789	3972	3822	4508	6016	3250	3788	3928	5044	8111	2183	3796	2586	5186	5286	8323	2843	3763	2601	4406
ENSMUSG00000004070.15	Hmox2	3493	6451	3766	2339	3298	3910	3653	3301	3062	2814	4289	4310	2841	2713	1617	5172	4446	6642	3008	3328	2438	3500	2557	3158	2982	3358	3671	5184	3720	2782	2870	4359	3710	3542	3227	3401	3383	4872	2417	3044	1901	4738	4094	5527	3194	2964	2914	3142
ENSMUSG00000004071.13	Cdip1	2356	5744	3900	3484	4000	3194	3902	2722	2035	2939	3658	5568	3892	2354	2316	4908	6556	5983	2514	4120	2156	4284	3815	3717	3332	4875	2476	4616	3852	4143	3481	3561	3963	2921	2144	3553	2885	6294	3311	2641	2723	4496	6037	4978	2670	3669	2577	3846
ENSMUSG00000004085.14	Map3k20	1982	3104	440	904	192	645	1239	1547	494	810	2745	708	2089	2579	1528	1299	1447	1341	1401	1786	1460	1356	2427	1086	2010	1292	2083	2495	435	1075	167	719	1258	1660	521	979	2165	800	1777	2894	1796	1190	1332	1116	1488	1591	1745	1217
ENSMUSG00000004096.9	Cwc15	7138	7280	6840	4621	9058	8348	8314	3891	4347	4249	16202	3140	6569	3900	5222	6450	6101	7010	6078	7712	4398	6338	5377	9285	6962	7143	7502	5851	6757	5495	7882	9307	8444	4175	4581	5136	12779	3549	5589	4376	6139	5908	5618	5833	6454	6869	5257	5690
ENSMUSG00000004098.7	Col5a3	19013	6779	1062	822	1741	1746	1373	4941	3909	2990	3804	1238	6163	3205	5282	2346	5970	6076	2211	952	462	3957	2784	1259	1876	1748	19984	5448	1049	978	1515	1947	1395	5302	4119	3614	3000	1399	5243	3596	6209	2149	5497	5056	2348	848	552	3553
ENSMUSG00000004099.16	Dnmt1	17938	13820	10003	12629	24931	14304	13783	9235	10028	8180	27925	7762	18496	13803	12694	17077	25922	21659	11586	20735	10695	21883	18149	27440	19368	32441	18854	11106	9881	15019	21694	15948	13999	9910	10567	9888	22026	8774	15735	15488	14923	15643	23868	18022	12303	18468	12785	19647
ENSMUSG00000004100.12	Ppan	3388	3541	2008	2648	4430	2947	2944	2968	3505	2552	7319	1914	3557	1799	3494	3552	5219	5848	3145	4614	1945	6416	4249	5194	5397	7022	3561	2846	1984	3149	3855	3286	2990	3185	3694	3085	5773	2164	3026	2019	4108	3254	4806	4866	3340	4109	2325	5760
ENSMUSG00000004105.8	Angptl2	19526	10661	12888	2712	2149	4194	6784	6134	3454	5333	16379	394	6805	12593	2608	5657	7271	5007	2055	7559	3232	5747	4122	1588	14056	7876	20523	8568	12731	3225	1870	4676	6890	6582	3640	6446	12919	445	5789	14130	3066	5182	6695	4166	2182	6732	3863	5160
ENSMUSG00000004110.16	Cacna1e	16	168	20	38	12	75	18	158	26	0	29	2	20	6	2	2	2	12	27	0	20	389	6	0	12	18	17	135	20	45	10	84	18	170	27	0	23	2	17	7	2	2	2	10	29	0	24	349
ENSMUSG00000004113.18	Cacna1b	156	112	2260	46	606	1630	529	227	17	2	451	4	42	0	42	44	4	276	193	95	18	105	14	0	36	10	164	90	2232	55	527	1817	537	244	18	2	356	5	36	0	49	40	4	230	205	85	22	94
ENSMUSG00000004127.12	Trmt10a	994	1159	1241	761	1920	1319	1285	1758	2174	732	2852	902	1448	1716	774	1135	563	1725	969	734	392	938	1314	691	1230	898	1045	931	1226	905	1671	1471	1305	1886	2291	885	2249	1020	1232	1925	910	1040	518	1435	1029	654	469	842
ENSMUSG00000004151.17	Etv1	418	330	64	124	370	82	62	1967	4329	56	563	12733	6982	114	6573	1998	10151	3965	6519	984	448	2497	8553	5674	610	2519	439	265	63	147	322	91	63	2111	4562	68	444	14393	5940	128	7727	1830	9347	3299	6922	876	536	2242
ENSMUSG00000004187.11	Kifc2	227	397	1066	1698	536	164	560	251	380	388	815	254	735	172	501	554	178	282	392	286	296	366	885	169	226	467	239	319	1053	2019	466	183	569	269	400	469	643	287	625	193	589	507	164	235	416	255	354	329
ENSMUSG00000004207.14	Psap	227075	188207	202335	104829	166043	126808	119731	94480	128546	101219	288711	93997	99037	83567	64463	133458	86059	110300	132203	124693	112148	132962	125411	125571	84841	59223	238670	151251	199868	124664	144485	141383	121609	101385	135461	122348	227718	106254	84256	93767	75782	122249	79241	91776	140380	111057	134060	119373
ENSMUSG00000004221.16	Ikbkg	2911	4408	4624	3434	3929	3406	2504	1565	2325	3448	3261	3271	4080	3413	2338	2769	3694	3025	3175	3584	3519	2688	4847	3423	2968	2837	3060	3542	4568	4084	3419	3797	2543	1679	2450	4168	2572	3698	3471	3830	2749	2536	3401	2517	3371	3192	4207	2413
ENSMUSG00000004231.15	Pax2	0	0	0	0	0	0	0	0	0	0	4	0	0	0	0	0	0	0	4	0	0	0	0	0	0	0	0	0	0	0	0	0	0	0	0	0	3	0	0	0	0	0	0	0	4	0	0	0
ENSMUSG00000004233.14	Wars2	1078	1520	959	634	1326	614	1547	1001	886	992	1465	571	1240	746	485	1312	1195	931	831	1460	502	1061	1203	769	871	1059	1133	1222	947	754	1154	685	1571	1074	934	1199	1156	645	1055	837	570	1202	1100	775	882	1300	600	953
ENSMUSG00000004263.15	Atn1	888	620	591	937	1180	1240	896	1189	1352	809	3616	1025	1185	1305	1137	900	1195	3044	1604	1112	472	2259	1035	1048	1230	1298	933	498	584	1114	1027	1383	910	1276	1425	978	2852	1159	1008	1464	1337	824	1100	2533	1703	990	564	2028
ENSMUSG00000004264.17	Phb2	12106	16975	11850	13903	18205	19134	15298	22195	39008	14621	41570	23907	18762	19562	18227	18296	19337	64026	23716	19817	9468	27879	26538	23596	18335	19969	12724	13642	11705	16534	15841	21333	15538	23817	41106	17673	32788	27024	15962	21950	21427	16759	17805	53274	25183	17650	11318	25030
ENSMUSG00000004266.15	Ptpn6	9536	7732	12657	6347	10143	7036	10266	5921	5723	4644	5338	2846	4383	3618	3630	4142	4926	6573	3419	2988	2997	2805	6311	4396	2563	2430	10023	6214	12503	7548	8826	7845	10427	6354	6031	5613	4210	3217	3729	4060	4267	3794	4536	5469	3630	2661	3583	2518
ENSMUSG00000004267.16	Eno2	328	105	3631	164	696	364	228	159	123	254	60	153	118	120	94	171	94	152	126	78	6	130	756	52	214	200	345	84	3587	195	606	406	232	171	130	307	47	173	100	135	111	157	87	126	134	69	7	117
ENSMUSG00000004268.11	Emg1	4275	6696	4528	3755	6363	6793	6002	7820	12163	4516	13013	7316	6830	6202	5660	5977	7444	23041	7778	6039	3481	11381	8673	9881	6581	7607	4493	5381	4473	4465	5537	7574	6096	8392	12817	5459	10264	8270	5811	6959	6654	5475	6854	19172	8259	5379	4161	10218
ENSMUSG00000004270.13	Lpcat3	2441	4295	2830	2027	3583	3468	2379	4341	6401	3534	6819	8230	4198	3261	3490	5543	4685	16083	4373	4878	1406	6051	5906	5323	3194	3460	2566	3452	2795	2411	3118	3867	2416	4658	6745	4272	5378	9303	3571	3659	4103	5077	4314	13382	4643	4345	1681	5433
ENSMUSG00000004285.12	Atp6v1f	7033	10716	6589	6330	8067	10184	9651	5254	6843	5292	16971	12151	6441	7690	8156	6798	6924	9239	9361	8098	5655	4992	6881	7780	9256	6207	7392	8612	6509	7528	7020	11355	9802	5638	7211	6397	13386	13735	5480	8629	9588	6227	6375	7687	9940	7212	6760	4482
ENSMUSG00000004296.14	Il12b	20	135	270	7	14	26	12	88	28	16	13	2	46	20	20	4	14	2	21	4	16	12	4	14	17	4	21	108	267	8	12	29	12	94	30	19	10	2	39	22	24	4	13	2	22	4	19	11
ENSMUSG00000004317.14	Clcn5	1626	1454	838	811	570	1055	412	1578	1661	1638	3270	2412	2784	1352	714	1104	3356	1408	670	1306	506	1914	2685	1577	1270	1064	1709	1168	828	964	496	1176	418	1693	1750	1980	2579	2727	2368	1517	839	1011	3090	1172	711	1163	605	1718
ENSMUSG00000004319.15	Clcn3	3649	3838	5342	5616	7364	6161	3532	5573	4339	4573	3258	8140	7636	4579	6664	5316	7305	4565	3034	4228	2838	4999	14588	7712	3728	6624	3835	3084	5277	6679	6408	6869	3587	5980	4572	5528	2570	9201	6496	5138	7834	4870	6726	3798	3222	3766	3393	4488
ENSMUSG00000004328.15	Hif3a	8	6	20	16	15	6	1	52	28	2	5	10	12	4	18	26	4912	42	6	0	4	11	4	0	10	10	8	5	20	19	13	7	1	56	30	2	4	11	10	4	21	24	4523	35	6	0	5	10
ENSMUSG00000004341.8	Gpx6	0	0	2	0	0	2	0	0	0	0	0	0	0	0	0	0	0	0	0	0	0	0	0	0	0	0	0	0	2	0	0	2	0	0	0	0	0	0	0	0	0	0	0	0	0	0	0	0
ENSMUSG00000004344.12	Gpx5	0	0	0	0	0	0	0	0	0	0	0	0	0	0	0	0	0	0	0	0	0	0	0	0	0	0	0	0	0	0	0	0	0	0	0	0	0	0	0	0	0	0	0	0	0	0	0	0
ENSMUSG00000004347.16	Pde1c	78	12	2740	107	957	2121	1087	58	447	130	54	264	48	204	1016	144	232	890	52	236	134	174	19	1064	20	153	82	10	2707	127	833	2365	1104	62	471	157	43	298	41	229	1194	132	214	741	55	210	160	156
ENSMUSG00000004356.8	Utp20	2099	4534	2404	3103	4729	3631	3602	4100	4183	3865	5034	3437	3772	4671	2877	4144	4547	5749	2711	5902	2698	6021	7691	2940	3012	3390	2206	3644	2375	3690	4115	4048	3658	4400	4408	4672	3971	3885	3209	5241	3382	3796	4187	4784	2879	5257	3225	5406
ENSMUSG00000004359.16	Spic	36	91	339	6	26	4	34	87	49	14	24	93	38	2	6	8	40	11	22	6	18	36	63	14	10	20	38	73	335	7	23	4	35	93	52	17	19	105	32	2	7	7	37	9	23	5	22	32
ENSMUSG00000004360.9	RP23-331E5.6	28	6	4	2	2	4	6	21	8	0	2	0	16	0	0	2	32	2	0	20	0	39	28	2	2	2	29	5	4	2	2	4	6	23	8	0	2	0	14	0	0	2	29	2	0	18	0	35
ENSMUSG00000004364.14	Cul3	10050	14071	8557	8237	11570	6918	10925	12501	9663	8150	13533	19035	11344	12315	10035	10760	12810	8095	10247	10782	10162	10081	16717	12303	9349	14875	10563	11308	8453	9796	10068	7713	11096	13415	10183	9851	10674	21517	9651	13818	11797	9856	11795	6736	10881	9603	12148	9051
ENSMUSG00000004366.4	Sst	0	0	0	0	0	0	0	0	0	0	0	0	0	0	0	0	0	0	0	0	0	0	0	0	4	0	0	0	0	0	0	0	0	0	0	0	0	0	0	0	0	0	0	0	0	0	0	0
ENSMUSG00000004371.14	Il11	2	25	61	48	22	31	47	54	40	12	24	13	31	39	14	20	43	20	4	44	30	52	20	10	11	26	2	20	60	57	19	35	48	58	42	15	19	15	26	44	16	18	40	17	4	39	36	47
ENSMUSG00000004383.18	Large	1231	1304	2294	189	510	1774	1282	1024	491	3864	6519	432	941	1712	1328	2383	1401	732	880	2635	1120	1326	2734	898	1636	1086	1294	1048	2266	225	444	1978	1302	1099	517	4671	5142	488	801	1921	1561	2183	1290	609	934	2347	1339	1190
ENSMUSG00000004393.10	Ddx56	3187	4124	2807	2236	4150	2329	3027	2641	2876	2079	2592	2076	4403	4719	2152	3098	4978	8187	4677	3784	2210	3996	5833	4950	3698	2017	3350	3314	2773	2659	3611	2597	3074	2834	3031	2513	2044	2347	3746	5295	2530	2838	4584	6812	4966	3370	2642	3588
ENSMUSG00000004394.12	Tmed4	4838	5975	5384	5270	8066	5293	4119	3339	5170	4902	4942	5655	10301	10616	3943	6665	8254	9197	11189	9918	3580	6874	8119	10072	6576	4496	5085	4802	5318	6267	7019	5901	4184	3583	5448	5925	3898	6392	8764	11912	4635	6105	7600	7652	11881	8833	4279	6171
ENSMUSG00000004415.15	Col26a1	4	12	10	1	1	0	8	6	6	2	14	16	68	34	6	0	2	131	29	0	1	18	2	6	2	62	4	10	10	1	1	0	8	6	6	2	11	18	58	38	7	0	2	109	31	0	1	16
ENSMUSG00000004446.12	Bid	2577	3286	1409	433	2079	878	2219	4757	6811	2170	12600	7944	4845	2455	2823	4483	7854	10857	2601	2473	2998	7430	4652	2620	3586	4591	2709	2641	1392	515	1809	979	2254	5105	7177	2623	9938	8980	4122	2755	3319	4106	7232	9034	2762	2203	3584	6671
ENSMUSG00000004451.14	Ralb	9223	8820	15198	7430	16139	11892	14519	5753	3604	6700	15840	4781	6008	10176	5175	6016	6660	7188	8961	6500	11815	7913	10762	6327	10119	10595	9694	7088	15013	8836	14044	13259	14747	6173	3798	8099	12494	5404	5111	11418	6084	5511	6132	5981	9515	5789	14124	7104
ENSMUSG00000004455.16	Ppp1cc	10521	8846	6503	5743	10440	5359	11117	6339	9361	6935	10143	7977	10499	6363	12083	9571	10478	17199	13095	9157	11644	12234	13873	16092	13940	11344	11058	7109	6424	6830	9085	5975	11291	6802	9865	8383	8000	9017	8932	7140	14205	8767	9648	14311	13905	8156	13919	10984
ENSMUSG00000004460.16	Dnajb11	13952	6317	9416	6905	13506	6870	5540	5654	6957	6923	10373	10399	5280	9607	4562	9343	8807	13534	6226	9945	4864	8667	4157	7239	5420	3893	14664	5077	9301	8212	11752	7660	5627	6067	7331	8368	8182	11755	4492	10780	5363	8558	8109	11261	6611	8857	5814	7781
ENSMUSG00000004462.6	Tbccd1	1495	1110	1237	833	1274	679	976	713	1072	822	1296	2244	939	1185	464	1547	1785	1742	683	1514	693	1024	940	694	800	594	1571	892	1222	991	1109	757	991	765	1130	994	1022	2537	799	1330	545	1417	1644	1449	725	1348	828	919
ENSMUSG00000004473.10	Clec11a	2045	512	268	108	292	100	162	374	398	74	50	460	908	198	378	292	1035	684	112	74	12	243	80	136	196	104	2149	411	265	128	254	111	165	401	419	89	39	520	772	222	444	267	953	569	119	66	14	218
ENSMUSG00000004500.9	Zfp324	808	697	1102	1357	1695	872	957	803	508	750	1032	539	986	533	1006	729	705	685	464	1248	658	1098	850	550	525	1058	849	560	1089	1614	1475	972	972	862	535	907	814	609	839	598	1183	668	649	570	493	1112	787	986
ENSMUSG00000004508.6	Gab2	2935	3188	2238	1745	2648	1836	2748	1492	1244	2549	2666	1016	1768	1256	1098	1168	1300	534	682	1402	1170	1044	2986	1424	944	734	3085	2562	2211	2075	2304	2047	2791	1601	1311	3081	2103	1148	1504	1409	1291	1070	1197	444	724	1249	1399	937
ENSMUSG00000004530.12	Coro1c	8169	7096	6274	7194	9639	9527	5042	6599	12462	7115	15738	6221	9234	11267	9077	8004	12020	10086	5735	7132	10324	10959	10888	10309	9871	8702	8586	5703	6197	8555	8388	10622	5121	7081	13132	8600	12413	7032	7856	12642	10671	7332	11068	8392	6090	6352	12341	9839
ENSMUSG00000004535.12	Tax1bp1	13864	19026	19257	11384	16599	18311	17157	16129	17223	9962	42600	14869	14253	9675	14678	21311	16551	39800	16004	20194	31014	29624	27292	30606	30160	18786	14572	15290	19022	13538	14444	20416	17426	17308	18149	12042	33600	16808	12126	10856	17255	19521	15240	33116	16994	17986	37074	26596
ENSMUSG00000004540.7	Psg17	0	6	6	0	2	4	6	113	57	6	36	292	38	10	2	2	2	7	10	6	16	39	4	0	13	12	0	5	6	0	2	4	6	121	60	7	28	330	32	11	2	2	2	6	11	5	19	35
ENSMUSG00000004542.15	Psg19	0	0	0	0	0	0	0	0	0	0	2	2	4	0	0	0	4	0	0	0	0	8	0	0	0	0	0	0	0	0	0	0	0	0	0	0	2	2	3	0	0	0	4	0	0	0	0	7
ENSMUSG00000004552.16	Ctse	275	371	464	158	235	111	227	145	71	91	19	82	53	31	32	56	29	28	16	12	71	37	64	196	161	8	289	298	458	188	204	124	231	156	75	110	15	93	45	35	38	51	27	23	17	11	85	33
ENSMUSG00000004558.15	Ndrg2	712	707	949	720	924	166	974	5000	794	398	88	737	4364	1111	392	5622	4963	1188	4670	1326	450	4889	2453	64	2122	1573	748	568	937	856	804	185	989	5365	837	481	69	833	3713	1247	461	5150	4570	988	4959	1181	538	4389
ENSMUSG00000004561.14	Mettl17	419	762	727	920	1375	837	843	1151	1061	613	784	869	1603	494	745	1028	1053	960	1832	1417	534	970	780	678	560	859	440	612	718	1094	1196	933	856	1235	1118	741	618	982	1364	554	876	942	970	799	1945	1262	638	871
ENSMUSG00000004562.16	Arhgef40	7259	6845	17505	9454	15750	6475	8145	6956	4729	5151	4818	9633	15082	7046	9162	7256	10485	6740	14278	8635	6996	11128	8641	5163	7270	6352	7630	5501	17292	11243	13705	7219	8273	7464	4983	6226	3800	10889	12831	7906	10771	6647	9654	5608	15161	7691	8363	9991
ENSMUSG00000004565.15	Pnpla6	1789	3950	4070	3479	2904	4530	3706	3610	4221	13462	8522	4771	4541	5766	1715	7484	4604	6430	3893	4191	3917	3057	5430	3977	4027	2764	1880	3174	4020	4137	2527	5051	3764	3874	4448	16272	6722	5393	3863	6470	2016	6855	4239	5350	4134	3733	4682	2745
ENSMUSG00000004567.16	Mcoln1	1780	2691	2309	2210	2217	2765	2504	2350	4573	9837	6362	4605	4547	3695	1690	4387	2496	3222	3572	2855	3191	2778	5211	2248	3611	2673	1871	2163	2281	2628	1929	3083	2543	2522	4819	11890	5018	5205	3868	4146	1987	4019	2298	2681	3793	2543	3814	2494
ENSMUSG00000004568.12	Arhgef18	1639	5610	4340	3713	3991	3611	5598	3677	4221	13186	5652	5962	5065	7072	2851	6947	4390	3594	3459	6142	6661	3709	5300	4662	5164	3033	1723	4508	4287	4416	3473	4026	5686	3946	4448	15939	4458	6739	4309	7935	3352	6364	4042	2990	3673	5470	7962	3330
ENSMUSG00000004591.16	Pkn2	8467	8562	6051	7445	14621	10123	10274	9264	9059	6189	13385	7401	13470	12203	7165	9937	6052	7465	7157	10254	7167	9043	15680	5301	9671	11852	8899	6881	5977	8854	12723	11286	10435	9941	9546	7481	10557	8366	11460	13692	8423	9102	5573	6211	7600	9133	8567	8119
ENSMUSG00000004609.11	Cd33	5023	2719	1699	1350	2525	1587	1680	894	1427	1486	2208	433	1666	574	690	411	745	509	598	414	732	709	576	461	285	219	5279	2185	1678	1605	2197	1769	1706	959	1504	1796	1742	489	1417	644	811	376	686	424	635	369	875	637
ENSMUSG00000004610.4	Etfb	397	493	552	352	356	606	508	808	467	320	785	434	370	249	502	445	402	1070	410	208	231	362	356	605	311	427	417	396	545	419	310	676	516	867	492	387	619	491	315	279	590	408	370	890	435	185	276	325
ENSMUSG00000004612.9	Nkg7	234	577	1171	140	62	236	83	390	142	36	20	352	164	16	32	58	28	16	44	24	78	26	20	14	42	38	246	464	1157	166	54	263	84	419	150	44	16	398	140	18	38	53	26	13	47	21	93	23
ENSMUSG00000004626.14	Stxbp2	3253	9149	10542	6911	7432	10142	9625	4671	7459	14398	12438	8620	5181	9402	5994	8471	4096	9421	7648	6259	8698	4017	8381	5767	5221	6226	3419	7353	10413	8219	6467	11308	9776	5012	7860	17404	9810	9744	4408	10550	7046	7760	3771	7839	8121	5575	10397	3606
ENSMUSG00000004630.18	Pcp2	10	11	37	24	12	37	16	9	24	37	23	6	2	11	4	28	7	21	8	10	14	4	4	12	20	8	11	9	37	29	10	41	16	10	25	45	18	7	2	12	5	26	6	17	8	9	17	4
ENSMUSG00000004631.15	Sgce	1974	538	182	102	170	471	1411	1841	1883	160	258	968	1341	118	150	1016	490	610	172	58	16	2490	100	680	210	1242	2075	432	180	121	148	525	1433	1976	1984	193	203	1094	1141	132	176	931	451	508	183	52	19	2236
ENSMUSG00000004633.17	Chn2	518	138	237	122	30	120	102	266	835	34	281	1976	721	16	553	244	5135	5133	720	1495	64	2052	97	1442	1040	752	544	111	234	145	26	134	104	285	880	41	222	2234	613	18	650	224	4728	4271	765	1332	77	1842
ENSMUSG00000004637.15	Wwox	662	1986	700	1113	712	619	440	1437	654	835	748	1077	759	239	1145	1475	1390	851	839	1156	1122	1253	1563	1658	653	1433	696	1596	691	1324	620	690	447	1542	689	1009	590	1217	646	268	1346	1351	1280	708	891	1030	1341	1125
ENSMUSG00000004642.13	Slbp	5337	3159	4072	3512	4834	5229	3197	4095	4270	1675	4275	3661	6330	4440	3967	4896	5492	3068	4461	4279	3727	4807	3968	3289	4162	4736	5610	2539	4022	4177	4206	5830	3247	4394	4500	2025	3372	4138	5385	4982	4664	4485	5057	2553	4737	3811	4455	4316
ENSMUSG00000004651.6	Tyr	0	0	0	0	0	0	0	0	0	0	0	10	2	0	0	0	4	0	0	0	4	0	0	4	0	0	0	0	0	0	0	0	0	0	0	0	0	11	2	0	0	0	4	0	0	0	5	0
ENSMUSG00000004654.6	Ghrhr	0	0	18	4	0	0	0	3	0	4	6	2	0	0	0	0	0	10	0	0	0	4	4	0	0	0	0	0	18	5	0	0	0	3	0	5	5	2	0	0	0	0	0	8	0	0	0	4
ENSMUSG00000004655.5	Aqp1	1828	7766	14048	1438	2752	1950	2347	9313	2836	4268	6724	3352	9679	974	2807	1646	8077	2691	3697	1076	1064	15285	4876	1588	3945	3177	1921	6241	13877	1710	2395	2174	2384	9994	2989	5159	5303	3789	8234	1093	3300	1508	7437	2239	3926	958	1272	13723
ENSMUSG00000004661.15	Arid3b	307	410	477	298	262	282	300	264	148	293	489	130	256	666	108	350	192	98	173	398	106	388	434	329	409	258	323	329	471	354	228	314	305	283	156	354	386	147	218	747	127	321	177	82	184	354	127	348
ENSMUSG00000004665.10	Cnn2	10912	14191	8805	5468	9795	13215	12456	15345	10818	11716	24305	1302	11573	12052	10618	13387	5483	8603	6521	16147	9962	10955	14335	2783	9607	11497	11469	11404	8698	6503	8523	14734	12651	16466	11400	14162	19170	1472	9846	13523	12482	12263	5049	7158	6924	14381	11908	9835
ENSMUSG00000004667.18	Polr2e	4065	6647	5829	4247	4973	4505	7574	4566	7008	5145	11961	4817	5133	4215	4032	5518	4923	8052	6857	6092	5202	7005	6031	5718	4670	4290	4273	5342	5758	5051	4327	5023	7693	4900	7385	6219	9434	5445	4367	4729	4740	5055	4533	6700	7281	5426	6218	6289
ENSMUSG00000004668.14	Abca13	8	6	135	4	8	6	26	20	8	14	55	16	16	4	0	8	0	74	14	6	23	76	6	0	2	28	8	5	133	5	7	7	26	21	8	17	43	18	14	4	0	7	0	62	15	5	27	68
ENSMUSG00000004677.17	Myo9b	13309	12757	9886	7370	11407	10373	7095	8617	6136	8079	8069	6915	8380	6404	7680	5030	8229	8511	4989	11075	6795	8539	12178	7365	11562	7620	13989	10252	9765	8764	9926	11565	7206	9247	6466	9765	6364	7817	7129	7186	9029	4608	7577	7082	5298	9864	8123	7666
ENSMUSG00000004698.10	Hdac9	629	468	228	192	786	1482	246	213	329	239	574	628	319	178	188	144	515	382	276	121	222	276	620	104	210	215	661	376	225	228	684	1652	250	229	347	289	453	710	271	200	221	132	474	318	293	108	265	248
ENSMUSG00000004707.14	Ly9	1030	1138	2322	192	1168	254	1819	2189	535	348	235	368	414	211	138	482	506	194	174	282	1624	218	166	186	126	164	1083	915	2294	228	1016	283	1848	2349	564	421	185	416	352	237	162	442	466	161	185	251	1941	196
ENSMUSG00000004709.14	Cd244	525	569	284	128	435	701	248	387	316	269	269	169	359	148	169	120	82	206	206	126	171	141	118	55	104	102	552	457	281	152	379	782	252	415	333	325	212	191	305	166	199	110	76	171	219	112	204	127
ENSMUSG00000004730.14	Adgre1	16183	10880	9508	4706	8714	2916	5552	4700	4997	4852	2938	2046	5979	3278	2084	2506	6170	1696	2060	1746	2178	1844	3074	2208	1558	902	17009	8744	9392	5596	7583	3251	5639	5043	5266	5865	2317	2313	5087	3678	2450	2296	5681	1411	2187	1555	2604	1656
ENSMUSG00000004748.5	Mtfp1	136	222	80	238	168	329	154	216	214	152	84	156	111	84	44	203	469	702	236	130	170	132	309	372	340	142	143	178	79	283	146	367	156	232	226	184	66	176	94	94	52	186	432	584	251	116	203	119
ENSMUSG00000004768.14	Rab23	1536	1204	1065	1075	1654	818	883	1569	1242	911	1365	1334	1874	1012	1218	1654	1864	2351	1544	2053	986	1995	3237	1104	1341	1916	1614	968	1052	1278	1439	912	897	1684	1309	1101	1077	1508	1594	1136	1432	1515	1716	1956	1640	1828	1179	1791
ENSMUSG00000004771.12	Rab11a	6239	6720	3999	4107	3136	5710	3768	3882	3468	3445	4903	3556	5219	9731	3908	4227	3970	4188	4238	4974	3478	4849	4732	5998	3981	5355	6558	5400	3950	4884	2729	6366	3827	4166	3655	4164	3867	4020	4440	10919	4594	3872	3655	3485	4500	4430	4158	4353
ENSMUSG00000004788.11	Eif2b2	2343	3286	3223	2359	2655	2226	2740	3175	3210	2747	7826	5558	2985	5629	2651	3235	2173	11492	5760	3493	1623	6584	2770	3531	3283	2494	2463	2641	3184	2805	2310	2482	2783	3407	3383	3320	6173	6283	2539	6316	3116	2963	2001	9562	6116	3111	1940	5911
ENSMUSG00000004789.10	Dlst	7223	7853	8595	7063	7378	7167	6111	6161	7419	6589	14977	15520	7374	8947	5504	5936	6699	11187	8390	6265	2865	8711	10311	5586	4993	5418	7592	6311	8490	8399	6420	7991	6207	6611	7818	7964	11813	17544	6273	10039	6470	5437	6168	9308	8909	5580	3425	7821
ENSMUSG00000004791.7	Pgf	192	264	151	180	226	280	58	2455	3168	793	7078	1406	1290	4075	4298	1010	522	3334	10853	7745	1118	8391	7859	1553	4449	3386	202	212	149	214	197	312	59	2634	3338	959	5583	1589	1097	4572	5053	925	481	2774	11524	6898	1336	7533
ENSMUSG00000004798.14	Ulk2	4564	8643	3970	3532	2933	3504	2317	2138	3562	3145	3169	1617	4427	1807	2932	2374	3676	1385	2356	4757	3377	2565	6887	5986	2336	1979	4797	6946	3922	4200	2552	3907	2353	2294	3754	3802	2500	1828	3766	2028	3447	2175	3385	1152	2502	4237	4037	2303
ENSMUSG00000004814.10	Ccl24	34	22	6	2	53	888	2	120	44	10	50	12	14	2	12	0	8	22	15	2	0	22	0	1	10	0	36	18	6	2	46	990	2	129	46	12	39	14	12	2	14	0	7	18	16	2	0	20
ENSMUSG00000004815.12	Dgkq	798	1670	1686	1039	2039	1029	956	767	1361	1509	1801	2314	1778	1145	1101	1141	1301	1924	1309	1188	1012	1593	2744	743	1274	1528	839	1342	1665	1236	1774	1147	971	823	1434	1824	1421	2616	1513	1285	1294	1045	1198	1601	1390	1058	1210	1430
ENSMUSG00000004821.1	Tmed11	0	0	0	0	0	0	0	0	0	0	0	0	0	0	0	0	0	0	0	0	0	0	0	0	0	0	0	0	0	0	0	0	0	0	0	0	0	0	0	0	0	0	0	0	0	0	0	0
ENSMUSG00000004837.2	Grap	526	622	1092	150	263	431	232	1695	456	304	523	122	516	94	206	172	288	162	255	44	82	286	206	133	209	95	553	500	1079	178	229	481	236	1819	481	367	413	138	439	105	242	158	265	135	271	39	98	257
ENSMUSG00000004842.18	Pou1f1	0	0	0	0	0	1	0	2	0	0	2	1	2	0	0	0	0	0	0	0	0	0	0	0	1	0	0	0	0	0	0	1	0	2	0	0	2	1	2	0	0	0	0	0	0	0	0	0
ENSMUSG00000004843.6	Chmp2b	5717	8624	8254	8206	8091	7088	10554	5770	3916	5720	7335	7229	4193	9617	3726	8598	6163	5173	4259	11030	5542	7223	6394	5642	6492	9241	6009	6931	8153	9759	7040	7903	10720	6192	4127	6914	5785	8172	3567	10791	4380	7876	5675	4304	4522	9824	6625	6485
ENSMUSG00000004846.10	Plod3	13787	10484	7081	7433	7306	8038	6288	8921	7619	6767	14241	6060	7415	15077	10355	8030	6633	11959	14462	6454	9885	10315	8585	7808	10233	11576	14491	8425	6995	8839	6357	8962	6387	9573	8029	8180	11232	6850	6308	16917	12173	7356	6107	9951	15357	5748	11816	9261
ENSMUSG00000004849.14	Ap1s1	9593	11843	5233	7925	8583	7620	9452	6108	7444	5546	18700	8906	6601	9484	8055	6680	9353	15086	12958	5479	11054	8585	7361	11268	8783	11837	10083	9518	5169	9425	7469	8496	9600	6554	7844	6704	14749	10067	5616	10642	9469	6119	8612	12552	13760	4880	13214	7708
ENSMUSG00000004864.12	Mapk13	2119	4399	2190	4491	3294	1608	2869	5071	1785	2154	4315	3338	3887	989	4911	3986	3982	2505	5145	8095	3004	1853	11119	3491	2484	3341	2227	3535	2163	5341	2866	1793	2914	5442	1881	2604	3403	3773	3307	1110	5773	3651	3667	2084	5463	7210	3591	1664
ENSMUSG00000004865.15	Srpk1	5164	5617	6046	4104	6863	5733	7041	3954	3866	5188	8903	5997	4217	4943	4364	5997	5947	4757	4362	5679	4134	5424	10801	3844	5218	4588	5428	4514	5972	4881	5972	6392	7151	4243	4074	6271	7022	6779	3588	5546	5130	5493	5476	3958	4632	5058	4942	4870
ENSMUSG00000004872.15	Pax3	0	0	18	0	8	0	2	160	0	0	54	0	10	0	12	2	0	2	88	0	4	3815	138	0	0	2516	0	0	18	0	7	0	2	172	0	0	43	0	9	0	14	2	0	2	93	0	5	3425
ENSMUSG00000004880.11	Lbr	6706	3940	2724	5325	7643	5851	2182	5327	4253	3529	4354	7554	4354	5554	2621	5166	9012	3970	3909	6478	3851	7933	7985	6182	6544	7540	7048	3166	2691	6333	6651	6523	2216	5716	4482	4266	3434	8539	3704	6232	3081	4732	8298	3303	4151	5770	4603	7122
ENSMUSG00000004885.5	Crabp2	2282	5729	354	2219	428	448	66	79	52	3157	84	20	413	2324	140	1246	102	1382	548	304	1862	88	116	164	872	313	2399	4604	350	2639	372	499	67	85	55	3816	66	23	351	2608	165	1141	94	1150	582	271	2226	79
ENSMUSG00000004891.16	Nes	5568	1828	478	1247	4180	4436	2148	2128	1583	4763	4546	2377	7309	3141	4430	1314	3224	6813	4717	2268	4704	3822	2197	790	2667	2481	5852	1469	472	1483	3637	4946	2182	2284	1668	5757	3586	2687	6218	3524	5208	1204	2969	5669	5009	2020	5623	3431
ENSMUSG00000004892.13	Bcan	32	10	0	2	10	2	2	0	4	0	0	0	2	0	6	0	2	4	82	8	0	8	0	6	4	2	34	8	0	2	9	2	2	0	4	0	0	0	2	0	7	0	2	3	87	7	0	7
ENSMUSG00000004894.10	Hapln2	20	2	0	6	2038	286	0	98	0	4	2	4	6	18	22	158	14	82	16	0	8	64	184	171	100	310	21	2	0	7	1773	319	0	105	0	5	2	5	5	20	26	145	13	68	17	0	10	57
ENSMUSG00000004895.9	Prcc	5668	5065	4830	6011	11215	5970	9136	3290	6310	3533	6597	5228	8397	5706	4822	6219	9106	5818	6355	7172	6157	6460	5759	5933	5154	6452	5957	4070	4771	7148	9759	6656	9279	3530	6649	4271	5203	5910	7144	6402	5669	5697	8385	4841	6748	6388	7360	5800
ENSMUSG00000004896.16	Rrnad1	1320	1569	1317	1501	2177	1930	2556	1074	1993	1247	1801	1144	2426	1168	1072	1800	1650	1372	1799	1470	1641	1333	1336	1417	1179	1655	1387	1261	1301	1785	1894	2152	2596	1152	2100	1507	1421	1293	2064	1311	1260	1649	1519	1142	1910	1309	1962	1197
ENSMUSG00000004897.16	Hdgf	27637	33940	16122	27314	46957	32634	49270	26906	32547	22146	54630	20220	38523	35818	28419	31356	49388	27307	29750	35427	34585	41045	28171	28832	33293	32138	29048	27276	15925	32482	40860	36385	50043	28872	34298	26769	43089	22857	32773	40190	33409	28723	45475	22721	31590	31553	41342	36850
ENSMUSG00000004902.7	Slc25a18	36	68	12	20	118	10	14	5	18	10	7	4	16	7	10	38	14	24	40	92	16	12	8	22	54	47	38	55	12	24	103	11	14	5	19	12	6	5	14	8	12	35	13	20	42	82	19	11
ENSMUSG00000004929.12	Thop1	1435	2466	1835	1946	2019	1727	1942	3405	4728	2352	6284	2456	2628	1893	1786	2828	4615	6608	3259	3814	1537	6242	3230	2414	2533	1746	1508	1982	1813	2314	1757	1925	1972	3654	4982	2843	4956	2776	2236	2124	2100	2590	4249	5498	3461	3397	1837	5604
ENSMUSG00000004931.11	Apba3	2158	3139	2668	2704	2540	2334	2665	2189	2887	2605	6906	3299	2741	2516	1806	2756	2585	3070	2511	3184	2738	2987	2618	3791	2201	1935	2268	2523	2635	3216	2210	2602	2707	2349	3042	3149	5447	3729	2332	2823	2123	2525	2380	2554	2666	2836	3273	2682
ENSMUSG00000004933.17	Matk	264	334	507	323	214	350	503	206	164	247	255	119	316	42	110	76	87	81	97	107	88	160	192	55	48	42	277	268	501	384	186	390	511	221	173	299	201	135	269	47	129	70	80	67	103	95	105	144
ENSMUSG00000004934.14	Pias4	1864	1925	1996	1992	2361	2708	2376	1767	1864	2023	7309	2609	1960	1833	1422	1863	1718	3218	2638	2478	2190	3286	3079	2109	1618	2338	1959	1547	1972	2369	2054	3019	2413	1896	1964	2445	5765	2949	1667	2057	1672	1707	1582	2678	2801	2207	2618	2950
ENSMUSG00000004936.8	Map2k1	7769	7664	6160	5121	5390	7020	4313	5329	5109	5467	5435	3636	7065	9856	5211	6265	4947	7728	4936	8544	6864	8726	9102	9019	8587	9849	8166	6159	6085	6090	4690	7827	4381	5718	5384	6608	4287	4110	6011	11059	6126	5739	4555	6430	5241	7610	8205	7834
ENSMUSG00000004937.6	Sgta	5012	5919	5399	4586	4869	4431	5801	5327	5623	5636	12784	4904	6040	4769	3416	6420	5420	9492	6982	6760	6055	8748	6760	6008	5105	5411	5268	4757	5333	5454	4237	4940	5892	5716	5925	6812	10083	5543	5139	5351	4016	5881	4991	7898	7414	6021	7238	7854
ENSMUSG00000004939.7	Nmrk2	0	2	0	0	0	0	0	0	0	0	0	0	20	0	0	6	62	0	2	2	16	0	0	0	0	0	0	2	0	0	0	0	0	0	0	0	0	0	17	0	0	5	57	0	2	2	19	0
ENSMUSG00000004945.15	Tmem242	3368	5637	2769	3685	2852	1778	3143	3332	2851	2112	5046	4808	3417	2420	3054	4837	2862	3389	1969	3394	2912	3177	2596	4489	3165	3579	3540	4530	2735	4382	2482	1982	3192	3576	3004	2553	3980	5435	2907	2715	3590	4431	2635	2820	2091	3023	3481	2852
ENSMUSG00000004947.15	Dtx2	1745	2026	1883	1634	1630	1506	1493	1429	1538	1131	1696	1722	1723	1323	1902	1624	1596	1991	1999	1284	1927	1915	1955	1261	1955	1626	1834	1628	1860	1943	1418	1679	1516	1533	1621	1367	1338	1947	1466	1484	2236	1488	1470	1657	2123	1144	2304	1719
ENSMUSG00000004948.12	Zp3	2	0	2	1	0	0	0	0	0	0	3	6	0	0	0	6	8	4	0	2	0	0	0	0	2	0	2	0	2	1	0	0	0	0	0	0	2	7	0	0	0	5	7	3	0	2	0	0
ENSMUSG00000004951.10	Hspb1	2022	16186	2004	2628	412	2223	5760	11337	1337	13918	1942	1734	3111	15307	2626	3617	1114	6131	26170	7494	15869	7530	26243	8525	14606	8808	2125	13008	1980	3125	359	2479	5850	12166	1409	16823	1532	1960	2647	17175	3087	3313	1026	5101	27789	6674	18970	6760
ENSMUSG00000004952.13	Rasa4	1702	2856	2653	868	1383	1095	1850	1508	750	1179	2323	416	1157	660	324	431	839	290	540	367	870	796	514	405	533	621	1789	2295	2621	1032	1203	1221	1879	1618	790	1425	1832	470	984	741	381	395	773	241	573	327	1040	715
ENSMUSG00000004961.7	Syt5	10	32	8	16	48	15	46	20	20	2	15	20	68	42	52	41	22	12	22	24	8	58	58	12	22	50	11	26	8	19	42	17	47	21	21	2	12	23	58	47	61	38	20	10	23	21	10	52
ENSMUSG00000004980.16	Hnrnpa2b1	59387	53560	41077	60173	78339	70765	44465	66511	86271	41029	84742	47822	55340	9936	55800	81943	63140	96341	57395	78738	87163	96857	90701	88920	92927	73417	62419	43043	40576	71558	68168	78898	45162	71372	90912	49594	66839	54058	47080	11149	65598	75061	58138	80162	60945	70128	104194	86958
ENSMUSG00000004988.9	Fxyd4	0	4	0	11	0	3	0	6	0	0	9	0	0	2	4	2	1	10	6	0	6	4	0	0	6	8	0	3	0	13	0	3	0	6	0	0	7	0	0	2	5	2	1	8	6	0	7	4
ENSMUSG00000004994.12	Ccdc130	529	718	780	366	412	425	571	549	449	494	727	654	355	384	294	843	292	666	337	534	288	616	618	785	645	386	556	577	770	435	359	474	580	589	473	597	573	739	302	431	346	772	269	554	358	476	344	553
ENSMUSG00000004996.9	Mri1	813	4868	1788	1320	1111	1547	1369	1892	1637	1606	2042	2430	1438	660	2169	3167	1266	3051	1873	2700	1261	2499	4410	2338	1460	1569	855	3912	1766	1570	967	1725	1390	2030	1725	1941	1611	2747	1223	741	2550	2901	1166	2539	1989	2405	1507	2244
ENSMUSG00000005034.15	Prkacb	11256	12051	5524	5450	11775	5870	5829	7278	8056	4895	8387	11796	16868	7646	5946	9061	7100	6248	7803	8605	7449	8945	10573	5099	12703	9255	11831	9685	5457	6481	10246	6545	5920	7810	8489	5917	6615	13334	14350	8579	6990	8300	6537	5199	8286	7664	8904	8031
ENSMUSG00000005043.13	Sgsh	2140	2534	2118	1813	3457	1124	1659	770	1903	2200	2895	2591	1915	1505	966	2538	2372	3094	1494	1328	1638	1554	2497	1580	1321	1008	2249	2036	2092	2156	3008	1253	1685	826	2005	2659	2283	2929	1629	1689	1136	2325	2184	2574	1586	1183	1958	1395
ENSMUSG00000005045.16	Chd5	16	14	54	26	38	75	32	76	14	66	173	19	26	20	22	32	21	20	11	64	6	31	41	50	26	78	17	11	53	31	33	84	33	82	15	80	136	21	22	22	26	29	19	17	12	57	7	28
ENSMUSG00000005054.7	Cstb	11023	8828	8477	5360	5339	21183	7244	3929	5659	7478	11311	6858	4198	6906	3564	3211	5157	4356	6459	5228	5213	5378	4533	4866	3755	2754	11586	7095	8374	6374	4646	23618	7358	4216	5963	9039	8921	7752	3571	7749	4190	2941	4748	3624	6859	4656	6232	4828
ENSMUSG00000005057.13	Sh2b2	3514	2572	2028	784	2294	2638	1505	876	1202	807	2273	1575	1424	1033	1925	1010	1975	1528	2396	572	1618	1526	2928	1460	2647	2797	3693	2067	2003	932	1996	2941	1529	940	1267	975	1793	1780	1211	1159	2263	925	1819	1271	2544	509	1934	1370
ENSMUSG00000005069.12	Pex5	3304	6568	3896	4363	5593	4825	4619	5530	7430	4701	11339	16169	8964	5404	7028	8270	8609	42068	13533	7579	2945	11100	13134	11769	7135	8819	3473	5278	3848	5189	4867	5380	4691	5934	7830	5682	8944	18277	7626	6064	8262	7575	7927	35003	14370	6750	3520	9966
ENSMUSG00000005078.16	Jkamp	1339	2029	1303	885	1241	1056	1035	1106	2079	1262	3130	2529	2066	2411	1290	1497	1953	3284	2659	1098	1758	2854	2077	2273	1527	1390	1407	1631	1287	1052	1080	1177	1051	1187	2191	1525	2469	2859	1758	2705	1517	1371	1798	2732	2823	978	2101	2562
ENSMUSG00000005087.17	Cd44	41279	12500	4584	4593	27382	41906	3752	6713	3870	16009	55273	15524	10091	23967	8079	9468	6699	18975	9588	12258	11997	14570	19934	7321	20306	11164	43387	10046	4528	5462	23827	46723	3811	7204	4078	19351	43596	17548	8585	26892	9498	8673	6168	15788	10181	10918	14341	13081
ENSMUSG00000005089.15	Slc1a2	2711	488	1228	244	7520	6039	104	240	204	228	76	559	349	308	66	4023	430	686	234	1540	79	1251	600	1108	940	428	2849	392	1213	290	6544	6733	106	258	215	276	60	632	297	346	78	3685	396	571	248	1372	94	1123
ENSMUSG00000005102.13	Eif2ak4	2050	3565	1216	1457	2029	1704	1711	1578	1516	1702	4007	2805	3735	2272	2810	2032	2217	3470	1480	1925	1590	3121	3304	1437	1432	2476	2155	2865	1201	1733	1766	1900	1738	1693	1598	2057	3160	3171	3178	2549	3303	1861	2041	2887	1572	1714	1901	2802
ENSMUSG00000005103.12	Wdr1	32203	17263	15928	14811	19312	22155	12934	14981	15361	9608	22002	11227	21931	25057	16178	16889	17360	19812	16172	17960	19218	15416	17256	11494	16907	20180	33847	13873	15734	17613	16805	24701	13137	16076	16187	11614	17354	12691	18658	28115	19019	15471	15985	16485	17172	15996	22973	13840
ENSMUSG00000005107.13	Slc2a9	198	1980	198	1991	544	107	75	293	159	92	169	177	1873	55	1286	6606	2030	1557	208	235	226	200	2968	1466	354	392	208	1591	196	2368	473	119	76	314	168	111	133	200	1593	62	1512	6051	1869	1296	221	209	270	180
ENSMUSG00000005124.10	Wisp1	5211	2396	1036	298	760	268	628	846	646	582	307	338	2438	628	794	1381	1770	1132	332	383	154	678	466	342	606	310	5477	1926	1023	354	661	299	638	908	681	703	242	382	2074	705	933	1265	1630	942	353	341	184	609
ENSMUSG00000005125.13	Ndrg1	42881	31980	77336	47173	44145	41072	108725	11956	2874	32826	18177	1721	7959	18462	2300	12201	8280	1496	18768	55312	92667	8651	47328	28466	26450	47020	45071	25700	76393	56099	38413	45793	110430	12830	3029	39678	14337	1945	6771	20715	2704	11176	7624	1245	19929	49263	110773	7767
ENSMUSG00000005131.4	RP23-49M18.5	6	100	8	8	0	2	0	10	6	0	11	5	12	0	6	4	10	0	17	68	8	9	91	6	14	4	6	80	8	10	0	2	0	11	6	0	9	6	10	0	7	4	9	0	18	61	10	8
ENSMUSG00000005142.10	Man2b1	23302	20438	17455	11017	15102	15267	10475	10377	6852	9271	10333	10825	11769	5446	7314	7877	6236	7700	7057	9368	5361	8052	11308	7086	5646	3975	24492	16425	17242	13102	13141	17022	10639	11135	7221	11206	8150	12237	10012	6111	8598	7215	5742	6407	7494	8344	6408	7229
ENSMUSG00000005148.8	Klf5	569	1585	708	1847	694	1510	3424	767	942	1366	3464	926	532	3908	2476	1056	756	790	892	1432	1522	1932	1801	1484	838	2649	598	1274	699	2196	604	1684	3478	823	993	1651	2732	1047	453	4385	2911	967	696	657	947	1275	1819	1735
ENSMUSG00000005150.16	Wdr83	1387	1873	1793	1405	1032	1139	1579	1426	1301	913	1835	1681	1123	643	1506	1195	808	2283	1539	1878	841	1967	1545	2101	1543	1651	1458	1505	1771	1671	898	1270	1604	1530	1371	1104	1447	1900	955	721	1770	1095	744	1900	1634	1673	1005	1766
ENSMUSG00000005161.15	Prdx2	18320	28339	15863	31251	13186	13280	13078	14525	15750	12205	16355	20952	14897	8903	24777	11627	16737	27789	22359	20960	14092	18896	37099	26049	20189	19121	19255	22774	15670	37164	11474	14806	13283	15587	16597	14753	12900	23684	12674	9990	29128	10651	15411	23122	23742	18668	16845	16965
ENSMUSG00000005198.15	Polr2a	9327	6294	8329	6539	9624	7104	11369	7276	10025	9164	11682	6283	13292	11993	11426	8499	8280	15002	8610	15257	13209	8888	20309	10240	7839	7831	9803	5058	8227	7776	8374	7921	11547	7808	10564	11077	9214	7102	11308	13457	13432	7785	7624	12483	9143	13589	15790	7980
ENSMUSG00000005202.2	Shbg	0	0	10	0	0	4	0	0	0	0	2	0	0	0	0	0	0	2	1	0	0	0	2	0	0	0	0	0	10	0	0	4	0	0	0	0	2	0	0	0	0	0	0	2	1	0	0	0
ENSMUSG00000005204.12	Senp3	5183	4459	6571	4251	5459	6119	5853	4788	5207	4105	4760	5170	5143	4305	3178	6495	5072	11753	4382	6784	4062	4470	8642	4138	4163	4289	5448	3583	6491	5055	4750	6822	5945	5138	5487	4962	3754	5844	4375	4830	3736	5950	4670	9779	4653	6042	4856	4013
ENSMUSG00000005220.10	Corin	6	4	2	0	0	0	0	2	0	2	8	0	0	0	0	2	0	0	0	0	0	4	0	0	0	4	6	3	2	0	0	0	0	2	0	2	6	0	0	0	0	2	0	0	0	0	0	4
ENSMUSG00000005225.15	Plekha8	1171	1546	866	1149	1914	1318	879	1096	1839	743	4840	1971	2063	869	1900	1164	2823	3458	1748	2140	2384	3096	3114	2206	3150	1469	1231	1242	855	1366	1665	1469	893	1176	1938	898	3817	2228	1755	975	2234	1066	2599	2877	1856	1906	2850	2780
ENSMUSG00000005232.11	G6pc2	0	0	2	0	0	0	0	0	2	0	0	2	10	0	0	0	0	0	0	0	0	0	0	0	0	0	0	0	2	0	0	0	0	0	2	0	0	2	9	0	0	0	0	0	0	0	0	0
ENSMUSG00000005233.16	Spc25	1871	2078	1136	1351	2018	1268	1461	1868	1023	749	2169	4158	1850	1625	3874	1045	3668	4306	2389	2386	871	2256	2440	2171	2377	2573	1967	1670	1122	1607	1756	1414	1484	2005	1078	905	1711	4700	1574	1823	4554	957	3377	3583	2537	2125	1041	2025
ENSMUSG00000005237.14	Dnah2	46	44	113	31	85	57	61	202	139	143	125	106	89	78	28	234	84	282	39	30	70	64	64	21	64	36	48	35	112	37	74	64	62	217	146	173	99	120	76	88	33	214	77	235	41	27	84	57
ENSMUSG00000005251.14	Ripk4	1558	3557	2807	2992	3051	1924	3502	2836	1782	2741	4364	3523	2738	4283	1918	4605	4285	2176	1903	5584	2628	2935	4849	3313	2356	3376	1638	2859	2773	3558	2655	2145	3557	3043	1878	3313	3442	3982	2329	4806	2255	4218	3946	1811	2021	4973	3141	2635
ENSMUSG00000005262.12	Ufd1l	5420	2952	3955	3138	4279	2490	3759	2517	2303	3049	4477	3330	2729	3083	1844	5982	4034	6656	3042	3349	2902	4537	2632	3550	2972	2184	5697	2372	3907	3732	3723	2776	3818	2701	2427	3685	3531	3764	2322	3459	2168	5480	3714	5538	3230	2983	3469	4073
ENSMUSG00000005267.13	Zfp287	231	278	192	115	220	135	96	221	107	106	104	112	374	61	207	360	305	271	121	305	148	319	623	23	179	301	243	223	190	137	191	151	98	237	113	128	82	127	318	68	243	330	281	225	128	272	177	286
ENSMUSG00000005268.20	Prlr	564	5690	273	345	644	507	447	4732	1216	5261	4146	9847	7788	766	2316	2309	5718	5552	1455	6492	1521	1569	2727	8486	3015	3579	593	4573	270	410	560	565	454	5078	1281	6359	3270	11131	6626	859	2723	2115	5265	4620	1545	5782	1818	1409
ENSMUSG00000005299.6	Letm1	4817	3396	6521	4384	5940	4580	2895	4110	4529	2535	6181	8651	6713	3806	3197	5003	5183	3899	3485	5005	2746	5649	4006	3840	4398	3902	5063	2729	6441	5214	5169	5106	2940	4410	4773	3064	4875	9779	5711	4271	3758	4583	4772	3244	3701	4458	3283	5072
ENSMUSG00000005312.15	Ubqln1	13991	11773	9024	12861	18617	10184	15670	18990	9028	8464	18109	13595	16861	15361	14205	12577	20466	16010	14652	15524	13316	15947	12940	15977	14253	15522	14705	9461	8914	15294	16200	11355	15916	20378	9514	10231	14283	15368	14344	17236	16699	11521	18845	13321	15558	13826	15918	14317
ENSMUSG00000005320.9	Fgfr4	15	6	20	2	22	147	26	42	46	12	2	14	140	195	46	12	34	62	162	100	12	262	71	8	163	54	16	5	20	2	19	164	26	45	48	15	2	16	119	219	54	11	31	52	172	89	14	235
ENSMUSG00000005338.13	Cadm3	654	343	645	50	104	118	112	738	332	34	62	38	362	36	48	38	694	52	83	8	0	148	28	12	91	14	687	276	637	59	90	132	114	792	350	41	49	43	308	40	56	35	639	43	88	7	0	133
ENSMUSG00000005339.10	Fcer1a	0	30	0	0	8	16	4	90	48	8	0	0	40	2	0	0	4	8	0	4	4	18	0	0	16	0	0	24	0	0	7	18	4	97	51	10	0	0	34	2	0	0	4	7	0	4	5	16
ENSMUSG00000005354.16	Txn2	7919	10292	6642	12332	6179	4366	10837	7478	9182	5579	15939	10356	7922	8455	5349	6925	11095	11672	7418	7570	5402	6720	5390	11669	7224	8472	8323	8271	6561	14665	5377	4868	11007	8025	9676	6744	12572	11706	6740	9487	6288	6343	10216	9712	7877	6742	6457	6033
ENSMUSG00000005355.9	Casp14	4	8	2	0	0	0	2	0	0	8	12	0	3	0	0	2	0	0	0	0	0	4	0	0	0	0	4	6	2	0	0	0	2	0	0	10	9	0	3	0	0	2	0	0	0	0	0	4
ENSMUSG00000005357.9	Slc1a6	4	6	0	0	85	0	6	2	0	0	0	0	0	0	0	13	0	4	0	10	0	2	0	2	4	2	4	5	0	0	74	0	6	2	0	0	0	0	0	0	0	12	0	3	0	9	0	2
ENSMUSG00000005360.14	Slc1a3	400	288	1812	76	458	110	543	1341	394	2	55	22	118	26	840	101	298	2549	781	8	38	381	91	34	120	1120	420	231	1790	90	399	123	552	1439	415	2	43	25	100	29	987	93	274	2121	829	7	45	342
ENSMUSG00000005362.14	Crbn	1495	3381	2773	1958	3231	3131	2994	3500	3270	1988	3918	2915	3554	2336	2025	5087	2741	3715	2157	4260	1535	3250	4880	3899	2165	1760	1571	2717	2739	2328	2812	3491	3041	3756	3446	2403	3090	3295	3024	2621	2381	4660	2524	3091	2290	3794	1835	2918
ENSMUSG00000005364.11	Il5ra	0	57	0	0	0	27	2	118	2	8	2	0	3	0	0	0	0	2	0	0	0	2	2	0	0	0	0	46	0	0	0	30	2	127	2	10	2	0	3	0	0	0	0	2	0	0	0	2
ENSMUSG00000005370.3	Msh6	4222	5036	2858	3535	8612	4963	2910	1494	4745	1996	3989	6202	6137	4756	4904	5588	6533	4238	4877	9274	4881	5505	8085	5985	5118	5333	4438	4047	2823	4204	7494	5533	2956	1603	5000	2413	3146	7011	5221	5337	5765	5119	6015	3526	5179	8260	5835	4942
ENSMUSG00000005371.14	Fbxo11	4197	6342	4263	3432	6846	5119	4307	1663	4177	2829	7370	5975	7378	4217	4214	5018	4667	3427	4719	6917	3448	5554	8049	4229	5214	6423	4411	5097	4211	4081	5957	5707	4375	1785	4402	3420	5813	6754	6277	4732	4954	4597	4297	2851	5011	6161	4122	4986
ENSMUSG00000005373.13	Mlxipl	605	86	254	269	1525	1203	881	425	58	156	54	99	221	6	48	61	147	118	109	296	72	70	212	32	108	58	636	69	251	320	1327	1341	895	456	61	189	43	112	188	7	56	56	135	98	116	264	86	63
ENSMUSG00000005374.13	Tbl2	4222	4825	1849	1946	3552	2452	1758	2495	2666	2293	2598	3597	2904	2336	3236	2913	4017	7173	4493	3457	3403	3928	6248	5829	5872	4800	4438	3878	1826	2314	3091	2734	1786	2677	2809	2772	2049	4066	2471	2621	3804	2668	3699	5968	4771	3079	4068	3527
ENSMUSG00000005378.17	Wbscr22	2969	3226	2402	2046	2974	1670	2616	2125	2889	1946	4254	2581	1824	2239	2723	2525	2267	6355	3368	1975	2977	2691	2712	3571	3352	2551	3121	2593	2373	2433	2588	1862	2657	2280	3044	2352	3355	2918	1552	2512	3201	2313	2087	5288	3576	1759	3559	2416
ENSMUSG00000005397.8	Nid1	10116	9468	4046	1867	3581	2015	2190	12902	6347	7069	6176	2733	11674	4344	13450	5327	10291	26895	4873	2020	916	7678	8655	1696	5374	4508	10633	7609	3997	2220	3116	2247	2224	13845	6688	8545	4871	3089	9932	4874	15812	4880	9476	22378	5174	1799	1095	6893
ENSMUSG00000005410.6	Mcm5	5917	9590	4106	7226	12013	5230	6080	9706	4831	3827	3213	7576	4570	6978	9115	10947	10908	16319	6995	10959	3914	8073	15603	10128	9356	6380	6219	7707	4056	8593	10453	5831	6175	10415	5091	4626	2534	8564	3888	7830	10716	10028	10044	13578	7428	9761	4679	7248
ENSMUSG00000005413.8	Hmox1	16940	3178	3032	1134	6760	4144	2148	3464	9858	4680	2681	8070	2312	3188	1286	1274	8239	2919	1140	1458	3052	1262	10683	2870	1905	2021	17805	2554	2995	1349	5882	4620	2182	3717	10388	5657	2115	9122	1967	3577	1512	1167	7586	2429	1211	1299	3648	1133
ENSMUSG00000005417.17	Mprip	22533	24301	14230	10254	14029	15873	13088	17959	18754	14306	19620	10689	18802	16371	12446	19715	15945	14564	9986	8668	13498	14275	25163	24092	12221	12978	23684	19529	14056	12194	12208	17697	13293	19271	19763	17292	15475	12083	15996	18369	14631	18059	14682	12118	10604	7720	16135	12816
ENSMUSG00000005442.13	Cic	11244	9764	11552	18585	11116	15531	14322	9515	7761	10594	20675	3408	9539	11870	13675	9875	9193	11633	6022	14141	8320	12952	18889	12719	7033	16210	11818	7847	11411	22101	9673	17316	14547	10210	8178	12805	16307	3852	8115	13319	16076	9046	8465	9679	6394	12595	9946	11628
ENSMUSG00000005447.12	Pafah1b3	1371	3458	3879	4411	2970	7168	2612	5300	2115	2903	6921	2162	2678	3434	5624	2643	2577	5567	3837	4614	4098	5246	5229	3384	2805	4605	1441	2779	3832	5246	2584	7992	2653	5687	2229	3509	5459	2444	2278	3853	6612	2421	2373	4632	4074	4109	4899	4710
ENSMUSG00000005465.9	Il27ra	173	286	731	44	126	225	73	284	233	57	56	38	132	18	92	44	82	14	34	8	42	72	34	18	52	38	182	230	722	52	110	251	74	305	246	69	44	43	112	20	108	40	76	12	36	7	50	65
ENSMUSG00000005469.10	Prkaca	6023	6386	4928	4534	3719	3269	3059	4864	3133	3178	3228	8036	4378	3163	6258	7210	4583	6402	4734	7366	2821	5465	9775	6535	5962	5428	6331	5132	4868	5392	3236	3645	3107	5219	3302	3841	2546	9084	3725	3549	7357	6604	4220	5327	5027	6560	3372	4906
ENSMUSG00000005470.8	Asf1b	2882	2188	1224	1541	2153	1552	1276	2018	911	1144	832	1705	962	2076	1918	2579	1275	2766	1118	3066	1288	1668	2694	2048	2381	1819	3029	1758	1209	1833	1873	1730	1296	2165	960	1383	656	1927	818	2329	2255	2362	1174	2301	1187	2731	1540	1498
ENSMUSG00000005474.9	Myl10	4	0	0	0	2	0	0	0	0	0	0	2	0	6	8	0	6	0	0	0	0	0	0	0	4	0	4	0	0	0	2	0	0	0	0	0	0	2	0	7	9	0	6	0	0	0	0	0
ENSMUSG00000005481.18	Ddx39	4282	6922	4386	3034	3689	4484	4137	5936	5135	3258	5794	6993	3057	5514	4247	5067	4652	12850	5002	5884	2148	4497	8328	6295	6646	3843	4501	5563	4333	3608	3210	4999	4202	6370	5411	3938	4570	7905	2601	6187	4993	4641	4283	10692	5311	5241	2568	4037
ENSMUSG00000005483.10	Dnajb1	8883	6591	11233	8472	4822	5776	6925	5821	4397	4727	8734	6476	3495	6723	6528	7930	3570	5595	5305	7651	4414	6130	13589	7559	6174	5287	9337	5297	11096	10075	4196	6440	7034	6246	4634	5714	6889	7320	2973	7544	7674	7264	3287	4655	5633	6814	5276	5504
ENSMUSG00000005493.15	Msh4	2	4	754	4	60	26	47	8	14	6	13	12	6	18	5	2	1	13	8	8	4	4	10	6	4	9	2	3	745	5	52	29	48	9	15	7	10	14	5	20	6	2	1	11	8	7	5	4
ENSMUSG00000005501.14	Usp40	3043	4595	2872	2866	5019	1260	2834	2684	2471	2100	2146	5042	4689	3185	2394	3825	3259	1993	2653	3439	2616	2985	5824	3936	4092	4930	3198	3693	2837	3408	4367	1405	2878	2880	2604	2538	1693	5699	3989	3574	2814	3504	3001	1658	2817	3063	3127	2680
ENSMUSG00000005503.8	Evx1	0	6	0	0	8	0	0	0	0	12	0	0	0	0	0	0	0	0	12	16	96	20	0	0	38	4	0	5	0	0	7	0	0	0	0	15	0	0	0	0	0	0	0	0	13	14	115	18
ENSMUSG00000005505.12	Kbtbd4	1969	1824	1632	1207	1095	998	1352	1428	1062	841	1727	2139	2488	1131	1286	1153	2276	2571	1344	1556	1144	1862	2061	1081	2494	1332	2070	1466	1612	1435	953	1113	1373	1532	1119	1017	1362	2418	2117	1269	1512	1056	2096	2139	1427	1386	1368	1672
ENSMUSG00000005506.16	Celf1	9557	10498	10277	8977	8451	8246	8049	9011	7564	6061	14729	13775	12475	9637	10098	5041	11965	12846	9175	10171	7313	13060	12852	7031	11513	8778	10045	8437	10152	10676	7354	9194	8175	9670	7971	7326	11617	15571	10613	10813	11871	4618	11017	10689	9743	9059	8742	11725
ENSMUSG00000005510.9	Ndufs3	3817	5851	3671	2470	2242	2228	2771	2842	2784	1867	5427	6528	4714	2317	3519	2383	4902	6740	3860	3207	2276	3744	4047	3538	3972	2844	4012	4702	3626	2937	1951	2484	2814	3050	2934	2257	4280	7379	4010	2600	4137	2183	4514	5608	4099	2856	2721	3361
ENSMUSG00000005514.14	Por	7740	8074	5128	3248	3829	4764	3292	6595	4926	6211	12149	7298	4957	5427	6249	5578	5413	12059	5620	4026	7067	6947	6329	6600	5435	4216	8135	6489	5065	3863	3332	5312	3344	7077	5191	7508	9582	8250	4217	6089	7346	5110	4984	10034	5968	3586	8448	6237
ENSMUSG00000005533.10	Igf1r	488	474	1318	492	2269	1609	1946	3162	4786	3027	10917	1680	3092	2457	2976	2765	4276	7250	5256	4585	2640	5667	5980	1175	4278	4463	513	381	1302	585	1974	1794	1977	3393	5043	3659	8611	1899	2631	2757	3499	2533	3937	6032	5581	4084	3156	5088
ENSMUSG00000005534.10	Insr	1061	4523	4850	3056	2631	3393	2792	4484	6343	11173	9679	9363	6987	8342	3584	7865	7911	5789	4905	7431	4156	5687	7896	3236	3960	4742	1115	3635	4791	3634	2289	3783	2836	4812	6684	13505	7634	10584	5944	9360	4213	7204	7284	4817	5208	6618	4968	5106
ENSMUSG00000005540.10	Fcer2a	14	40	46	0	94	43	78	30	313	10	2	2	16	8	4	8	2	0	10	2	2	2	12	2	42	0	15	32	45	0	82	48	79	32	330	12	2	2	14	9	5	7	2	0	11	2	2	2
ENSMUSG00000005547.14	Cyp2a5	10	0	1213	0	0	0	0	0	0	2	0	0	0	0	3	0	0	0	2	0	0	0	0	0	0	0	11	0	1198	0	0	0	0	0	0	2	0	0	0	0	4	0	0	0	2	0	0	0
ENSMUSG00000005553.14	Atp4a	0	8	159	1	16	56	2	4	0	0	0	0	0	0	12	0	2	0	0	4	0	12	10	0	0	4	0	6	157	1	14	62	2	4	0	0	0	0	0	0	14	0	2	0	0	4	0	11
ENSMUSG00000005566.14	Trim28	11712	15856	16840	23834	35485	25756	26099	23265	12129	11502	45268	16450	17089	21059	26727	14288	18621	33688	16318	24547	12867	31669	27496	15651	13987	25156	12310	12743	16635	28344	30878	28716	26508	24965	12781	13903	35705	18595	14538	23629	31420	13088	17146	28030	17327	21863	15381	28432
ENSMUSG00000005575.16	Ube2m	6007	5744	7989	9639	9061	12840	8910	8396	6372	4529	19129	6141	5822	7634	9231	4620	5267	7631	5782	7381	5757	9752	5922	5274	4639	7423	6314	4616	7892	11463	7885	14316	9050	9010	6715	5474	15088	6942	4953	8566	10852	4232	4850	6349	6140	6574	6882	8755
ENSMUSG00000005580.11	Adcy9	304	956	1270	822	727	350	1855	748	1116	649	1380	2317	1311	910	706	2253	3140	1121	389	1030	521	862	1154	705	657	1004	320	768	1255	978	633	390	1884	803	1176	784	1088	2619	1115	1021	830	2064	2891	933	413	917	623	774
ENSMUSG00000005583.16	Mef2c	1836	1442	937	845	1050	467	1756	1635	968	708	519	361	3960	292	438	578	1598	360	908	376	1280	2356	464	752	970	1566	1930	1159	926	1005	914	521	1784	1754	1020	856	409	408	3369	328	515	529	1471	300	964	335	1530	2115
ENSMUSG00000005609.16	Ctr9	2505	3155	2849	2257	5024	1990	4543	2809	2817	2813	4973	2442	3010	2726	4803	4808	3164	4152	2833	4071	2432	5515	5543	3127	3155	3704	2633	2535	2814	2684	4372	2219	4614	3014	2969	3400	3922	2760	2561	3059	5646	4404	2913	3455	3008	3626	2907	4951
ENSMUSG00000005610.17	Eif4g2	48838	59974	42707	46903	85230	43863	82663	43754	49078	54922	73883	42430	48136	60013	67983	55925	52929	44694	41361	63727	34708	86980	79902	62350	48386	55514	51332	48198	42186	55778	74164	48904	83959	46952	51718	66387	58274	47963	40952	67338	79920	51228	48736	37188	43919	56758	41490	78091
ENSMUSG00000005611.15	Mrvi1	118	164	122	40	66	32	76	138	128	64	168	78	272	67	80	98	152	100	90	62	8	158	59	24	60	88	124	132	121	48	57	36	77	148	135	77	133	88	231	75	94	90	140	83	96	55	10	142
ENSMUSG00000005615.14	Pcyt1a	4874	5114	3776	2453	3896	2535	3754	4353	2515	3606	6114	4506	3565	4575	1954	4617	4159	5979	2272	4457	2772	3804	2866	3562	3763	2982	5123	4110	3730	2917	3390	2826	3813	4671	2650	4359	4822	5094	3033	5133	2297	4229	3829	4975	2413	3970	3314	3415
ENSMUSG00000005621.11	Zfp592	2087	2536	2141	1885	3509	2075	2747	1951	2004	2670	3177	1628	2499	2276	2954	2288	1884	1609	1628	2716	1496	1500	3132	2211	1522	2237	2194	2038	2115	2242	3053	2313	2790	2094	2112	3227	2506	1840	2126	2554	3473	2096	1735	1339	1729	2419	1788	1347
ENSMUSG00000005625.15	Psmd4	10360	11672	8811	9467	16100	12307	30113	7353	10685	8232	27421	8183	15507	12948	7893	10967	10887	10852	13781	10874	13907	14765	12456	11487	10078	8969	10889	9380	8704	11258	14010	13722	30585	7890	11260	9950	21628	9250	13193	14528	9279	10046	10024	9030	14633	9685	16624	13256
ENSMUSG00000005628.12	Tmod4	0	82	15	22	17	25	25	304	21	12	38	19	283	31	8	75	910	6	44	112	4	21	5	14	7	28	0	66	15	26	15	28	25	326	22	15	30	21	241	35	9	69	838	5	47	100	5	19
ENSMUSG00000005640.11	Insrr	4	8	46	0	8	8	3	32	6	0	0	4	8	0	0	2	2	0	12	0	0	0	0	0	2	1	4	6	45	0	7	9	3	34	6	0	0	5	7	0	0	2	2	0	13	0	0	0
ENSMUSG00000005649.17	Cabp5	0	0	0	0	0	2	0	4	4	10	0	0	0	0	0	2	0	0	0	0	0	0	1	0	0	0	0	0	0	0	0	2	0	4	4	12	0	0	0	0	0	2	0	0	0	0	0	0
ENSMUSG00000005656.9	Snx6	5617	5536	3571	2767	3896	3696	3667	3981	5048	2121	8494	4058	4734	8034	2977	3613	4590	8189	7568	3617	5522	3364	5606	3920	3315	3149	5904	4449	3527	3291	3390	4121	3725	4272	5320	2564	6700	4587	4027	9015	3500	3310	4226	6814	8036	3221	6601	3020
ENSMUSG00000005667.8	Mthfd2	2099	2279	1411	2608	2526	3385	2056	5405	2699	1828	12636	1810	1871	3158	1735	2158	2339	4659	1789	3142	1548	4432	2985	4397	2995	2703	2206	1832	1394	3101	2198	3774	2088	5800	2844	2210	9967	2046	1592	3543	2040	1977	2154	3877	1900	2798	1850	3979
ENSMUSG00000005672.12	Kit	11115	20135	10383	19601	34582	9960	20614	7235	24453	28630	3222	15863	36601	1004	4262	20013	43434	11561	22218	50753	13244	23955	30430	19379	9586	38404	11683	16181	10256	23310	30092	11105	20937	7764	25768	34606	2541	17931	31138	1127	5010	18332	39993	9619	23592	45203	15832	21507
ENSMUSG00000005674.9	Tomm40l	3190	2399	2455	2461	3532	2196	3063	2088	2540	1764	5581	3343	2410	1578	1054	3150	3600	3732	3361	2175	2428	2766	2760	2155	3843	2545	3353	1928	2425	2927	3073	2448	3111	2241	2677	2132	4402	3779	2050	1771	1239	2885	3315	3105	3569	1937	2902	2483
ENSMUSG00000005677.14	Nr1i3	411	117	315	324	575	266	449	318	307	296	865	101	122	172	123	437	166	448	271	235	319	240	68	213	550	253	432	94	311	385	500	297	456	341	324	358	682	114	104	193	145	400	153	373	288	209	381	215
ENSMUSG00000005681.12	Apoa2	57	42	44	26	30	14	16	26	50	16	74	47	51	36	30	57	61	98	41	4	48	59	37	66	58	41	60	34	43	31	26	16	16	28	53	19	58	53	43	40	35	52	56	82	44	4	57	53
ENSMUSG00000005682.9	Pan2	1446	3119	2310	1686	1759	2049	1844	1651	2384	1923	1381	1684	6069	1678	1246	2349	2314	3012	1810	2276	1068	2255	4313	3203	2234	2120	1520	2507	2282	2005	1531	2285	1873	1772	2512	2324	1089	1904	5163	1883	1465	2152	2131	2506	1922	2027	1277	2025
ENSMUSG00000005683.8	Cs	9817	12988	11790	9954	10579	10334	10234	9186	8487	10632	10202	10745	14751	15013	6086	9529	10156	12624	7019	11963	9453	11662	12051	9721	7196	6249	10318	10438	11646	11837	9205	11522	10395	9857	8944	12851	8047	12146	12549	16845	7155	8729	9351	10504	7453	10655	11300	10470
ENSMUSG00000005686.17	Ampd3	692	401	441	102	235	207	365	423	446	531	248	1010	764	127	81	177	427	485	230	148	780	244	90	95	64	174	727	322	436	121	204	231	371	454	470	642	196	1142	650	143	95	162	393	404	244	132	932	219
ENSMUSG00000005687.14	Bcas2	5793	8134	4200	5960	10464	6808	9195	7368	8016	4179	16188	6985	10625	6867	5938	7909	8712	7119	8753	8806	5960	7994	8644	8941	8205	6526	6089	6537	4149	7088	9105	7590	9339	7906	8447	5051	12768	7896	9039	7705	6981	7245	8022	5923	9294	7843	7125	7177
ENSMUSG00000005696.11	Sh2d1a	30	54	205	20	6	72	12	62	48	8	12	10	24	0	18	2	10	2	10	2	12	6	0	0	16	0	32	43	203	24	5	80	12	67	51	10	9	11	20	0	21	2	9	2	11	2	14	5
ENSMUSG00000005698.15	Ctcf	4387	6175	4570	5222	6635	4411	5483	4987	4637	4607	4692	4405	4968	4928	6755	4723	5444	6047	4208	7790	3131	7408	11799	6938	3915	6021	4611	4962	4514	6210	5774	4918	5569	5351	4886	5569	3701	4979	4227	5529	7941	4326	5013	5031	4468	6938	3743	6651
ENSMUSG00000005699.16	Pard6a	225	612	304	444	281	253	199	394	279	454	354	176	258	237	231	479	274	333	342	784	226	457	995	588	174	579	236	492	300	528	245	282	202	423	294	549	279	199	219	266	272	439	252	277	363	698	270	410
ENSMUSG00000005705.10	Agrp	2	17	13	9	4	1	0	8	2	0	2	0	2	0	14	0	0	2	4	12	0	5	5	0	0	5	2	14	13	11	3	1	0	9	2	0	2	0	2	0	16	0	0	2	4	11	0	4
ENSMUSG00000005716.16	Pvalb	10	1493	0	0	4	0	2	4575	0	0	0	0	3372	0	0	294	8214	12	1312	1178	0	0	0	0	0	0	11	1200	0	0	3	0	2	4909	0	0	0	0	2869	0	0	269	7563	10	1393	1049	0	0
ENSMUSG00000005718.8	Tfap4	409	750	342	407	809	755	1178	1061	992	637	2365	831	541	521	346	1034	1088	1642	812	1362	362	1593	1363	433	656	1405	430	603	338	484	704	842	1196	1139	1045	770	1865	939	460	585	407	947	1002	1366	862	1213	433	1430
ENSMUSG00000005732.14	Ranbp1	12867	6302	6239	7990	10304	6581	9667	9464	8922	6077	24188	8360	5377	11933	5597	11476	13095	28307	8221	12037	6695	12132	6149	7428	8787	11686	13524	5065	6163	9502	8966	7337	9819	10156	9402	7346	19078	9450	4574	13390	6580	10512	12058	23553	8730	10721	8003	10892
ENSMUSG00000005763.15	Cd247	154	173	697	104	176	216	143	249	220	110	103	62	90	89	132	117	70	101	70	114	32	120	50	80	113	146	162	139	689	124	153	241	145	267	232	133	81	70	77	100	155	107	64	84	74	102	38	108
ENSMUSG00000005774.12	Rfx5	1911	2582	2965	1961	3130	2190	4834	1102	1814	1408	868	893	2936	1086	1283	2710	1708	1682	1025	2205	1273	1969	2203	1856	1952	2371	2009	2075	2929	2332	2724	2442	4910	1183	1912	1702	685	1009	2498	1219	1508	2482	1573	1400	1088	1964	1522	1768
ENSMUSG00000005779.12	Psmb4	21916	22832	16632	17922	30064	21974	47772	12564	19737	11853	36333	13713	28155	17426	15850	16901	18212	21059	24249	18706	22843	21462	15751	20504	15456	15559	23035	18349	16429	21313	26161	24500	48521	13482	20799	14327	28657	15501	23953	19553	18633	15482	16769	17522	25749	16660	27306	19269
ENSMUSG00000005800.3	Mmp8	24	12	32	18	41	91	13	28	100	148	68	16	12	94	10	10	46	16	32	6	38	34	140	20	26	24	25	10	32	21	36	101	13	30	105	179	54	18	10	105	12	9	42	13	34	5	45	31
ENSMUSG00000005802.12	Slc30a4	2570	4173	1178	1976	1906	2532	745	1570	1204	3841	4588	7020	3680	4993	3552	4089	4995	5425	2609	2366	1388	3694	4024	2418	2188	2680	2701	3354	1164	2350	1659	2823	757	1685	1269	4643	3619	7935	3131	5602	4176	3746	4599	4514	2770	2107	1659	3316
ENSMUSG00000005803.14	Sqrdl	1465	1398	482	346	771	890	721	1028	537	556	312	2742	1153	152	862	418	1752	2174	1562	794	593	451	2579	1778	600	472	1540	1123	476	411	671	992	732	1103	566	672	246	3100	981	171	1013	383	1613	1809	1659	707	709	405
ENSMUSG00000005804.14	Bloc1s6	1331	2830	1568	1072	1124	1212	1293	1079	1397	1388	2245	2693	2373	1506	1375	2049	2010	3130	1510	1239	1195	1663	2049	1154	996	1339	1399	2274	1549	1275	978	1351	1313	1158	1472	1678	1771	3044	2019	1690	1616	1877	1851	2604	1603	1104	1428	1493
ENSMUSG00000005813.12	Metap1	6704	7219	4542	6335	11583	7362	7617	5168	6067	4063	10358	6691	8660	7840	5205	5621	4767	5729	4834	6615	5455	6045	9542	4480	4812	5185	7046	5801	4487	7534	10079	8208	7736	5546	6393	4911	8170	7563	7367	8797	6119	5149	4389	4767	5133	5892	6521	5427
ENSMUSG00000005823.8	Gpr108	4183	6137	5159	3927	6078	4570	3861	3297	4668	3459	6992	6178	6481	3141	2671	7538	3993	4463	4864	7855	3666	3299	5603	5835	4453	3705	4397	4932	5096	4670	5289	5095	3922	3538	4919	4181	5515	6984	5514	3524	3140	6905	3677	3713	5165	6996	4382	2962
ENSMUSG00000005824.6	Tnfsf14	182	116	156	26	98	82	12	122	228	106	101	6	50	51	22	20	44	4	28	10	14	49	40	18	32	20	191	93	154	31	85	91	12	131	240	128	80	7	43	57	26	18	41	3	30	9	17	44
ENSMUSG00000005836.8	Gata6	130	136	118	16	81	52	46	117	56	18	38	22	106	45	72	72	106	344	2	24	36	206	150	16	42	2	137	109	117	19	70	58	47	126	59	22	30	25	90	50	85	66	98	286	2	21	43	185
ENSMUSG00000005846.12	Rsl1d1	8197	6575	5785	4850	6586	6820	7825	7148	8450	5639	10692	7680	5600	7522	3592	9293	14010	17217	5486	6850	5544	11580	7345	5466	7099	9247	8616	5284	5714	5768	5731	7604	7948	7670	8905	6816	8433	8681	4764	8440	4223	8513	12900	14326	5825	6101	6627	10397
ENSMUSG00000005864.7	Cnga2	0	0	4	2	4	0	0	0	2	2	0	5	8	0	10	0	0	2	0	0	0	0	0	0	0	0	0	0	4	2	3	0	0	0	2	2	0	6	7	0	12	0	0	2	0	0	0	0
ENSMUSG00000005871.14	Apc	5151	9456	8539	10214	7959	7138	4831	7655	7595	8954	8394	4033	12531	8875	9017	10794	8689	4591	4245	6850	7756	8980	14966	12408	7278	5824	5414	7599	8435	12147	6926	7958	4907	8214	8004	10823	6621	4559	10661	9958	10600	9887	8001	3820	4508	6101	9271	8062
ENSMUSG00000005873.5	Reep5	10749	19563	8628	21786	8263	11544	4905	10039	10987	14425	11385	6969	13286	20922	8074	14735	9432	5499	8258	8756	10346	6664	10920	22798	11196	4675	11298	15722	8523	25908	7190	12871	4982	10773	11578	17436	8980	7878	11303	23476	9492	13497	8685	4576	8769	7798	12367	5983
ENSMUSG00000005881.13	Ergic3	6646	12715	13839	9350	11971	16437	7182	12000	8870	9310	21754	12393	14307	11878	10578	17348	11783	22467	11261	17536	8351	12427	10865	8653	15197	13091	6985	10218	13670	11119	10417	18326	7295	12877	9347	11253	17158	14009	12172	13328	12435	15891	10849	18694	11958	15618	9983	11157
ENSMUSG00000005882.18	Uqcc1	1645	3326	4242	1999	2599	2280	2646	2959	2024	1772	3570	3199	3894	2447	2228	4347	3358	6318	2389	3968	1380	2811	2707	2152	3086	3481	1729	2673	4190	2377	2262	2542	2687	3175	2133	2142	2816	3616	3313	2746	2619	3982	3092	5257	2537	3534	1650	2524
ENSMUSG00000005883.15	Spo11	8	10	95	16	51	18	68	28	6	2	3	8	16	0	0	46	22	30	2	0	0	2	48	0	26	58	8	8	94	19	44	20	69	30	6	2	2	9	14	0	0	42	20	25	2	0	0	2
ENSMUSG00000005886.14	Ncoa2	3680	5325	7109	4462	6459	3974	5296	3702	3143	4379	4807	4775	6573	4075	4436	6862	5688	5890	3536	6778	4606	4882	13352	7084	4342	7223	3868	4279	7022	5306	5620	4431	5379	3973	3312	5293	3791	5398	5592	4572	5215	6286	5237	4901	3755	6037	5506	4383
ENSMUSG00000005891.7	Prl4a1	0	0	0	0	0	0	0	2	0	0	0	0	0	0	0	0	0	0	0	0	0	0	0	0	0	0	0	0	0	0	0	0	0	2	0	0	0	0	0	0	0	0	0	0	0	0	0	0
ENSMUSG00000005892.4	Trh	0	0	0	0	0	0	0	2	0	0	0	0	0	0	0	0	0	0	8	0	0	4	0	2	0	0	0	0	0	0	0	0	0	2	0	0	0	0	0	0	0	0	0	0	8	0	0	4
ENSMUSG00000005893.14	Nr2c2	2670	6162	4461	4225	7160	5234	4826	4520	3728	3581	5423	4500	6674	5446	4881	5270	6147	5628	3631	5828	2992	6155	8371	6068	4310	3575	2806	4952	4407	5024	6230	5836	4902	4850	3929	4329	4277	5087	5678	6111	5738	4827	5660	4683	3856	5191	3577	5526
ENSMUSG00000005897.14	Nr2c1	791	1512	499	832	826	610	1386	1021	1343	1342	1475	1333	1621	1416	1214	1601	1561	1130	807	1749	1114	1921	1988	1321	797	1486	831	1215	493	989	719	680	1408	1096	1415	1622	1163	1507	1379	1589	1427	1467	1437	940	857	1558	1332	1725
ENSMUSG00000005899.13	Smpd4	3253	4532	1929	2639	3492	2925	2617	2538	2477	1998	3218	4296	2733	2273	1252	4120	4524	6409	2452	3035	1888	3580	3004	2186	2483	3375	3419	3642	1905	3138	3039	3261	2658	2723	2610	2415	2538	4856	2325	2550	1472	3774	4166	5333	2604	2703	2257	3214
ENSMUSG00000005907.14	Pex1	864	4299	980	1519	1424	849	806	952	1337	1273	1258	2443	2926	952	999	1576	1656	1318	1028	1120	1354	1541	1631	2950	1188	1482	908	3455	968	1806	1239	947	819	1022	1409	1539	992	2762	2489	1068	1174	1444	1525	1097	1092	998	1619	1384
ENSMUSG00000005917.15	Otx1	194	36	555	48	606	335	22	228	4	425	8	704	260	56	40	292	878	2	256	896	129	366	2356	1398	500	332	204	29	548	57	527	374	22	245	4	514	6	796	221	63	47	267	808	2	272	798	154	329
ENSMUSG00000005936.18	Kctd20	6911	6729	6400	4698	6293	3978	6630	4868	3691	4548	8648	5481	6006	4367	4778	5159	5273	3953	6017	7325	4454	7314	10897	5090	6089	4704	7264	5408	6322	5587	5476	4435	6734	5224	3890	5497	6821	6196	5110	4900	5617	4726	4855	3289	6389	6524	5324	6567
ENSMUSG00000005947.11	Itgae	351	469	3285	330	305	353	190	275	60	67	52	658	194	68	108	66	32	99	57	60	206	94	101	48	97	28	369	377	3245	392	265	394	193	295	63	81	41	744	165	76	127	60	29	82	61	53	246	84
ENSMUSG00000005949.9	Ctns	1245	1496	1185	721	1125	1778	1332	869	896	3500	1772	2754	2988	655	785	2036	1241	1068	923	2132	1286	789	3346	1347	1117	878	1309	1202	1171	857	979	1982	1353	933	944	4231	1398	3113	2542	735	923	1865	1143	889	980	1899	1537	708
ENSMUSG00000005950.14	P2rx5	624	60	751	117	858	2573	320	61	48	321	27	0	225	8	26	85	65	116	140	211	345	30	156	101	88	22	656	48	742	139	747	2869	325	65	51	388	21	0	191	9	31	78	60	97	149	188	412	27
ENSMUSG00000005951.13	Shpk	178	362	332	319	193	442	337	162	179	430	270	328	481	166	238	416	219	330	138	200	96	147	282	481	126	150	187	291	328	379	168	493	342	174	189	520	213	371	409	186	280	381	202	275	147	178	115	132
ENSMUSG00000005952.15	Trpv1	2	10	0	0	4	2	2	22	3	6	0	6	4	2	12	0	0	2	0	2	0	0	8	0	0	0	2	8	0	0	3	2	2	24	3	7	0	7	3	2	14	0	0	2	0	2	0	0
ENSMUSG00000005958.14	Ephb3	3033	4874	1061	2345	1736	550	1297	5025	3168	3474	7772	5340	9343	3847	5698	9416	12000	11470	6520	15697	4046	9074	7069	4943	6273	7553	3188	3917	1048	2789	1511	613	1317	5392	3338	4199	6130	6036	7949	4317	6699	8625	11049	9544	6923	13980	4837	8147
ENSMUSG00000005968.14	Tuft1	1008	3067	1500	1468	2226	2051	7993	1066	1668	1537	3421	1044	1789	2420	1128	1505	1079	1144	2332	2612	2454	2045	1941	1646	1527	1768	1059	2465	1482	1746	1937	2287	8118	1144	1758	1858	2698	1180	1522	2715	1326	1379	994	952	2476	2326	2933	1836
ENSMUSG00000005973.6	Rcn1	15906	5366	5899	578	7206	845	2027	10726	7005	936	896	23982	11461	897	16803	10605	24432	21996	9109	5961	1431	12948	12489	8045	9859	9608	16718	4312	5827	687	6270	942	2059	11510	7382	1131	707	27109	9750	1006	19753	9714	22496	18302	9672	5309	1711	11625
ENSMUSG00000005980.15	Dnase1	15	22	47	55	38	21	53	23	30	44	35	26	19	25	32	62	19	234	14	51	5	17	18	18	32	47	16	18	46	65	33	23	54	25	32	53	28	29	16	28	38	57	17	195	15	45	6	15
ENSMUSG00000005981.11	Trap1	3520	10372	5485	5122	4434	5270	6675	7222	5717	4754	7909	9173	4969	4698	2852	10757	11496	13078	4321	6603	4736	5727	5630	4154	5838	6887	3700	8335	5418	6091	3858	5876	6780	7750	6025	5746	6238	10369	4227	5271	3353	9854	10585	10882	4588	5881	5661	5142
ENSMUSG00000005982.13	Naa60	4409	4462	4289	3038	4240	3800	4771	2397	3012	2480	3569	5068	3220	2411	2003	4288	4858	4402	2124	2722	1534	3280	2468	2509	2427	2954	4634	3586	4237	3613	3689	4237	4846	2572	3174	2998	2815	5729	2739	2705	2355	3928	4473	3663	2255	2424	1834	2945
ENSMUSG00000005983.15	RP23-312H15.5	391	502	510	294	489	578	533	283	545	438	741	330	204	330	284	507	338	1304	285	258	280	326	194	277	289	371	411	403	504	350	426	644	541	304	574	529	584	373	174	370	334	464	311	1085	303	230	335	293
ENSMUSG00000005986.15	Ankrd13d	231	601	957	843	613	226	415	265	509	343	578	445	380	172	202	545	457	628	208	527	673	356	363	245	324	364	243	483	945	1003	533	252	422	284	536	415	456	503	323	193	237	499	421	523	221	469	804	320
ENSMUSG00000005994.14	Tyrp1	0	0	0	0	0	0	0	0	0	0	0	0	0	0	0	0	0	0	0	0	0	0	8	0	0	0	0	0	0	0	0	0	0	0	0	0	0	0	0	0	0	0	0	0	0	0	0	0
ENSMUSG00000006005.17	Tpr	12725	14354	12356	10655	18381	15793	12218	17218	13998	13301	26135	13086	18422	23208	8486	13502	18316	19149	18104	19740	17310	23467	31639	17169	28645	16455	13375	11535	12205	12671	15994	17608	12410	18476	14751	16078	20614	14792	15672	26041	9976	12368	16865	15933	19224	17581	20692	21069
ENSMUSG00000006007.14	Pdc	0	0	0	0	0	0	0	0	0	0	0	0	0	0	0	6	0	0	0	0	0	0	0	0	0	0	0	0	0	0	0	0	0	0	0	0	0	0	0	0	0	5	0	0	0	0	0	0
ENSMUSG00000006010.14	AC121113.1	2938	2829	2665	1315	2028	1422	1696	1681	3311	1754	1834	3702	3344	2239	888	3282	3035	2677	2558	1784	2141	2607	3292	3617	2774	2488	3088	2274	2633	1564	1765	1585	1723	1804	3489	2120	1447	4185	2845	2512	1044	3006	2795	2227	2716	1589	2559	2341
ENSMUSG00000006014.16	Prg4	91	614	84	123	205	181	157	1346	865	131	86	29	723	165	168	111	916	148	54	40	20	1081	136	145	686	19	96	493	83	146	178	202	159	1444	912	158	68	33	615	185	197	102	843	123	57	36	24	971
ENSMUSG00000006019.15	Dhx34	812	1212	1557	858	1248	1380	1367	1365	1391	875	2281	886	804	1222	741	1033	1060	1817	921	892	494	1443	1635	997	729	1677	853	974	1538	1020	1086	1539	1388	1465	1466	1058	1799	1002	684	1371	871	946	976	1512	978	794	591	1296
ENSMUSG00000006021.5	Kptn	403	676	1318	687	906	754	963	1262	506	595	1016	645	808	602	528	849	741	1132	825	1189	420	939	811	931	444	1113	424	543	1302	817	788	841	978	1354	533	719	801	729	687	675	621	778	682	942	876	1059	502	843
ENSMUSG00000006024.13	Napa	5024	7813	8298	7546	7716	7851	8873	7650	5160	5869	15409	6555	6792	6589	6690	5511	5114	9238	5221	6427	5383	9592	7145	7006	4923	7482	5281	6279	8197	8974	6714	8753	9012	8209	5438	7094	12154	7410	5778	7393	7865	5048	4709	7687	5544	5724	6435	8612
ENSMUSG00000006050.11	Sra1	3088	5324	5364	4417	3839	4416	3054	3993	5799	4471	4942	2140	3870	4988	3018	4927	3074	5347	4048	3764	3611	3844	4188	7707	4665	2824	3246	4279	5299	5253	3341	4924	3102	4285	6111	5404	3898	2419	3292	5597	3548	4513	2830	4449	4298	3352	4317	3451
ENSMUSG00000006056.13	Calcoco2	0	0	0	0	0	0	4	0	0	0	0	0	0	2	0	0	0	0	0	0	0	0	0	0	0	0	0	0	0	0	0	0	4	0	0	0	0	0	0	2	0	0	0	0	0	0	0	0
ENSMUSG00000006057.15	Atp5g1	4392	5455	4658	3709	6272	6630	5314	3956	8304	3484	4285	7013	8040	6231	3612	6107	11707	12442	9203	7183	2717	3667	6334	7389	3715	5035	4616	4384	4601	4411	5458	7392	5397	4245	8751	4211	3380	7927	6840	6992	4246	5594	10780	10353	9772	6398	3248	3292
ENSMUSG00000006058.10	Snf8	2813	2935	4008	2838	4281	5689	3303	2130	2895	2566	2398	2026	4009	4644	1637	3158	3101	6206	4805	3984	1899	1556	2688	3272	1875	2455	2957	2359	3959	3375	3725	6343	3355	2286	3051	3102	1891	2290	3411	5211	1924	2893	2855	5164	5102	3548	2270	1397
ENSMUSG00000006095.12	Tbcb	3182	3435	6451	2917	3658	5276	3923	4527	2730	2383	7038	2608	2322	3384	3618	2546	2356	5120	2859	3169	2744	4286	2756	2762	1881	2512	3344	2761	6372	3469	3183	5882	3985	4858	2877	2880	5551	2948	1975	3797	4253	2332	2169	4260	3036	2822	3280	3848
ENSMUSG00000006127.9	Inpp5k	2112	3249	2803	1436	1670	2231	2276	2367	1969	2033	1931	1537	3315	909	1014	2140	1388	1692	1700	2842	2442	3001	2459	1788	2033	1146	2220	2611	2769	1708	1453	2487	2312	2540	2075	2457	1523	1737	2820	1020	1192	1960	1278	1408	1805	2531	2919	2694
ENSMUSG00000006134.3	Crkl	5097	4985	3303	2605	3875	3589	2783	3069	2222	3161	4293	3918	3431	4149	2094	6484	4450	5316	1823	5069	2175	5161	4041	2409	3417	5270	5357	4006	3263	3098	3372	4002	2827	3293	2342	3821	3386	4429	2919	4655	2462	5939	4097	4423	1936	4515	2600	4634
ENSMUSG00000006143.12	Upk3bl	0	4	6	0	0	5	4	6	0	858	6	0	0	15	0	0	0	4	0	10	30	0	0	0	5	3	0	3	6	0	0	6	4	6	0	1037	5	0	0	17	0	0	0	3	0	9	36	0
ENSMUSG00000006154.13	Eps8l1	391	1004	1574	977	1312	1011	2196	1389	919	1210	4231	372	763	1065	793	1697	1174	1699	971	991	1186	1315	899	688	1512	1635	411	807	1555	1162	1142	1127	2230	1491	968	1463	3337	421	649	1195	932	1554	1081	1414	1031	883	1418	1181
ENSMUSG00000006169.19	Clint1	10452	19455	9994	6916	18267	12263	11355	6611	11632	13569	13088	10783	11446	12576	12001	21956	27246	17044	7578	16648	18277	9996	20003	18859	8916	11922	10986	15635	9872	8225	15895	13672	11533	7094	12258	16401	10323	12189	9738	14111	14108	20112	25087	14182	8047	14827	21848	8974
ENSMUSG00000006179.9	Prss16	741	496	859	792	1899	1163	520	592	902	328	940	1182	1329	383	1014	384	1457	739	1666	1671	1076	912	2049	1133	973	1187	779	399	849	942	1652	1297	528	635	951	396	741	1336	1131	430	1192	352	1342	615	1769	1488	1286	819
ENSMUSG00000006191.17	Cdkal1	739	1166	1681	802	1738	855	1845	692	1234	637	1647	1530	1306	1277	1132	1166	1794	1648	1692	829	1250	1134	3033	1783	1402	1613	777	937	1661	954	1512	953	1874	743	1300	770	1299	1730	1111	1433	1331	1068	1652	1371	1797	738	1494	1018
ENSMUSG00000006200.3	Rhox6	0	0	0	0	0	0	0	0	0	0	0	0	0	0	0	0	0	0	0	0	0	0	0	0	0	0	0	0	0	0	0	0	0	0	0	0	0	0	0	0	0	0	0	0	0	0	0	0
ENSMUSG00000006204.6	AC110885.1	4	2	4	2	0	12	6	4	4	0	0	30	8	4	0	0	0	0	4	0	2	4	0	0	0	0	4	2	4	2	0	13	6	4	4	0	0	34	7	4	0	0	0	0	4	0	2	4
ENSMUSG00000006205.13	Htra1	24296	6323	3572	598	1675	5662	5483	2429	1076	4192	1748	518	1381	11236	2234	2150	2067	1501	1098	670	1817	1970	1145	638	2190	1194	25537	5081	3528	711	1458	6313	5569	2607	1134	5067	1379	586	1175	12607	2626	1969	1903	1249	1166	597	2172	1769
ENSMUSG00000006215.12	Zbtb17	2839	2193	2507	2553	4306	2108	4376	1749	1858	1395	4742	2009	1821	1779	1179	1488	2245	2912	1901	1434	1986	3384	2539	1818	1580	1696	2984	1762	2476	3036	3747	2350	4445	1877	1958	1686	3740	2271	1549	1996	1386	1363	2067	2423	2019	1277	2374	3038
ENSMUSG00000006216.10	Clcnkb	6	1	4	17	0	0	3	9	0	4	0	2	25	0	0	32	0	0	1	0	49	2	0	10	6	0	6	1	4	20	0	0	3	10	0	5	0	2	21	0	0	29	0	0	1	0	59	2
ENSMUSG00000006218.4	Fam131c	102	199	679	156	326	30	408	690	971	284	178	130	852	174	440	635	148	1028	660	949	542	1339	1816	739	951	670	107	160	671	186	284	33	414	740	1023	343	140	147	725	195	517	582	136	855	701	845	648	1202
ENSMUSG00000006219.12	Fblim1	8033	11270	4564	3732	4482	2860	10122	8107	12779	3648	15314	33593	18176	10204	9361	6282	28078	25297	15448	4743	9674	23026	16331	4975	10908	12994	8443	9057	4508	4438	3900	3189	10281	8699	13466	4410	12079	37973	15463	11449	11005	5754	25853	21049	16404	4224	11564	20673
ENSMUSG00000006221.7	Hspb7	14	92	3	22	12	1	4	328	14	24	4	2	5164	26	22	656	1056	8	102	644	0	40	10	12	64	4	15	74	3	26	10	1	4	352	15	29	3	2	4393	29	26	601	972	7	108	574	0	36
ENSMUSG00000006235.6	Epor	24	64	20	14	72	50	30	161	88	30	48	66	122	16	72	20	110	158	96	14	38	102	87	52	74	66	25	51	20	17	63	56	30	173	93	36	38	75	104	18	85	18	101	131	102	12	45	92
ENSMUSG00000006241.16	Ccdc159	104	112	268	64	187	230	275	81	116	78	575	62	211	92	126	391	121	372	160	71	148	169	236	250	250	338	109	90	265	76	163	256	279	87	122	94	454	70	180	103	148	358	111	310	170	63	177	152
ENSMUSG00000006262.15	Mob1b	2672	4103	2196	2466	2612	2816	1620	1941	3655	2860	3640	9379	3370	2302	2654	3225	5024	4340	3864	2282	1554	3583	6704	2342	3174	3185	2808	3297	2169	2933	2273	3140	1645	2083	3852	3457	2871	10602	2867	2583	3120	2954	4626	3611	4103	2032	1858	3217
ENSMUSG00000006269.7	Atp6v1b1	419	7011	677	4414	1291	673	3751	1252	645	1252	53	1285	2096	900	4563	19292	4461	1235	1487	9512	2369	1176	13917	37512	1280	7402	440	5634	669	5249	1123	750	3810	1343	680	1513	42	1453	1783	1010	5364	17672	4108	1028	1579	8472	2832	1056
ENSMUSG00000006270.7	Vax1	0	0	0	2	0	0	0	0	0	0	2	0	0	0	0	0	0	0	4	0	0	0	2	0	0	0	0	0	0	2	0	0	0	0	0	0	2	0	0	0	0	0	0	0	4	0	0	0
ENSMUSG00000006273.14	Atp6v1b2	7503	12843	12165	6679	9900	11683	7573	6998	6017	7743	16499	11601	10377	5320	6978	6572	9865	11255	7361	10250	4503	7596	20505	8776	8050	6838	7886	10321	12017	7943	8615	13026	7692	7509	6341	9359	13013	13114	8828	5969	8203	6020	9083	9365	7816	9129	5383	6820
ENSMUSG00000006276.10	Eps15l1	6056	4121	5522	3628	4795	4405	3311	3989	2805	2750	2675	3892	3240	2174	3752	4882	4071	7222	2763	4294	2257	4240	7005	2129	3907	4281	6365	3312	5455	4314	4172	4911	3363	4281	2956	3324	2110	4400	2756	2439	4411	4472	3748	6009	2934	3824	2698	3807
ENSMUSG00000006281.8	Tep1	3100	4323	5172	2830	4272	3611	2920	3289	2111	2144	3234	4344	4313	1946	2945	1779	2658	2383	2474	2416	2134	2190	3612	1939	1526	1824	3258	3474	5109	3365	3717	4026	2966	3529	2225	2592	2551	4910	3669	2184	3462	1630	2447	1983	2627	2152	2551	1966
ENSMUSG00000006288.8	Ttc5	1250	1942	2128	1842	2997	1846	1448	2069	2299	1405	2214	3225	4062	1450	2307	1864	3714	2990	5786	3205	2808	3209	2665	2018	1443	3147	1314	1561	2102	2191	2608	2058	1471	2220	2423	1698	1746	3646	3456	1627	2712	1707	3420	2488	6144	2855	3357	2881
ENSMUSG00000006289.14	Osgep	1607	1636	3145	1766	2225	1922	1539	1747	1123	1062	2139	2531	2359	978	1979	1953	2032	2065	3746	2453	767	2728	1810	1372	765	1598	1689	1315	3107	2100	1936	2143	1563	1875	1183	1284	1687	2861	2007	1097	2326	1789	1871	1718	3978	2185	917	2449
ENSMUSG00000006299.13	Aamp	15734	14531	16160	15364	17496	8712	17450	17959	11787	10133	20200	35145	15579	12330	14792	17091	15388	16759	22331	17753	17794	16659	19841	28684	16076	19714	16537	11678	15963	18271	15224	9713	17724	19271	12421	12248	15933	39728	13254	13835	17389	15656	14169	13945	23712	15812	21271	14956
ENSMUSG00000006301.17	Tmbim1	9771	11659	7159	7201	4688	4557	8070	9035	5007	11035	11440	12177	8026	10549	5540	8377	7007	3903	10015	7545	8419	6892	9136	11921	7215	6639	10270	9370	7072	8564	4079	5081	8197	9695	5276	13339	9023	13765	6828	11837	6513	7673	6452	3248	10634	6720	10064	6188
ENSMUSG00000006304.14	Arpc2	35016	27062	28306	20392	26977	25571	29735	29687	21345	22490	40170	26655	21162	32079	21666	18005	23177	15822	24719	22503	27652	19724	28023	30017	20020	27246	36804	21748	27961	24250	23474	28510	30201	31857	22493	27185	31684	30131	18004	35994	25470	16493	21341	13165	26248	20042	33055	17708
ENSMUSG00000006307.16	Kmt2b	3609	4444	7096	4389	5318	7352	5813	8080	4723	4924	9387	3987	5961	5764	6965	5113	4262	6674	3481	7479	4465	8203	7406	5026	4307	7669	3793	3571	7009	5219	4628	8197	5904	8671	4977	5952	7404	4507	5071	6468	8188	4684	3924	5553	3696	6661	5337	7365
ENSMUSG00000006310.10	Zbtb32	28	89	205	57	75	166	141	300	87	42	82	14	42	53	32	89	34	52	23	44	84	52	30	20	20	30	29	72	203	68	65	185	143	322	92	51	65	16	36	59	38	82	31	43	24	39	100	47
ENSMUSG00000006311.8	Etv2	0	0	0	0	0	0	0	0	0	1	0	0	0	0	0	0	0	0	0	0	0	8	0	0	10	0	0	0	0	0	0	0	0	0	0	1	0	0	0	0	0	0	0	0	0	0	0	7
ENSMUSG00000006313.5	Upk1a	6	14	21	17	16	18	30	26	5	38	19	7	20	23	2	12	8	11	24	37	39	14	6	20	12	9	6	11	21	20	14	20	30	28	5	46	15	8	17	26	2	11	7	9	25	33	47	13
ENSMUSG00000006315.9	Tmem147	2168	3549	4142	2438	2505	4840	3056	2965	3311	2618	5220	3870	2885	3304	3122	2262	2848	2755	2262	3279	2545	3338	2934	3697	2218	2633	2279	2852	4091	2899	2180	5396	3104	3182	3489	3164	4117	4375	2454	3707	3670	2072	2622	2292	2402	2920	3042	2997
ENSMUSG00000006333.14	Rps9	36218	89979	57177	55094	57592	62390	63040	62278	66619	44290	75216	34308	53659	53275	52973	65172	68240	71995	48895	60422	39245	58792	79702	88881	47255	71437	38067	72311	56480	65518	50114	69561	64029	66829	70202	53535	59326	38782	45650	59778	62275	59699	62834	59904	51919	53815	46913	52783
ENSMUSG00000006335.16	Tfpt	742	716	1712	1224	1529	1270	1550	1357	794	727	1823	668	852	1102	936	1310	1195	1670	966	1050	901	1281	835	1063	881	1072	780	575	1691	1456	1330	1416	1574	1456	837	879	1438	755	725	1237	1100	1200	1100	1390	1026	935	1077	1150
ENSMUSG00000006342.15	Susd2	3800	536	22274	184	11677	13954	3713	460	279	180	342	166	976	156	200	296	442	126	219	94	78	346	132	72	260	198	3994	431	22002	219	10161	15558	3771	494	294	218	270	188	830	175	235	271	407	105	233	84	93	311
ENSMUSG00000006344.17	Ggt5	654	804	4857	116	471	728	241	907	669	190	618	160	755	114	243	84	703	140	293	99	50	349	95	96	176	90	687	646	4798	138	410	812	245	973	705	230	487	181	642	128	286	77	647	116	311	88	60	313
ENSMUSG00000006345.10	Ggt1	66	102	422	27	14	34	35	92	38	57	10	6	37	30	0	263	224	376	61	90	0	70	25	716	340	6	69	82	417	32	12	38	36	99	40	69	8	7	31	34	0	241	206	313	65	80	0	63
ENSMUSG00000006356.10	Crip2	4446	14829	4771	7664	3866	2849	11672	10743	6481	15355	20059	35827	10108	5899	15529	10542	11065	23450	21492	29544	5568	12797	11324	10222	7568	7713	4673	11917	4713	9114	3364	3176	11855	11528	6830	18560	15821	40499	8599	6619	18256	9657	10188	19512	22821	26313	6656	11489
ENSMUSG00000006360.11	Crip1	5430	15871	5894	2392	2916	11415	15721	5984	2923	16737	6147	8204	4435	6030	7482	2810	3384	13377	8426	13890	2532	3912	3076	3276	3134	1184	5707	12755	5822	2845	2537	12727	15968	6421	3080	20231	4848	9274	3773	6766	8796	2574	3116	11130	8947	12371	3027	3512
ENSMUSG00000006362.16	Cbfa2t3	622	671	1254	457	944	575	924	727	350	186	798	365	743	151	388	182	434	340	286	112	669	394	190	117	395	164	654	539	1239	543	821	641	938	780	369	225	629	413	632	169	456	167	400	283	304	100	800	354
ENSMUSG00000006369.14	Fbln1	3151	2122	945	431	872	434	512	4023	1494	284	276	768	4240	612	1928	2588	4641	4799	1850	280	26	5075	3498	280	2148	1444	3312	1705	933	513	759	484	520	4317	1574	343	218	868	3607	687	2267	2371	4273	3993	1964	249	31	4556
ENSMUSG00000006373.10	Pgrmc1	7359	13556	6192	8884	7652	9552	3776	6900	13137	11138	11883	6852	11088	10488	10018	9255	17042	5885	9936	10797	10016	9781	16532	11612	9178	10038	7735	10894	6116	10565	6658	10650	3835	7404	13844	13463	9373	7745	9433	11768	11777	8478	15692	4897	10551	9616	11973	8781
ENSMUSG00000006378.15	Gcat	88	151	145	244	181	81	146	337	640	135	589	352	268	113	129	214	367	572	201	265	47	258	364	114	295	281	92	121	143	290	157	90	148	362	674	163	465	398	228	127	152	196	338	476	213	236	56	232
ENSMUSG00000006386.15	Tek	240	679	324	200	360	207	276	971	524	206	254	236	1264	200	539	336	1006	288	106	120	18	728	112	120	463	80	252	546	320	238	313	231	280	1042	552	249	200	267	1075	224	634	308	926	240	113	107	22	654
ENSMUSG00000006389.13	Mpl	3	4	0	0	6	0	4	8	8	0	0	0	8	2	0	2	18	4	13	0	0	6	12	6	5	4	3	3	0	0	5	0	4	9	8	0	0	0	7	2	0	2	17	3	14	0	0	5
ENSMUSG00000006390.15	Elovl1	9421	9167	4336	6470	4791	4801	4237	3912	3189	3760	6985	4258	7024	3482	4233	6531	3555	3545	6582	6437	5815	4648	4316	4763	6832	2532	9902	7367	4283	7694	4169	5353	4303	4198	3361	4545	5509	4813	5976	3907	4976	5982	3273	2950	6989	5733	6951	4173
ENSMUSG00000006392.16	Med8	4210	3264	2605	2649	3346	2176	2294	2206	1704	1601	3158	1484	2465	1685	972	2096	1617	2392	2035	2747	2970	2097	1399	1876	4054	1118	4425	2623	2573	3150	2912	2426	2330	2367	1796	1935	2491	1678	2097	1891	1143	1920	1489	1990	2161	2447	3550	1883
ENSMUSG00000006395.16	Hyi	1462	2668	1874	1102	737	887	1114	636	866	753	1880	522	1779	226	756	1045	648	816	1952	858	946	1540	1022	690	1442	504	1537	2144	1851	1311	641	989	1131	682	913	910	1483	590	1513	254	889	957	597	679	2073	764	1131	1383
ENSMUSG00000006398.15	Cdc20	9275	6910	2533	4254	7328	3406	6988	7036	3745	3352	6044	4230	7783	3777	5336	6482	5711	10351	7918	11316	6796	10131	5416	5796	11949	4663	9749	5553	2502	5059	6377	3797	7098	7550	3946	4052	4767	4782	6621	4238	6273	5938	5259	8613	8408	10079	8124	9096
ENSMUSG00000006403.13	Adamts4	3881	2226	517	499	2620	1321	809	5733	8055	2544	24763	436	5517	8481	1251	6523	20268	9199	6303	2649	11743	16502	4046	809	26328	6294	4079	1789	511	593	2280	1473	822	6152	8488	3075	19532	493	4694	9516	1471	5975	18662	7654	6693	2359	14037	14816
ENSMUSG00000006411.12	Pvrl4	2602	9145	4862	6984	7649	2771	6458	2730	3257	8177	1332	1770	6155	6104	2923	12945	6630	3407	7684	14255	11228	6246	9239	9274	17420	7483	2735	7349	4803	8305	6656	3089	6559	2930	3432	9884	1051	2001	5236	6849	3436	11858	6105	2835	8159	12696	13422	5608
ENSMUSG00000006412.10	Pfdn2	4566	2780	4271	3426	5940	4261	4188	4553	5345	2969	8618	3126	4608	5863	3124	6239	6473	7155	8361	5019	6114	8878	4171	4690	9401	5981	4799	2234	4219	4074	5169	4751	4254	4886	5633	3589	6797	3534	3920	6579	3673	5715	5960	5953	8878	4470	7309	7971
ENSMUSG00000006418.17	Rnf114	7538	13819	18421	5731	9767	10887	6618	7984	3670	5716	9243	6072	9685	6107	8511	11403	7998	12580	11308	11748	6433	9506	11850	6961	7167	12789	7923	11106	18196	6815	8499	12138	6722	8567	3867	6909	7290	6864	8240	6852	10005	10445	7364	10467	12007	10463	7690	8534
ENSMUSG00000006423.15	RP23-286I5.3	3793	4244	3181	2579	3727	3180	2085	3043	3274	2263	3871	6335	4828	3310	3155	3008	4183	3156	2994	4271	4535	3585	5606	3809	3751	3325	3987	3411	3142	3067	3243	3545	2118	3265	3450	2735	3053	7161	4107	3714	3709	2755	3852	2626	3179	3804	5421	3219
ENSMUSG00000006435.15	Neurl1a	1362	146	286	93	357	1713	203	148	109	473	113	33	624	422	356	139	1159	166	490	222	120	1358	519	44	361	192	1432	117	283	111	311	1910	206	159	115	572	89	37	531	474	419	127	1067	138	520	198	143	1219
ENSMUSG00000006442.10	Srm	6319	5470	1972	3322	4699	2701	3445	6388	5143	2102	8277	9264	3384	3134	3608	3032	5970	5111	3543	2917	2301	11103	6239	4589	3808	4285	6642	4396	1948	3951	4089	3011	3499	6855	5420	2541	6528	10472	2879	3517	4242	2777	5497	4253	3762	2598	2751	9968
ENSMUSG00000006445.3	Epha2	2493	3246	1006	851	3157	4315	1354	5448	7612	4910	29677	384	4798	15644	4781	3897	2670	8240	5616	18908	7614	22637	4298	6235	9616	10349	2620	2609	994	1012	2747	4811	1375	5846	8021	5935	23407	434	4082	17553	5620	3570	2458	6856	5963	16840	9102	20324
ENSMUSG00000006456.10	Rbm14	2469	2118	1835	2099	3267	2631	2698	2516	2575	1581	4398	2870	2978	2408	2236	2460	3387	3924	2887	4069	1957	3427	3773	2149	2595	2537	2595	1702	1813	2496	2843	2933	2740	2700	2714	1911	3469	3244	2534	2702	2629	2253	3119	3265	3066	3624	2339	3077
ENSMUSG00000006457.3	Actn3	18	2006	4	11	22	12	10	8040	22	2	22	4	10587	13	24	1950	16308	67	1191	3092	0	18	14	17	8	10	19	1612	4	13	19	13	10	8628	23	2	17	5	9007	15	28	1786	15016	56	1265	2754	0	16
ENSMUSG00000006462.6	RP24-151H6.2	21	73	8	59	116	25	18	28	92	68	225	133	152	14	39	118	111	114	95	90	24	37	109	155	69	110	22	59	8	70	101	28	18	30	97	82	177	150	129	16	46	108	102	95	101	80	29	33
ENSMUSG00000006463.13	Zdhhc24	837	1076	1560	1332	1458	874	1009	618	920	588	1910	1263	812	711	446	1061	772	982	1372	1112	614	758	678	1050	578	924	880	865	1541	1584	1269	974	1025	663	969	711	1506	1428	691	798	524	972	711	817	1457	990	734	681
ENSMUSG00000006464.8	Bbs1	442	719	270	349	622	104	414	625	738	536	1198	556	648	343	208	1510	640	891	588	1151	124	689	697	495	547	1050	465	578	267	415	541	116	420	671	778	648	945	629	551	385	245	1383	589	741	624	1025	148	619
ENSMUSG00000006469.13	Slc34a3	0	0	22	2	1	3	2	0	0	2	0	2	0	0	0	0	0	7	0	0	0	0	0	0	0	0	0	0	22	2	1	3	2	0	0	2	0	2	0	0	0	0	0	6	0	0	0	0
ENSMUSG00000006471.18	Ndor1	411	790	967	760	501	720	893	601	513	454	997	726	756	417	676	671	448	1828	566	961	480	614	866	909	828	644	432	635	955	904	436	803	907	645	541	549	786	821	643	468	795	615	413	1521	601	856	574	551
ENSMUSG00000006476.19	Nsmf	2285	8411	4662	6840	2656	3065	2493	5835	4758	4107	7627	3947	12899	2353	7824	4530	7078	10219	9526	8458	5189	6199	15502	9784	11869	6265	2402	6759	4605	8134	2311	3417	2532	6261	5014	4964	6016	4462	10974	2640	9198	4150	6517	8503	10115	7533	6203	5565
ENSMUSG00000006488.17	Prl7a1	2	6	0	4	0	2	0	2	0	0	1	0	0	0	0	0	0	0	9	0	0	0	3	0	0	0	2	5	0	5	0	2	0	2	0	0	1	0	0	0	0	0	0	0	10	0	0	0
ENSMUSG00000006490.3	Prl8a9	0	0	0	0	0	0	0	0	0	10	30	0	0	0	0	0	4	0	0	0	0	4	30	0	0	0	0	0	0	0	0	0	0	0	0	12	24	0	0	0	0	0	4	0	0	0	0	4
ENSMUSG00000006494.11	Pdk1	3491	6927	3438	3518	3713	3376	1773	3854	3999	2366	5153	12307	5305	5979	5523	2062	10289	8529	7028	5259	3665	7891	11482	5753	9240	9574	3669	5567	3396	4184	3231	3764	1801	4136	4214	2860	4064	13912	4513	6709	6493	1889	9474	7097	7463	4684	4381	7085
ENSMUSG00000006498.16	Ptbp1	23679	26063	15274	14541	22797	19435	20985	21892	18871	18398	42110	19187	24012	20397	20170	21928	27457	31442	20960	29522	19086	33402	36659	23956	20990	23000	24888	20945	15088	17292	19837	21669	21314	23492	19886	22239	33214	21689	20428	22887	23712	20086	25282	26162	22256	26294	22815	29988
ENSMUSG00000006517.5	Mvd	2307	2029	1099	2012	2088	2114	1835	1282	1149	1080	1201	1173	1169	1123	2297	885	2552	2071	1617	1212	1344	1084	2615	2642	1357	1042	2425	1631	1086	2393	1817	2357	1864	1376	1211	1305	947	1326	995	1260	2700	811	2350	1723	1717	1079	1607	973
ENSMUSG00000006519.11	Cyba	17938	19070	17522	13023	19733	19345	15216	8089	8423	12091	18880	1599	7597	7601	4604	6207	7168	4103	4605	6205	15495	3807	10833	8068	4998	4380	18854	15325	17308	15487	17171	21568	15455	8680	8876	14615	14891	1808	6463	8529	5412	5686	6600	3414	4890	5526	18523	3418
ENSMUSG00000006522.17	Itih3	0	20	0	0	0	0	2	6	0	4	0	0	20	4	0	0	0	0	2	0	0	2	0	0	6	0	0	16	0	0	0	0	2	6	0	5	0	0	17	4	0	0	0	0	2	0	0	2
ENSMUSG00000006526.13	Tmem110	1202	2579	2052	1647	2083	1004	994	1264	1313	4784	1447	2975	2366	947	1347	1686	2390	2565	2401	2145	1988	2330	1617	2307	1138	1500	1263	2073	2027	1959	1813	1119	1010	1356	1384	5783	1141	3363	2013	1063	1584	1544	2201	2134	2550	1910	2376	2092
ENSMUSG00000006527.16	Sfmbt1	1412	2012	2569	1446	3127	1925	1014	712	1034	4659	937	2313	2190	1264	1262	1221	1921	2034	2225	2411	1300	1337	1459	1066	1063	1700	1484	1617	2538	1720	2721	2146	1030	764	1090	5632	739	2615	1863	1418	1484	1118	1769	1692	2363	2147	1554	1200
ENSMUSG00000006529.16	Itih1	2	0	0	0	0	0	0	0	0	12	0	0	0	0	0	0	0	0	0	0	0	1	0	0	0	0	2	0	0	0	0	0	0	0	0	15	0	0	0	0	0	0	0	0	0	0	0	1
ENSMUSG00000006538.12	Ihh	2	0	4	18	6	2	0	14	2	1	18	2	4	0	0	12	4	4	27	20	20	2	6	4	4	18	2	0	4	21	5	2	0	15	2	1	14	2	3	0	0	11	4	3	29	18	24	2
ENSMUSG00000006542.13	Prkag3	0	6	2	0	2	0	2	18	0	0	2	0	40	0	0	10	82	50	5	14	0	2	0	0	6	24	0	5	2	0	2	0	2	19	0	0	2	0	34	0	0	9	76	42	5	12	0	2
ENSMUSG00000006546.3	Cryba2	0	0	0	0	0	0	2	0	0	0	7	0	0	0	0	0	0	0	0	0	0	0	0	0	0	0	0	0	0	0	0	0	2	0	0	0	6	0	0	0	0	0	0	0	0	0	0	0
ENSMUSG00000006567.11	Atp7b	40	10	2	13	18	10	36	240	35	140	23	47	221	38	60	122	38	210	190	28	0	31	260	44	62	314	42	8	2	15	16	11	37	258	37	169	18	53	188	43	71	112	35	175	202	25	0	28
ENSMUSG00000006570.3	Defb2	0	0	0	0	0	0	0	0	0	0	0	0	0	0	0	0	0	0	0	0	14	0	0	0	0	0	0	0	0	0	0	0	0	0	0	0	0	0	0	0	0	0	0	0	0	0	17	0
ENSMUSG00000006574.15	Slc4a1	62	20	4	6	6	6	2	10	26	6	29	44	6	22	8	28	24	80	7	0	0	36	24	6	6	6	65	16	4	7	5	7	2	11	27	7	23	50	5	25	9	26	22	67	7	0	0	32
ENSMUSG00000006575.14	Rundc3a	112	90	113	69	58	41	78	67	101	63	430	103	123	120	118	99	42	183	134	82	58	169	102	44	70	27	118	72	112	82	50	46	79	72	106	76	339	116	105	135	139	91	39	152	142	73	69	152
ENSMUSG00000006576.16	Slc4a3	651	210	638	105	1734	566	1620	1942	1341	783	230	2195	2242	479	982	1730	1341	1014	2031	1054	230	2019	2174	127	1073	1113	684	169	630	125	1509	631	1645	2084	1413	946	181	2481	1907	537	1154	1585	1235	844	2157	939	275	1813
ENSMUSG00000006585.3	Cdt1	2046	3979	1235	2014	2395	2222	2118	3001	1972	1705	2352	1716	2273	2534	2872	1948	3738	3471	2589	1939	4560	1800	6566	4326	1856	3186	2150	3198	1220	2395	2084	2477	2151	3220	2078	2061	1855	1940	1934	2843	3376	1784	3442	2888	2749	1727	5451	1616
ENSMUSG00000006586.15	Runx1t1	34	78	6	8	22	16	16	34	20	16	72	23	90	16	32	18	98	32	10	12	26	24	12	4	14	16	36	63	6	10	19	18	16	36	21	19	57	26	77	18	38	16	90	27	11	11	31	22
ENSMUSG00000006587.6	Snai3	62	91	129	34	266	86	194	14	128	24	107	26	12	201	296	20	113	147	241	100	70	34	369	106	30	175	65	73	127	40	231	96	197	15	135	29	84	29	10	226	348	18	104	122	256	89	84	31
ENSMUSG00000006589.8	Aprt	4097	14526	2130	3798	2891	3414	2939	4721	4276	4339	10310	2381	4123	4198	4273	4023	7845	5749	4560	3097	9748	4909	9023	4653	3947	5485	4306	11674	2104	4517	2516	3806	2985	5066	4506	5245	8132	2691	3508	4710	5023	3685	7223	4784	4842	2758	11653	4407
ENSMUSG00000006599.13	Gtf2h1	4024	4399	2480	3382	3311	3911	4903	6003	4267	3252	13505	5090	3991	3622	6811	4289	3259	7242	3191	3833	2956	3111	6606	4404	3746	6873	4229	3535	2450	4022	2881	4361	4980	6442	4497	3931	10652	5754	3395	4064	8007	3929	3001	6026	3388	3414	3534	2793
ENSMUSG00000006611.15	Hfe	2729	2120	1400	581	1449	890	929	1439	1678	598	716	1002	1789	318	682	664	1707	623	642	276	617	632	785	407	441	504	2868	1704	1383	691	1261	992	944	1544	1768	723	565	1133	1522	357	802	608	1572	518	682	246	738	567
ENSMUSG00000006638.14	Abhd1	230	135	245	141	256	155	122	88	139	88	209	139	201	155	139	144	118	135	134	132	142	133	78	108	114	125	242	108	242	168	223	173	124	94	146	106	165	157	171	174	163	132	109	112	142	118	170	119
ENSMUSG00000006641.12	Slc5a6	680	1222	963	879	2256	643	742	1175	976	338	1481	1538	1695	384	556	886	1641	496	922	697	304	1073	1069	508	833	715	715	982	951	1045	1963	717	754	1261	1028	409	1168	1739	1442	431	654	812	1511	413	979	621	363	963
ENSMUSG00000006642.3	Tcf23	0	0	0	2	0	0	0	10	0	2	0	0	0	2	0	0	6	0	0	0	4	6	0	0	0	0	0	0	0	2	0	0	0	11	0	2	0	0	0	2	0	0	6	0	0	0	5	5
ENSMUSG00000006649.17	Nphs1	3	3	598	6	0	3	8	0	7	0	1	0	8	1	0	8	9	6	9	7	0	13	2	5	1	1	3	2	591	7	0	3	8	0	7	0	1	0	7	1	0	7	8	5	10	6	0	12
ENSMUSG00000006651.8	Aplp1	2012	2831	10054	6081	4691	13113	5271	5056	142	2325	916	838	1080	10525	3226	1020	2808	3846	3601	3208	8029	5026	3398	918	3858	4597	2115	2275	9931	7232	4082	14620	5354	5426	150	2810	722	947	919	11810	3792	934	2586	3200	3824	2857	9598	4512
ENSMUSG00000006673.14	Qrich1	3588	3756	3026	3420	3617	3887	3274	3142	3554	3192	3265	3264	4442	3127	3737	3679	4423	5089	3130	3118	2875	5123	7783	3220	5225	4649	3771	3018	2989	4067	3147	4334	3325	3372	3745	3858	2575	3690	3779	3509	4393	3370	4073	4234	3324	2777	3437	4599
ENSMUSG00000006675.10	P4htm	26	74	60	16	34	24	18	87	23	42	26	23	80	12	130	64	46	96	32	144	3	58	221	8	66	10	27	59	59	19	30	27	18	93	24	51	21	26	68	13	153	59	42	80	34	128	4	52
ENSMUSG00000006676.16	Usp19	8486	10905	10576	9883	9779	11251	11256	8031	8271	8835	12804	7083	9423	7026	8985	9972	9075	13489	7888	8336	7389	12531	15410	8805	14306	8848	8919	8764	10447	11753	8509	12544	11433	8618	8716	10679	10099	8007	8017	7884	10563	9134	8356	11224	8376	7424	8833	11250
ENSMUSG00000006678.6	Pola1	2669	4002	1412	2241	3785	3377	1634	1960	1792	1722	3099	2372	3137	5923	2342	2731	5919	3367	2378	4673	3428	2945	7391	3430	3438	2796	2805	3216	1395	2665	3294	3765	1660	2103	1888	2081	2444	2681	2669	6646	2753	2502	5450	2802	2525	4162	4098	2644
ENSMUSG00000006699.17	Cdc42	49243	45527	31027	23663	38005	25177	22995	21856	19319	22728	42832	15375	24523	22707	16674	15869	21685	21221	17897	28626	22644	27481	23684	19430	16159	18858	51757	36587	30649	28140	33071	28071	23356	23453	20358	27472	33783	17380	20863	25479	19602	14536	19967	17657	19004	25496	27068	24672
ENSMUSG00000006705.12	Pknox1	1702	2204	1548	1316	2365	1554	1773	1170	1143	1220	1826	1840	1592	1248	1698	1383	1374	1226	1373	2211	1368	1558	2950	1738	1541	1743	1789	1771	1529	1565	2058	1733	1801	1256	1204	1475	1440	2080	1354	1400	1996	1267	1265	1020	1458	1969	1635	1399
ENSMUSG00000006711.15	RP23-92G13.7	2	8	2	2	12	2	0	61	14	26	10	10	32	0	12	14	0	22	16	4	127	46	65	2	18	10	2	6	2	2	10	2	0	65	15	31	8	11	27	0	14	13	0	18	17	4	152	41
ENSMUSG00000006715.11	Gmnn	1442	1250	1495	1262	3802	3593	2604	1558	2267	928	2622	2180	2169	2477	2034	1276	2694	4007	4953	3228	4034	2598	2987	2886	2248	2584	1516	1005	1477	1501	3308	4006	2645	1672	2389	1122	2068	2464	1845	2779	2391	1169	2481	3334	5259	2875	4822	2332
ENSMUSG00000006717.7	Acot13	730	1100	2116	646	1350	1854	1902	889	1602	898	1970	4335	1918	1057	894	1136	2268	1221	2526	1750	1374	778	2448	1890	1434	1464	767	884	2090	768	1175	2067	1932	954	1688	1085	1554	4900	1632	1186	1051	1041	2088	1016	2682	1559	1642	698
ENSMUSG00000006720.16	Zfp184	161	539	449	199	543	394	436	224	351	390	244	422	476	534	314	284	958	479	678	650	236	406	1276	469	372	637	169	433	444	237	472	439	443	240	370	471	192	477	405	599	369	260	882	399	720	579	282	365
ENSMUSG00000006724.12	Cyp27b1	75	4	10	20	291	115	19	26	26	8	4	18	24	22	14	10	10	4	8	18	0	22	6	14	2	34	79	3	10	24	253	128	19	28	27	10	3	20	20	25	16	9	9	3	8	16	0	20
ENSMUSG00000006728.12	Cdk4	9894	11766	7570	10074	15365	11443	13634	11482	14984	7791	21490	15728	24992	16254	12675	10738	18947	29711	18726	14278	9010	22787	19156	13234	13609	14190	10399	9456	7478	11980	13370	12758	13848	12321	15790	9417	16950	17779	21262	18238	14901	9836	17446	24721	19884	12717	10770	20458
ENSMUSG00000006731.10	B4galnt1	8938	12841	11655	10781	12964	12563	12642	6345	5407	6434	15708	11998	12741	6516	4021	10121	2574	6773	9138	15119	8140	10767	7953	9463	6140	6207	9394	10320	11513	12821	11281	14007	12840	6809	5698	7777	12390	13563	10839	7311	4727	9271	2370	5636	9703	13466	9730	9667
ENSMUSG00000006732.14	Mettl1	750	1332	559	782	1259	783	1336	1073	1246	780	1304	916	1030	1052	574	1057	1037	2050	1300	1286	598	1226	1221	1392	541	1005	788	1070	552	930	1096	873	1357	1151	1313	943	1029	1035	876	1180	675	968	955	1706	1380	1145	715	1101
ENSMUSG00000006736.9	Tspan31	5008	5165	4228	4130	4957	4338	4167	3422	4473	4135	4341	3054	9314	8958	3485	5972	3973	5820	4607	5845	3535	4802	4353	4934	3776	4122	5264	4151	4176	4911	4313	4837	4232	3672	4714	4998	3424	3452	7924	10051	4097	5470	3658	4843	4892	5206	4226	4311
ENSMUSG00000006740.13	Kif5b	10170	13373	15305	10711	13606	16149	7308	10205	13307	14803	16900	12069	14820	17580	12487	13723	12044	10304	6071	11177	7873	13519	18275	15171	10105	9317	10689	10747	15118	12738	11839	18005	7423	10951	14023	17893	13330	13643	12608	19726	14680	12570	11090	8574	6447	9955	9411	12137
ENSMUSG00000006763.14	Saal1	676	1227	713	717	857	816	1025	1482	1311	864	1344	795	942	1096	1589	1081	1205	2000	946	1453	681	1135	1569	1301	695	1672	711	986	704	853	746	910	1041	1590	1382	1044	1060	899	801	1230	1868	990	1110	1664	1005	1294	814	1019
ENSMUSG00000006764.8	Tph2	30	0	0	2	7	0	0	2	0	2	13	4	10	0	0	0	0	2	1	0	4	0	2	0	0	6	32	0	0	2	6	0	0	2	0	2	10	5	9	0	0	0	0	2	1	0	5	0
ENSMUSG00000006777.7	Krt23	172	404	1195	1697	1066	202	3857	2872	3144	1416	1017	13471	9471	725	3650	11345	5564	22514	6404	10344	422	4635	7636	5768	2196	4499	181	325	1180	2018	928	225	3917	3082	3313	1712	802	15228	8057	813	4291	10392	5123	18733	6800	9213	504	4161
ENSMUSG00000006782.16	Cnp	6778	3687	16395	3812	4011	35680	5170	5606	2421	1785	7718	2206	4513	4670	5583	9267	1418	20574	3932	4809	7031	4071	19285	4157	6813	6047	7124	2963	16195	4533	3490	39781	5251	6016	2551	2158	6087	2494	3839	5240	6563	8489	1306	17119	4175	4283	8405	3655
ENSMUSG00000006784.14	Ttc25	64	56	353	36	68	35	70	129	69	151	59	201	155	38	20	104	121	550	107	75	132	58	36	39	83	21	67	45	349	43	59	39	71	138	73	183	47	227	132	43	24	95	111	458	114	67	158	52
ENSMUSG00000006800.14	Sulf2	19478	32201	8898	29018	3428	6742	6047	16307	7130	15393	60770	36846	38206	17141	42486	29417	20881	42175	26242	35669	14718	53273	39800	33630	19045	35570	20473	25878	8789	34509	2983	7517	6142	17499	7514	18606	47932	41651	32504	19233	49946	26946	19227	35092	27865	31768	17594	47829
ENSMUSG00000006818.4	Sod2	10640	10581	5207	4849	22269	8521	6207	4268	3947	3944	5602	7022	4791	3419	5290	9410	5541	4444	6152	10540	7135	5866	7919	7119	10620	8210	11183	8503	5144	5766	19378	9500	6304	4580	4159	4767	4419	7938	4076	3836	6219	8620	5102	3698	6533	9387	8529	5266
ENSMUSG00000006850.7	Tmco6	478	1555	1119	1007	970	1169	693	1161	2045	904	1103	512	1170	666	604	1533	1144	1412	1334	1237	936	927	1502	1637	1093	742	502	1250	1105	1198	844	1303	704	1246	2155	1093	870	579	995	747	710	1404	1053	1175	1417	1102	1119	832
ENSMUSG00000006906.10	Stambp	938	2407	1815	1461	2021	1922	1650	1550	1430	966	2945	1932	2111	772	1138	1713	2067	2099	1989	1862	1353	2240	2913	2266	1650	2091	986	1934	1793	1737	1759	2143	1676	1663	1507	1168	2323	2184	1796	866	1338	1569	1903	1746	2112	1658	1617	2011
ENSMUSG00000006920.14	Ezh1	3335	3895	3473	2318	4053	5116	4024	2698	3107	3831	3193	3530	8167	3342	1801	9652	3379	2444	4567	5725	3426	2354	7186	3194	4274	3241	3505	3130	3431	2757	3527	5704	4087	2895	3274	4631	2518	3990	6948	3750	2117	8841	3111	2034	4849	5099	4095	2113
ENSMUSG00000006930.15	Hap1	1025	1454	10799	1833	2829	1538	2510	1269	338	1495	56	1090	2935	1307	1995	4201	1283	938	1508	2591	1850	320	3409	1143	3013	2603	1077	1168	10667	2180	2462	1715	2549	1362	356	1807	44	1232	2497	1467	2345	3848	1181	780	1601	2308	2211	287
ENSMUSG00000006931.15	P3h4	2697	2258	1269	1004	1726	403	333	936	1251	992	314	2313	1700	868	833	7338	2711	5433	2429	3757	772	4095	969	504	2870	4079	2835	1815	1254	1194	1502	449	338	1004	1318	1199	248	2615	1446	974	979	6722	2496	4521	2579	3346	923	3676
ENSMUSG00000006932.17	Ctnnb1	34566	56810	40324	67931	52538	57829	104312	42774	81228	49035	76040	63798	62542	48931	79878	101072	71205	75228	62612	66328	42430	113878	168446	67892	106377	90584	36331	45655	39832	80784	45717	64476	105948	45900	85597	59271	59976	72117	53208	54903	93904	92583	65564	62594	66485	59075	50720	102240
ENSMUSG00000006941.5	Eif1b	2156	1861	1799	2127	1903	2025	3406	1581	2445	1381	2044	1508	1394	1602	1794	1466	1636	1679	2416	1217	818	3284	1771	1458	2365	2017	2266	1496	1777	2529	1656	2258	3459	1697	2577	1669	1612	1705	1186	1798	2109	1343	1506	1397	2565	1084	978	2948
ENSMUSG00000006948.7	Klk4	0	0	0	0	0	0	0	0	2	0	0	0	0	0	0	0	0	0	0	0	0	4	0	0	0	4	0	0	0	0	0	0	0	0	2	0	0	0	0	0	0	0	0	0	0	0	0	4
ENSMUSG00000006958.13	Chrd	396	190	38	30	54	32	36	170	110	80	22	46	72	10	48	54	98	126	18	14	0	72	42	12	36	30	416	153	38	36	47	36	37	182	116	97	17	52	61	11	56	49	90	105	19	12	0	65
ENSMUSG00000006998.15	Psmd2	34491	17714	22777	19905	24771	18303	22262	20808	16935	18323	38479	30240	15749	26981	13815	27886	33487	59027	18498	26532	20902	34664	23920	20520	21090	14041	36252	14236	22499	23671	21555	20407	22611	22329	17846	22148	30350	34183	13398	30274	16241	25544	30834	49114	19642	23631	24986	31121
ENSMUSG00000007021.4	Syngr3	28	46	54	28	30	19	14	418	95	68	18	46	149	93	154	348	53	20	58	169	50	149	144	14	90	282	29	37	53	33	26	21	14	449	100	82	14	52	127	104	181	319	49	17	62	151	60	134
ENSMUSG00000007029.16	Vars	18667	36560	18791	24112	37963	19393	25067	19920	28469	17470	31563	18528	19923	18806	20587	38649	20591	21864	25889	63742	20357	26080	60284	30940	20744	22782	19620	29381	18562	28674	33034	21622	25460	21376	30000	21117	24895	20944	16949	21101	24202	35403	18960	18192	27490	56772	24335	23415
ENSMUSG00000007030.8	Vwa7	205	469	63	107	72	168	26	90	151	867	198	18	76	87	42	144	24	20	44	58	863	47	90	60	178	36	215	377	62	127	63	187	26	97	159	1048	156	20	65	98	49	132	22	17	47	52	1032	42
ENSMUSG00000007033.4	Hspa1l	50	43	16	23	124	60	36	82	71	56	46	14	120	35	20	81	134	52	46	99	42	40	23	48	59	52	53	35	16	27	108	67	37	88	75	68	36	16	102	39	24	74	123	43	49	88	50	36
ENSMUSG00000007034.15	Slc44a4	76	504	334	400	104	404	206	94	142	97	11	22	127	156	26	967	3	52	98	422	18	72	577	52	20	108	80	405	330	476	90	450	209	101	150	117	9	25	108	175	31	886	3	43	104	376	22	65
ENSMUSG00000007035.15	Msh5	78	102	150	40	148	134	102	86	186	67	118	71	108	56	10	235	134	117	150	146	84	107	104	122	70	144	82	82	148	48	129	149	104	92	196	81	93	80	92	63	12	215	123	97	159	130	100	96
ENSMUSG00000007036.15	Abhd16a	3847	5254	4353	3797	5062	3259	3159	2908	2877	2806	4328	5309	4359	1582	2842	6307	3417	3132	4955	6733	3295	3792	4800	4933	3338	3520	4043	4222	4300	4515	4405	3634	3209	3121	3032	3392	3414	6001	3708	1775	3341	5777	3146	2606	5261	5997	3939	3404
ENSMUSG00000007038.5	Neu1	5009	3778	4994	3592	5196	3532	3005	1886	3393	3918	9402	9032	4502	2145	2728	3915	3129	2130	4414	5025	2812	2890	7414	4442	3362	2873	5265	3036	4933	4272	4521	3938	3052	2024	3576	4736	7416	10210	3830	2407	3207	3586	2881	1772	4687	4475	3361	2595
ENSMUSG00000007039.12	Ddah2	3665	7887	4403	8098	6571	8043	5970	2792	4340	6410	4792	1773	3751	3536	5299	7946	4710	5266	9955	9604	3637	4681	12202	3911	6389	5507	3852	6338	4349	9630	5718	8967	6064	2996	4573	7748	3780	2004	3191	3968	6229	7279	4337	4382	10571	8554	4348	4203
ENSMUSG00000007041.9	Clic1	24985	31557	14202	20936	19614	29803	16534	12681	13291	21718	36568	22151	14610	24453	13445	19176	16103	12820	23132	27360	24323	13653	22125	18679	17858	13121	26261	25361	14029	24897	17067	33228	16793	13608	14006	26252	28843	25039	12429	27438	15806	17565	14827	10667	24563	24368	29075	12258
ENSMUSG00000007050.17	Lsm2	2992	2843	1482	1844	3899	2725	2399	2283	2919	1550	3811	2713	2056	2174	2170	2988	2127	2460	2951	3335	1834	3188	4045	2694	3342	1988	3145	2285	1464	2193	3393	3038	2437	2450	3076	1874	3006	3067	1749	2439	2551	2737	1958	2047	3134	2970	2192	2862
ENSMUSG00000007080.14	Pole	1373	2071	1152	1856	3574	2197	1370	2125	3160	1833	1363	2262	3183	2175	1717	2261	3359	4383	2012	2367	2530	3314	5355	1413	3020	2781	1443	1664	1138	2207	3110	2450	1391	2280	3330	2216	1075	2557	2708	2440	2018	2071	3093	3647	2136	2108	3024	2975
ENSMUSG00000007097.14	Atp1a2	3553	764	2693	82	802	1027	971	6469	171609	316	7695	7897	36654	52806	274	7960	66615	6568	50532	1300	338	142283	858	134	12420	17386	3734	614	2660	98	698	1145	986	6942	180840	382	6069	8927	31183	59251	322	7291	61337	5465	53658	1158	404	127742
ENSMUSG00000007107.6	Atp1a4	0	10	0	6	4	2	0	0	10	8	0	3	7	1	0	0	4	4	8	0	0	18	6	14	8	0	0	8	0	7	3	2	0	0	11	10	0	3	6	1	0	0	4	3	8	0	0	16
ENSMUSG00000007122.11	Casq1	21	395	44	16	22	22	54	1474	43	46	153	44	1759	18	18	335	3114	263	343	568	40	153	28	18	640	178	22	317	43	19	19	25	55	1582	45	56	121	50	1496	20	21	307	2867	219	364	506	48	137
ENSMUSG00000007207.10	Stx1a	403	1030	309	115	318	593	671	741	1677	740	3245	717	1041	1045	1656	668	932	2535	1180	410	678	903	695	201	970	417	424	828	305	137	277	661	682	795	1767	894	2559	810	886	1173	1947	612	858	2109	1253	365	810	811
ENSMUSG00000007209.4	Ceacam9	0	0	0	0	0	0	2	0	0	0	2	0	0	0	0	0	0	0	0	0	11	0	0	0	0	4	0	0	0	0	0	0	2	0	0	0	2	0	0	0	0	0	0	0	0	0	13	0
ENSMUSG00000007216.6	Zfp775	368	506	364	456	479	1029	328	416	510	350	997	417	576	264	243	519	371	725	497	388	426	706	739	458	470	523	387	407	360	542	417	1147	333	446	537	423	786	471	490	296	286	475	342	603	528	346	509	634
ENSMUSG00000007279.14	Scube2	4	26	100	6	16	2	14	8	13	22	19	70	110	18	48	138	64	18	6	2	0	28	8	4	34	6	4	21	99	7	14	2	14	9	14	27	15	79	94	20	56	126	59	15	6	2	0	25
ENSMUSG00000007338.9	Mrpl49	3501	3940	2311	2056	3468	2620	3567	1752	4200	1551	5192	1672	6268	2985	5190	3886	3163	5330	3339	3384	3556	2178	3464	4508	3338	3514	3680	3166	2283	2445	3018	2921	3623	1880	4426	1875	4095	1890	5332	3349	6101	3560	2912	4435	3546	3014	4251	1955
ENSMUSG00000007379.15	Dennd2c	535	959	246	408	956	501	384	582	267	469	598	498	1466	426	636	482	742	337	510	776	704	687	1487	370	816	660	562	771	243	485	832	559	390	625	281	567	472	563	1247	478	748	442	683	280	542	691	842	617
ENSMUSG00000007411.16	Mark3	4539	4927	4537	4110	4698	4118	8654	3530	3595	4771	10221	10949	4910	7506	6233	3836	4414	11014	6130	3157	2718	4732	5924	5000	3960	4433	4771	3960	4482	4888	4088	4591	8790	3788	3788	5767	8062	12377	4177	8422	7327	3514	4064	9164	6509	2812	3249	4248
ENSMUSG00000007415.15	Gatad1	5572	7075	4721	8506	6938	6591	3589	4283	7574	5429	12640	6978	8594	8856	6039	5260	8683	3980	6658	5786	7276	7780	5245	8027	5621	5927	5857	5686	4663	10115	6037	7349	3645	4596	7981	6562	9970	7888	7311	9937	7099	4818	7995	3312	7070	5153	8698	6985
ENSMUSG00000007440.10	Pcdha10	0	8	0	0	4	2	0	0	0	4	2	74	11	0	0	20	6	6	0	4	0	2	2	0	2	0	0	6	0	0	3	2	0	0	0	5	2	84	9	0	0	18	6	5	0	4	0	2
ENSMUSG00000007457.3	RP24-324D14.1	0	0	0	0	0	0	0	0	0	0	0	0	0	0	0	0	0	0	2	0	0	0	0	0	0	0	0	0	0	0	0	0	0	0	0	0	0	0	0	0	0	0	0	0	2	0	0	0
ENSMUSG00000007458.14	M6pr	18525	22822	12955	12111	18114	25163	13378	17862	18449	16551	27049	20737	19793	20517	13199	20807	16111	33599	16317	20777	11378	20776	18569	19689	16655	14468	19471	18341	12797	14403	15762	28055	13588	19167	19441	20006	21335	23441	16839	23021	15517	19060	14835	27956	17326	18505	13601	18653
ENSMUSG00000007476.18	Lrrc8a	580	936	619	733	427	1217	520	659	445	588	1310	1969	1153	615	492	839	1034	1130	1189	752	600	733	1155	814	761	694	610	752	611	872	372	1357	528	707	469	711	1033	2226	981	690	578	769	952	940	1263	670	717	658
ENSMUSG00000007480.3	Mc5r	1	0	0	0	60	0	0	22	6	6	0	23	6	0	16	2	36	32	2	10	0	9	2	6	6	33	1	0	0	0	52	0	0	24	6	7	0	26	5	0	19	2	33	27	2	9	0	8
ENSMUSG00000007564.14	Ppp2r1a	20438	28999	12899	15853	17162	13030	14440	18670	10370	17597	24189	23346	17956	17595	18605	25339	20637	15569	20724	24708	25044	17506	45325	24039	20770	19661	21482	23305	12742	18853	14934	14528	14666	20034	10928	21270	19079	26390	15276	19743	21872	23211	19002	12954	22006	22006	29937	15717
ENSMUSG00000007570.15	Fance	1963	2935	1381	1907	1823	1125	1824	1141	1413	1608	2895	1761	1917	1049	1782	2303	1716	1872	3027	2128	2721	2234	4075	2060	1971	2235	2063	2359	1364	2268	1586	1254	1853	1224	1489	1944	2283	1991	1631	1177	2095	2110	1580	1558	3214	1895	3253	2006
ENSMUSG00000007589.9	Tinf2	1819	1843	2105	1844	3413	1782	2061	1628	1667	1187	1745	2861	2806	1538	2498	1926	1240	3479	3626	1604	1584	2109	1791	1791	1546	1677	1912	1481	2079	2193	2970	1987	2093	1747	1757	1435	1376	3234	2387	1726	2937	1764	1142	2895	3850	1429	1893	1893
ENSMUSG00000007591.15	Tssk4	8	88	74	53	55	41	54	44	45	37	63	145	98	66	96	16	82	24	198	23	22	57	35	48	20	72	8	71	73	63	48	46	55	47	47	45	50	164	83	74	113	15	76	20	210	20	26	51
ENSMUSG00000007594.10	Hapln4	223	15	8	8	3	6	2	425	18	4	20	366	188	23	46	201	22	397	260	8	0	167	78	20	1586	14	234	12	8	10	3	7	2	456	19	5	16	414	160	26	54	184	20	330	276	7	0	150
ENSMUSG00000007603.8	Dus3l	2609	2554	3670	2618	4148	2111	3266	2821	3341	1713	3242	2342	3090	1865	2280	3909	1933	2581	2222	4710	1846	2278	3904	3117	2492	3333	2742	2053	3625	3113	3609	2354	3317	3027	3521	2071	2557	2647	2629	2093	2680	3581	1780	2148	2359	4195	2207	2045
ENSMUSG00000007610.15	Gtpbp3	3226	2501	3038	3509	3875	3655	2789	2273	2112	1464	2294	2539	1737	1061	3111	2168	2911	5212	2733	3718	2730	2959	3238	1770	2797	2149	3391	2010	3001	4173	3372	4075	2833	2439	2226	1770	1809	2870	1478	1191	3657	1986	2680	4337	2902	3311	3263	2657
ENSMUSG00000007613.15	Tgfbr1	9227	11281	10180	5768	8295	3828	7079	3827	3244	4937	8775	5270	7230	5838	5135	3688	4544	4292	3657	4619	3276	3604	4845	3974	3520	3234	9698	9066	10056	6859	7218	4268	7190	4107	3418	5968	6921	5957	6151	6551	6037	3378	4184	3571	3883	4114	3916	3236
ENSMUSG00000007617.18	Homer1	1721	1078	574	898	1134	1507	683	702	1136	1042	1992	776	1579	1120	792	920	1383	2170	1060	1546	1056	1074	1988	1578	936	1607	1809	866	567	1068	987	1680	694	753	1197	1260	1571	877	1343	1257	931	843	1273	1806	1126	1377	1262	964
ENSMUSG00000007646.13	Rad51c	427	304	484	358	465	819	147	240	783	198	251	369	602	439	238	751	405	742	814	558	254	441	588	540	416	468	449	244	478	426	405	913	149	258	825	239	198	417	512	493	280	688	373	617	864	497	304	396
ENSMUSG00000007653.12	Gabrb2	18	0	0	0	0	0	0	0	4	0	0	0	0	0	0	2	0	0	0	0	0	0	0	0	0	0	19	0	0	0	0	0	0	0	4	0	0	0	0	0	0	2	0	0	0	0	0	0
ENSMUSG00000007655.16	Cav1	14288	5327	1292	733	1472	1290	796	9509	3231	7452	6461	1412	4394	99399	5774	2343	5630	2964	5009	1106	512	4670	3319	1775	3886	4514	15018	4281	1276	872	1281	1438	808	10204	3405	9008	5096	1596	3738	111531	6788	2146	5184	2466	5319	985	612	4193
ENSMUSG00000007656.13	Arpp19	8818	7055	6008	7088	5978	7769	7947	5308	5216	5320	7063	4251	5299	9418	5623	8287	6056	8672	6749	5046	5360	7338	6450	11962	7974	7577	9268	5670	5935	8429	5202	8662	8072	5696	5497	6431	5571	4805	4508	10568	6610	7591	5576	7216	7166	4494	6407	6588
ENSMUSG00000007659.18	Bcl2l1	6319	12158	7740	9453	6295	5746	9689	10335	5326	14584	38412	10697	4613	8325	4603	13901	3671	14224	6672	13851	7640	10348	5571	5205	7915	8038	6642	9771	7646	11242	5478	6406	9841	11090	5612	17628	30297	12092	3925	9341	5411	12734	3380	11835	7085	12336	9133	9290
ENSMUSG00000007670.9	Khsrp	12315	9347	7023	8818	19398	10932	10263	12054	11645	9049	14433	11540	15480	12484	10458	14203	10503	10089	10067	21604	9483	12164	19621	11793	12740	12973	12944	7512	6937	10486	16879	12188	10424	12935	12271	10938	11384	13045	13170	14008	12294	13010	9671	8395	10690	19242	11336	10921
ENSMUSG00000007682.6	Dio2	8	329	239	164	98	14	82	220	177	376	142	129	286	94	486	132	1153	1308	162	151	6	172	1259	511	532	182	8	264	236	195	85	16	83	236	187	454	112	146	243	105	571	121	1062	1088	172	134	7	154
ENSMUSG00000007721.6	Ccdc124	5573	3835	4384	4646	6607	5976	3764	4613	3629	3415	5436	5648	3624	3841	3648	3299	4478	8910	3610	4725	2782	5258	4896	4916	5166	3058	5858	3082	4331	5525	5749	6663	3823	4950	3824	4128	4288	6384	3083	4310	4289	3022	4123	7414	3833	4208	3326	4721
ENSMUSG00000007739.10	Cct4	10537	15618	11882	9319	13262	13189	10719	11085	11873	11231	12503	7515	8168	33003	7523	11892	28567	12486	8292	17871	8175	10792	46704	30431	13459	8563	11075	12551	11737	11082	11540	14705	10887	11895	12512	13575	9862	8495	6949	37031	8844	10893	26304	10389	8805	15917	9772	9689
ENSMUSG00000007777.9	RP23-79E13.7	1161	980	931	601	784	1266	1048	412	1344	555	822	857	857	656	648	1533	1642	2229	763	633	554	587	1022	1063	676	622	1220	788	920	715	682	1412	1064	442	1416	671	648	969	729	736	762	1404	1512	1855	810	564	662	527
ENSMUSG00000007783.10	Cpt1c	597	806	405	318	392	113	274	1182	790	540	286	138	1428	161	538	1376	332	431	373	467	707	691	791	264	887	410	627	648	400	378	341	126	278	1268	832	653	226	156	1215	181	632	1260	306	359	396	416	845	620
ENSMUSG00000007805.4	Twist2	138	474	64	32	54	56	116	150	114	124	50	40	192	62	174	70	58	106	68	16	12	112	112	38	36	64	145	381	63	38	47	62	118	161	120	150	39	45	163	70	205	64	53	88	72	14	14	101
ENSMUSG00000007812.16	Zfp655	2488	3915	1942	1571	2794	2336	2626	2740	3540	2657	5266	3935	3508	3405	3731	2681	3418	3303	4142	2518	3156	3772	7857	3262	3236	6684	2615	3146	1918	1868	2431	2604	2667	2940	3730	3212	4154	4448	2984	3821	4386	2456	3147	2748	4398	2243	3773	3387
ENSMUSG00000007815.13	Rhoa	24926	32671	20374	20455	21607	30623	20402	19012	20247	22258	27765	15479	20807	19713	21387	19742	20501	23463	21107	18534	20091	25812	33935	20024	29393	18053	26199	26256	20126	24325	18802	34143	20722	20401	21336	26904	21899	17497	17702	22119	25142	18084	18877	19523	22413	16507	24017	23174
ENSMUSG00000007817.14	Zmiz1	10022	14032	5182	7007	10552	10933	7830	9174	11215	49515	7347	26715	29974	10239	14133	11078	32173	14983	20300	25786	12173	20345	36461	13638	33449	23335	10534	11277	5119	8333	9182	12190	7953	9844	11818	59851	5795	30199	25500	11489	16615	10148	29624	12467	21556	22966	14551	18266
ENSMUSG00000007827.10	Ankrd26	795	785	677	882	1770	1211	698	1328	2486	950	1462	1738	1985	1646	1341	1336	1604	2500	1456	1959	600	3803	2835	1355	1575	1840	836	631	669	1049	1540	1350	709	1425	2620	1148	1153	1965	1689	1847	1576	1224	1477	2080	1546	1745	717	3414
ENSMUSG00000007833.15	Aldh16a1	2279	2688	5007	2757	2215	2326	3268	2578	2360	1674	6037	2362	1982	1075	2860	2775	2114	4657	2357	3864	2128	2832	3045	2603	2342	3069	2395	2160	4946	3279	1927	2593	3319	2766	2487	2023	4762	2670	1686	1206	3362	2542	1947	3875	2503	3441	2544	2543
ENSMUSG00000007836.6	Hnrnpa0	24335	17826	11503	20381	39588	14874	31405	40973	15012	13971	47226	24164	36175	22378	28642	19506	34448	55288	36221	34509	20976	46283	23514	32845	28180	35206	25578	14326	11363	24237	34448	16584	31898	43967	15819	16887	37249	27315	30776	25109	33671	17868	31719	46003	38461	30735	25074	41553
ENSMUSG00000007837.11	Prrg2	1118	1448	1349	1263	1236	1597	1530	1115	1111	1465	3090	1490	1318	1124	1561	1415	953	1804	1618	1691	1168	1004	1540	1369	1450	1588	1175	1164	1333	1502	1076	1781	1554	1196	1171	1771	2437	1684	1121	1261	1835	1296	877	1501	1718	1506	1396	901
ENSMUSG00000007850.16	Hnrnph1	19295	14176	11880	13341	20014	19682	15367	10796	11895	13326	11754	8222	16569	12913	13082	16235	15747	13791	11079	18509	16592	13263	26629	10463	12855	13761	20280	11392	11735	15865	17415	21944	15608	11585	12535	16108	9271	9294	14096	14489	15379	14871	14499	11475	11764	16485	19834	11908
ENSMUSG00000007867.9	Ift43	897	2169	1555	1625	1208	1714	1714	1230	2030	1589	4407	1338	1003	2317	934	2184	767	3369	2477	1455	1229	1906	1135	2146	1190	1262	943	1743	1536	1932	1051	1911	1741	1320	2139	1921	3476	1512	853	2600	1098	2001	706	2803	2630	1296	1469	1711
ENSMUSG00000007872.3	Id3	591	1587	991	361	1543	809	738	1615	1050	4075	2089	469	1414	507	912	681	969	4976	4584	826	908	11981	1105	249	5532	4991	621	1275	979	429	1343	902	750	1733	1106	4926	1648	530	1203	569	1072	624	892	4140	4868	736	1085	10757
ENSMUSG00000007877.2	Tcap	2	255	19	4	7	8	0	2120	10	12	9	6	1426	10	10	350	4995	67	468	424	16	18	10	10	13	18	2	205	19	5	6	9	0	2275	11	15	7	7	1213	11	12	321	4599	56	497	378	19	16
ENSMUSG00000007880.16	Arid1a	10818	8250	9248	8579	15086	6317	8893	8036	6789	5607	12575	8032	8432	7852	6428	5958	9528	10443	5555	11909	4790	13024	9756	5616	5944	9775	11370	6630	9135	10202	13127	7043	9032	8623	7154	6777	9918	9079	7174	8810	7557	5458	8773	8689	5899	10607	5726	11693
ENSMUSG00000007888.15	Crlf1	90	910	140	240	220	376	162	2046	853	413	1964	19816	1558	280	1244	728	416	32855	4332	118	70	12379	353	404	836	1050	95	731	138	285	191	419	165	2196	899	499	1549	22400	1325	314	1462	667	383	27337	4600	105	84	11114
ENSMUSG00000007891.16	Ctsd	196838	92050	98154	36971	42592	62900	54994	26149	40806	93277	115299	45533	30135	134352	34078	112754	40946	30135	24646	58645	39355	32719	39772	73794	31055	42494	206889	73975	96957	43966	37062	70129	55856	28060	43001	112748	90941	51470	25637	150751	40062	103284	37702	25074	26170	52232	47044	29375
ENSMUSG00000007892.8	Rplp1	60164	227416	43988	53965	37918	53874	58106	75541	68542	72630	56364	48033	108346	86297	57759	109252	67895	80730	60796	48212	40840	93540	80819	154193	69484	117911	63236	182761	43452	64176	32995	60066	59017	81062	72229	87791	44457	54296	92175	96830	67901	100076	62516	67172	64557	42940	48820	83980
ENSMUSG00000007907.4	Cabs1	0	0	0	0	0	0	0	0	0	0	0	0	0	0	0	0	0	0	0	0	0	0	0	0	0	0	0	0	0	0	0	0	0	0	0	0	0	0	0	0	0	0	0	0	0	0	0	0
ENSMUSG00000007908.14	Hmgcll1	0	22	2	6	4	2	2	35	1390	11	1146	0	1003	131	4	144	14	986	16	14	102	892	1780	129	60	16	0	18	2	7	3	2	2	38	1465	13	904	0	853	147	5	132	13	820	17	12	122	801
ENSMUSG00000007944.8	Ttc9b	29	10	121	144	81	42	50	46	39	29	104	22	23	45	28	33	8	14	15	79	20	25	9	18	35	66	30	8	120	171	70	47	51	49	41	35	82	25	20	50	33	30	7	12	16	70	24	22
ENSMUSG00000007946.11	Phox2a	18	4	9	0	18	10	7	5	20	6	66	8	6	16	2	83	12	143	8	42	2	26	12	0	14	24	19	3	9	0	16	11	7	5	21	7	52	9	5	18	2	76	11	119	8	37	2	23
ENSMUSG00000007950.9	Abhd8	1752	2089	6785	2219	3322	1623	1102	1871	837	1506	2254	5638	2108	1167	2289	2724	7528	5074	1391	2336	1488	1367	1556	538	2194	942	1841	1679	6702	2639	2891	1810	1119	2008	882	1820	1778	6373	1793	1309	2691	2495	6932	4222	1477	2081	1779	1227
ENSMUSG00000007987.12	Ift22	1771	3648	1893	1580	3291	1480	1526	1777	2006	2701	3363	1505	1494	1327	1718	1747	2531	3339	3412	1965	3974	2452	2023	1754	2398	3047	1861	2932	1870	1879	2864	1650	1550	1907	2114	3265	2653	1701	1271	1489	2020	1600	2330	2778	3623	1750	4750	2201
ENSMUSG00000007989.7	Fzd3	186	1512	58	670	1192	192	30	106	436	1386	30	96	1499	22	3308	730	1196	1162	794	1460	612	792	4600	1476	780	1560	195	1215	57	797	1037	214	30	114	459	1675	24	109	1275	25	3889	669	1101	967	843	1300	732	711
ENSMUSG00000008028.15	AC152939.5	4	0	20	0	2	2	24	10	6	0	1	7	4	0	24	8	0	2	1	4	4	10	2	2	2	10	4	0	20	0	2	2	24	11	6	0	1	8	3	0	28	7	0	2	1	4	5	9
ENSMUSG00000008035.12	Mid1ip1	3544	6534	1116	4469	4616	6324	1234	3417	2549	3582	5096	3686	2547	3275	3717	2535	3222	2501	1252	6896	3173	2411	4210	6758	1920	1406	3725	5251	1102	5315	4017	7051	1253	3667	2686	4330	4019	4167	2167	3675	4370	2322	2967	2081	1329	6142	3793	2165
ENSMUSG00000008036.11	Ap2s1	5462	6479	6605	7397	5431	8626	7828	6139	5258	3526	11353	5816	4785	5707	6246	3374	5080	7855	5933	5405	4704	6559	4256	5021	3769	5453	5741	5207	6524	8797	4726	9617	7951	6588	5541	4262	8955	6574	4071	6404	7343	3091	4678	6536	6300	4814	5623	5889
ENSMUSG00000008090.14	Fgfrl1	3179	6963	2274	5378	4163	2318	1722	3645	11531	4364	17080	1899	6721	12023	6934	7519	8393	11152	12626	4949	9875	12507	13698	6915	14550	11500	3341	5596	2246	6396	3622	2584	1749	3911	12151	5275	13472	2147	5718	13490	8152	6888	7728	9279	13407	4408	11804	11229
ENSMUSG00000008129.14	AC159266.3	46	72	268	26	256	187	121	25	116	14	150	101	50	30	46	220	245	143	102	90	22	342	164	116	160	362	48	58	265	31	223	208	123	27	122	17	118	114	43	34	54	202	226	119	108	80	26	307
ENSMUSG00000008136.14	Fhl2	1595	2058	344	179	375	2235	281	2561	909	1598	7286	176	1075	6715	859	982	758	644	2612	1816	3388	2280	3027	841	2006	2635	1676	1654	340	213	326	2492	285	2748	958	1932	5747	199	915	7535	1010	900	698	536	2774	1617	4050	2047
ENSMUSG00000008140.17	Emc10	7556	9486	7454	7693	7164	7254	5950	12967	9087	8111	15278	8114	9260	6685	13243	10322	8499	10643	7843	11693	8410	7779	8945	10622	8122	13693	7942	7623	7363	9149	6234	8088	6043	13915	9576	9804	12050	9172	7878	7501	15568	9455	7826	8856	8328	10414	10053	6984
ENSMUSG00000008153.11	Clstn3	0	14	8	10	51	8	5	63	10	124	14	135	80	2	14	266	13	527	25	52	0	329	97	2	0	477	0	11	8	12	44	9	5	68	11	150	11	153	68	2	16	244	12	438	27	46	0	295
ENSMUSG00000008167.14	Fbxw9	705	2690	1473	1445	976	834	1516	1507	930	1599	1267	1591	1328	500	1137	702	1197	1907	1480	1695	839	1498	2546	1678	847	1341	741	2162	1455	1718	849	930	1540	1617	980	1933	999	1798	1130	561	1337	643	1102	1587	1572	1510	1003	1345
ENSMUSG00000008193.13	Spib	11017	744	213581	35158	27316	10994	88450	928	190	2	12	8	136	22	74	34	12	0	44	22	40	46	30	6	120	272	11580	598	210976	41810	23769	12258	89837	996	200	2	9	9	116	25	87	31	11	0	47	20	48	41
ENSMUSG00000008200.14	Fnbp4	3020	4630	4407	2854	2722	2754	2937	3175	2978	2707	3191	2839	4387	2531	3123	2465	2736	3836	2482	3356	2919	4871	5787	2509	4048	3550	3174	3721	4353	3394	2369	3071	2983	3407	3138	3272	2517	3209	3732	2840	3671	2258	2519	3192	2636	2989	3489	4373
ENSMUSG00000008206.16	Cers4	124	318	687	56	94	214	106	553	152	100	174	129	331	50	64	76	134	1133	78	42	76	307	92	36	68	190	130	256	679	67	82	239	108	593	160	121	137	146	282	56	75	70	123	943	83	37	91	276
ENSMUSG00000008226.14	Scrn3	858	993	844	384	380	287	374	586	651	388	1942	1619	800	791	562	818	1261	2309	884	805	500	983	1013	1458	1044	692	902	798	834	457	331	320	380	629	686	469	1532	1830	681	888	661	749	1161	1921	939	717	598	883
ENSMUSG00000008301.11	Phax	2101	4517	3023	4159	3081	1820	2186	3722	4638	3127	4330	1570	3956	4349	3713	4889	3267	3080	3309	3547	2515	3177	3373	4713	3706	2167	2208	3630	2986	4946	2681	2029	2220	3994	4887	3780	3415	1775	3366	4880	4365	4478	3008	2563	3514	3159	3006	2852
ENSMUSG00000008305.18	Tle1	2603	6208	1874	3668	5043	1984	2605	4985	3250	3114	5803	4374	4229	5967	3259	3666	4531	5571	6733	10122	4345	8348	5973	4511	7213	2643	2736	4989	1851	4362	4388	2212	2646	5349	3425	3764	4577	4944	3598	6695	3831	3358	4172	4635	7149	9015	5194	7495
ENSMUSG00000008307.11	AC090443.3	24	31	27	39	36	57	49	61	131	103	24	22	141	47	20	82	55	23	22	11	103	88	54	72	45	24	25	25	27	46	31	64	50	65	138	125	19	25	120	53	24	75	51	19	23	10	123	79
ENSMUSG00000008318.10	Relt	1121	704	6707	1725	3009	1438	5475	656	544	383	600	142	428	676	306	164	351	252	366	288	493	677	238	126	426	280	1178	566	6625	2051	2618	1603	5561	704	573	463	473	161	364	759	360	150	323	210	389	257	589	608
ENSMUSG00000008333.12	Snrpb2	2277	4339	2202	2412	4298	5091	3386	4300	3492	2361	4256	3865	4481	4088	3854	3994	8366	6982	4817	4467	2092	6002	3082	2782	3035	3461	2393	3487	2175	2868	3740	5676	3439	4614	3680	2854	3357	4369	3812	4587	4531	3659	7703	5809	5115	3979	2501	5389
ENSMUSG00000008348.9	Ubc	15723	11818	10097	4621	13454	4454	8700	9693	8912	7655	32156	10756	10723	15431	8967	10314	15217	12950	10537	5721	14964	15663	9707	8931	14482	10399	16526	9497	9974	5495	11707	4966	8836	10401	9391	9253	25363	12159	9123	17314	10542	9448	14011	10775	11189	5095	17888	14062
ENSMUSG00000008373.16	Prpf31	3142	3305	4133	5081	5245	4742	5303	4906	3756	2684	7031	1761	2997	4108	3668	3661	5287	6728	3043	4520	2886	5828	2866	2895	3342	4572	3302	2656	4083	6042	4564	5287	5386	5265	3958	3244	5546	1991	2550	4609	4312	3354	4868	5598	3231	4026	3450	5232
ENSMUSG00000008384.8	Sertad1	1484	2208	2370	1891	1765	2814	2055	1659	1006	1713	4136	674	1056	2982	2490	909	896	1269	1420	1764	1812	2249	1887	1882	1359	2043	1560	1774	2341	2249	1536	3137	2087	1780	1060	2071	3262	762	898	3346	2927	833	825	1056	1508	1571	2166	2019
ENSMUSG00000008393.9	Carhsp1	8778	12909	5102	4251	6565	11839	7355	4735	2775	7203	3497	2913	4127	5121	3373	6285	5244	6280	2428	6706	7462	6452	5604	5553	4814	7124	9226	10374	5040	5055	5713	13200	7470	5081	2924	8707	2758	3293	3511	5746	3965	5757	4829	5225	2578	5973	8920	5793
ENSMUSG00000008398.15	Elk3	6743	5644	2913	1470	3285	3076	2903	3091	3212	4146	4706	2269	6408	4536	2696	2534	6866	3951	2621	3550	4434	6415	1804	1774	3198	2504	7087	4536	2877	1748	2858	3430	2949	3317	3385	5011	3712	2565	5452	5090	3169	2321	6322	3287	2783	3162	5300	5759
ENSMUSG00000008429.8	Herpud2	4205	5360	4035	2965	4649	3465	2688	1933	2218	3020	7273	2317	4941	2282	2884	3786	4086	2060	2210	4433	2068	3990	4882	3991	3647	4182	4420	4308	3986	3526	4045	3863	2730	2074	2337	3650	5737	2619	4204	2561	3390	3468	3762	1714	2347	3948	2472	3582
ENSMUSG00000008435.15	Rdh13	916	1054	1092	1457	1851	1509	1286	1760	1569	1141	1802	1428	1123	1462	1135	958	2408	1349	901	1748	742	1762	1225	822	1169	1669	963	847	1079	1733	1611	1682	1306	1889	1653	1379	1421	1614	955	1640	1334	878	2217	1122	957	1557	887	1582
ENSMUSG00000008438.3	Adam21	0	0	0	0	2	2	1	8	0	0	3	8	2	10	0	0	2	14	6	0	0	16	0	10	0	0	0	0	0	0	2	2	1	9	0	0	2	9	2	11	0	0	2	12	6	0	0	14
ENSMUSG00000008450.8	Nutf2	1176	2180	853	1359	1132	966	1084	1684	1651	1053	1275	1977	1298	1315	1854	1455	2970	1513	1239	2049	1128	2390	2173	1696	958	1797	1236	1752	843	1616	985	1077	1101	1807	1740	1273	1006	2235	1104	1476	2180	1333	2735	1259	1316	1825	1348	2146
ENSMUSG00000008461.6	Fut1	76	98	5462	1663	638	127	2393	20	16	40	56	0	41	2	266	99	44	34	2	286	8	12	286	230	72	40	80	79	5395	1978	555	142	2431	21	17	48	44	0	35	2	313	91	41	28	2	255	10	11
ENSMUSG00000008475.13	Arpc5	23547	23133	22310	15416	20733	23349	20470	14210	12743	14267	21235	14697	22260	16979	10820	15652	16518	14303	17982	18708	20174	17486	29938	18219	20896	14159	24749	18591	22038	18333	18041	26033	20791	15249	13428	17245	16749	16613	18938	19051	12720	14337	15209	11901	19094	16662	24116	15699
ENSMUSG00000008482.8	Rnf151	1	32	0	19	14	10	4	2	8	2	0	40	16	4	0	0	10	10	50	8	0	24	21	32	10	2	1	26	0	23	12	11	4	2	8	2	0	45	14	4	0	0	9	8	53	7	0	22
ENSMUSG00000008489.18	Elavl2	4	92	8	14	0	0	2	6	2	0	22	0	0	0	6	10	4	6	8	0	14	4	6	0	0	0	4	74	8	17	0	0	2	6	2	0	17	0	0	0	7	9	4	5	8	0	17	4
ENSMUSG00000008496.19	Pou2f2	1915	1533	1428	587	1210	551	1294	959	624	651	659	323	737	367	264	426	659	178	483	284	306	302	356	194	258	99	2013	1232	1411	698	1053	614	1314	1029	658	787	520	365	627	412	310	390	607	148	513	253	366	271
ENSMUSG00000008540.11	Mgst1	12029	66462	8521	12568	17769	16183	11014	17688	25990	16631	29158	37027	39767	13214	10420	46366	15955	78853	39371	46505	18618	20740	23125	29501	16832	11371	12643	53412	8417	14946	15462	18043	11187	18981	27388	20103	22998	41855	33832	14827	12250	42472	14691	65611	41806	41419	22256	18620
ENSMUSG00000008575.17	Nfib	14497	26697	21791	17561	42746	14030	25652	18199	15289	17506	14434	8106	26382	17259	13267	14918	2488	17205	38109	33761	18565	28489	33194	20844	26862	23487	15237	21455	21525	20884	37196	15643	26054	19529	16111	21160	11385	9163	22444	19366	15597	13665	2291	14316	40466	30069	22192	25577
ENSMUSG00000008590.4	Htr3b	2	0	0	0	0	0	0	0	0	2	0	0	0	2	0	0	0	0	2	0	0	2	0	0	0	0	2	0	0	0	0	0	0	0	0	2	0	0	0	2	0	0	0	0	2	0	0	2
ENSMUSG00000008601.12	Rab25	1685	10102	5153	6188	6865	4981	9298	1992	5474	3663	6549	7361	7204	4083	4094	8283	9049	3567	4478	7938	7687	3627	5441	7029	3254	3314	1771	8118	5090	7359	5974	5553	9444	2138	5768	4428	5165	8321	6129	4581	4813	7587	8332	2968	4755	7070	9189	3256
ENSMUSG00000008604.11	Ubqln4	5258	8517	5153	8539	9789	7792	10252	5123	8823	6645	8577	6988	11517	7982	8299	7510	12597	6073	8924	9226	9011	9730	11575	6495	7538	8354	5526	6845	5090	10155	8518	8688	10413	5497	9298	8032	6765	7899	9798	8956	9756	6879	11599	5053	9476	8217	10772	8736
ENSMUSG00000008658.16	Rbfox1	45	34	6	2	29	4	4	56	1	6	19	0	245	4	10	52	297	2	2	60	0	8	1	0	0	4	47	27	6	2	25	4	4	60	1	7	15	0	208	4	12	48	273	2	2	53	0	7
ENSMUSG00000008668.14	Rps18	34679	91793	31081	30699	49856	36045	46328	70530	85364	41310	65946	40509	47704	49292	51751	76647	49618	58907	54910	100544	35817	44982	93096	83478	57445	66271	36450	73769	30702	36508	43383	40188	47055	75685	89956	49933	52014	45791	40584	55308	60838	70210	45687	49014	58306	89549	42815	40385
ENSMUSG00000008682.13	Rpl10	42885	107218	47237	41591	53608	47517	30437	29031	46523	44189	46793	41455	64457	54532	40525	54759	52410	29299	43521	61178	52107	37653	96554	76644	43666	55388	45075	86165	46661	49461	46648	52978	30914	31153	49025	53413	36907	46861	54837	61188	47641	50160	48258	24379	46213	54488	62288	33805
ENSMUSG00000008683.16	Rps15a	12681	36228	22692	13278	26098	23140	32673	21269	24244	17257	28002	14350	23982	18574	22996	33198	22958	25105	19425	24930	16186	25683	37081	29447	16971	29249	13329	29114	22415	15790	22710	25800	33185	22823	25548	20859	22086	16221	20403	20841	27034	30410	21139	20889	20627	22204	19349	23058
ENSMUSG00000008690.15	Ncaph2	14813	19030	11041	9001	17454	9933	29028	11897	10622	7910	10737	15950	15219	18928	15096	21432	16105	25968	18873	14887	12779	12376	23213	21524	15054	9334	15569	15293	10906	10704	15188	11075	29483	12766	11193	9561	8469	18030	12948	21238	17747	19632	14829	21607	20040	13259	15276	11111
ENSMUSG00000008730.17	Hipk1	9350	12184	7463	8126	17194	8792	10745	8229	6884	8729	14334	10390	17281	8538	7089	9372	11056	5853	6290	10087	8349	11779	11396	9226	8467	8247	9827	9792	7372	9664	14962	9803	10914	8830	7254	10551	11306	11745	14702	9580	8334	8585	10180	4870	6679	8984	9980	10575
ENSMUSG00000008734.9	Gprc5b	1208	3798	1314	342	4152	5252	1650	2553	2634	2525	9084	3422	2368	1765	6929	6877	4859	8054	2789	3173	858	4671	9420	5143	2329	2988	1270	3052	1298	407	3613	5856	1676	2740	2776	3052	7165	3868	2015	1980	8146	6299	4474	6701	2962	2826	1026	4194
ENSMUSG00000008763.16	Man1a2	9549	12363	5615	8141	13297	7722	7683	7790	10528	6576	11536	5029	20551	9130	9898	12052	12023	5415	6586	14529	6830	11344	12561	9845	7983	8151	10037	9935	5547	9681	11571	8610	7803	8359	11094	7949	9099	5685	17484	10244	11636	11040	11070	4506	6993	12940	8164	10185
ENSMUSG00000008789.10	Ceacam5	0	0	0	0	0	0	0	0	0	0	4	0	0	0	0	0	0	0	0	0	0	0	0	0	0	0	0	0	0	0	0	0	0	0	0	0	3	0	0	0	0	0	0	0	0	0	0	0
ENSMUSG00000008813.13	Tppp2	0	0	0	0	0	0	0	0	0	0	0	0	2	1	0	0	2	0	0	0	0	0	0	2	0	0	0	0	0	0	0	0	0	0	0	0	0	0	2	1	0	0	2	0	0	0	0	0
ENSMUSG00000008822.15	Acyp1	304	274	518	322	345	170	350	402	621	280	715	510	427	790	296	680	537	1688	1007	343	186	687	214	739	490	458	320	220	512	383	300	190	355	431	654	338	564	577	363	886	348	623	494	1405	1069	305	222	617
ENSMUSG00000008843.4	Cldn13	2	2	984	4	26	2	134	14	0	0	0	0	0	0	0	0	0	0	0	0	0	2	0	0	0	0	2	2	972	5	23	2	136	15	0	0	0	0	0	0	0	0	0	0	0	0	0	2
ENSMUSG00000008845.9	Cd163	435	1588	188	138	536	373	104	2761	2661	138	345	20	2163	222	464	203	2318	490	126	233	2	480	100	243	302	36	457	1276	186	164	466	416	106	2963	2804	167	272	23	1840	249	545	186	2134	408	134	208	2	431
ENSMUSG00000008855.17	Hdac5	6670	5229	6346	4311	8643	7607	14191	3681	5070	6924	6926	4252	11267	4379	4753	11978	5024	4613	7416	8525	7830	3637	7420	6326	9755	6276	7011	4202	6269	5127	7521	8481	14414	3950	5343	8369	5463	4806	9585	4913	5588	10972	4626	3838	7875	7593	9360	3265
ENSMUSG00000008859.8	Rala	5634	6389	7237	10829	6590	14101	6403	3672	4183	3416	10650	4781	4304	8858	4504	2100	4505	5288	8867	5174	5143	4676	6452	3950	4701	4671	5922	5134	7149	12878	5734	15722	6503	3940	4408	4129	8400	5404	3662	9939	5295	1924	4148	4400	9415	4608	6148	4198
ENSMUSG00000008874.3	Clec3a	0	0	0	0	0	0	0	0	0	0	0	0	0	0	0	0	0	0	0	0	0	0	0	0	0	0	0	0	0	0	0	0	0	0	0	0	0	0	0	0	0	0	0	0	0	0	0	0
ENSMUSG00000008892.12	Vdac3	12566	17015	8155	7541	17058	9943	11470	7114	10044	6452	6459	9442	9520	17184	8212	8730	11045	7683	10810	5536	19678	3952	16103	9510	8780	7882	13208	13674	8056	8968	14843	11086	11650	7634	10584	7799	5094	10673	8099	19281	9654	7997	10170	6393	11479	4931	23523	3548
ENSMUSG00000008932.9	Slc1a7	0	2	2	0	4	0	0	7	6	0	2	0	8	2	0	0	2	0	4	0	0	2	0	0	4	0	0	2	2	0	3	0	0	8	6	0	2	0	7	2	0	0	2	0	4	0	0	2
ENSMUSG00000008958.14	Vps72	3570	4544	4445	4628	8390	4813	16541	2930	4603	3220	10772	3042	6683	5727	3530	5715	4984	5544	6334	6102	4740	5685	4593	4291	4128	5138	3752	3652	4391	5504	7301	5366	16800	3144	4851	3892	8496	3439	5686	6426	4150	5235	4589	4613	6726	5435	5666	5104
ENSMUSG00000008976.16	Gabpa	5060	3825	3486	2552	5109	2146	3962	3634	3134	2610	7109	3954	3460	6421	2608	5541	5378	3850	2209	4975	2743	5808	4279	4360	4964	4424	5318	3074	3443	3035	4446	2393	4024	3900	3303	3155	5607	4470	2944	7205	3066	5076	4952	3203	2346	4431	3279	5214
ENSMUSG00000008999.7	Bmp7	394	135	995	78	743	40	353	681	3207	106	63	708	451	0	324	4261	12464	4140	1670	21	0	470	3937	30	748	5922	414	108	983	93	647	45	359	731	3380	128	50	800	384	0	381	3903	11477	3445	1773	19	0	422
ENSMUSG00000009013.5	Dynll1	10965	13166	9744	14206	13916	10512	11485	9149	11548	9874	16396	6822	10830	12616	16602	9247	16344	17731	12354	9488	11620	9760	12636	12702	10262	9574	11525	10581	9625	16894	12109	11720	11665	9818	12169	11935	12932	7712	9214	14156	19517	8470	15049	14753	13118	8450	13890	8763
ENSMUSG00000009030.14	Pdcl	2626	3313	3856	2411	2073	2359	1902	2591	1655	1673	2694	2453	3182	1906	2771	2490	3246	5076	2537	2750	1906	3007	4894	2736	2420	3118	2760	2662	3809	2867	1804	2630	1932	2780	1744	2022	2125	2773	2707	2139	3258	2281	2989	4224	2694	2449	2278	2700
ENSMUSG00000009035.15	Tmem184b	8310	6668	7974	8968	4706	3736	3935	5880	4638	6600	11106	5717	4609	7501	4213	3863	5451	4736	3400	4798	5383	3985	4200	3920	5762	2584	8734	5359	7877	10665	4095	4165	3997	6310	4887	7978	8760	6462	3921	8417	4953	3539	5019	3941	3610	4273	6435	3578
ENSMUSG00000009047.3	Gm5965	0	0	0	0	0	0	0	0	0	0	0	0	0	0	0	0	0	0	0	0	0	0	0	0	0	0	0	0	0	0	0	0	0	0	0	0	0	0	0	0	0	0	0	0	0	0	0	0
ENSMUSG00000009070.14	Rsph14	0	0	0	2	3	0	0	0	0	0	13	0	0	0	0	1	0	0	2	0	0	0	0	4	0	0	0	0	0	2	3	0	0	0	0	0	10	0	0	0	0	1	0	0	2	0	0	0
ENSMUSG00000009073.16	Nf2	7168	11666	6382	8187	10674	4880	7094	1718	6690	13171	6616	4333	14395	14508	8437	10443	14640	12107	9250	13215	5967	13630	12038	18333	8853	11450	7534	9375	6304	9736	9288	5441	7205	1844	7050	15920	5218	4898	12247	16279	9918	9566	13480	10074	9822	11770	7133	12237
ENSMUSG00000009075.2	Cabp7	49	15	116	93	99	90	60	56	73	70	65	25	43	60	48	99	42	135	67	51	26	37	12	77	70	55	52	12	115	111	86	100	61	60	77	85	51	28	37	67	56	91	39	112	71	45	31	33
ENSMUSG00000009076.10	Zmat5	774	656	1149	554	617	580	776	712	567	799	511	423	816	885	260	844	986	1378	660	731	320	561	556	1051	603	642	814	527	1135	659	537	647	788	764	597	966	403	478	694	993	306	773	908	1147	701	651	383	504
ENSMUSG00000009079.16	Ewsr1	13403	12824	11200	11751	18542	13328	12545	14477	16529	17778	17524	9629	21372	17881	15117	14641	15992	25223	13861	20767	12545	15910	25294	24740	19466	20462	14087	10306	11063	13974	16135	14860	12742	15535	17418	21489	13822	10885	18182	20063	17771	13411	14725	20987	14718	18496	14996	14284
ENSMUSG00000009090.17	Ap1b1	11877	9265	10488	6959	8570	6091	7258	5536	6151	8112	6268	5092	9935	9480	5796	6789	9702	9263	6766	7431	4758	6949	10654	15754	7907	6761	12483	7446	10360	8276	7457	6791	7372	5941	6482	9805	4944	5756	8452	10637	6814	6219	8933	7707	7185	6618	5688	6239
ENSMUSG00000009092.5	Derl3	511	302	329	47	295	187	217	124	296	62	324	106	667	56	450	602	64	136	755	250	66	974	398	468	138	305	537	243	325	56	257	208	220	133	312	75	256	120	567	63	529	551	59	113	802	223	79	874
ENSMUSG00000009093.7	Gstt4	7	6	0	0	0	0	0	0	0	6	2	2	0	6	0	6	0	8	2	0	0	14	2	0	0	0	7	5	0	0	0	0	0	0	0	7	2	2	0	7	0	5	0	7	2	0	0	13
ENSMUSG00000009097.9	Tbx1	8	28	22	26	58	12	24	102	12	209	26	2	211	4	0	40	9	26	8	17	56	62	10	2	20	5	8	23	22	31	50	13	24	109	13	253	21	2	180	4	0	37	8	22	8	15	67	56
ENSMUSG00000009108.15	Gnat2	38	107	24	14	36	6	35	38	288	20	32	20	113	31	36	18	93	59	56	4	6	70	24	151	111	26	40	86	24	17	31	7	36	41	303	24	25	23	96	35	42	16	86	49	59	4	7	63
ENSMUSG00000009112.4	Bcl2l13	4821	5766	4582	4349	6764	4694	5912	5784	7371	4722	9490	4298	8316	7660	4830	6445	6813	12763	5183	6066	3899	7995	9168	7941	5945	6404	5067	4634	4526	5172	5886	5234	6005	6207	7767	5708	7485	4858	7075	8595	5678	5904	6273	10620	5504	5403	4661	7178
ENSMUSG00000009114.17	RP23-280M4.1	4	2	4	6	0	4	10	8	6	23	3	6	8	2	8	16	0	10	3	2	0	4	0	2	7	0	4	2	4	7	0	4	10	9	6	28	2	7	7	2	9	15	0	8	3	2	0	4
ENSMUSG00000009115.5	Spatc1l	0	0	5	0	0	0	6	12	0	6	4	0	0	6	0	4	2	2	0	12	28	0	2	4	4	17	0	0	5	0	0	0	6	13	0	7	3	0	0	7	0	4	2	2	0	11	33	0
ENSMUSG00000009145.6	Dqx1	91	799	677	240	217	460	198	406	992	62	1633	961	535	120	141	313	375	468	480	230	115	697	289	194	328	227	96	642	669	285	189	513	201	436	1045	75	1288	1086	455	135	166	287	345	389	510	205	137	626
ENSMUSG00000009185.2	Ccl8	1381	9777	5239	768	3948	4007	1414	8614	8666	326	674	388	7464	338	1670	612	9669	953	504	228	278	1514	494	294	1709	100	1452	7857	5175	913	3435	4468	1436	9244	9132	394	532	439	6350	379	1963	561	8903	793	535	203	332	1359
ENSMUSG00000009207.15	Lnpk	1360	1850	1026	868	1065	960	723	1071	858	1283	1815	1721	1554	1554	1086	694	1655	1348	1040	1373	934	1485	2337	1081	1491	1193	1429	1487	1013	1032	927	1070	734	1149	904	1551	1432	1945	1322	1744	1277	636	1524	1122	1104	1223	1116	1333
ENSMUSG00000009210.10	Prr29	12	156	31	30	0	2	23	0	2	0	2	0	2	0	0	0	9	4	2	2	0	10	0	0	10	14	13	125	31	36	0	2	23	0	2	0	2	0	2	0	0	0	8	3	2	2	0	9
ENSMUSG00000009214.9	Tmem8c	251	2	50	2	202	6	10	0	0	1	2	0	30	0	0	4	4	0	0	0	0	0	0	0	2	0	264	2	49	2	176	7	10	0	0	1	2	0	26	0	0	4	4	0	0	0	0	0
ENSMUSG00000009216.7	Fam163b	2	0	4	0	0	0	0	0	0	0	0	0	8	0	0	2	30	2	0	0	0	8	0	14	0	10	2	0	4	0	0	0	0	0	0	0	0	0	7	0	0	2	28	2	0	0	0	7
ENSMUSG00000009246.14	Trpm5	81	37	85	31	22	36	41	30	27	23	37	11	9	40	28	35	17	31	9	30	5	11	4	32	5	27	85	30	84	37	19	40	42	32	28	28	29	12	8	45	33	32	16	26	10	27	6	10
ENSMUSG00000009248.6	Ascl2	46	24	116	10	14	2	16	12	67	2	6	28	12	0	4	28	50	10	0	4	0	6	18	6	6	22	48	19	115	12	12	2	16	13	71	2	5	32	10	0	5	26	46	8	0	4	0	5
ENSMUSG00000009281.6	Rarres2	103	3693	813	348	796	1143	676	4953	3468	167	365	161	1468	334	550	305	1177	499	287	129	103	496	222	262	552	340	108	2968	803	414	693	1274	687	5315	3655	202	288	182	1249	375	647	279	1084	415	305	115	123	445
ENSMUSG00000009291.13	Pttg1ip	12184	15012	9210	4623	7175	12474	7397	6796	7568	18916	26352	11918	8690	10865	7131	7296	7999	7171	9106	10470	10427	10195	10769	7902	7613	7138	12806	12064	9098	5498	6243	13908	7513	7293	7975	22865	20785	13472	7393	12191	8383	6683	7365	5967	9669	9325	12464	9153
ENSMUSG00000009292.18	Trpm2	1041	567	1277	375	637	246	644	387	239	335	318	133	246	196	172	135	140	102	163	167	238	131	149	100	126	114	1094	456	1261	446	554	274	654	415	252	405	251	150	209	220	202	124	129	85	173	149	285	118
ENSMUSG00000009293.17	Ube2g2	7085	3568	5191	3922	2783	3106	2809	3128	2816	3438	5834	2224	3082	3286	2911	2603	2991	3115	2742	3270	3037	3733	2347	3462	3196	2593	7447	2867	5128	4664	2422	3463	2853	3357	2967	4156	4602	2514	2622	3687	3422	2384	2754	2592	2912	2912	3630	3351
ENSMUSG00000009350.13	Mpo	27	6	7	2	4	2	0	4	0	0	14	1	0	3	0	2	8	38	5	0	0	2	30	0	12	2	28	5	7	2	3	2	0	4	0	0	11	1	0	3	0	2	7	32	5	0	0	2
ENSMUSG00000009356.12	Lpo	100	20	3264	34	272	4061	1156	0	8	20	3	1220	4	12	0	6	14	166	50	16	66	4	10	20	20	0	105	16	3224	40	237	4528	1174	0	8	24	2	1379	3	13	0	5	13	138	53	14	79	4
ENSMUSG00000009376.15	Met	4103	40084	6770	8099	2352	5172	5078	5344	3144	6706	6784	10011	4661	271001	4836	11353	4500	5756	2054	13608	5812	2748	11342	6882	3742	4541	4313	32213	6687	9631	2047	5766	5158	5735	3313	8106	5351	11316	3965	304079	5685	10400	4143	4789	2181	12120	6948	2467
ENSMUSG00000009378.3	Slc16a12	84	418	1502	725	298	125	878	363	110	70	644	1143	450	58	188	192	106	434	204	71	36	234	81	10	62	104	88	336	1484	862	259	139	892	390	116	85	508	1292	383	65	221	176	98	361	217	63	43	210
ENSMUSG00000009394.13	Syn2	994	2245	3060	1272	5148	1068	2392	1221	2767	30	37	20	563	6	42	306	606	84	3564	858	6023	3913	151	917	14293	1583	1045	1804	3023	1513	4480	1191	2430	1310	2916	36	29	23	479	7	49	280	558	70	3784	764	7200	3513
ENSMUSG00000009406.13	Elk1	1755	1290	1054	1141	1863	1271	784	1613	1830	1232	3222	1800	2250	1481	1460	1155	2513	1233	1611	1771	1643	2205	2766	1934	1843	2521	1845	1037	1041	1357	1621	1417	796	1731	1928	1489	2541	2035	1914	1662	1716	1058	2314	1026	1711	1577	1964	1980
ENSMUSG00000009418.15	Nav1	3057	4256	1163	1700	1515	1092	1268	3926	2116	3712	3827	6071	7890	4372	2542	3397	5430	5671	3735	4996	7188	7765	15162	7507	8927	5264	3213	3420	1149	2022	1318	1218	1288	4213	2230	4487	3019	6863	6712	4906	2988	3112	5000	4719	3966	4450	8592	6971
ENSMUSG00000009470.17	Tnpo1	9078	8966	6018	4475	11559	9579	10272	7085	8796	9178	19710	5976	9071	21443	6068	7616	8949	19795	10607	11878	10051	7975	13433	9287	6959	9263	9542	7205	5945	5322	10058	10680	10433	7603	9269	11094	15546	6755	7717	24060	7133	6976	8240	16471	11263	10579	12015	7160
ENSMUSG00000009471.4	Myod1	0	10	0	0	0	0	0	4	0	0	0	0	148	0	0	12	14	0	0	6	0	0	0	0	0	0	0	8	0	0	0	0	0	4	0	0	0	0	126	0	0	11	13	0	0	5	0	0
ENSMUSG00000009487.10	Otog	0	0	0	0	0	0	0	0	0	0	2	0	2	0	0	0	0	0	5	0	0	0	0	0	0	0	0	0	0	0	0	0	0	0	0	0	2	0	2	0	0	0	0	0	5	0	0	0
ENSMUSG00000009535.13	Rnmt	1619	4401	3389	3450	2902	2126	2366	3572	2132	2828	4401	1204	3442	3747	2599	4545	2858	3265	2767	2593	2650	3735	4798	5380	4415	2586	1702	3537	3348	4103	2525	2370	2403	3833	2247	3418	3471	1361	2928	4204	3055	4163	2632	2717	2938	2309	3168	3353
ENSMUSG00000009545.14	Kcnq1	358	999	1542	56	92	1260	584	261	157	270	2524	98	94	821	185	148	105	114	328	304	30	575	182	216	136	242	376	803	1523	67	80	1405	593	280	165	326	1991	111	80	921	217	136	97	95	348	271	36	516
ENSMUSG00000009549.14	Srp14	5777	6957	3625	3744	2593	2793	3940	3147	3329	3609	9689	5784	5022	3738	3903	4519	4534	8572	4380	3690	3304	5416	3714	4163	2778	3078	6072	5591	3581	4452	2256	3114	4002	3377	3508	4362	7642	6538	4272	4194	4588	4139	4175	7132	4651	3286	3950	4862
ENSMUSG00000009551.2	RP23-17P12.8	7	2	18	6	1	2	2	13	10	4	15	4	6	9	12	6	0	11	1	3	4	7	0	6	4	0	7	2	18	7	1	2	2	14	11	5	12	5	5	10	14	5	0	9	1	3	5	6
ENSMUSG00000009555.16	Cdk9	5570	9036	7910	5978	5449	7627	6306	7513	4656	3562	11209	7192	7152	4874	5689	5804	8470	14593	7059	6786	4837	8263	9267	10090	7922	6806	5854	7262	7814	7109	4742	8504	6405	8062	4906	4306	8841	8130	6085	5469	6688	5317	7799	12142	7496	6044	5782	7419
ENSMUSG00000009563.16	Tor2a	2862	3179	3375	2265	2046	3292	1634	2290	1928	1300	3041	4860	2453	2025	2006	1513	2368	4945	2518	2429	1104	2976	3602	3651	2185	1787	3008	2555	3334	2694	1780	3670	1660	2457	2032	1571	2399	5494	2087	2272	2358	1386	2180	4115	2674	2163	1320	2672
ENSMUSG00000009566.12	Fpgs	1612	2547	1766	1500	835	1106	1091	2611	1491	850	2428	2619	2315	1221	1800	1142	2899	6960	4572	1802	969	3404	2797	3518	2471	1641	1694	2047	1744	1784	727	1233	1108	2802	1571	1027	1915	2961	1969	1370	2116	1046	2669	5791	4855	1605	1158	3056
ENSMUSG00000009569.14	Mkl2	2690	6476	2907	3176	3728	3265	4663	2829	2336	3927	3062	6209	3633	4884	1947	6847	6319	5766	2549	5787	2510	4018	5168	3358	2967	4822	2827	5204	2872	3777	3244	3640	4736	3036	2462	4747	2415	7019	3091	5480	2289	6272	5818	4798	2707	5154	3000	3607
ENSMUSG00000009575.14	Cbx5	4052	6395	3447	4222	9495	4812	11022	11746	5931	6882	5704	9399	12113	21305	9289	4597	13868	9116	8193	8773	6498	9629	7091	7854	18013	5971	4259	5139	3405	5021	8262	5365	11195	12604	6250	8319	4499	10625	10305	23905	10920	4211	12769	7585	8700	7814	7768	8645
ENSMUSG00000009580.15	Odam	2	30	0	3	0	0	0	0	6	98	16	14	6	0	42	20	48	380	63	2	4	2	2718	2	12	36	2	24	0	4	0	0	0	0	6	118	13	16	5	0	49	18	44	316	67	2	5	2
ENSMUSG00000009585.18	Apobec3	6900	21975	23202	20910	9847	6978	23228	11203	12187	6560	16077	3627	11167	9020	8141	11742	5126	16681	7791	11422	11459	8498	11661	6268	9462	5400	7252	17660	22919	24866	8569	7780	23592	12022	12843	7929	12681	4100	9500	10121	9570	10756	4720	13880	8273	10173	13698	7630
ENSMUSG00000009588.9	St6galnac1	8	4	12	0	0	0	16	0	2	4	4	121	4	1	0	0	22	6	0	0	0	6	0	2	0	0	8	3	12	0	0	0	16	0	2	5	3	137	3	1	0	0	20	5	0	0	0	5
ENSMUSG00000009596.9	Taf7l	2	0	0	2	0	0	0	0	0	0	0	0	0	0	0	0	0	0	0	0	0	0	3	0	0	0	2	0	0	2	0	0	0	0	0	0	0	0	0	0	0	0	0	0	0	0	0	0
ENSMUSG00000009614.16	Sardh	1942	2034	801	260	511	1278	583	1672	1161	1236	3162	1921	5070	394	2676	1427	2812	5104	1754	3613	1152	4789	1208	5302	3718	1056	2041	1635	791	309	445	1425	592	1794	1223	1494	2494	2171	4313	442	3146	1307	2589	4247	1862	3218	1377	4300
ENSMUSG00000009621.18	Vav2	2959	6753	10971	4195	3333	4219	3641	4091	2457	2833	7306	1921	5541	2469	4358	3618	4651	7819	2567	5431	2364	4088	7822	4828	4193	3604	3110	5427	10837	4989	2900	4704	3698	4390	2589	3424	5763	2171	4714	2770	5123	3314	4283	6506	2726	4837	2826	3670
ENSMUSG00000009628.14	Tex15	82	80	108	11	380	310	94	48	52	192	112	2	42	268	2	394	834	86	102	396	52	190	384	952	660	148	86	64	107	13	331	346	95	52	55	232	88	2	36	301	2	361	768	72	108	353	62	171
ENSMUSG00000009630.10	Ppp2cb	4107	11865	6418	7878	6369	10385	4477	5443	7769	6057	7104	8338	8653	17138	7248	6508	9596	5738	3889	5370	5603	4597	13155	10062	7352	7709	4317	9535	6340	9369	5542	11579	4547	5841	8187	7321	5603	9425	7362	19230	8521	5961	8836	4774	4130	4783	6698	4127
ENSMUSG00000009633.3	G0s2	790	1346	38	1547	106	279	140	933	182	407	416	302	382	320	28	514	78	234	1779	690	262	315	377	1419	318	649	830	1082	38	1840	92	311	142	1001	192	492	328	341	325	359	33	471	72	195	1889	615	313	283
ENSMUSG00000009640.11	Dmap1	1406	2074	1694	1608	2304	946	2021	1811	1055	953	2425	1209	2823	1094	1032	2422	1265	1807	2505	2397	1900	2057	1634	1527	2912	1158	1478	1667	1673	1912	2005	1055	2053	1943	1112	1152	1913	1367	2402	1228	1213	2219	1165	1504	2660	2135	2271	1847
ENSMUSG00000009646.13	Pla2g12b	0	0	0	0	0	0	0	0	0	0	0	0	0	0	0	0	0	0	0	0	0	0	0	0	0	0	0	0	0	0	0	0	0	0	0	0	0	0	0	0	0	0	0	0	0	0	0	0
ENSMUSG00000009647.13	Mcu	1622	1255	1444	674	1014	576	684	790	1260	630	1941	762	745	739	462	1175	1358	1190	414	944	473	1424	1009	1198	893	422	1705	1009	1426	802	882	642	695	848	1328	762	1531	861	634	829	543	1076	1250	990	440	841	565	1278
ENSMUSG00000009654.4	Oit3	20	64	8	2	0	3	6	38	4	14	10	343	24	2	12	10	2	218	46	8	0	129	6	8	44	10	21	51	8	2	0	3	6	41	4	17	8	388	20	2	14	9	2	181	49	7	0	116
ENSMUSG00000009670.11	Tex11	0	0	24	0	26	16	2	8	0	0	7	0	0	0	0	0	0	0	4	0	0	0	2	0	4	0	0	0	24	0	23	18	2	9	0	0	6	0	0	0	0	0	0	0	4	0	0	0
ENSMUSG00000009681.10	Bcr	6434	3712	6035	2550	3312	4454	2407	3376	2875	4419	9522	4442	2745	5310	3617	5661	5037	5894	3823	5685	4183	6463	5677	3691	4372	3751	6763	2983	5961	3032	2882	4966	2445	3623	3030	5341	7510	5021	2335	5958	4252	5186	4638	4904	4059	5063	5000	5802
ENSMUSG00000009687.14	Fxyd5	7724	7464	4776	2475	4995	6749	3899	4803	4149	4485	13968	1139	2925	3680	2391	1740	2339	1832	2330	2043	2555	3357	1673	1400	2219	1910	8118	5998	4718	2943	4346	7525	3960	5154	4372	5421	11017	1288	2488	4129	2811	1594	2154	1524	2474	1820	3054	3014
ENSMUSG00000009731.4	Kcnd1	490	224	389	113	97	95	96	400	137	98	44	20	390	92	104	320	154	250	126	102	10	412	340	38	425	130	515	180	384	134	84	106	98	429	144	118	35	23	332	103	122	293	142	208	134	91	12	370
ENSMUSG00000009733.9	Tfcp2	660	1097	917	449	975	347	1076	888	657	596	845	1242	1437	736	1043	639	960	870	1185	1164	783	1189	960	1126	1532	739	694	882	906	534	848	387	1093	953	692	720	666	1404	1223	826	1226	585	884	724	1258	1037	936	1067
ENSMUSG00000009734.18	Pou6f2	0	0	4	0	1	10	2	0	0	0	25	14	2	4	0	2	468	185	111	0	0	4	0	0	0	2	0	0	4	0	1	11	2	0	0	0	20	16	2	4	0	2	431	154	118	0	0	4
ENSMUSG00000009739.17	Pou6f1	1015	1160	567	813	1074	252	1523	565	341	916	152	1644	2057	828	1514	677	1052	678	1023	1134	1112	1219	2130	1535	1135	801	1067	932	560	967	935	281	1547	606	359	1107	120	1858	1750	929	1780	620	969	564	1086	1010	1329	1094
ENSMUSG00000009741.15	Ubp1	4490	5465	4514	6915	5049	7689	4944	4218	5726	5607	4802	4092	4809	4224	5696	5263	3963	5850	4351	4412	4571	11722	9283	4622	8569	5157	4719	4392	4459	8223	4393	8573	5022	4526	6034	6777	3788	4626	4091	4740	6696	4821	3649	4868	4620	3930	5464	10524
ENSMUSG00000009772.15	Nuak2	1893	4121	10221	1635	3374	655	6065	2266	1188	4138	2783	1310	3181	637	940	1857	1531	1414	1055	1759	3366	1923	2860	1356	2204	1216	1990	3312	10096	1944	2936	730	6160	2432	1252	5002	2195	1481	2706	715	1105	1701	1410	1177	1120	1567	4024	1726
ENSMUSG00000009828.15	Ick	1682	2270	785	1563	1125	1085	1617	1122	1057	1264	742	1017	1879	900	1782	1503	1368	1231	1387	1331	946	2090	2928	2883	1838	2021	1768	1824	775	1859	979	1210	1642	1204	1114	1528	585	1150	1599	1010	2095	1377	1260	1024	1473	1185	1131	1876
ENSMUSG00000009863.14	Sdhb	7047	8818	5528	4813	6638	3713	5454	5289	4363	3896	9973	4671	5099	3250	2781	3427	5513	6966	3052	3017	3860	6567	6190	5143	3539	3070	7407	7087	5461	5724	5776	4140	5540	5676	4598	4709	7866	5280	4338	3647	3269	3139	5076	5796	3241	2687	4614	5896
ENSMUSG00000009876.13	Cox4i2	53	28	73	18	74	25	8	80	80	40	121	46	62	62	42	16	41	54	230	12	1	140	134	26	60	119	56	23	72	21	64	28	8	86	84	48	95	52	53	70	49	15	38	45	244	11	1	126
ENSMUSG00000009894.15	Snap47	1750	3529	2873	1224	1605	765	1983	2633	4156	1655	1810	1810	2236	2141	1142	5372	2472	3527	1748	1466	1657	1690	2849	4428	1795	1921	1839	2836	2838	1456	1397	853	2014	2825	4380	2000	1428	2046	1902	2402	1343	4921	2276	2935	1856	1306	1981	1517
ENSMUSG00000009900.7	Wnt3a	0	0	0	0	0	0	0	6	0	0	6	0	0	0	0	0	0	0	2	0	2	0	0	0	0	0	0	0	0	0	0	0	0	6	0	0	5	0	0	0	0	0	0	0	2	0	2	0
ENSMUSG00000009905.5	Kdsr	1812	4004	2127	2280	2543	1864	2333	2262	1913	2814	5921	4266	2594	1456	2295	3289	1697	2969	2846	3527	2116	2321	4260	3703	3551	3476	1905	3218	2101	2711	2213	2078	2370	2427	2016	3401	4670	4822	2207	1634	2698	3013	1563	2470	3022	3141	2529	2084
ENSMUSG00000009907.17	Vps4b	9925	19888	12350	9620	11485	8877	11635	8005	6383	8732	12531	13248	10427	9700	9087	10215	7990	11515	8499	13526	11478	9409	16011	15996	14550	16334	10432	15983	12199	11440	9994	9897	11817	8590	6726	10555	9884	14975	8871	10884	10683	9357	7357	9581	9025	12047	13721	8447
ENSMUSG00000009927.9	Rps25	24704	50244	26792	20269	34460	23604	29988	23573	30221	25195	16186	14765	46558	21039	24740	39942	45217	36954	25383	35948	15555	39442	36022	51735	35301	45358	25965	40378	26465	24104	29986	26317	30458	25296	31847	30454	12767	16690	39609	23607	29084	36587	41635	30748	26953	32017	18594	35411
ENSMUSG00000009941.10	Nxf2	32	6	4	0	2	74	20	0	4	4	9	0	12	6	0	32	6	4	50	0	68	10	4	14	2	46	34	5	4	0	2	83	20	0	4	5	7	0	10	7	0	29	6	3	53	0	81	9
ENSMUSG00000009995.17	Taz	2528	3998	3780	2641	3654	3606	2054	1354	2872	3093	3138	2813	3407	2103	1920	3151	2589	2018	2748	3032	2405	2750	5785	3192	2210	3196	2657	3213	3734	3141	3180	4020	2086	1453	3026	3739	2475	3180	2899	2360	2257	2886	2384	1679	2918	2700	2875	2469
ENSMUSG00000010021.13	Kif19a	84	98	370	25	162	518	381	135	73	22	172	38	120	16	46	86	86	64	42	108	0	103	31	28	121	60	88	79	365	30	141	578	387	145	77	27	136	43	102	18	54	79	79	53	45	96	0	92
ENSMUSG00000010025.19	Aldh3a2	9582	10728	10641	2935	10062	18541	5574	2950	7734	6929	7129	10275	4459	2630	5131	3609	2641	12802	5352	4938	6001	2373	9802	5495	1990	1766	10071	8621	10511	3490	8756	20672	5661	3166	8150	8375	5623	11615	3793	2951	6032	3306	2432	10652	5683	4398	7174	2130
ENSMUSG00000010044.12	Zmynd10	6	48	21	29	21	31	9	47	48	41	10	16	22	24	6	34	50	144	26	14	38	16	85	6	34	67	6	39	21	34	18	35	9	50	51	50	8	18	19	27	7	31	46	120	28	12	45	14
ENSMUSG00000010045.2	Tmem115	2254	3208	2422	3040	2526	2733	1924	1704	2218	2346	3042	2568	2244	2028	2608	2732	2678	2962	2781	2241	2130	3562	4057	2674	3892	2614	2369	2578	2392	3615	2198	3047	1954	1829	2337	2836	2399	2903	1909	2276	3066	2503	2466	2465	2953	1996	2546	3198
ENSMUSG00000010047.12	Hyal2	1643	2679	2015	3346	2522	2937	2696	2666	5452	2213	4779	2120	3272	2820	4146	3481	6517	8115	4409	2337	1992	6490	5735	2660	6036	4317	1727	2153	1990	3979	2195	3275	2738	2861	5745	2675	3769	2396	2784	3164	4874	3189	6001	6752	4682	2081	2381	5827
ENSMUSG00000010048.10	Ifrd2	1741	2599	3775	3997	3776	3665	5793	3702	6584	1780	4947	2483	2907	1887	2370	3840	6615	5938	3769	3721	2289	9392	4680	4869	4108	4360	1830	2089	3729	4753	3286	4086	5884	3973	6938	2152	3902	2807	2473	2117	2786	3517	6091	4941	4002	3314	2736	8432
ENSMUSG00000010051.15	Hyal1	226	125	346	235	242	153	812	127	760	243	325	143	269	265	161	597	392	186	142	316	173	163	480	403	322	415	238	100	342	279	211	171	825	136	801	294	256	162	229	297	189	547	361	155	151	281	207	146
ENSMUSG00000010054.4	Tusc2	1269	2051	2431	2220	1824	2109	2034	1309	1697	1466	2535	1657	1286	1067	1797	1560	1520	2252	1703	1741	1582	1618	1983	1912	2211	1386	1334	1648	2401	2640	1587	2351	2066	1405	1788	1772	1999	1873	1094	1197	2113	1429	1400	1874	1808	1551	1891	1453
ENSMUSG00000010057.8	Nprl2	657	1212	1348	1187	891	1223	1171	783	1079	857	729	1021	975	685	957	1200	1012	1827	1340	753	676	1005	2015	959	1421	1137	691	974	1332	1412	775	1364	1189	840	1137	1036	575	1154	829	769	1125	1099	932	1520	1423	671	808	902
ENSMUSG00000010064.15	Slc38a3	572	444	244	8	0	22	44	752	524	719	56	494	2172	533	280	1059	112	3474	3925	1130	3652	5424	976	774	8354	1749	601	357	241	10	0	25	45	807	552	869	44	558	1848	598	329	970	103	2891	4168	1006	4366	4870
ENSMUSG00000010066.15	Cacna2d2	10	32	86	12	0	15	40	18	12	22	2	2	16	4	52	78	0	26	2	66	0	50	12	24	44	43	11	26	85	14	0	17	41	19	13	27	2	2	14	4	61	71	0	22	2	59	0	45
ENSMUSG00000010067.13	Rassf1	2864	4197	3207	3273	2094	3550	3661	2639	2301	2816	4853	1575	2203	2772	3053	1778	2076	2977	2713	1668	2296	2292	6100	2247	4506	3475	3010	3373	3168	3892	1822	3958	3718	2832	2425	3404	3828	1780	1874	3110	3589	1629	1912	2477	2881	1486	2745	2058
ENSMUSG00000010080.15	Epn3	525	1830	1337	2199	2469	379	2755	1199	3120	2042	548	4811	2898	3158	1732	2984	4227	2965	4597	3180	1975	1623	967	2250	2687	1937	552	1471	1321	2615	2148	423	2798	1287	3288	2468	432	5438	2465	3543	2036	2733	3892	2467	4881	2832	2361	1457
ENSMUSG00000010086.17	Rnf112	0	0	0	0	0	0	0	0	0	4	0	0	2	0	0	2	8	0	4	0	0	4	0	0	0	2	0	0	0	0	0	0	0	0	0	5	0	0	2	0	0	2	7	0	4	0	0	4
ENSMUSG00000010095.13	Slc3a2	14163	22886	9997	13800	15017	14969	8867	12461	20553	14118	31753	9226	17674	13919	12984	48929	14583	20188	19973	25691	11240	18479	24865	30178	16772	15789	14886	18392	9875	16411	13067	16689	9006	13372	21659	17065	25045	10429	15036	15618	15264	44820	13428	16798	21208	22882	13436	16590
ENSMUSG00000010097.13	Nxf1	10035	12366	9765	4335	11537	9384	10525	7276	12104	5622	17953	11815	13058	6283	8304	10201	7022	7711	12581	11439	6444	10390	12394	12090	8557	11678	10547	9938	9646	5155	10039	10463	10690	7808	12755	6796	14160	13356	11109	7050	9762	9344	6466	6416	13359	10188	7703	9328
ENSMUSG00000010110.17	Stx5a	4956	6773	5671	2677	5454	3243	6377	3107	4993	2708	7257	4195	8814	2868	4310	6202	3375	5514	4656	5723	3077	5219	4252	7850	5287	6325	5209	5443	5602	3184	4746	3616	6477	3334	5262	3273	5724	4742	7498	3218	5067	5681	3108	4588	4944	5097	3678	4686
ENSMUSG00000010122.14	Slc47a1	2	2	14	0	13929	3	0	12	56	0	4	0	111	0	4	20	84	46	19	16	22	8	2	0	20	0	2	2	14	0	12121	3	0	13	59	0	3	0	94	0	5	18	77	38	20	14	26	7
ENSMUSG00000010136.14	Pifo	0	14	12	0	2	0	0	54	0	112	0	0	26	0	0	0	0	4	6	10	0	64	0	0	0	0	0	11	12	0	2	0	0	58	0	135	0	0	22	0	0	0	0	3	6	9	0	57
ENSMUSG00000010142.12	Tnfrsf13b	681	778	513	200	513	404	371	1153	331	154	306	78	330	96	242	105	310	137	86	124	180	252	132	140	72	74	716	625	507	238	446	450	377	1237	349	186	241	88	281	108	284	96	285	114	91	110	215	226
ENSMUSG00000010154.7	Spire2	36	468	12	48	169	64	113	709	32	488	309	468	495	126	750	250	520	432	799	322	960	150	810	46	252	227	38	376	12	57	147	71	115	761	34	590	244	529	421	141	882	229	479	359	848	287	1148	135
ENSMUSG00000010175.13	Prox1	16	34	302	0	100	44	382	242	196	244	23	0	574	0	4	120	30	12	177	0	14	36	2	4	16	128	17	27	298	0	87	49	388	260	207	295	18	0	488	0	5	110	28	10	188	0	17	32
ENSMUSG00000010205.11	Raver1	0	0	0	0	0	0	0	0	0	0	0	0	0	0	0	0	0	0	0	0	0	0	1	0	0	0	0	0	0	0	0	0	0	0	0	0	0	0	0	0	0	0	0	0	0	0	0	0
ENSMUSG00000010277.7	RP23-185A18.9	16309	22204	17590	17794	14126	20985	13960	19421	20481	18244	17002	22404	36299	14514	14964	22665	19684	21640	11537	34068	20199	39008	33534	24014	20639	11681	17142	17844	17375	21161	12292	23397	14179	20840	21583	22052	13410	25325	30881	16286	17592	20761	18125	18006	12251	30343	24146	35021
ENSMUSG00000010290.7	AC161207.1	1977	2459	2151	2172	2669	1937	2512	1772	2416	1416	2430	2014	2776	2244	2011	2686	2830	1730	2354	2411	1858	2156	5806	2847	1756	3382	2078	1976	2125	2583	2322	2160	2551	1902	2546	1712	1917	2277	2362	2518	2364	2460	2606	1439	2500	2147	2221	1936
ENSMUSG00000010307.7	Tmem86a	3597	3541	7629	1209	2334	1102	4264	2301	1702	1347	4128	3826	3297	915	1555	1869	2030	2650	1875	647	876	1897	1417	913	1221	1458	3781	2846	7536	1438	2031	1229	4331	2469	1794	1628	3256	4325	2805	1027	1828	1712	1869	2205	1991	576	1047	1703
ENSMUSG00000010311.15	Optc	13	10	2	0	16	13	0	15	0	0	0	10	52	0	6	18	52	99	100	0	20	12	12	0	82	40	14	8	2	0	14	14	0	16	0	0	0	11	44	0	7	16	48	82	106	0	24	11
ENSMUSG00000010342.16	Tex14	34	24	64	10	26	1448	4	8	12	6	13	27	25	6	12	6	18	47	82	36	49	12	30	2	40	24	36	19	63	12	23	1614	4	9	13	7	10	31	21	7	14	5	17	39	87	32	59	11
ENSMUSG00000010358.13	Ifi35	3295	3586	14193	2011	3602	4319	3963	3536	2042	2584	1868	2969	4241	4001	756	6404	2076	2738	3267	3699	4218	992	1458	1286	2669	1532	3463	2882	14020	2392	3134	4815	4025	3794	2152	3123	1473	3356	3608	4489	889	5866	1912	2278	3469	3294	5042	891
ENSMUSG00000010362.9	Rdm1	708	933	1915	1095	1381	5265	1663	662	1027	776	1743	1043	1762	1239	752	4039	1382	1490	1754	1440	692	310	1578	637	941	1135	744	750	1892	1302	1202	5870	1689	710	1082	938	1375	1179	1499	1390	884	3700	1273	1240	1862	1283	827	278
ENSMUSG00000010376.15	Nedd8	5731	5595	7687	7647	9732	6069	6411	4828	6088	4125	6449	7999	8592	5981	7408	5802	5265	8347	15905	4584	5612	8314	3649	6230	4889	5637	6024	4496	7593	9094	8468	6767	6512	5181	6415	4986	5087	9042	7310	6711	8709	5315	4848	6945	16889	4083	6709	7464
ENSMUSG00000010392.8	Gosr1	2935	3313	4420	2829	2584	3775	2937	2948	2900	2713	3158	2882	5559	2990	2714	4256	2763	3277	2550	4713	3467	2214	4520	3312	3135	2851	3085	2662	4366	3364	2249	4209	2983	3163	3056	3279	2491	3258	4729	3355	3191	3899	2544	2727	2708	4198	4144	1988
ENSMUSG00000010406.12	Mrpl52	2030	4213	2162	1837	2914	2786	2243	2522	2412	1617	3279	4419	3307	1956	2787	2351	2109	4177	4572	2496	1660	3045	2075	2774	1483	1909	2134	3386	2136	2185	2536	3106	2278	2706	2542	1955	2586	4995	2813	2195	3276	2154	1942	3476	4855	2223	1984	2734
ENSMUSG00000010435.7	Spaca7	0	0	0	0	1	0	0	0	0	0	2	0	0	0	0	0	0	0	2	0	0	0	0	0	0	0	0	0	0	0	1	0	0	0	0	0	2	0	0	0	0	0	0	0	2	0	0	0
ENSMUSG00000010453.12	Kansl3	7157	8119	11740	7126	7436	8319	7041	6406	5977	7653	7335	6282	9398	5450	5899	8042	6808	7560	8499	8848	9048	6212	17159	8511	7448	10490	7522	6525	11597	8474	6471	9275	7151	6874	6299	9251	5785	7101	7995	6115	6935	7367	6269	6290	9025	7880	10816	5577
ENSMUSG00000010461.15	Eya4	531	337	190	104	284	102	224	313	84	102	57	64	193	62	58	92	282	32	29	122	36	58	80	80	62	30	558	271	188	124	247	114	228	336	89	123	45	72	164	70	68	84	260	27	31	109	43	52
ENSMUSG00000010476.14	Ebf3	38	204	113	34	81	40	24	268	88	34	76	73	308	44	34	38	318	82	75	10	14	127	103	34	95	16	40	164	112	40	70	45	24	288	93	41	60	83	262	49	40	35	293	68	80	9	17	114
ENSMUSG00000010492.10	Uckl1os	89	49	103	63	70	134	79	141	59	63	186	30	61	42	37	77	208	217	121	95	40	89	30	23	62	108	94	39	102	75	61	149	80	151	62	76	147	34	52	47	43	71	192	181	128	85	48	80
ENSMUSG00000010505.16	Myt1	2	2	2	0	0	0	0	0	0	2	11	0	0	0	0	6	2	0	26	0	0	2	0	0	2	4	2	2	2	0	0	0	0	0	0	2	9	0	0	0	0	5	2	0	28	0	0	2
ENSMUSG00000010517.7	Faf1	3689	6132	3373	3623	3431	2319	1751	4512	2522	2671	6607	2656	2682	6051	1538	5226	2983	3726	3450	4057	4627	4304	4057	3896	6300	2729	3877	4928	3332	4309	2986	2586	1778	4842	2658	3229	5211	3002	2282	6790	1808	4787	2747	3100	3663	3613	5531	3864
ENSMUSG00000010529.6	RP23-41J14.5	108	132	6903	2690	2915	683	6052	1301	18	2	702	8	8	8	38	32	8	489	26	345	0	356	46	0	19	343	114	106	6819	3199	2537	762	6147	1396	19	2	554	9	7	9	45	29	7	407	28	307	0	320
ENSMUSG00000010538.14	Tsacc	51	126	79	66	128	87	143	25	167	50	88	13	89	39	20	67	98	58	62	59	59	68	64	97	48	83	54	101	78	78	111	97	145	27	176	60	69	15	76	44	24	61	90	48	66	53	71	61
ENSMUSG00000010554.14	Mettl16	3838	2056	2560	1838	2226	3689	1940	2848	3256	2119	3322	2297	3678	2615	1846	3904	3318	7173	2184	4423	2812	2169	5399	2199	3689	2162	4034	1652	2529	2186	1937	4113	1970	3056	3431	2561	2620	2597	3129	2934	2170	3576	3055	5968	2319	3939	3361	1947
ENSMUSG00000010592.8	Dazl	0	2	10	0	0	0	2	0	0	0	2	0	2	2	0	0	2	0	0	0	0	0	0	2	4	4	0	2	10	0	0	0	2	0	0	0	2	0	2	2	0	0	2	0	0	0	0	0
ENSMUSG00000010601.14	Apol7a	418	2576	273	790	24	43	128	72	10	1545	12	123	6	847	4	159	14	90	8	1280	904	44	4	268	196	22	439	2070	270	939	21	48	130	77	11	1868	9	139	5	950	5	146	13	75	8	1140	1081	40
ENSMUSG00000010607.8	Pigyl	1089	2170	1978	1060	1714	2268	1068	432	861	1034	1742	1062	1585	322	798	1577	1576	1600	960	1508	802	1372	1545	2886	1166	1972	1145	1744	1954	1261	1491	2529	1085	464	907	1250	1374	1200	1348	361	938	1445	1451	1331	1019	1343	959	1232
ENSMUSG00000010608.15	Rbm25	6626	6367	7809	5784	7954	6896	7497	6218	9728	7617	17409	9579	8527	10405	5995	7142	7019	13743	8633	6996	3804	12555	10656	7502	7300	7787	6964	5117	7714	6878	6921	7689	7615	6672	10251	9207	13731	10828	7254	11675	7048	6542	6463	11435	9167	6231	4547	11272
ENSMUSG00000010609.15	Psen2	2649	2456	3662	2175	2634	2550	3207	1443	1286	1318	1827	969	1647	662	646	2188	1896	956	1402	1336	1132	1781	1655	1219	1712	996	2784	1974	3617	2587	2292	2843	3257	1548	1355	1593	1441	1095	1401	743	759	2004	1746	795	1489	1190	1353	1599
ENSMUSG00000010651.4	Acaa1b	16	22	31	15	62	145	190	85	45	30	18	443	48	6	11	33	47	88	116	19	364	67	17	22	65	20	17	18	31	18	54	162	193	91	47	36	14	501	41	7	13	30	43	73	123	17	435	60
ENSMUSG00000010660.3	Plcd1	784	763	809	194	770	1721	470	488	725	811	121	468	990	1133	752	160	604	990	1563	52	1340	2134	759	300	2019	368	824	613	799	231	670	1919	477	524	764	980	95	529	842	1271	884	147	556	824	1660	46	1602	1916
ENSMUSG00000010663.4	Fads1	17000	11767	5661	11525	9123	4922	11269	5002	2832	2535	1306	866	9778	8036	4297	13994	3907	13055	3423	3967	1175	2220	3777	5782	7892	5671	17868	9456	5592	13706	7939	5488	11446	5368	2984	3064	1030	979	8319	9017	5052	12819	3597	10863	3635	3533	1405	1993
ENSMUSG00000010721.15	Lmbr1	862	2247	867	757	844	832	478	821	1508	554	1022	1803	1778	960	986	1887	1502	879	1600	1268	1002	1034	1301	842	840	1378	906	1806	856	900	734	928	485	881	1589	670	806	2038	1513	1077	1159	1729	1383	731	1699	1129	1198	928
ENSMUSG00000010751.15	Tnfrsf22	597	1016	473	344	290	2115	156	407	451	2221	7046	491	234	1132	654	176	873	248	244	122	786	434	291	516	450	204	627	817	467	409	252	2358	158	437	475	2685	5557	555	199	1270	769	161	804	206	259	109	940	390
ENSMUSG00000010755.17	Cars	5185	5019	4063	3391	3247	5790	4326	2388	3348	8908	16775	1916	1596	4551	1992	2643	2950	3533	1844	2659	4185	2443	2063	5655	2257	2782	5450	4033	4013	4033	2825	6455	4394	2563	3528	10768	13231	2166	1358	5106	2342	2421	2716	2940	1958	2368	5003	2193
ENSMUSG00000010760.5	Phlda2	18	348	72	35	46	20	24	672	693	288	1782	30	32	2130	106	494	74	66	370	992	456	1060	39	440	522	689	19	280	71	42	40	22	24	721	730	348	1406	34	27	2390	125	453	68	55	393	884	545	952
ENSMUSG00000010796.11	Asz1	0	0	0	0	0	0	0	2	0	0	2	0	0	0	3	0	0	0	0	0	0	0	0	0	0	0	0	0	0	0	0	0	0	2	0	0	2	0	0	0	4	0	0	0	0	0	0	0
ENSMUSG00000010797.6	Wnt2	14	100	56	20	20	52	54	188	108	16	8	20	96	14	48	56	60	52	12	6	0	68	12	16	32	4	15	80	55	24	17	58	55	202	114	19	6	23	82	16	56	51	55	43	13	5	0	61
ENSMUSG00000010803.13	Gabra1	0	0	0	2	0	1	0	0	0	0	3	0	0	0	0	0	0	2	0	0	0	0	0	0	0	0	0	0	0	2	0	1	0	0	0	0	2	0	0	0	0	0	0	2	0	0	0	0
ENSMUSG00000010825.17	Grid2ip	0	0	6	0	1	0	14	0	2	0	0	0	1	0	4	4	0	4	6	6	2	0	0	4	10	4	0	0	6	0	1	0	14	0	2	0	0	0	1	0	5	4	0	3	6	5	2	0
ENSMUSG00000010830.8	Kdelr3	3014	1636	316	198	351	233	296	1150	601	723	340	734	1166	420	1195	490	1077	976	1036	1020	386	541	641	1747	1745	576	3168	1315	312	235	305	260	301	1234	633	874	268	830	992	471	1405	449	992	812	1100	908	461	486
ENSMUSG00000010841.13	RP23-398F7.4	0	0	0	0	0	0	0	0	0	0	0	0	0	0	0	0	0	2	0	0	0	0	2	0	0	0	0	0	0	0	0	0	0	0	0	0	0	0	0	0	0	0	0	2	0	0	0	0
ENSMUSG00000010911.12	Apip	2141	1390	2051	824	1377	1165	1189	992	526	581	2010	1253	1215	919	724	1515	1063	3546	956	998	520	1447	973	874	1199	832	2250	1117	2026	980	1198	1299	1208	1064	554	702	1585	1416	1034	1031	851	1388	979	2950	1015	889	622	1299
ENSMUSG00000010914.10	Pdhx	3460	2084	3140	2056	2616	1937	2918	1456	1201	858	2181	2757	2254	1646	1618	1865	2406	5348	1297	1397	1394	2334	1766	1696	2375	1303	3637	1675	3102	2445	2276	2160	2964	1562	1266	1037	1720	3117	1918	1847	1902	1708	2215	4450	1377	1244	1666	2095
ENSMUSG00000010936.11	Vac14	5512	4059	3198	3788	3311	2670	3093	3419	2198	2563	3095	5007	2486	1781	2116	2259	3358	2550	2101	1980	2719	1967	4246	2411	1939	1907	5793	3262	3159	4505	2881	2977	3142	3669	2316	3098	2441	5660	2115	1998	2488	2069	3092	2122	2231	1763	3250	1766
ENSMUSG00000011008.13	Mcoln2	474	446	153	52	106	209	197	244	388	104	95	91	175	22	92	279	211	74	34	153	14	88	56	82	101	72	498	358	151	62	92	233	200	262	409	126	75	103	149	25	108	256	194	62	36	136	17	79
ENSMUSG00000011034.6	Slc5a1	32	462	30	1981	74	102	118	74	14	354	110	4258	54	3	20	16	88	308	340	258	58	38	0	82	78	80	34	371	30	2356	64	114	120	79	15	428	87	4813	46	3	24	15	81	256	361	230	69	34
ENSMUSG00000011052.6	RP23-170E7.2	2	1	11	2	2	3	0	1	0	0	4	4	2	5	0	1	4	5	1	7	0	2	0	1	0	0	2	1	11	2	2	3	0	1	0	0	3	5	2	6	0	1	4	4	1	6	0	2
ENSMUSG00000011096.17	Akt1s1	4400	4648	3799	3439	4385	2333	6976	9104	5216	3457	19749	6499	4152	3301	6176	6473	5113	11127	5194	6742	3949	5672	4512	6791	4596	10082	4625	3735	3753	4090	3816	2601	7085	9769	5497	4179	15577	7346	3532	3704	7260	5929	4708	9258	5515	6005	4721	5092
ENSMUSG00000011114.18	Tbrg1	5912	12456	7094	4669	7320	3841	4640	5080	2684	5356	8626	3390	6377	4109	6766	5232	4147	7181	3266	6798	4911	7378	7125	10420	5039	6547	6214	10010	7007	5552	6370	4282	4713	5451	2828	6474	6804	3832	5425	4611	7954	4793	3818	5975	3468	6055	5871	6624
ENSMUSG00000011118.4	Panx3	2	28	0	2	12	0	0	0	0	66	0	0	0	0	20	194	2	8	0	2	0	4	39	16	0	2	2	23	0	2	10	0	0	0	0	80	0	0	0	0	24	178	2	7	0	2	0	4
ENSMUSG00000011148.14	Adssl1	1125	1173	729	568	1137	1151	1599	1498	693	967	2367	4079	1230	3549	762	548	2057	1557	3593	1414	458	281	1067	566	592	701	1182	943	720	675	989	1283	1624	1607	730	1169	1867	4611	1046	3982	896	502	1894	1296	3815	1259	547	252
ENSMUSG00000011154.17	Cfap161	0	8	6	0	14	12	4	8	2	0	14	0	2	2	0	0	0	8	4	4	0	6	0	0	0	12	0	6	6	0	12	13	4	9	2	0	11	0	2	2	0	0	0	7	4	4	0	5
ENSMUSG00000011158.8	Brf1	1897	2779	2163	1965	2270	1962	2767	1839	2208	3430	5146	4847	2625	2311	3458	2152	2061	5093	2684	3599	1163	1922	3785	2908	1882	2270	1994	2233	2137	2337	1975	2188	2810	1973	2327	4146	4059	5479	2233	2593	4065	1971	1898	4238	2850	3205	1390	1726
ENSMUSG00000011171.11	Vipr2	20	8	74	14	16	28	9	32	24	2	2	18	49	0	24	6	122	64	34	68	0	0	32	4	30	11	21	6	73	17	14	31	9	34	25	2	2	20	42	0	28	5	112	53	36	61	0	0
ENSMUSG00000011179.8	Odc1	6189	9722	7000	6192	6624	11262	11958	18289	14320	8147	30236	35818	8105	18456	14677	8258	8993	50100	10755	5302	11420	10887	8565	6381	4872	7612	6505	7813	6915	7364	5764	12556	12146	19626	15090	9848	23848	40489	6895	20709	17254	7564	8281	41686	11420	4722	13651	9774
ENSMUSG00000011254.16	Thg1l	900	754	1012	343	1149	786	625	625	867	454	522	419	450	548	487	1005	1018	1270	444	636	352	769	914	798	462	659	946	606	1000	408	1000	876	635	671	914	549	412	474	383	615	573	921	937	1057	471	566	421	690
ENSMUSG00000011256.16	Adam19	4033	4568	2639	948	1581	1031	1156	2172	1703	1992	1524	804	4335	987	1908	2056	1464	3752	751	728	180	1623	1181	434	608	436	4239	3671	2607	1127	1376	1149	1174	2331	1795	2408	1202	909	3688	1107	2243	1883	1348	3122	797	648	215	1457
ENSMUSG00000011257.19	Pabpc4	10941	8409	4552	5791	7155	6188	7971	8459	8813	6045	19605	4564	8429	8222	4529	10510	7431	6439	3903	8828	9283	10781	9396	8118	13501	6746	11500	6758	4496	6887	6226	6899	8096	9077	9287	7307	15463	5159	7171	9226	5324	9627	6842	5358	4144	7863	11097	9679
ENSMUSG00000011263.16	Exoc3l2	248	352	186	142	311	112	172	498	276	210	466	405	587	152	314	218	502	300	172	155	36	470	192	189	324	150	261	283	184	169	271	125	175	534	291	254	368	458	499	171	369	200	462	250	183	138	43	422
ENSMUSG00000011267.8	Zfp296	132	306	811	341	130	258	751	329	107	98	156	28	62	80	58	138	82	208	137	199	157	320	103	38	165	210	139	246	801	406	113	288	763	353	113	118	123	32	53	90	68	126	76	173	145	177	188	287
ENSMUSG00000011305.11	Plin5	32	50	52	40	21	4	103	73	8	4	2	8	108	2	16	233	62	22	30	123	16	14	109	50	40	6	34	40	51	48	18	4	105	78	8	5	2	9	92	2	19	213	57	18	32	110	19	13
ENSMUSG00000011306.7	Sugp1	2365	3300	3228	2429	2858	2621	2575	2483	2020	2161	2352	2317	3755	1829	2594	2387	2566	3935	2410	2915	2230	3451	4153	3083	3840	3012	2486	2652	3189	2889	2487	2922	2615	2664	2129	2612	1855	2619	3195	2052	3049	2187	2363	3274	2559	2596	2666	3098
ENSMUSG00000011349.5	Dmrtc2	0	0	2	0	36	0	0	0	0	0	0	4	0	0	0	0	0	45	8	0	0	0	0	0	0	0	0	0	2	0	31	0	0	0	0	0	0	5	0	0	0	0	0	37	8	0	0	0
ENSMUSG00000011350.15	AC161441.7	0	0	4	0	0	0	0	0	0	0	0	0	0	0	0	0	2	0	0	0	0	0	0	0	0	0	0	0	4	0	0	0	0	0	0	0	0	0	0	0	0	0	2	0	0	0	0	0
ENSMUSG00000011382.8	Dhdh	358	221	520	77	266	376	276	424	170	166	176	18	196	98	100	138	196	318	59	132	26	113	110	30	104	51	376	178	514	92	231	419	280	455	179	201	139	20	167	110	118	126	180	265	63	118	31	101
ENSMUSG00000011427.16	Zfp790	748	767	992	680	672	1122	851	891	605	752	1115	640	758	902	1095	1033	792	1037	612	1058	652	1138	1044	892	669	937	786	616	980	809	585	1251	864	956	638	909	879	723	645	1012	1287	946	729	863	650	942	779	1022
ENSMUSG00000011463.5	Cpb1	0	0	0	0	0	0	0	0	0	0	0	0	0	0	0	0	0	0	0	0	0	0	0	0	0	0	0	0	0	0	0	0	0	0	0	0	0	0	0	0	0	0	0	0	0	0	0	0
ENSMUSG00000011486.14	Slc25a41	0	6	2	4	2	0	2	0	0	6	2	0	0	0	0	18	1	4	10	13	0	0	10	0	0	0	0	5	2	5	2	0	2	0	0	7	2	0	0	0	0	16	1	3	11	12	0	0
ENSMUSG00000011589.8	Fsd1	20	17	4	0	0	2	0	155	2	8	20	0	50	9	54	54	12	20	16	4	0	104	40	8	2	22	21	14	4	0	0	2	0	166	2	10	16	0	43	10	63	49	11	17	17	4	0	93
ENSMUSG00000011632.7	Pinlyp	0	0	4	12	22	0	4	4	0	10	2	4	14	0	28	72	2	8	18	40	0	12	374	94	2	33	0	0	4	14	19	0	4	4	0	12	2	5	12	0	33	66	2	7	19	36	0	11
ENSMUSG00000011658.15	Fuz	826	831	1710	768	944	1084	1475	1597	2148	776	2340	144	1098	679	1125	2192	394	1714	1015	1265	1011	860	1049	847	1082	1518	868	668	1689	913	821	1209	1498	1714	2264	938	1846	163	934	762	1323	2008	363	1426	1078	1127	1209	772
ENSMUSG00000011751.16	Sptbn4	24	28	107	8	91	21	169	118	27	30	59	16	112	44	48	53	10	83	25	85	22	237	74	11	128	197	25	23	106	10	79	23	172	127	28	36	47	18	95	49	56	49	9	69	27	76	26	213
ENSMUSG00000011752.6	Pgam1	10271	4486	3798	5150	6552	8039	3533	5733	10272	6429	7360	8627	4503	13059	5509	9012	16856	8392	7420	11615	7772	9034	9832	10579	10558	11058	10795	3605	3752	6124	5701	8963	3588	6152	10825	7771	5805	9752	3831	14653	6476	8255	15521	6983	7879	10345	9291	8111
ENSMUSG00000011831.16	Evi5	1777	3350	3164	2710	3470	2797	1495	2422	3268	3087	3672	3966	3751	3512	2946	3767	4195	4346	2810	2696	2048	4816	7448	2000	4767	3888	1868	2692	3125	3223	3019	3118	1518	2599	3444	3731	2896	4483	3191	3941	3463	3451	3863	3616	2984	2401	2448	4324
ENSMUSG00000011832.15	Evi5l	1200	1993	2826	2414	2356	1226	2259	1254	2030	4242	1738	2118	2762	2254	1358	3193	2494	2331	2187	1420	1274	2181	2793	1726	1353	2273	1261	1602	2792	2871	2050	1367	2294	1346	2139	5128	1371	2394	2350	2529	1596	2925	2296	1940	2322	1265	1523	1958
ENSMUSG00000011837.4	Snapc2	1044	2460	2184	2060	2165	1683	1875	1320	1778	4121	2062	2122	1819	3293	1314	2610	2165	2648	2545	1925	2090	1640	2619	1446	1472	1397	1097	1977	2157	2450	1884	1876	1904	1416	1874	4981	1626	2399	1548	3695	1545	2391	1993	2203	2702	1714	2498	1472
ENSMUSG00000011877.13	Git1	5720	5728	7182	6280	6143	7755	4985	7648	6817	5614	8271	7112	13265	5383	4849	5893	7726	6466	4347	8727	7727	11235	11810	3881	7044	4883	6012	4603	7094	7468	5345	8646	5063	8207	7184	6786	6524	8039	11285	6040	5700	5398	7114	5380	4616	7773	9237	10087
ENSMUSG00000011884.13	Gltp	5722	5758	8509	4597	7201	5263	6596	4458	5321	3810	3766	6910	4870	8276	8765	4862	8338	5746	4573	3544	5700	4231	5280	5624	4150	4688	6014	4627	8405	5467	6266	5868	6699	4784	5607	4605	2970	7811	4143	9286	10304	4454	7677	4781	4856	3156	6814	3799
ENSMUSG00000011958.17	Bnip2	10312	7838	4054	5448	4719	5734	4604	4828	3679	4818	5159	2400	3848	6616	5658	4435	4118	3619	4028	4387	5003	7875	6355	6563	7921	9315	10839	6299	4005	6479	4106	6393	4676	5181	3877	5824	4069	2713	3274	7424	6651	4063	3792	3011	4277	3907	5981	7070
ENSMUSG00000011960.12	Ccnt1	3458	3950	3968	2308	5065	2789	6169	3507	2801	3110	2723	4274	5336	5389	4040	5481	5670	7797	4722	4768	3148	4472	7255	4924	6532	2973	3635	3174	3920	2745	4407	3110	6266	3763	2952	3759	2148	4831	4540	6047	4749	5021	5221	6488	5014	4247	3763	4015
ENSMUSG00000012017.3	Scarf2	1818	2344	810	327	594	352	1041	3595	870	1068	664	346	3199	427	1967	2194	1149	1721	468	373	565	7832	1247	193	4427	1908	1911	1884	800	389	517	392	1057	3858	917	1291	524	391	2722	479	2312	2010	1058	1432	497	332	675	7032
ENSMUSG00000012042.8	RP24-553B2.4	0	0	0	8	0	0	10	0	0	0	0	0	0	0	0	0	0	0	6	8	0	0	0	0	0	0	0	0	0	10	0	0	10	0	0	0	0	0	0	0	0	0	0	0	6	7	0	0
ENSMUSG00000012076.8	Brms1l	1162	1240	1181	1009	1350	1056	996	1353	869	1119	2095	2449	1498	1730	844	1251	1134	2271	1583	1291	1146	1268	1466	1493	1014	1093	1221	997	1167	1200	1175	1177	1012	1452	916	1353	1652	2768	1274	1941	992	1146	1044	1890	1681	1150	1370	1138
ENSMUSG00000012114.16	Med15	7068	5462	4628	3457	5217	5898	5092	3762	3117	4329	6778	3335	3533	5452	2222	6633	4834	5579	2583	5546	3422	4762	3970	2879	3501	5606	7429	4389	4572	4111	4540	6576	5172	4037	3285	5233	5346	3770	3006	6117	2612	6076	4451	4642	2743	4940	4091	4275
ENSMUSG00000012117.13	Dhdds	5021	4203	3180	2530	5036	1578	2663	2721	2109	1781	3687	3034	2798	2022	1789	2691	3610	3569	2382	4795	2488	3387	3128	2851	2152	2614	5277	3378	3141	3009	4382	1759	2705	2920	2222	2153	2908	3430	2380	2269	2103	2465	3324	2970	2529	4271	2974	3041
ENSMUSG00000012123.17	Crybg2	1164	1007	3416	3087	3215	616	913	996	152	344	415	254	374	846	240	1436	624	1865	924	1844	572	802	980	1096	1313	637	1223	809	3374	3671	2798	687	927	1069	160	416	327	287	318	949	282	1315	575	1552	981	1642	684	720
ENSMUSG00000012126.16	Ubxn11	640	505	951	564	1166	726	604	910	864	1174	1457	133	342	209	211	463	413	556	496	576	510	1037	265	119	229	413	673	406	939	671	1015	809	613	977	910	1419	1149	150	291	235	248	424	380	463	527	513	610	931
ENSMUSG00000012187.13	Mogat1	14	10	6	0	16	8	78	126	118	66	466	0	136	318	22	88	112	703	275	38	1742	291	134	456	1643	90	15	8	6	0	14	9	79	135	124	80	368	0	116	357	26	81	103	585	292	34	2082	261
ENSMUSG00000012211.13	Tex22	0	0	0	0	0	0	2	4	2	0	10	0	0	0	0	0	0	2	0	0	0	1	0	2	0	4	0	0	0	0	0	0	2	4	2	0	8	0	0	0	0	0	0	2	0	0	0	1
ENSMUSG00000012282.2	Wnt8a	4	16	19	22	63	12	12	0	22	0	0	0	2	0	0	0	2	0	16	4	50	0	1	4	18	4	4	13	19	26	55	13	12	0	23	0	0	0	2	0	0	0	2	0	17	4	60	0
ENSMUSG00000012296.16	Tjap1	3402	3129	2959	2930	4956	2375	2991	2397	2457	3040	4055	2221	4207	3601	2433	3438	1844	2749	2795	4777	3006	1953	5760	2350	2953	3850	3576	2515	2923	3484	4313	2648	3038	2572	2589	3675	3198	2511	3579	4041	2860	3149	1698	2287	2968	4255	3593	1753
ENSMUSG00000012350.15	Ehf	9617	23725	23985	58945	22084	18209	27664	5801	7289	21494	7509	12672	25792	12412	7505	38960	14779	8283	3280	47895	7980	9672	7110	24076	2762	10745	10108	19066	23693	70098	19217	20302	28098	6225	7681	25981	5923	14324	21943	13927	8823	35688	13608	6892	3483	42657	9539	8684
ENSMUSG00000012396.12	Nanog	14	69	4	6	14	0	24	12	182	8	44	6	70	32	12	42	22	345	53	22	0	95	75	29	89	45	15	55	4	7	12	0	24	13	192	10	35	7	60	36	14	38	20	287	56	20	0	85
ENSMUSG00000012405.16	Rpl15	10018	36588	18351	16232	17963	14490	18563	23425	20333	23109	26010	26054	37545	31137	21884	23434	39577	32041	27617	32621	12933	23100	48772	46340	27339	26252	10530	29404	18127	19303	15631	16155	18854	25137	21427	27933	20515	29451	31941	34937	25727	21466	36441	26660	29325	29054	15460	20739
ENSMUSG00000012422.14	Tmem167	6731	4684	3140	2705	4801	4208	5369	3331	3500	3783	6164	5110	3360	3655	2630	3460	3436	7101	4001	4789	5503	5521	3422	8315	2913	3091	7075	3764	3102	3217	4178	4692	5453	3574	3688	4573	4862	5776	2859	4101	3092	3169	3164	5908	4248	4265	6578	4957
ENSMUSG00000012428.9	Steap4	3388	5356	1612	1964	2366	754	618	3966	1490	3916	513	364	2941	1076	2786	1778	1097	1194	1714	742	4262	3357	2129	9351	4812	6650	3561	4304	1592	2336	2059	841	628	4256	1570	4733	405	411	2502	1207	3275	1629	1010	993	1820	661	5095	3014
ENSMUSG00000012429.9	Mplkip	1403	1297	1209	1206	2040	1251	1607	999	1078	605	1513	1613	1946	1208	1247	790	1724	1987	2144	1829	805	1100	2200	1074	1144	1580	1475	1042	1194	1434	1775	1395	1632	1072	1136	731	1193	1823	1656	1355	1466	724	1587	1653	2277	1629	962	988
ENSMUSG00000012443.3	Kif11	6489	3116	3589	5049	12390	7681	7130	5145	7224	2698	4492	5380	5587	7355	8407	7071	15543	8566	4961	12281	7050	8315	9895	9836	8090	12755	6820	2504	3545	6004	10781	8564	7242	5521	7613	3261	3543	6082	4753	8253	9883	6477	14312	7127	5268	10938	8427	7465
ENSMUSG00000012483.4	Rpa3	1392	5008	1276	1578	2855	3447	3171	1976	2647	1178	2253	1889	2069	2344	3321	1782	3680	5049	2687	2544	1717	1854	2101	2522	2988	2358	1463	4025	1260	1877	2484	3843	3221	2120	2789	1424	1777	2135	1760	2630	3904	1632	3388	4201	2853	2266	2052	1665
ENSMUSG00000012519.14	Mlkl	2053	1975	1308	664	1092	1156	1104	3531	983	804	1529	2224	875	2380	1842	817	1532	2729	1472	1485	1896	2300	2066	1800	1129	873	2158	1587	1292	790	950	1289	1121	3789	1036	972	1206	2514	744	2670	2165	748	1411	2271	1563	1323	2266	2065
ENSMUSG00000012520.10	Phox2b	0	0	0	2	0	0	0	0	0	0	2	0	8	0	0	0	0	0	4	0	0	0	0	0	0	0	0	0	0	2	0	0	0	0	0	0	2	0	7	0	0	0	0	0	4	0	0	0
ENSMUSG00000012535.14	Tnpo3	7355	10577	3628	5221	8502	6223	7324	7185	9573	6419	15878	7881	9048	12248	9750	7887	9915	12501	4567	7910	7242	7490	12874	8762	12225	9095	7731	8500	3584	6209	7398	6938	7439	7710	10088	7759	12524	8909	7698	13743	11462	7225	9129	10402	4849	7045	8657	6725
ENSMUSG00000012609.19	Ttll5	1974	3031	778	1040	1135	1269	2171	1256	1634	2117	2456	1375	1428	3768	978	1660	1329	3343	1406	2466	1409	1976	1559	2263	1569	1001	2075	2436	769	1237	988	1415	2205	1348	1722	2559	1937	1554	1215	4228	1150	1521	1224	2782	1493	2196	1684	1774
ENSMUSG00000012640.16	Zfp715	942	1125	1437	731	896	1345	993	1436	864	1311	1124	702	1319	863	1240	1238	923	910	621	1340	788	755	1357	997	898	1590	990	904	1419	869	780	1500	1009	1541	910	1585	887	794	1122	968	1458	1134	850	757	659	1193	942	678
ENSMUSG00000012705.16	Retn	3	555	52	42	42	316	153	2797	14	0	18	7	64	8	60	4	0	0	11	0	0	252	10	10	142	30	3	446	51	50	37	352	155	3001	15	0	14	8	54	9	71	4	0	0	12	0	0	226
ENSMUSG00000012777.14	Acpt	23	6	32	19	33	26	37	32	51	30	57	3	10	16	15	23	8	124	18	22	0	20	14	35	25	61	24	5	32	23	29	29	38	34	54	36	45	3	9	18	18	21	7	103	19	20	0	18
ENSMUSG00000012819.15	Cdh23	64	369	53	38	57	15	37	128	54	65	325	143	117	22	314	31	57	505	417	989	281	283	401	148	255	424	67	297	52	45	50	17	38	137	57	79	256	162	100	25	369	28	52	420	443	881	336	254
ENSMUSG00000012848.15	Rps5	22471	61360	41587	40479	41872	45631	55687	65527	44224	32000	64537	24289	37304	48367	48209	48941	33431	58198	35391	52596	29194	51869	50058	49467	32057	65742	23618	49312	41080	48138	36436	50876	56560	70316	46603	38680	50903	27456	31736	54271	56674	44831	30782	48424	37580	46844	34898	46568
ENSMUSG00000012889.8	Podnl1	863	376	364	28	80	77	118	138	92	191	102	24	342	72	213	154	190	426	96	37	40	98	71	28	40	8	907	302	360	33	70	86	120	148	97	231	80	27	291	81	250	141	175	354	102	33	48	88
ENSMUSG00000013033.16	Adgrl1	1546	863	1275	1905	242	1444	736	2472	906	3178	336	1006	2205	2054	4159	6234	5133	6435	1895	1774	128	7203	8169	2190	5387	4386	1625	694	1259	2265	211	1610	748	2653	955	3841	265	1137	1876	2305	4889	5710	4726	5354	2012	1580	153	6467
ENSMUSG00000013076.17	Amotl1	11321	16181	10124	8507	13584	9170	11410	8291	6655	10874	43737	17059	23387	11177	11558	15167	20557	16197	13925	16001	9338	19559	14666	16748	17492	21337	11899	13004	10001	10117	11820	10224	11589	8897	7013	13144	34497	19283	19896	12541	13587	13893	18928	13477	14786	14251	11163	17560
ENSMUSG00000013083.8	RP23-72M20.9	0	0	6	0	0	4	0	0	0	0	0	0	0	0	0	0	0	0	0	0	0	0	0	0	0	0	0	0	6	0	0	4	0	0	0	0	0	0	0	0	0	0	0	0	0	0	0	0
ENSMUSG00000013089.15	Etv5	5385	3706	1737	1235	4387	2309	2448	15202	26505	2313	9130	13812	19898	7517	12578	25431	25454	33644	19207	26918	7772	48414	15665	10326	13987	14575	5660	2978	1716	1469	3817	2574	2486	16313	27931	2796	7201	15613	16928	8435	14787	23295	23437	27994	20395	23974	9291	43466
ENSMUSG00000013091.5	Tmem190	0	4	17	6	5	6	37	2	9	2	22	0	5	2	12	4	11	0	0	10	0	12	2	0	4	10	0	3	17	7	4	7	38	2	9	2	17	0	4	2	14	4	10	0	0	9	0	11
ENSMUSG00000013150.15	Gfod2	867	2756	880	2002	1360	1206	1068	2121	1246	1573	1657	3416	1573	1079	2004	1066	2214	2906	2331	1788	1396	3252	2671	1622	1348	1427	911	2215	869	2381	1183	1345	1085	2276	1313	1901	1307	3861	1338	1211	2356	976	2039	2418	2475	1592	1669	2920
ENSMUSG00000013155.10	Enkd1	488	1100	566	898	1032	804	586	1430	1006	1188	1185	582	645	762	814	830	820	1138	1056	1426	1094	2120	1547	953	720	958	513	884	559	1068	898	896	595	1535	1060	1436	935	658	549	855	957	760	755	947	1121	1270	1308	1903
ENSMUSG00000013158.6	RP23-111C21.6	19	10	30	22	30	29	14	48	42	28	25	2	15	15	35	28	16	72	24	65	34	35	20	24	36	17	20	8	30	26	26	32	14	52	44	34	20	2	13	17	41	26	15	60	25	58	41	31
ENSMUSG00000013160.7	Atp6v0d1	5864	9408	6268	5367	4554	4768	6015	4207	4022	4016	5831	7252	4620	3035	4312	3875	4520	3687	5436	5249	3298	5165	11578	8288	3510	4240	6163	7561	6192	6382	3963	5316	6109	4514	4238	4854	4599	8198	3930	3405	5069	3550	4162	3068	5772	4675	3942	4637
ENSMUSG00000013236.17	Ptprs	11354	9300	9359	2842	17972	21707	14556	13625	3461	25136	16599	842	23892	21041	15114	16527	12641	10956	10167	27122	9859	12074	28489	4291	19664	15815	11934	7474	9245	3380	15639	24202	14784	14621	3647	30383	13092	952	20326	23609	17768	15139	11640	9116	10796	24156	11785	10840
ENSMUSG00000013275.9	Slc41a1	7912	9327	8209	8140	6601	4819	7647	3339	3814	4368	3698	3942	8014	6591	6681	7533	7711	4284	6248	11281	4592	11370	12709	16083	9372	7228	8316	7496	8109	9680	5744	5373	7767	3583	4019	5280	2917	4456	6818	7395	7854	6900	7100	3565	6634	10047	5489	10208
ENSMUSG00000013338.16	Fer1l4	18	688	10	100	70	168	85	98	49	377	5	2	24	10	20	88	4	172	33	168	1601	24	32	280	52	24	19	553	10	119	61	187	86	105	52	456	4	2	20	11	24	81	4	143	35	150	1914	22
ENSMUSG00000013353.10	RP23-74K24.1	4	2	2	0	2	0	0	0	6	5	56	0	0	12	0	0	0	0	2	8	0	0	2	6	0	0	4	2	2	0	2	0	0	0	6	6	44	0	0	13	0	0	0	0	2	7	0	0
ENSMUSG00000013367.5	Iglon5	220	83	66	8	18	24	94	178	40	60	22	4	54	34	60	171	89	26	14	6	8	30	30	24	20	28	231	67	65	10	16	27	95	191	42	73	17	5	46	38	71	157	82	22	15	5	10	27
ENSMUSG00000013415.9	Igf2bp1	0	4	0	0	0	12	0	470	8	32	26	0	23	39	4	2	0	5729	61	0	3	2452	11	2	0	16	0	3	0	0	0	13	0	504	8	39	21	0	20	44	5	2	0	4767	65	0	4	2201
ENSMUSG00000013418.8	B4galnt2	8	12	92	8	26	17	25	8	7	6	6	0	14	3	12	11	8	24	24	2	0	46	2	12	6	0	8	10	91	10	23	19	25	9	7	7	5	0	12	3	14	10	7	20	25	2	0	41
ENSMUSG00000013419.7	Zfp651	1235	966	2617	3744	823	2260	3338	1484	1759	1344	1917	3371	2479	1369	3723	3545	2427	3284	1430	1554	204	2620	6380	3051	2699	2267	1298	776	2585	4452	716	2520	3390	1592	1854	1625	1512	3811	2109	1536	4377	3247	2235	2732	1518	1384	244	2352
ENSMUSG00000013465.19	Nelfb	3591	6871	8137	7016	4375	6687	5883	7248	3949	4054	10471	7876	7906	5355	6329	7080	9544	13117	7843	8578	3933	7131	11531	7919	6691	7919	3774	5522	8038	8344	3807	7456	5975	7778	4161	4900	8259	8903	6726	6009	7440	6485	8788	10914	8328	7640	4701	6402
ENSMUSG00000013483.14	Card14	546	125	1287	211	6912	194	9264	38	145	280	620	146	320	287	52	308	156	329	149	963	129	205	87	82	120	31	574	100	1271	251	6015	216	9409	41	153	338	489	165	272	322	61	282	144	274	158	858	154	184
ENSMUSG00000013495.15	Tmem175	843	1424	979	620	1106	715	635	676	1721	803	1187	1295	1400	631	553	2054	1750	1372	1296	751	552	727	2193	892	1157	1228	886	1144	967	737	962	797	645	725	1814	971	936	1464	1191	708	650	1881	1611	1142	1376	669	660	653
ENSMUSG00000013523.13	Bcas1	220	52	2138	429	321	670	240	639	32	46	80	1342	28	36	489	26	48	527	29	222	32	1184	276	8	16	6	231	42	2112	510	279	747	244	686	34	56	63	1517	24	40	575	24	44	438	31	198	38	1063
ENSMUSG00000013539.13	Tango2	1429	848	3278	967	1013	771	2124	666	721	706	1532	785	561	779	337	1058	883	1096	510	695	716	586	517	524	546	489	1502	681	3238	1150	881	860	2157	715	760	853	1208	887	477	874	396	969	813	912	542	619	856	526
ENSMUSG00000013562.12	RP23-106N22.1	0	2	2	0	0	0	0	0	0	1	10	0	0	0	0	0	2	1	0	0	0	0	0	0	0	0	0	2	2	0	0	0	0	0	0	1	8	0	0	0	0	0	2	1	0	0	0	0
ENSMUSG00000013584.5	Aldh1a2	100	1520	316	54	316	232	72	378	751	469	164	30	999	76	1060	168	143	324	100	80	0	574	256	96	130	18	105	1222	312	64	275	259	73	406	791	567	129	34	850	85	1246	154	132	270	106	71	0	515
ENSMUSG00000013593.12	Ndufs2	13916	15792	14038	9986	15480	13179	11858	13461	14684	10450	23228	12017	14450	14927	6429	20001	20044	20825	18768	14737	14311	18110	18943	14589	21817	14863	14627	12691	13867	11875	13470	14694	12044	14445	15474	12631	18321	13584	12293	16749	7558	18321	18456	17328	19929	13125	17107	16259
ENSMUSG00000013611.14	Snx31	0	6	0	6	0	1	13	0	0	2	0	0	0	0	0	6	2	8	4	0	0	0	6	18	2	0	0	5	0	7	0	1	13	0	0	2	0	0	0	0	0	5	2	7	4	0	0	0
ENSMUSG00000013622.15	Atraid	2982	5886	2650	2594	2577	2413	1360	1515	2826	1601	2497	3394	3742	1570	1740	3862	3507	1705	2869	1541	1574	1779	2394	2275	1726	2841	3134	4730	2618	3085	2242	2690	1381	1626	2978	1935	1969	3837	3184	1762	2046	3538	3229	1419	3046	1372	1882	1597
ENSMUSG00000013629.16	Cad	6237	9318	4499	3632	6040	2875	2857	7402	9471	2580	12459	6817	14779	5903	4488	5165	10979	5343	5388	5963	3096	10411	8606	4950	7915	6122	6555	7488	4444	4319	5256	3205	2902	7943	9980	3119	9827	7706	12573	6624	5276	4731	10109	4446	5721	5311	3701	9347
ENSMUSG00000013643.13	Lypd8	0	0	0	2	4	0	0	0	0	0	0	0	0	0	0	0	0	0	0	0	0	0	0	0	0	0	0	0	0	2	3	0	0	0	0	0	0	0	0	0	0	0	0	0	0	0	0	0
ENSMUSG00000013646.17	Sh3bp5l	1630	5625	3566	2611	2418	2645	2325	3758	3755	2774	2887	1844	3258	2172	2518	4156	2016	4159	2657	3099	3032	2266	4372	3533	1860	2369	1713	4520	3523	3105	2104	2949	2361	4033	3957	3353	2277	2084	2772	2437	2960	3807	1856	3461	2821	2760	3624	2034
ENSMUSG00000013653.2	RP23-465K20.5	0	0	6	0	0	0	0	6	0	0	0	48	0	0	0	0	0	0	2	0	0	4	0	0	0	0	0	0	6	0	0	0	0	6	0	0	0	54	0	0	0	0	0	0	2	0	0	4
ENSMUSG00000013662.5	Atad1	3502	4257	6510	2968	6933	5282	4063	3785	7497	4439	11204	6217	5951	4997	4750	8537	8758	7107	5059	7280	3122	7286	6936	7825	6619	8059	3681	3421	6431	3530	6033	5889	4127	4062	7900	5366	8837	7028	5063	5607	5584	7820	8064	5913	5372	6484	3732	6541
ENSMUSG00000013663.7	Pten	5258	5202	6154	1488	8488	5346	5014	4002	4887	3981	12532	3358	5664	5575	6135	6107	8031	6527	3378	5686	2138	5495	8850	8182	4862	6197	5526	4181	6079	1770	7386	5960	5093	4294	5150	4812	9884	3796	4819	6255	7212	5594	7395	5431	3587	5064	2556	4933
ENSMUSG00000013668.9	RP23-20O47.1	0	0	0	0	0	0	0	0	0	0	4	0	0	0	0	0	0	0	2	0	0	0	0	0	0	0	0	0	0	0	0	0	0	0	0	0	3	0	0	0	0	0	0	0	2	0	0	0
ENSMUSG00000013698.12	Pea15a	20111	20669	20011	12541	12820	18206	23949	10499	13955	15346	82530	28948	19941	25073	5388	14703	25090	20677	38286	18331	20690	12354	14033	24788	52393	24087	21138	16610	19767	14914	11156	20299	24325	11266	14706	18549	65095	32723	16965	28133	6334	13468	23102	17205	40654	16326	24733	11091
ENSMUSG00000013701.13	Timm23	2759	4534	3471	3145	4238	2916	2999	3108	2928	1918	3359	4326	3296	2956	3799	2900	4986	6194	4767	4192	2724	4715	2515	4148	2478	3356	2900	3644	3429	3740	3688	3251	3046	3335	3085	2318	2649	4890	2804	3317	4466	2656	4591	5154	5062	3734	3256	4233
ENSMUSG00000013707.3	Tnfaip8l2	2248	2044	1558	776	1559	1255	1054	1123	1037	706	943	329	944	336	524	458	930	395	421	300	420	466	360	323	338	164	2363	1643	1539	923	1357	1399	1071	1205	1093	853	744	372	803	377	616	420	856	329	447	267	502	418
ENSMUSG00000013736.16	Trnt1	1623	3167	1762	1768	2804	2582	2369	3030	4146	1481	4602	2555	2557	3451	2446	3723	2863	5122	2725	2933	1601	3693	4030	3559	3161	1437	1706	2545	1741	2103	2440	2879	2406	3251	4369	1790	3630	2888	2175	3872	2875	3410	2636	4262	2894	2612	1914	3316
ENSMUSG00000013766.11	Ly6g6e	120	226	253	355	200	55	600	17	222	96	9	898	65	16	79	88	36	89	319	177	223	55	96	521	97	34	126	182	250	422	174	61	609	18	234	116	7	1015	55	18	93	81	33	74	339	158	267	49
ENSMUSG00000013787.15	Ehmt2	16879	17760	13879	14364	24877	12211	15627	11077	14001	11359	27320	19821	14863	13258	13868	20169	17901	16489	18106	20909	15154	19757	31688	21053	17065	17184	17741	14273	13710	17082	21647	13614	15872	11887	14754	13730	21548	22406	12645	14876	16303	18475	16483	13720	19226	18623	18115	17738
ENSMUSG00000013822.7	Elof1	3801	5931	3877	3593	6428	4017	4202	2689	3066	3699	7719	2815	5217	2841	2860	4395	6504	4592	3573	5357	3034	3988	4313	6272	4016	5983	3995	4766	3830	4273	5593	4479	4268	2886	3231	4471	6088	3182	4438	3188	3362	4026	5989	3821	3794	4771	3627	3580
ENSMUSG00000013833.15	Med16	1773	2441	2354	1657	1523	851	1892	1502	1484	2004	2382	1350	2201	1227	520	2686	1716	3592	1584	2080	1128	3318	2885	2152	1496	1818	1864	1962	2325	1971	1325	949	1922	1612	1564	2422	1879	1526	1872	1377	611	2460	1580	2989	1682	1853	1348	2979
ENSMUSG00000013846.10	St3gal1	6510	3047	1842	1524	4773	3722	2200	2142	1692	2837	5685	8727	2149	4071	469	1842	4586	4606	3233	1945	3779	1653	3453	6112	2160	2650	6842	2449	1820	1812	4153	4150	2235	2299	1783	3429	4484	9865	1828	4568	551	1687	4223	3832	3433	1732	4517	1484
ENSMUSG00000013858.14	Tmem259	6141	7055	7412	6066	6202	5146	6806	5380	7363	7708	16070	5813	7988	5148	4768	7072	6546	7559	6512	6924	5654	9125	8280	7387	5174	5977	6455	5670	7322	7214	5397	5737	6913	5773	7759	9317	12675	6571	6796	5776	5605	6478	6027	6290	6915	6167	6759	8192
ENSMUSG00000013878.18	Rnf170	651	1566	1104	1083	1111	1626	500	615	1510	1048	490	1270	1885	2182	624	1193	1441	706	1237	758	1121	553	1941	1307	945	1055	684	1259	1091	1288	967	1813	508	660	1591	1267	386	1436	1604	2448	734	1093	1327	587	1314	675	1340	496
ENSMUSG00000013921.15	Clip3	148	431	198	75	168	104	154	362	306	156	238	112	428	118	310	785	398	382	72	58	0	310	380	76	106	546	156	346	196	89	146	116	156	388	322	189	188	127	364	132	364	719	366	318	76	52	0	278
ENSMUSG00000013928.13	Thap8	22	0	17	10	10	33	28	28	6	11	17	14	17	4	3	4	18	28	1	4	20	8	5	5	14	8	23	0	17	12	9	37	28	30	6	13	13	16	14	4	4	4	17	23	1	4	24	7
ENSMUSG00000013936.12	Myl2	8	10	2	1	6	0	40	10	4	6	0	0	2	0	0	6	372	8	6	2	0	0	0	0	0	4	8	8	2	1	5	0	41	11	4	7	0	0	2	0	0	5	343	7	6	2	0	0
ENSMUSG00000013973.12	Dedd	3060	2872	2845	2322	3136	3406	3038	2610	2650	2461	4427	2390	3233	3062	1542	4604	4612	3469	4008	3106	4106	4821	4193	3113	6451	4137	3216	2308	2810	2761	2729	3797	3086	2801	2793	2975	3492	2702	2750	3436	1813	4217	4247	2886	4256	2766	4908	4328
ENSMUSG00000013974.3	Mcemp1	64	291	156	93	160	641	62	101	168	264	210	5	56	179	22	4	24	22	80	18	106	58	34	12	38	8	67	234	154	111	139	715	63	108	177	319	166	6	48	201	26	4	22	18	85	16	127	52
ENSMUSG00000013997.10	Nit1	3236	2626	4625	2385	3181	3453	3422	2063	3450	2656	3546	2075	2711	3370	1306	5803	3911	4255	4249	2705	2423	2669	3082	2866	4221	4099	3401	2110	4569	2836	2768	3850	3476	2214	3636	3210	2797	2346	2306	3781	1535	5316	3601	3540	4512	2409	2896	2396
ENSMUSG00000014030.15	Pax5	8	381	118	0	24	180	82	341	181	0	26	0	40	0	0	0	0	6	2	2	11	2	9	0	0	2	8	306	117	0	21	201	83	366	191	0	21	0	34	0	0	0	0	5	2	2	13	2
ENSMUSG00000014039.17	Prdm15	831	1064	1494	1034	1531	767	1167	1009	1118	871	1737	1512	1509	1129	729	1544	1448	992	770	1885	724	1354	1481	1057	934	1353	873	855	1476	1230	1332	855	1185	1083	1178	1053	1370	1709	1284	1267	857	1414	1333	825	818	1679	865	1216
ENSMUSG00000014074.17	Rnf168	3087	1866	2301	1610	3684	1584	2525	2041	2158	1409	2519	2889	2331	3003	1680	3523	3932	4833	2350	4559	1478	2996	2629	1886	2434	2624	3245	1500	2273	1915	3206	1766	2565	2190	2274	1703	1987	3266	1983	3370	1975	3227	3620	4021	2495	4060	1767	2690
ENSMUSG00000014075.15	Tctex1d2	654	638	691	330	728	248	544	475	409	407	662	769	380	474	278	618	607	1149	428	382	412	520	362	310	361	505	687	513	683	392	633	277	553	510	431	492	522	869	323	532	327	566	559	956	454	340	492	467
ENSMUSG00000014077.13	Chp1	4772	12718	9633	7158	3998	5382	10956	5364	3952	6219	10697	10214	8142	9233	6189	7257	7361	8882	4123	6501	4800	8085	9095	7923	4662	4024	5016	10221	9516	8512	3479	6001	11128	5756	4165	7517	8437	11546	6927	10360	7276	6648	6778	7390	4378	5790	5738	7259
ENSMUSG00000014104.12	Sval2	1	0	0	0	0	0	0	0	0	0	0	12	0	0	0	0	0	0	0	0	0	0	0	0	0	0	1	0	0	0	0	0	0	0	0	0	0	14	0	0	0	0	0	0	0	0	0	0
ENSMUSG00000014158.12	Trpv4	2001	1873	1081	558	503	1029	399	4756	5023	2901	17065	182	6718	9625	7686	6586	1912	4466	3771	2335	1695	10497	2485	4433	7616	6698	2103	1505	1068	664	438	1147	405	5104	5293	3507	13460	206	5715	10800	9036	6033	1761	3716	4004	2080	2026	9424
ENSMUSG00000014164.15	Klhl3	168	104	64	110	404	108	143	232	231	122	166	280	772	78	192	289	442	244	276	338	165	240	388	103	190	408	177	84	63	131	352	120	145	249	243	147	131	317	657	88	226	265	407	203	293	301	197	215
ENSMUSG00000014177.10	Tvp23b	2513	6008	4765	2257	2444	4479	2237	2217	4965	3471	3435	2785	3203	2437	3186	5823	4360	6088	2197	6731	2918	1990	4480	6556	2533	3180	2641	4828	4707	2684	2127	4994	2272	2379	5232	4196	2709	3148	2725	2734	3745	5334	4015	5066	2333	5995	3488	1787
ENSMUSG00000014195.15	Dnajc7	10867	7755	13474	7755	12987	13402	8033	8100	10227	7045	9393	7100	12775	10933	6612	17178	9736	19736	11286	10022	10401	6065	9827	7104	11625	8843	11422	6232	13310	9222	11301	14942	8159	8692	10777	8516	7409	8026	10868	12267	7773	15735	8965	16422	11984	8926	12433	5445
ENSMUSG00000014198.15	Zfp385c	18	22	31	8	10	10	10	15	6	8	16	10	4	5	0	34	4	24	3	12	18	5	24	0	14	22	19	18	31	10	9	11	10	16	6	10	13	11	3	6	0	31	4	20	3	11	22	4
ENSMUSG00000014226.10	Cacybp	6346	6843	6613	5170	6270	5595	4702	7850	6335	4537	10667	6017	5692	9644	3386	6797	12871	8638	7734	5575	6120	11468	11926	6656	9836	4931	6670	5499	6532	6148	5456	6238	4776	8424	6676	5484	8413	6802	4842	10821	3981	6226	11851	7187	8212	4965	7316	10296
ENSMUSG00000014232.14	Cluap1	674	1892	1190	843	1030	871	1174	1068	871	946	1525	1014	666	485	472	1494	1807	2015	769	1099	971	1216	748	698	945	1148	708	1520	1175	1003	896	971	1192	1146	918	1143	1203	1146	567	544	555	1369	1664	1677	817	979	1161	1092
ENSMUSG00000014243.5	Zswim7	328	548	288	174	244	261	248	300	547	186	223	153	193	162	210	316	186	729	268	192	254	221	383	385	166	146	345	440	284	207	212	291	252	322	576	225	176	173	164	182	247	289	171	607	285	171	304	198
ENSMUSG00000014245.8	Pigl	376	487	379	210	416	254	358	241	852	338	359	312	231	177	233	257	315	366	203	420	211	272	536	527	103	261	395	391	374	250	362	283	364	259	898	409	283	353	197	199	274	235	290	305	216	374	252	244
ENSMUSG00000014294.4	Ndufa2	2928	8483	5854	5856	4380	5659	3682	5495	7069	4737	9217	3340	8524	4478	4134	6906	5549	7764	6309	4354	4919	6407	3927	9925	5226	3301	3078	6817	5783	6964	3811	6309	3740	5897	7449	5726	7270	3776	7252	5025	4860	6326	5109	6460	6699	3878	5880	5752
ENSMUSG00000014301.13	Pam16	754	1824	1113	968	1099	1140	1211	1196	1123	590	2162	1045	729	867	544	1735	1415	3029	1341	1281	659	2011	593	892	1137	1198	793	1466	1099	1151	956	1271	1230	1283	1183	713	1705	1181	620	973	640	1589	1303	2520	1424	1141	788	1805
ENSMUSG00000014303.13	Glis2	2361	5242	3489	965	3926	4441	4348	2162	1233	2884	1755	1191	1984	4326	1609	2758	2239	3716	1594	2881	2149	2939	1768	291	2760	2879	2482	4213	3446	1148	3416	4951	4416	2320	1299	3486	1384	1346	1688	4854	1892	2526	2062	3092	1693	2566	2569	2639
ENSMUSG00000014313.15	Cox6c	6687	17163	10078	9242	11087	9795	11787	7022	13263	11071	8800	14023	11889	10220	8489	8403	11267	15833	8811	10303	8336	7425	4060	15205	7024	8326	7028	13793	9955	10991	9648	10921	11972	7535	13976	13382	6941	15852	10115	11467	9980	7697	10374	13174	9356	9176	9965	6666
ENSMUSG00000014329.14	Bicc1	644	1782	496	205	376	264	318	1188	918	316	596	317	1386	208	642	1700	1418	2014	363	98	0	2108	406	140	290	526	677	1432	490	244	327	294	323	1275	967	382	470	358	1179	233	755	1557	1306	1676	385	87	0	1893
ENSMUSG00000014349.7	Ube2z	12454	11815	22819	15326	25230	25985	22222	9907	12760	11514	15188	12302	17197	20041	11424	12017	21144	30754	23895	21977	9556	10248	20392	12751	12097	16401	13090	9495	22541	18226	21954	28972	22571	10631	13446	13918	11979	13906	14630	22487	13430	11008	19469	25589	25373	19574	11423	9201
ENSMUSG00000014351.12	Gip	0	0	0	0	0	0	0	0	0	0	2	0	2	0	0	0	4	0	11	0	0	0	0	0	0	0	0	0	0	0	0	0	0	0	0	0	2	0	2	0	0	0	4	0	12	0	0	0
ENSMUSG00000014353.14	Tmem87b	1747	3932	2147	2408	2299	2690	1812	2015	2397	2596	8653	6862	4278	2186	3132	3786	3831	4371	2163	3324	1928	3111	4773	1904	1230	2565	1836	3160	2121	2864	2001	2999	1840	2162	2526	3138	6825	7757	3640	2453	3682	3468	3527	3637	2297	2961	2305	2793
ENSMUSG00000014355.10	Anapc1	5920	12232	5418	6255	6621	6289	7389	5991	6541	7034	10136	10737	15516	8506	10129	9516	12908	15139	5728	11753	4754	12680	17450	6400	5947	9716	6222	9830	5352	7439	5761	7012	7505	6429	6893	8502	7995	12137	13200	9544	11908	8717	11885	12597	6082	10468	5683	11384
ENSMUSG00000014361.5	Mertk	2270	1459	2391	588	1310	2161	1073	1683	1297	1209	11944	1844	1349	610	879	884	847	793	415	453	274	1018	595	294	227	209	2386	1173	2362	699	1140	2409	1090	1806	1367	1461	9421	2084	1148	684	1033	810	780	660	441	403	328	914
ENSMUSG00000014402.15	Tsg101	3064	4599	4552	3134	3459	3499	4302	4904	3687	3358	8909	2747	3586	4316	5266	2760	3441	4643	3515	4309	3404	2914	4111	3566	2967	4629	3220	3696	4496	3727	3010	3901	4369	5262	3885	4059	7027	3105	3051	4843	6191	2528	3168	3863	3732	3838	4069	2616
ENSMUSG00000014418.16	Hps5	1884	2414	2053	1473	1678	1542	1823	2567	1528	1626	3235	2720	2192	1312	2212	2044	1650	1905	1183	1939	1273	1501	2470	2061	1339	3106	1980	1940	2028	1752	1460	1719	1852	2755	1610	1965	2552	3075	1865	1472	2600	1872	1519	1585	1256	1727	1522	1348
ENSMUSG00000014426.8	Map3k4	5023	5650	4093	5451	5016	3757	8065	5061	2314	3652	2576	4007	4683	3565	3875	7336	4405	1759	1464	5414	5056	3819	13274	5343	4356	4061	5279	4541	4043	6482	4365	4189	8191	5431	2438	4414	2032	4530	3984	4000	4555	6720	4056	1464	1555	4822	6044	3429
ENSMUSG00000014444.17	Piezo1	7772	13907	6479	6567	5321	5919	6937	7960	6485	11279	14361	1996	10720	12511	6359	7390	5409	9044	4640	6704	11042	8165	16759	7793	4901	9161	8169	11176	6400	7810	4630	6599	7046	8542	6834	13633	11327	2256	9120	14038	7476	6769	4980	7525	4927	5971	13199	7331
ENSMUSG00000014453.4	Blk	58	427	222	15	54	135	36	241	100	12	12	2	26	2	24	2	8	8	18	24	28	8	15	6	8	4	61	343	219	18	47	151	37	259	105	15	9	2	22	2	28	2	7	7	19	21	33	7
ENSMUSG00000014470.4	Rnf166	2710	4587	2809	2609	2568	1860	3223	1791	1715	2262	3909	2079	2015	1508	2582	1847	2862	2615	2437	1707	4614	2010	4103	4215	1786	3821	2848	3686	2775	3103	2235	2074	3274	1922	1807	2734	3083	2350	1714	1692	3035	1692	2635	2176	2588	1520	5516	1805
ENSMUSG00000014496.8	Ankrd28	1983	6695	2527	2722	4073	2249	2301	4374	4444	17933	3136	4481	7174	2995	4346	3278	6117	6436	4745	5401	4746	9347	4960	4191	4211	4808	2084	5380	2496	3237	3544	2507	2337	4694	4683	21676	2473	5065	6103	3361	5109	3003	5632	5355	5039	4810	5673	8392
ENSMUSG00000014498.9	Ankrd52	4219	4433	3450	4540	5434	4175	3415	4878	4623	4939	4998	5156	13868	5736	3853	3913	6732	5897	3233	7383	4667	10152	8844	4234	4917	4158	4434	3563	3408	5399	4728	4655	3469	5234	4872	5970	3942	5828	11798	6436	4530	3584	6199	4907	3433	6576	5579	9114
ENSMUSG00000014503.14	Pkd2l2	214	78	1345	930	725	490	596	320	198	198	292	26	139	106	240	293	58	114	205	316	503	113	53	138	342	160	225	63	1329	1106	631	546	605	343	209	239	230	29	118	119	282	268	53	95	218	281	601	101
ENSMUSG00000014504.16	Srp19	2812	4724	2785	5020	3438	2923	2627	3776	4932	2933	4086	1466	3881	3762	3251	4934	3030	3311	3088	2836	3616	3120	2414	6981	3922	2315	2956	3796	2751	5970	2992	3259	2668	4052	5197	3545	3223	1657	3302	4221	3822	4520	2790	2755	3279	2526	4323	2801
ENSMUSG00000014529.9	Tmbim7	0	0	0	0	0	0	0	0	0	0	14	0	0	0	0	0	0	0	0	0	0	0	0	0	0	0	0	0	0	0	0	0	0	0	0	0	11	0	0	0	0	0	0	0	0	0	0	0
ENSMUSG00000014542.3	Clec4f	0	0	0	0	0	0	0	0	0	0	0	0	0	0	0	0	0	0	4	0	0	0	0	0	0	0	0	0	0	0	0	0	0	0	0	0	0	0	0	0	0	0	0	0	4	0	0	0
ENSMUSG00000014543.14	Klra17	20	58	72	6	16	28	14	44	30	10	46	30	16	10	8	30	28	18	122	0	18	38	30	4	14	14	21	47	71	7	14	31	14	47	32	12	36	34	14	11	9	27	26	15	130	0	22	34
ENSMUSG00000014547.10	Wdfy2	2208	2479	2347	1912	3085	2068	1740	2265	2404	2284	1641	4985	2049	1526	1601	2899	2018	1938	846	2153	1092	3178	2119	2397	1528	2001	2321	1992	2318	2274	2684	2306	1767	2431	2533	2761	1294	5635	1743	1712	1882	2656	1858	1613	898	1918	1305	2853
ENSMUSG00000014550.14	Rbsn	2466	3529	2827	2367	4020	2792	2474	3224	3138	1784	5160	3184	4520	3915	2804	3586	4123	4598	2914	4129	1530	5190	5240	4998	3792	2066	2592	2836	2793	2815	3498	3113	2513	3460	3307	2156	4070	3599	3845	4393	3296	3285	3796	3826	3094	3677	1829	4660
ENSMUSG00000014551.8	Mrps25	1311	2191	1777	2169	2391	2674	2054	2748	3612	1362	5177	2574	2577	2652	2266	3118	2701	5275	3001	3063	1765	2991	3013	3975	2349	1004	1378	1761	1755	2579	2081	2981	2086	2949	3806	1646	4083	2910	2192	2976	2664	2856	2487	4389	3187	2728	2110	2685
ENSMUSG00000014554.13	Dguok	928	2455	1732	1156	1689	1530	1788	1621	1343	747	2473	2014	2200	693	1549	1387	1931	2193	2163	1566	1004	1973	2600	2183	1770	2066	975	1973	1711	1375	1470	1706	1816	1739	1415	903	1951	2277	1872	778	1821	1271	1778	1825	2297	1395	1200	1771
ENSMUSG00000014592.20	Camta1	508	699	489	493	1123	3168	598	548	404	1247	941	1537	1492	288	508	704	684	1460	1735	1054	2736	853	660	724	1602	2368	534	562	483	586	977	3532	607	588	426	1507	742	1737	1269	323	597	645	630	1215	1842	939	3271	766
ENSMUSG00000014599.10	Csf1	44007	14285	8529	15098	33101	29183	21392	6989	5998	9834	10707	2421	6571	8267	3464	3963	3326	4733	2915	7858	7079	3704	3793	3864	3499	2514	46254	11480	8425	17955	28803	32537	21727	7500	6321	11887	8445	2737	5590	9276	4072	3630	3062	3938	3095	6999	8462	3325
ENSMUSG00000014601.13	Strip1	3478	4788	5062	4005	9065	2563	6671	3955	3323	3450	3421	3489	6905	3845	3528	2030	3948	3284	3085	3191	3618	4523	4813	3766	3719	4045	3656	3848	5000	4763	7888	2858	6776	4244	3502	4170	2698	3944	5874	4314	4147	1860	3635	2732	3276	2842	4325	4061
ENSMUSG00000014602.15	Kif1a	305	290	259	83	212	312	112	146	42	200	97	78	158	58	55	338	29	530	1348	100	76	208	107	48	290	1195	321	233	256	99	184	348	114	157	44	242	77	88	134	65	65	310	27	441	1431	89	91	187
ENSMUSG00000014603.2	Alx3	0	0	4	4	4	0	0	4	6	0	2	0	0	0	0	8	2	0	0	0	0	1	0	0	4	0	0	0	4	5	3	0	0	4	6	0	2	0	0	0	0	7	2	0	0	0	0	1
ENSMUSG00000014606.14	Slc25a11	5468	6453	9867	4436	4273	7186	6442	3957	5203	4142	6085	5589	4689	3289	3946	5300	4281	13536	4782	7005	5636	3163	6893	5172	5498	3640	5747	5186	9747	5275	3718	8012	6543	4246	5483	5007	4799	6318	3989	3690	4639	4855	3942	11263	5078	6239	6737	2840
ENSMUSG00000014609.16	Chrne	2	6	8	0	6	2	0	6	0	2	0	4	14	0	0	4	10	18	6	12	0	8	0	4	0	0	2	5	8	0	5	2	0	6	0	2	0	5	12	0	0	4	9	15	6	11	0	7
ENSMUSG00000014633.15	Cmc2	1259	1190	500	653	693	600	652	956	563	491	787	830	583	658	889	790	1571	1493	1057	646	594	528	854	2023	470	654	1323	956	494	777	603	669	662	1026	593	593	621	938	496	738	1045	724	1447	1242	1122	575	710	474
ENSMUSG00000014668.15	Chfr	2663	3206	5296	3613	4568	4026	2697	2517	3668	3251	4340	3454	2619	2913	2680	2743	3098	4629	3009	2719	3610	2956	4642	2626	3280	3089	2799	2576	5231	4297	3975	4489	2739	2701	3865	3930	3423	3904	2228	3269	3151	2513	2853	3852	3195	2422	4315	2654
ENSMUSG00000014686.8	Ceacam16	39	24	252	59	26	190	201	83	21	30	48	4	27	2	30	0	2	34	17	10	26	14	0	6	7	3	41	19	249	70	23	212	204	89	22	36	38	5	23	2	35	0	2	28	18	9	31	13
ENSMUSG00000014704.10	Hoxa2	0	8	2	10	4	8	11	46	702	4	6	3	312	0	103	6	81	28	48	44	22	257	92	1	7	13	0	6	2	12	3	9	11	49	740	5	5	3	265	0	121	5	75	23	51	39	26	231
ENSMUSG00000014725.16	Adam28	0	0	0	1	0	85	2	2	6	2	4	0	0	0	0	2	0	2	32	0	9	14	0	16	0	2	0	0	0	1	0	95	2	2	6	2	3	0	0	0	0	2	0	2	34	0	11	13
ENSMUSG00000014747.6	Ankrd53	0	8	4	12	107	2	2	10	2	8	6	0	5	0	18	14	4	22	0	10	2	31	27	13	5	35	0	6	4	14	93	2	2	11	2	10	5	0	4	0	21	13	4	18	0	9	2	28
ENSMUSG00000014748.13	Tex261	4965	10343	5923	6678	7691	9385	5283	9090	7367	4491	14883	8901	10263	4614	8924	9085	9420	10371	8285	9634	5011	12151	11889	10737	7477	8199	5219	8312	5851	7942	6692	10464	5366	9754	7763	5428	11739	10062	8731	5177	10491	8322	8674	8629	8797	8580	5990	10909
ENSMUSG00000014763.7	Fam120b	2172	2946	2752	2037	2234	1282	2227	1593	1599	1929	2331	3187	3278	1887	2239	3815	2605	2555	2459	2496	4282	2600	3750	2129	2585	2529	2283	2368	2718	2422	1944	1429	2262	1709	1685	2332	1839	3603	2789	2117	2632	3495	2399	2126	2611	2223	5119	2334
ENSMUSG00000014767.16	Tbp	2047	2067	1532	1331	2326	1610	2285	1625	1354	1716	2395	2380	2025	2012	1751	2813	1816	1914	2568	2485	2175	2146	3698	1863	2429	2378	2152	1661	1513	1583	2024	1795	2321	1744	1427	2074	1889	2690	1723	2258	2058	2577	1672	1593	2727	2213	2600	1927
ENSMUSG00000014769.9	Psmb1	13151	22630	13371	10235	11537	11890	13645	11204	9517	9637	18109	14067	13226	11583	11269	19052	13665	15270	21357	13998	19382	15019	26081	17672	14977	13405	13823	18186	13208	12172	10039	13257	13859	12023	10029	11649	14283	15901	11252	12997	13248	17452	12582	12706	22678	12467	23169	13484
ENSMUSG00000014771.12	Pdcd2	1302	2373	1158	1070	1396	1276	1446	1259	785	1246	3848	2825	1205	1399	1355	2050	1348	1534	1640	2048	1958	1612	3313	1787	1475	1461	1368	1907	1144	1272	1215	1423	1469	1351	827	1506	3035	3193	1025	1570	1593	1878	1241	1276	1741	1824	2341	1447
ENSMUSG00000014773.13	Dll1	748	3705	828	479	877	261	931	6838	2182	1474	7411	1322	10237	912	6081	10179	653	9537	14015	11760	2749	9988	6893	2587	6558	4553	786	2977	818	570	763	291	946	7338	2299	1782	5845	1494	8709	1023	7149	9324	601	7935	14882	10474	3286	8967
ENSMUSG00000014776.7	Nol3	528	801	172	231	374	122	267	1153	146	329	102	48	693	220	898	538	425	908	1192	742	1722	806	2899	365	746	443	555	644	170	275	325	136	271	1237	154	398	80	54	590	247	1056	493	391	756	1266	661	2058	724
ENSMUSG00000014778.10	Fhod1	3205	3370	2824	2495	2762	2356	3213	1744	1406	2180	2597	1665	1809	1500	1524	1128	946	1608	2504	2056	1984	2445	2776	2393	1599	1791	3369	2708	2790	2967	2403	2627	3263	1871	1482	2635	2048	1882	1539	1683	1792	1033	871	1338	2659	1831	2372	2195
ENSMUSG00000014782.16	Plekhg4	62	104	185	97	27	6	86	100	27	16	33	50	135	46	41	48	76	145	113	48	93	158	47	26	100	39	65	84	183	115	23	7	87	107	28	19	26	57	115	52	48	44	70	121	120	43	111	142
ENSMUSG00000014786.8	Slc9a5	537	582	675	847	361	616	452	551	152	525	366	120	447	307	168	196	156	632	723	450	488	790	991	370	743	629	564	468	667	1007	314	687	459	591	160	635	289	136	380	344	197	180	144	526	768	401	583	709
ENSMUSG00000014791.10	Elmo3	564	3451	2421	1445	1242	1729	1419	1519	998	1359	1652	1383	1306	844	1494	1799	617	1924	1579	2878	1633	1863	4199	2539	1173	1812	593	2773	2391	1718	1081	1928	1441	1630	1052	1643	1303	1563	1111	947	1756	1648	568	1601	1677	2563	1952	1673
ENSMUSG00000014813.9	Stc1	375	152	114	64	159	114	88	408	328	110	348	284	198	118	84	106	232	106	276	68	105	427	306	116	226	206	394	122	113	76	138	127	89	438	346	133	274	321	168	132	99	97	214	88	293	61	126	383
ENSMUSG00000014837.15	RP23-127B8.5	333	625	618	466	583	756	501	900	136	281	110	213	518	488	502	647	301	604	973	1245	541	803	1335	368	564	769	350	502	610	554	507	843	509	966	143	340	87	241	441	548	590	593	277	503	1033	1109	647	721
ENSMUSG00000014846.12	Tppp3	937	1242	379	212	369	610	436	2522	675	490	256	176	1138	100	368	740	1565	363	224	452	276	2277	1241	102	1122	265	985	998	374	252	321	680	443	2706	711	592	202	199	968	112	433	678	1441	302	238	403	330	2044
ENSMUSG00000014850.15	Msh3	1244	1411	915	857	1718	1102	1317	1098	953	1055	2154	1482	1293	776	847	1511	1126	2034	1448	2672	1737	1162	1874	2054	840	1396	1308	1134	904	1019	1495	1229	1338	1178	1004	1275	1699	1675	1100	871	996	1384	1037	1692	1538	2380	2076	1043
ENSMUSG00000014852.16	Adamts13	20	4	1263	4	8	263	79	0	0	0	1	0	0	0	0	0	0	2	0	2	0	0	6	0	2	0	21	3	1248	5	7	293	80	0	0	0	1	0	0	0	0	0	0	2	0	2	0	0
ENSMUSG00000014856.12	Tmem208	1722	3679	1376	1733	1202	1733	1307	1856	1673	1440	1494	1503	1368	1188	1944	1504	1587	1980	2065	2067	1685	1709	2989	3839	1612	1503	1810	2957	1359	2061	1046	1932	1327	1992	1763	1741	1178	1699	1164	1333	2285	1378	1461	1647	2193	1841	2014	1534
ENSMUSG00000014859.9	E2f4	3279	5510	2593	3000	3445	4016	2618	4415	2737	2863	4050	3372	2471	4420	3431	2397	2324	3241	2646	5209	2534	4683	6834	3569	2555	3811	3446	4428	2561	3568	2998	4478	2659	4738	2884	3461	3194	3812	2102	4959	4033	2196	2140	2697	2810	4639	3029	4204
ENSMUSG00000014867.9	Surf4	21070	34929	28536	15937	14527	19156	12296	17139	14407	16235	25293	25477	35817	17402	22150	18755	22466	32178	24992	33225	18944	30095	28097	61320	28023	20410	22146	28070	28188	18952	12641	21358	12489	18392	15182	19624	19950	28799	30471	19526	26039	17180	20686	26774	26538	29592	22645	27019
ENSMUSG00000014873.15	Surf2	893	1124	1313	1187	752	1363	1089	1311	1122	870	1906	1642	1357	923	1007	1355	1447	3073	1273	1464	714	1158	2081	1116	1199	1252	939	903	1297	1412	654	1520	1106	1407	1182	1052	1503	1856	1154	1036	1184	1241	1332	2557	1352	1304	854	1040
ENSMUSG00000014905.4	Dnajb9	3470	2596	11997	2119	2041	2482	4336	1449	1399	2325	3191	1442	2423	2316	2524	2308	1442	1554	2850	3609	2074	1930	3607	2168	1584	1430	3647	2086	11851	2520	1776	2767	4404	1555	1474	2810	2517	1630	2061	2599	2967	2114	1328	1293	3026	3214	2479	1733
ENSMUSG00000014907.10	Naf1	924	1222	814	917	1498	1262	714	2266	1125	1517	853	1386	1993	1608	1190	1250	2592	1997	883	1046	736	2810	3668	1290	1805	1902	971	982	804	1091	1304	1407	725	2432	1186	1834	673	1567	1696	1804	1399	1145	2387	1662	938	932	880	2523
ENSMUSG00000014932.15	Yes1	1830	2886	3209	2474	2644	3183	1526	2329	3969	1598	4305	4430	6704	2897	2884	3512	3714	2673	2738	3464	1934	3608	3653	2278	3099	3539	1923	2319	3170	2942	2301	3549	1550	2499	4182	1932	3396	5008	5703	3251	3390	3217	3420	2224	2907	3085	2312	3239
ENSMUSG00000014956.15	Ppp1cb	17458	25044	28866	19048	21195	19097	15797	14817	21688	7974	15892	28745	41595	11559	13880	28663	28704	13624	15528	22936	12642	21476	22727	20923	18209	19600	18349	20126	28514	22652	18443	21292	16045	15900	22855	9639	12535	32493	35387	12970	16317	26256	26430	11336	16488	20428	15112	19281
ENSMUSG00000014959.12	Gorasp2	13782	14495	9069	7855	8710	6284	6916	9351	11282	6610	16269	16011	12412	10330	11469	7048	15275	15444	14974	13887	7322	22213	19929	15607	19320	13938	14486	11649	8958	9341	7579	7006	7024	10034	11889	7990	12832	18099	10559	11591	13483	6456	14065	12850	15900	12368	8753	19943
ENSMUSG00000014980.14	Tsen15	1120	1436	647	718	1047	566	948	1305	1372	817	1470	1054	1374	1325	486	1429	1606	1259	1880	1366	1300	1966	1319	1034	1719	1114	1177	1154	639	854	911	631	963	1400	1446	988	1159	1191	1169	1487	571	1309	1479	1048	1996	1217	1554	1765
ENSMUSG00000015001.17	Oc90	0	0	0	0	0	0	0	0	2	0	0	18	0	0	0	0	12	4	0	0	11	2	2	0	0	2	0	0	0	0	0	0	0	0	2	0	0	20	0	0	0	0	11	3	0	0	13	2
ENSMUSG00000015002.18	Efr3a	7523	12026	9515	6377	8091	5674	7850	6048	6724	8821	9576	8552	9257	6503	4985	10919	10546	11851	5085	8630	9160	7510	10193	13716	5921	10865	7907	9665	9399	7584	7040	6326	7973	6490	7086	10662	7553	9667	7875	7297	5860	10002	9710	9861	5400	7686	10950	6742
ENSMUSG00000015013.9	Trappc2l	1172	2299	1575	1434	1167	1354	1262	1320	1276	1131	3040	1391	1330	742	1448	1151	1810	1562	1661	712	1987	884	2090	1841	804	1622	1232	1848	1556	1705	1015	1510	1282	1416	1345	1367	2398	1572	1131	833	1702	1054	1667	1300	1764	634	2375	794
ENSMUSG00000015016.8	Acsf3	726	2365	1408	1855	1212	922	1545	1391	1232	1072	1622	1757	1306	855	1129	1576	2278	1858	1451	1146	2412	998	2788	2496	855	2009	763	1901	1391	2206	1055	1028	1569	1493	1298	1296	1279	1986	1111	959	1327	1444	2098	1546	1541	1021	2883	896
ENSMUSG00000015023.7	Ddx19a	7766	5320	2484	3431	2790	2271	2776	4338	2494	2878	2122	3597	2820	3000	4048	3003	5187	3471	2736	2971	2790	2235	4866	7199	2513	4068	8163	4275	2454	4080	2428	2532	2820	4655	2628	3479	1674	4066	2399	3366	4759	2751	4776	2888	2905	2646	3335	2007
ENSMUSG00000015027.11	Galns	1288	2482	1276	1126	1102	757	848	827	954	1004	2565	970	1179	741	1027	1088	1509	965	1146	503	1621	897	1341	1333	786	1068	1354	1995	1260	1339	959	844	861	887	1005	1214	2023	1096	1003	831	1207	997	1389	803	1217	448	1938	805
ENSMUSG00000015053.14	Gata2	92	154	94	24	107	62	54	233	128	100	130	74	214	28	86	54	80	164	80	12	44	208	48	40	60	36	97	124	93	29	93	69	55	250	135	121	103	84	182	31	101	49	74	136	85	11	53	187
ENSMUSG00000015083.11	C8g	49	75	290	62	56	89	69	36	40	28	62	167	59	20	8	161	83	185	66	45	27	80	105	78	75	42	52	60	286	74	49	99	70	39	42	34	49	189	50	22	9	147	76	154	70	40	32	72
ENSMUSG00000015085.8	Entpd2	123	429	1396	668	432	242	362	514	145	28	133	71	253	28	299	266	323	348	160	141	139	207	554	165	287	408	129	345	1379	794	376	270	368	552	153	34	105	80	215	31	352	244	297	290	170	126	166	186
ENSMUSG00000015087.14	Rabl6	5651	6553	10818	8700	7459	6476	9075	9451	6679	4328	12428	12077	13996	8825	7217	8888	10410	17952	8765	9984	4719	11555	12287	11977	10670	9182	5940	5266	10686	10346	6491	7220	9217	10142	7038	5231	9802	13652	11907	9902	8484	8142	9585	14937	9307	8892	5641	10374
ENSMUSG00000015090.13	Ptgds	48	4	21743	22	18	186	1181	62	74	18	3186	44478	3	2	28	112	52	372	184	8	0	24	709	6	28	34	50	3	21478	26	16	207	1200	67	78	22	2513	50278	3	2	33	103	48	310	195	7	0	22
ENSMUSG00000015092.9	Edf1	8493	7995	15847	13331	8463	14291	9851	8563	6611	5742	21283	8468	7928	8780	8260	9208	7777	18402	10243	12288	7469	7719	8811	13409	8941	6684	8927	6425	15654	15853	7364	15934	10005	9189	6967	6941	16787	9572	6745	9852	9710	8435	7161	15312	10877	10944	8928	6930
ENSMUSG00000015093.15	Clic3	15	4	2649	23	22	38	499	20	4	10	6	13	12	2	12	12	12	40	8	18	18	16	8	12	26	12	16	3	2617	27	19	42	507	21	4	12	5	15	10	2	14	11	11	33	8	16	22	14
ENSMUSG00000015094.16	Npdc1	2698	7078	8310	8373	2477	711	4548	4663	1574	1283	3890	9076	7195	2126	4711	5335	5313	6760	5145	3350	3162	2931	9318	2095	5310	2791	2836	5688	8209	9957	2155	793	4619	5004	1659	1551	3068	10259	6121	2385	5538	4887	4892	5625	5463	2984	3780	2631
ENSMUSG00000015095.12	Fbxw5	2494	3883	5204	3898	2727	3478	3417	2080	2105	1821	3659	5264	3607	2173	2021	3047	4300	5936	2603	2143	1825	2654	5276	4612	2555	2125	2621	3121	5141	4636	2373	3878	3471	2232	2218	2201	2886	5950	3069	2438	2376	2791	3959	4939	2764	1909	2182	2383
ENSMUSG00000015112.15	Slc25a13	3074	8322	1768	4117	4634	10405	4060	2590	2035	2282	2697	4012	3473	1899	4283	2846	6649	4398	1022	4944	2834	2446	5681	3582	3091	2911	3231	6688	1746	4896	4032	11601	4124	2779	2144	2758	2127	4535	2955	2131	5035	2607	6122	3659	1085	4403	3388	2196
ENSMUSG00000015120.15	Ube2i	10448	11055	7786	7378	11006	8422	11107	8216	7875	10905	15458	8165	9842	10555	10771	11464	8674	9383	11245	12088	11947	12045	17217	8686	10438	12590	10982	8884	7691	8774	9577	9390	11281	8816	8299	13181	12192	9230	8373	11843	12662	10501	7987	7807	11941	10766	14281	10814
ENSMUSG00000015126.9	Tsr3	1587	1709	1179	957	964	1007	934	1172	1016	977	1585	2135	1368	1047	1002	1844	1105	1983	1778	1484	1770	1719	2227	1986	1544	1670	1668	1373	1165	1138	839	1123	949	1258	1071	1181	1250	2413	1164	1175	1178	1689	1017	1650	1888	1322	2116	1543
ENSMUSG00000015127.14	Unkl	834	882	897	433	778	446	773	921	379	900	886	785	1033	607	1116	1522	1027	883	710	1292	1143	1289	2126	1079	1251	1258	877	709	886	515	677	497	785	988	399	1088	699	887	879	681	1312	1394	946	735	754	1151	1366	1157
ENSMUSG00000015133.17	Lrrk1	3571	6506	4530	1789	4052	2095	3479	4011	3112	2864	8532	1128	4399	7429	4987	1998	2301	3854	2694	2140	2425	2516	3540	2493	4126	2431	3753	5229	4475	2127	3526	2336	3534	4304	3279	3462	6730	1275	3742	8336	5863	1830	2119	3207	2861	1906	2899	2259
ENSMUSG00000015134.15	Aldh1a3	72	515	178	162	104	3150	198	991	5898	6588	1012	84	661	1552	4516	698	2596	853	2695	2420	217	886	6611	490	1769	2262	76	414	176	193	90	3512	201	1063	6215	7963	798	95	562	1741	5309	639	2390	710	2862	2155	259	795
ENSMUSG00000015143.15	Actn1	18646	11511	9339	7581	8137	46795	13823	10073	8566	24596	42298	7322	10290	50294	6060	11594	6338	13968	8763	23322	13539	14449	11435	5649	9906	9900	19598	9251	9225	9015	7081	52173	14040	10809	9027	29730	33362	8277	8754	56433	7124	10620	5836	11622	9305	20772	16184	12972
ENSMUSG00000015149.14	Sirt2	3822	4363	6010	2589	3328	5870	4017	4017	3278	4068	9411	2889	3100	3515	3654	4053	2960	3190	2590	4149	3370	3823	4394	3377	2565	3967	4017	3506	5937	3079	2896	6545	4080	4311	3454	4917	7423	3266	2637	3944	4296	3713	2725	2654	2750	3695	4028	3432
ENSMUSG00000015165.16	Hnrnpl	15397	15328	14711	14068	20958	21370	16814	20082	17136	13759	25051	15621	17079	16918	18289	17508	18733	27141	18468	22269	12698	25039	25859	20823	15892	23020	16183	12318	14532	16730	18237	23826	17078	21550	18058	16631	19759	17658	14530	18983	21500	16038	17249	22583	19610	19834	15179	22480
ENSMUSG00000015176.10	Nolc1	9539	6387	6249	6473	8588	5518	8125	6538	12552	4188	10584	9867	5742	8013	7190	10308	14232	13386	6613	8666	7367	12749	8766	10559	8878	9759	10026	5133	6173	7698	7473	6152	8252	7016	13227	5062	8348	11154	4885	8991	8452	9442	13104	11138	7022	7718	8806	11446
ENSMUSG00000015189.12	Casd1	2546	3873	1642	2783	3826	1555	2820	2520	3944	1886	2031	4853	5251	2325	577	3720	5412	3480	2279	3323	2008	4242	4700	3015	3315	3903	2676	3113	1622	3310	3329	1734	2864	2704	4156	2280	1602	5486	4467	2609	678	3408	4983	2896	2420	2960	2400	3808
ENSMUSG00000015202.13	Cnksr3	766	1059	568	581	553	280	240	504	684	697	449	604	1459	126	218	724	395	518	360	902	274	780	1027	465	468	626	805	851	561	691	481	312	244	541	721	842	354	683	1241	141	256	663	364	431	382	803	328	700
ENSMUSG00000015214.14	Mtmr1	2690	4154	3470	3301	3009	3164	2946	1065	1639	2194	1745	3058	3024	2049	2208	2021	3479	1441	1707	2306	2440	1731	3822	4078	1766	2826	2827	3338	3428	3926	2618	3528	2992	1143	1727	2652	1376	3457	2573	2299	2596	1851	3203	1199	1813	2054	2917	1554
ENSMUSG00000015217.11	Hmgb3	1570	3648	2023	4418	3392	2972	1897	1626	3084	2742	3115	2071	3807	4228	3610	2037	4364	4684	4223	4163	2874	3367	5297	3678	3573	4877	1650	2932	1998	5254	2952	3314	1927	1745	3250	3314	2457	2341	3239	4744	4244	1866	4018	3897	4484	3708	3436	3023
ENSMUSG00000015222.17	Map2	3076	8359	4041	9566	6259	2938	6046	10777	4653	6246	1313	3477	7153	3980	3927	7866	6569	2896	3444	12223	6391	3009	8271	6023	3451	7606	3233	6718	3992	11376	5446	3276	6141	11565	4903	7550	1036	3930	6085	4466	4617	7205	6049	2410	3657	10886	7640	2701
ENSMUSG00000015224.10	Cyp2j9	86	46	28	16	108	8	28	60	28	2	4	68	48	2	38	22	30	6	4	0	0	40	62	4	24	8	90	37	28	19	94	9	28	64	30	2	3	77	41	2	45	20	28	5	4	0	0	36
ENSMUSG00000015242.14	Nipsnap3a	0	0	0	0	1	0	0	0	0	0	0	0	0	0	0	0	0	0	0	0	0	0	0	0	0	0	0	0	0	0	1	0	0	0	0	0	0	0	0	0	0	0	0	0	0	0	0	0
ENSMUSG00000015243.4	Abca1	11381	12753	9631	8746	14561	7466	9376	9298	5025	6253	7187	2607	15797	5999	9370	4618	5362	3453	8244	9231	9528	6972	11818	5679	11302	7051	11962	10249	9514	10401	12670	8324	9523	9978	5295	7558	5669	2947	13439	6731	11015	4230	4937	2873	8754	8222	11390	6259
ENSMUSG00000015247.10	Nipsnap3b	1890	2166	2476	1800	1942	1467	1911	1535	933	734	2370	803	1685	2389	1679	931	1603	1103	2153	1931	1912	1426	1219	1594	1092	1103	1987	1741	2446	2141	1690	1636	1941	1647	983	887	1869	908	1434	2681	1974	853	1476	918	2286	1720	2286	1280
ENSMUSG00000015289.4	Lage3	2183	3188	1998	2367	2099	2327	1626	942	2043	1307	2705	2665	2378	1692	1840	1908	2596	3022	2417	2226	2067	2229	2781	2746	1609	1905	2294	2562	1974	2815	1826	2594	1652	1011	2153	1580	2134	3013	2023	1899	2163	1748	2390	2514	2567	1983	2471	2001
ENSMUSG00000015290.15	Ubl4a	5761	8172	6711	5784	6284	5141	4130	2654	2926	3586	7259	7558	6301	3785	5710	3693	5466	5781	6360	6556	5042	4396	6896	6773	5199	5325	6055	6567	6629	6878	5468	5732	4195	2848	3083	4335	5725	8544	5361	4247	6713	3383	5033	4810	6753	5839	6027	3947
ENSMUSG00000015291.10	Gdi1	6886	9386	14809	9868	6615	6803	5174	5343	6469	7117	11136	6335	9732	7827	7699	6775	7849	5312	9499	7405	11285	7447	12739	9080	7645	9113	7238	7543	14628	11735	5756	7585	5255	5733	6817	8603	8783	7161	8279	8782	9051	6206	7227	4420	10087	6595	13490	6686
ENSMUSG00000015305.6	Sash1	4991	9613	3127	4814	5586	3373	2767	4027	5711	5559	7107	3869	6754	9439	3035	3244	4869	4080	3844	6349	4404	9180	3314	4013	4869	4468	5246	7725	3089	5725	4861	3761	2810	4321	6018	6719	5606	4374	5746	10591	3568	2972	4483	3395	4082	5655	5264	8242
ENSMUSG00000015312.9	Gadd45b	1632	1972	1842	1196	1577	1353	2521	2024	986	3089	3989	134	795	2610	1677	1497	440	2158	2064	2107	2450	1438	1666	1178	1717	1792	1715	1585	1820	1422	1372	1509	2561	2172	1039	3734	3146	151	676	2929	1971	1371	405	1796	2192	1877	2929	1291
ENSMUSG00000015314.10	Slamf6	344	633	486	120	238	323	211	259	133	108	177	42	234	74	42	64	36	58	84	52	142	76	53	8	26	34	362	509	480	143	207	360	214	278	140	131	140	47	199	83	49	59	33	48	89	46	170	68
ENSMUSG00000015316.11	Slamf1	14	32	119	4	12	22	22	26	12	2	13	2	6	0	0	0	2	6	0	4	21	9	0	0	2	2	15	26	118	5	10	25	22	28	13	2	10	2	5	0	0	0	2	5	0	4	25	8
ENSMUSG00000015335.16	Zdhhc12	641	767	1278	788	622	1706	668	497	573	502	1599	1002	437	786	413	610	405	1675	404	702	699	569	837	824	568	601	674	616	1262	937	541	1902	678	533	604	607	1261	1133	372	882	486	559	373	1394	429	625	836	511
ENSMUSG00000015337.5	Endog	344	596	627	591	451	674	457	757	663	504	1105	4281	962	368	485	861	923	2119	1053	775	526	543	1297	1298	790	622	362	479	619	703	392	751	464	812	699	609	872	4839	818	413	570	789	850	1763	1118	690	629	488
ENSMUSG00000015340.10	Cybb	13797	15559	13182	5881	11789	8224	10001	6961	3096	7239	4617	1800	6560	3440	2874	3720	2548	2107	2360	2660	2958	2653	2563	2204	1494	1096	14502	12504	13021	6994	10258	9169	10158	7470	3263	8750	3642	2035	5581	3860	3379	3408	2346	1753	2506	2369	3536	2382
ENSMUSG00000015341.17	Golga7	7314	7335	4141	4860	4828	5361	6580	5481	6246	3776	4402	6240	8365	9014	5037	6946	7414	4830	8972	3824	6164	4400	7850	7145	7279	7057	7687	5895	4091	5780	4201	5977	6683	5882	6582	4564	3472	7054	7117	10114	5921	6363	6827	4019	9527	3406	7368	3950
ENSMUSG00000015342.6	Xk	436	814	593	511	272	226	418	341	700	572	330	655	154	509	546	579	550	203	312	839	320	505	1723	1139	538	429	458	654	586	608	237	252	425	366	738	691	260	740	131	571	642	530	506	169	331	747	383	453
ENSMUSG00000015354.8	Pcolce2	2200	537	156	22	145	168	92	760	362	436	1388	46	388	8572	162	94	470	140	182	14	28	1114	1770	1396	640	274	2312	432	154	26	126	187	93	816	381	527	1095	52	330	9618	190	86	433	116	193	12	33	1000
ENSMUSG00000015355.13	Cd48	1570	1774	1631	438	1151	946	899	830	611	472	345	286	662	338	298	308	568	220	286	223	402	274	297	192	208	85	1650	1426	1611	521	1002	1055	913	891	644	571	272	323	563	379	350	282	523	183	304	199	481	246
ENSMUSG00000015357.10	Clpx	3655	3987	2181	3203	2768	2978	3785	2717	1796	2230	2171	2178	4490	3853	2371	3855	2039	2648	2030	4111	2158	3281	4505	5847	3592	4513	3842	3204	2154	3809	2409	3320	3844	2916	1893	2696	1712	2462	3820	4323	2787	3531	1877	2203	2156	3661	2580	2946
ENSMUSG00000015363.13	Trabd	6994	10790	6490	4946	9043	4799	11740	4770	3872	4029	4805	14125	8572	5656	5935	10523	6254	9197	6677	9817	6523	7342	9262	10066	6187	3498	7351	8671	6411	5882	7869	5351	11924	5119	4080	4870	3790	15967	7293	6346	6977	9639	5759	7652	7090	8743	7798	6592
ENSMUSG00000015365.15	Mov10l1	0	0	0	0	0	1	0	0	0	0	0	0	0	0	0	4	0	2	3	0	0	0	0	0	0	0	0	0	0	0	0	1	0	0	0	0	0	0	0	0	0	4	0	2	3	0	0	0
ENSMUSG00000015377.10	Dennd6b	296	716	796	691	833	524	1293	1140	595	830	586	567	686	528	649	1415	487	1110	773	876	418	892	1764	859	294	709	311	575	786	822	725	584	1313	1223	627	1003	462	641	584	592	763	1296	448	924	821	780	500	801
ENSMUSG00000015396.4	Cd83	2602	2138	2424	448	2100	3948	984	660	554	512	904	220	1000	252	300	438	452	284	624	226	366	438	850	388	166	256	2735	1718	2394	533	1827	4402	999	708	584	619	713	249	851	283	353	401	416	236	663	201	438	393
ENSMUSG00000015401.12	Tmem27	2	0	14	0	0	0	0	0	0	2	1	0	2	0	0	0	2	0	5	0	0	0	0	0	2	0	2	0	14	0	0	0	0	0	0	2	1	0	2	0	0	0	2	0	5	0	0	0
ENSMUSG00000015405.15	Ace2	0	4	24	10	123	0	0	10	4	0	0	110	0	0	0	76	6	258	130	36	14	22	4	12	22	24	0	3	24	12	107	0	0	11	4	0	0	124	0	0	0	70	6	215	138	32	17	20
ENSMUSG00000015437.5	Gzmb	112	300	426	92	12	66	32	370	24	14	18	1892	60	8	30	98	60	8	32	54	542	18	34	10	20	36	118	241	421	109	10	74	33	397	25	17	14	2139	51	9	35	90	55	7	34	48	648	16
ENSMUSG00000015441.4	Gzmf	0	6	2	4	0	24	0	14	6	0	0	0	0	0	0	20	14	2	0	0	0	0	0	0	0	0	0	5	2	5	0	27	0	15	6	0	0	0	0	0	0	18	13	2	0	0	0	0
ENSMUSG00000015443.9	Gzmn	4	4	0	0	6	0	0	0	12	0	5	2	4	8	0	0	22	8	1	0	0	0	1	0	0	0	4	3	0	0	5	0	0	0	13	0	4	2	3	9	0	0	20	7	1	0	0	0
ENSMUSG00000015451.16	C4a	33	65	141	41	63	32	25	100	84	108	74	57	54	17	40	107	35	59	92	76	54	75	69	72	85	107	35	52	139	49	55	36	25	107	89	131	58	64	46	19	47	98	32	49	98	68	65	67
ENSMUSG00000015452.14	Ager	179	107	641	134	219	127	383	208	159	102	134	152	102	110	101	177	225	213	212	152	94	313	123	82	189	86	188	86	633	159	191	142	389	223	168	123	106	172	87	123	119	162	207	177	225	135	112	281
ENSMUSG00000015461.15	Atf6b	7969	7375	7247	7204	14399	4892	4448	6242	5923	4803	7718	6017	6732	4269	5635	8954	7571	5619	5226	16947	4772	7798	12910	7952	9296	7402	8376	5927	7159	8567	12529	5454	4518	6698	6242	5806	6087	6802	5727	4790	6624	8202	6971	4675	5549	15094	5704	7001
ENSMUSG00000015467.14	Egfl8	74	134	74	103	108	52	91	91	112	95	139	66	94	81	54	182	66	61	134	172	88	115	87	94	104	81	78	108	73	122	94	58	92	98	118	115	110	75	80	91	63	167	61	51	142	153	105	103
ENSMUSG00000015468.14	Notch4	1845	2796	962	706	1284	596	692	1736	2577	868	2813	1615	2024	1516	820	1163	5121	944	1260	672	2778	3570	1096	1557	9180	564	1939	2247	950	840	1117	665	703	1863	2716	1049	2219	1826	1722	1701	964	1065	4715	785	1338	599	3321	3205
ENSMUSG00000015474.16	Ppt2	1367	1311	963	837	1085	695	726	1034	1573	617	1052	1969	1132	914	1017	1584	1264	706	2625	2143	762	1415	1167	741	1760	1041	1437	1054	951	995	944	775	737	1110	1658	746	830	2226	963	1026	1196	1451	1164	587	2787	1909	911	1270
ENSMUSG00000015476.6	Prrt1	34	56	111	16	28	50	35	39	26	16	22	29	24	8	0	13	20	19	42	58	6	50	29	43	36	9	36	45	110	19	24	56	36	42	27	19	17	33	20	9	0	12	18	16	45	52	7	45
ENSMUSG00000015478.13	Rnf5	3948	4382	5130	4718	7300	4461	6664	2546	4762	2664	6841	3892	3566	2648	4701	6288	4198	4110	4509	8760	4590	4070	4838	7009	4218	5318	4150	3522	5067	5611	6352	4974	6769	2732	5018	3220	5396	4400	3034	2971	5526	5760	3865	3420	4788	7802	5487	3654
ENSMUSG00000015484.3	Fam163a	4	2	2350	2	4	18	1009	10	0	2	24	0	0	0	0	0	4	4	0	8	13	8	0	0	0	6	4	2	2321	2	3	20	1025	11	0	2	19	0	0	0	0	0	4	3	0	7	16	7
ENSMUSG00000015488.14	Cacfd1	2506	4687	8221	4232	3116	7689	3574	2889	2549	3711	7103	4896	5838	3108	3836	4877	6507	6471	3592	5753	3350	3668	5964	8194	4619	4017	2634	3767	8121	5033	2711	8573	3630	3100	2686	4486	5602	5534	4967	3487	4510	4467	5991	5384	3814	5124	4005	3293
ENSMUSG00000015501.10	Hivep2	4501	4698	3395	1830	3708	2791	1286	2292	3156	2715	7184	2371	4538	2917	2331	2276	3624	2255	2048	3667	1964	4350	3094	2439	1915	3056	4731	3776	3354	2176	3227	3112	1306	2460	3326	3282	5666	2680	3861	3273	2740	2085	3337	1876	2175	3266	2348	3905
ENSMUSG00000015519.12	RP23-262P15.1	0	0	0	50	0	18	0	4	0	16	0	8	6	144	0	12	4	751	0	62	0	6	0	8	6	0	0	0	0	59	0	20	0	4	0	19	0	9	5	162	0	11	4	625	0	55	0	5
ENSMUSG00000015522.18	Arnt	5828	5549	4230	3797	6781	4922	11732	2862	4193	3666	10710	3435	9017	5106	3788	5875	5203	4442	4347	5832	4648	6568	7011	5679	4713	5273	6126	4459	4178	4515	5901	5488	11916	3071	4419	4431	8447	3883	7671	5729	4453	5382	4791	3696	4616	5194	5556	5897
ENSMUSG00000015533.9	Itga2	894	2315	838	1465	871	5188	3163	795	490	1371	871	116	5779	1432	736	507	3139	296	897	2378	6056	1080	454	218	920	762	940	1860	828	1742	758	5784	3213	853	516	1657	687	131	4916	1607	865	464	2890	246	952	2118	7239	970
ENSMUSG00000015536.14	Mocs2	4034	4227	2792	1660	3108	2410	4846	1818	1447	2407	3348	1642	3634	2621	1373	2053	4299	2973	2841	3703	4084	1453	1558	2650	1396	2294	4240	3397	2758	1974	2704	2687	4922	1951	1525	2909	2641	1856	3092	2941	1614	1881	3958	2474	3017	3298	4882	1305
ENSMUSG00000015542.17	Nat9	885	2112	1340	1763	1712	1237	1359	907	1412	1039	773	1242	1381	947	286	1706	1524	1546	1236	774	890	1486	1984	1951	870	727	930	1697	1324	2097	1490	1379	1380	973	1488	1256	610	1404	1175	1063	336	1563	1403	1286	1312	689	1064	1334
ENSMUSG00000015568.16	Lpl	2142	3977	3885	2786	3332	6084	5409	10562	1358	1308	1236	1223	2480	572	928	576	2298	1776	688	492	840	1636	1828	717	1242	828	2251	3196	3838	3313	2899	6783	5494	11334	1431	1581	975	1382	2110	642	1091	528	2116	1478	731	438	1004	1469
ENSMUSG00000015575.14	Atp6v0e	7017	10105	6315	5399	5072	7160	6165	6165	4793	5351	13628	9160	5638	6609	5555	8644	7276	4616	10932	8036	9599	5464	9170	9722	7401	6478	7375	8121	6238	6421	4413	7983	6262	6616	5051	6468	10749	10354	4797	7416	6530	7918	6700	3841	11608	7157	11475	4906
ENSMUSG00000015579.4	Nkx2-5	0	0	0	0	0	0	0	46	0	0	0	0	0	0	0	12	0	0	12	0	0	4	30	0	0	0	0	0	0	0	0	0	0	49	0	0	0	0	0	0	0	11	0	0	13	0	0	4
ENSMUSG00000015597.16	Zfp318	1848	2692	1612	1784	2942	1285	1815	1039	1566	1697	1496	2090	3111	1004	2149	1680	1562	946	1713	3363	1012	1172	5146	1384	1841	2248	1942	2163	1592	2122	2560	1433	1843	1115	1650	2051	1180	2363	2647	1127	2526	1539	1438	787	1819	2995	1210	1052
ENSMUSG00000015599.9	Ttbk1	10	2	50	2	10	16	14	20	16	1	20	22	16	0	0	2	0	2	16	4	0	0	23	2	0	14	11	2	49	2	9	18	14	21	17	1	16	25	14	0	0	2	0	2	17	4	0	0
ENSMUSG00000015605.5	Srf	9515	4620	3400	3826	7339	6261	4946	5833	5389	4206	5652	5277	7513	6565	5026	7374	6928	5089	7169	9708	4623	6154	10711	4280	6349	10195	10001	3713	3359	4550	6386	6981	5024	6259	5679	5084	4458	5965	6392	7366	5909	6755	6379	4234	7612	8646	5526	5525
ENSMUSG00000015619.10	Gata3	1603	6561	898	5249	3498	2298	4230	2013	1601	1921	1318	124	11112	1592	5456	7851	5795	459	1317	3973	2646	1544	9644	4016	1394	3177	1685	5273	887	6242	3044	2562	4296	2160	1687	2322	1040	140	9454	1786	6414	7192	5336	382	1398	3539	3163	1386
ENSMUSG00000015627.5	Gata5	0	0	6	0	0	0	0	2	0	0	10	0	0	0	0	0	0	0	7	1	0	0	0	0	24	0	0	0	6	0	0	0	0	2	0	0	8	0	0	0	0	0	0	0	7	1	0	0
ENSMUSG00000015647.9	Lama5	4072	13076	13294	5337	8075	26114	8795	14130	4559	30493	34473	12296	15372	11021	10637	14564	4589	33335	16951	20505	10946	7959	32051	2563	13429	18628	4280	10508	13132	6347	7027	29115	8933	15163	4804	36858	27190	13899	13078	12366	12505	13341	4225	27737	18000	18263	13085	7146
ENSMUSG00000015652.9	Steap1	620	112	44	42	10	37	30	252	179	255	984	2	184	556	112	82	112	106	74	40	22	164	8	172	111	36	652	90	43	50	9	41	30	270	189	308	776	2	157	624	132	75	103	88	79	36	26	147
ENSMUSG00000015653.13	Steap2	1966	921	108	132	130	100	132	962	312	1107	4049	48	2699	2752	370	654	772	194	706	420	66	1504	152	48	1112	571	2066	740	107	157	113	111	134	1032	329	1338	3194	54	2296	3088	435	599	711	161	750	374	79	1350
ENSMUSG00000015656.17	Hspa8	98373	108045	110608	86364	110940	111612	87413	85704	104434	86634	128271	68289	98923	117373	86073	127912	140612	93371	98272	117049	77615	92861	160422	100808	78499	69772	103396	86830	109259	102705	96536	124440	88784	91967	110052	104719	101172	77194	84159	131699	101187	117169	129472	77690	104351	104249	92780	83371
ENSMUSG00000015659.12	Serac1	452	471	277	304	438	354	272	384	187	587	666	749	450	255	437	499	253	240	171	602	330	371	1399	320	386	470	475	379	274	362	381	395	276	412	197	710	525	847	383	286	514	457	233	200	182	536	394	333
ENSMUSG00000015665.8	Awat1	0	0	0	0	0	0	0	0	0	0	6	0	0	0	0	0	0	12	0	0	3	0	2	0	0	0	0	0	0	0	0	0	0	0	0	0	5	0	0	0	0	0	0	10	0	0	4	0
ENSMUSG00000015668.13	Pdzd11	3958	2454	3435	2282	3330	2782	2153	1056	1753	1820	3546	1763	2169	2258	1385	1726	1862	2408	1830	2098	2058	1949	2525	2396	1805	1372	4160	1972	3393	2714	2898	3102	2187	1133	1847	2200	2797	1993	1845	2534	1628	1581	1714	2004	1943	1869	2460	1750
ENSMUSG00000015671.11	Psma2	11878	16708	12243	14508	13107	12965	12482	7052	10430	5803	13268	10138	12217	9516	9393	6400	13098	16206	20961	11394	18768	11423	11660	12157	9673	11078	12485	13427	12094	17253	11405	14455	12678	7567	10991	7014	10465	11460	10394	10677	11042	5862	12060	13484	22258	10148	22435	10256
ENSMUSG00000015672.4	Mrpl32	1530	1986	1782	2042	1600	1734	1926	984	1554	770	1474	1760	1646	1356	1328	1044	1769	1834	2656	1658	1402	1254	1614	1328	1486	1672	1608	1596	1760	2428	1392	1933	1956	1056	1638	931	1163	1989	1400	1522	1561	956	1629	1526	2820	1477	1676	1126
ENSMUSG00000015697.14	Setdb1	4840	6027	3259	4554	7541	4710	10207	3194	6245	3479	7156	4062	8745	3683	4170	5084	6558	4696	4879	6657	4016	5210	5925	4577	5051	5632	5087	4844	3219	5416	6562	5251	10367	3427	6581	4205	5644	4592	7440	4133	4902	4657	6038	3907	5181	5929	4801	4678
ENSMUSG00000015702.13	Anxa9	205	1545	202	137	197	281	509	113	600	298	1059	239	709	206	330	100	224	1190	1276	390	474	239	66	276	245	272	215	1242	200	163	171	313	517	121	632	360	835	270	603	231	388	92	206	990	1355	347	567	215
ENSMUSG00000015709.9	Arnt2	313	786	626	1206	809	122	266	426	1563	648	589	3292	4016	83	4446	1097	2291	2502	1303	1229	735	1441	5680	1908	560	3191	329	632	618	1434	704	136	270	457	1647	783	465	3721	3417	93	5227	1005	2109	2082	1384	1095	879	1294
ENSMUSG00000015711.8	Prune	3077	3481	2035	2439	3665	4361	9114	1472	4298	2806	9584	2172	4517	6113	2077	2835	4064	3422	3853	2758	3665	4295	4074	4226	3052	2671	3234	2797	2010	2900	3189	4862	9257	1580	4529	3392	7559	2455	3843	6859	2442	2597	3742	2847	4091	2456	4381	3856
ENSMUSG00000015714.11	Cers2	15235	19001	6709	10691	13920	12228	19036	6727	17159	10676	30784	10740	26374	18346	11587	10828	12837	8155	13140	14157	10765	15703	10404	12922	9592	10655	16013	15270	6627	12714	12113	13633	19335	7219	18082	12905	24281	12140	22438	20585	13622	9919	11820	6785	13953	12609	12868	14098
ENSMUSG00000015721.18	Nlrp5	0	0	0	0	10	0	0	0	0	0	1	0	0	0	0	0	0	0	0	0	0	0	0	0	0	0	0	0	0	0	9	0	0	0	0	0	1	0	0	0	0	0	0	0	0	0	0	0
ENSMUSG00000015733.13	Capza2	16970	36238	10537	8828	14234	16743	16036	12740	12607	12751	16694	12029	14614	313957	15281	12051	18591	16985	9420	13730	9486	10915	19918	13304	16181	12514	17837	29122	10409	10498	12386	18667	16287	13671	13285	15413	13167	13598	12433	352278	17964	11039	17118	14133	10003	12229	11339	9799
ENSMUSG00000015745.9	Plekho1	5711	3855	2960	1788	3345	3115	3316	3050	3587	2146	15891	1338	4591	2319	3934	1159	2578	3462	4368	928	1074	6451	4121	802	1690	1883	6003	3098	2924	2126	2911	3473	3368	3273	3780	2594	12534	1512	3906	2602	4625	1062	2374	2881	4638	827	1284	5792
ENSMUSG00000015747.5	Vps45	1794	2368	1924	1900	2485	1610	4146	918	1883	1223	3191	1480	2798	2101	1140	1897	2219	1435	1785	1844	1266	1192	1540	1962	1560	1150	1886	1903	1901	2260	2162	1795	4211	985	1984	1478	2517	1673	2380	2357	1340	1738	2043	1194	1895	1642	1513	1070
ENSMUSG00000015748.13	Prpf3	4517	2326	2035	3167	6597	3942	10456	2783	2999	2328	5584	3287	5138	4718	3823	3441	3345	3241	3984	4406	2779	3260	4075	2786	3617	3561	4748	1869	2010	3766	5740	4395	10620	2986	3160	2814	4404	3716	4371	5294	4494	3152	3080	2697	4230	3924	3322	2927
ENSMUSG00000015749.12	Anp32e	10035	8305	4465	9046	16892	11524	22328	8258	15242	6633	14963	4900	12648	9862	11267	9486	12161	11209	12173	14782	6666	15100	10818	9944	9376	10330	10547	6674	4411	10758	14699	12849	22678	8862	16062	8018	11802	5539	10760	11066	13245	8689	11198	9327	12926	13166	7968	13557
ENSMUSG00000015750.15	Aph1a	6221	6809	4647	5703	9072	4892	13734	2854	5518	3905	10220	5755	8719	4833	4902	5884	6452	3646	6585	6093	5633	5158	5918	5920	5273	5667	6539	5472	4590	6782	7894	5454	13949	3063	5815	4720	8061	6505	7418	5423	5763	5390	5941	3034	6992	5427	6734	4631
ENSMUSG00000015755.16	Tab2	12203	11684	10761	10609	12798	6209	4581	5861	10299	8757	9030	5619	16695	16103	4616	9661	7942	8436	5973	10411	6310	17259	10638	8535	6919	9514	12826	9390	10630	12616	11136	6923	4653	6289	10853	10585	7122	6352	14203	18068	5427	8850	7313	7019	6342	9273	7543	15495
ENSMUSG00000015757.10	Ppil4	2842	2155	2676	2219	3378	1567	1155	1482	2774	1913	2368	932	2738	4584	1222	1576	1460	1837	1096	1765	1380	2754	2139	1562	1448	1849	2987	1732	2643	2639	2939	1747	1173	1590	2923	2312	1868	1054	2329	5144	1437	1444	1344	1528	1164	1572	1650	2473
ENSMUSG00000015759.11	Cnih1	3350	4204	2962	3713	3982	3473	1619	3130	3770	2743	3696	5547	6088	3084	3064	3692	6386	3368	7511	5267	2051	4826	4206	3294	2341	3625	3521	3379	2926	4416	3465	3872	1644	3359	3973	3316	2915	6270	5179	3460	3602	3382	5880	2802	7976	4691	2452	4333
ENSMUSG00000015766.14	Eps8	5766	2002	895	356	1314	1352	434	7771	13378	3645	27698	12306	2662	14284	9183	8718	16989	36179	19155	9345	848	15466	13113	9348	5372	9959	6060	1609	884	423	1143	1507	441	8339	14098	4406	21847	13911	2265	16027	10795	7986	15643	30103	20340	8323	1014	13885
ENSMUSG00000015776.12	Med22	5401	7558	7553	6807	5885	8487	6355	5601	3635	4304	7471	4906	8756	5196	6764	6172	8426	13399	6369	6866	3532	5892	9392	8559	6525	6349	5677	6074	7461	8095	5121	9462	6455	6010	3831	5202	5893	5546	7449	5830	7952	5654	7758	11149	6763	6115	4222	5290
ENSMUSG00000015787.15	Abo	0	0	0	2	2	0	0	0	0	0	0	0	0	0	0	0	0	0	0	0	0	0	0	0	0	2	0	0	0	2	2	0	0	0	0	0	0	0	0	0	0	0	0	0	0	0	0	0
ENSMUSG00000015790.16	Surf1	2260	4065	4310	2938	1707	3066	2267	2382	1498	1741	3612	2825	2395	2208	2136	3800	2434	4674	2089	3042	2497	2159	3913	4159	3165	2209	2375	3267	4257	3494	1485	3418	2303	2556	1579	2104	2849	3193	2038	2478	2511	3481	2241	3889	2218	2709	2985	1938
ENSMUSG00000015804.14	Med28	4769	4389	6240	3591	5249	4668	3351	4264	5400	2080	6488	6178	5596	4542	3162	5306	6430	6798	6135	4218	4505	4596	3319	3208	4253	5014	5013	3527	6164	4270	4567	5205	3404	4576	5690	2514	5117	6984	4761	5096	3717	4860	5921	5656	6514	3757	5385	4126
ENSMUSG00000015806.12	Qdpr	3775	4197	4735	4191	4139	4031	2115	2973	4793	1288	7328	5908	4992	1786	3269	4708	5731	5189	5523	3139	3496	5220	2872	2755	2748	4899	3968	3373	4677	4984	3602	4494	2148	3190	5051	1557	5780	6678	4247	2004	3843	4313	5277	4318	5865	2796	4179	4687
ENSMUSG00000015812.8	Gnrh1	35	14	21	40	12	42	10	25	30	40	47	4	45	17	4	22	7	19	15	12	22	14	8	16	24	26	37	11	21	48	10	47	10	27	32	48	37	5	38	19	5	20	6	16	16	11	26	13
ENSMUSG00000015829.13	Tnr	0	0	2	2	12	0	2	4	0	0	6	0	0	0	2	8	0	0	4	0	0	6	4	2	4	0	0	0	2	2	10	0	2	4	0	0	5	0	0	0	2	7	0	0	4	0	0	5
ENSMUSG00000015837.15	Sqstm1	30615	17814	25026	10057	13653	27511	17388	10830	15020	31778	33619	16904	15868	17972	13121	33647	20804	21752	22229	21082	34654	16236	39013	20003	16787	13286	32178	14316	24721	11960	11880	30673	17661	11621	15828	38412	26517	19108	13500	20166	15425	30821	19156	18099	23604	18777	41425	14577
ENSMUSG00000015839.6	Nfe2l2	12126	10095	8028	4534	6994	6038	6823	3881	3419	4578	17022	6486	7053	6326	4218	4289	6219	9266	5807	5743	3968	6747	6018	3702	5776	4591	12745	8113	7930	5392	6086	6732	6930	4165	3603	5534	13426	7332	6000	7098	4959	3929	5726	7710	6166	5115	4743	6057
ENSMUSG00000015843.10	Rxrg	20	20	2	0	0	4	6	86	54	0	2	45	42	0	0	40	118	2	66	10	0	56	0	124	34	287	21	16	2	0	0	4	6	92	57	0	2	51	36	0	0	37	109	2	70	9	0	50
ENSMUSG00000015846.14	Rxra	6764	9693	7737	7838	6180	5296	7805	6725	3193	4287	11727	8439	10609	5437	8192	12966	12220	20888	4085	11625	4850	5947	12017	14049	12168	9625	7109	7790	7643	9321	5378	5905	7927	7216	3365	5182	9250	9539	9026	6101	9630	11877	11252	17380	4338	10354	5798	5339
ENSMUSG00000015850.11	Adamtsl4	3000	1317	586	282	409	1706	909	1057	688	1523	4179	142	834	7465	330	510	426	356	786	1247	821	1153	731	277	1128	411	3153	1058	579	335	356	1902	923	1134	725	1841	3296	161	710	8376	388	467	392	296	835	1111	981	1035
ENSMUSG00000015852.13	Fcrls	37070	6554	10047	3229	9579	1357	7227	3320	7549	4923	1873	3477	6042	3123	3336	2395	7518	3023	2321	1222	2002	1748	5410	3852	1546	1558	38963	5267	9924	3840	8335	1513	7340	3563	7955	5951	1477	3930	5140	3504	3922	2194	6922	2515	2465	1088	2393	1569
ENSMUSG00000015854.7	Cd5l	96	154	3550	12	94	34	122	118	1332	10	17	433	56	10	76	18	760	45	15	2	14	20	156	55	50	44	101	124	3507	14	82	38	124	127	1404	12	13	489	48	11	89	16	700	37	16	2	17	18
ENSMUSG00000015869.16	Prpsap1	4940	10719	3720	6623	6218	4763	4382	4670	4338	7307	10120	4419	9615	10237	2568	5165	4386	4950	5082	6972	5438	11681	12200	5157	5950	3866	5192	8614	3675	7876	5411	5310	4451	5011	4571	8832	7982	4995	8180	11486	3019	4731	4039	4119	5396	6210	6501	10487
ENSMUSG00000015879.8	Fam184b	10	0	0	0	0	4	0	18	18	0	17	10	4	0	10	18	4	0	0	0	20	10	24	6	4	178	11	0	0	0	0	4	0	19	19	0	13	11	3	0	12	16	4	0	0	0	24	9
ENSMUSG00000015880.13	Ncapg	2128	2302	1150	1842	2884	2468	1429	2429	2812	942	2378	2560	2829	3498	2921	2589	4764	5426	2299	3810	1802	3306	3262	2198	2520	3379	2237	1850	1136	2191	2510	2752	1451	2607	2963	1139	1876	2894	2407	3925	3434	2372	4387	4515	2441	3393	2154	2968
ENSMUSG00000015882.17	Lcorl	1075	1039	964	977	764	1069	574	1035	1242	694	917	2277	1384	1220	932	1492	1854	1248	616	935	604	1150	1262	1428	1216	1401	1130	835	952	1162	665	1192	583	1111	1309	839	723	2574	1177	1369	1096	1367	1707	1038	654	833	722	1032
ENSMUSG00000015889.8	Lta4h	2547	4838	2857	1837	2316	2801	2240	2474	3254	2604	2018	3513	3563	2456	2324	3660	4540	4387	2808	3512	2561	3374	5155	3210	2391	2525	2677	3888	2822	2185	2015	3123	2275	2655	3429	3148	1592	3971	3031	2756	2732	3353	4180	3650	2982	3128	3061	3029
ENSMUSG00000015890.2	Amdhd1	2	0	12	4	2	2	0	2	7	6	2	2	2	0	14	14	2	26	19	2	4	14	6	0	2	22	2	0	12	5	2	2	0	2	7	7	2	2	2	0	16	13	2	22	20	2	5	13
ENSMUSG00000015932.8	Dstn	11975	30294	14443	14020	17823	42747	25302	21024	14341	15000	26338	13174	32689	18909	19807	33977	19638	25881	19029	41141	16515	18344	30750	12426	10627	21191	12586	24346	14267	16673	15509	47660	25699	22560	15112	18131	20774	14892	27810	21217	23285	31123	18082	21535	20206	36642	19742	16469
ENSMUSG00000015937.15	H2afy	10591	9094	7312	10010	17780	8643	12002	7979	8416	6235	19844	10379	13521	11763	11588	9178	15178	14239	15455	16954	10258	13385	8337	12700	9309	13425	11132	7308	7223	11904	15472	9636	12190	8562	8869	7537	15652	11732	11503	13199	13623	8407	13976	11848	16411	15100	12262	12017
ENSMUSG00000015942.9	Gtf2ird2	1272	1127	2296	1064	2812	1174	1399	891	1393	952	1839	756	1126	563	963	1793	677	1374	1012	1469	1421	1438	1004	1080	1062	1585	1337	906	2268	1265	2447	1309	1421	956	1468	1151	1450	855	958	632	1132	1642	623	1143	1075	1308	1699	1291
ENSMUSG00000015943.11	Bola1	698	1571	1007	913	1570	1459	3585	665	2145	968	2721	1195	1854	1015	657	1273	1843	2324	1768	1082	747	1385	1022	1576	1007	1069	734	1263	995	1086	1366	1627	3641	714	2260	1170	2146	1351	1577	1139	772	1166	1697	1934	1877	964	893	1243
ENSMUSG00000015944.9	Gatsl2	2697	876	3729	686	1711	990	860	940	1229	1472	735	1360	2020	974	580	1704	1780	486	1136	968	772	1770	2028	706	1962	580	2835	704	3684	816	1489	1104	873	1009	1295	1779	580	1537	1719	1093	682	1561	1639	404	1206	862	923	1589
ENSMUSG00000015947.10	Fcgr1	7694	5393	3825	1491	4014	1832	2521	3059	1735	1827	2048	647	1413	1536	944	1027	1311	876	954	676	1415	1087	691	642	565	369	8087	4334	3778	1773	3493	2043	2561	3283	1828	2208	1615	731	1202	1723	1110	941	1207	729	1013	602	1691	976
ENSMUSG00000015950.13	Ncf1	10735	5960	18551	3518	6983	8299	8231	3870	5098	4546	4436	1091	2748	2130	1479	1214	2375	885	1282	1607	1733	1210	1167	1072	986	522	11283	4790	18325	4184	6076	9253	8360	4153	5372	5495	3499	1233	2338	2390	1739	1112	2187	736	1361	1431	2072	1086
ENSMUSG00000015957.12	Wnt11	293	934	5987	135	194	2096	2303	310	171	1239	48	58	467	198	410	426	160	138	32	267	16	222	142	66	133	30	308	751	5914	161	169	2337	2339	333	180	1498	38	66	397	222	482	390	147	115	34	238	19	199
ENSMUSG00000015961.8	Adss	7363	11612	6124	4713	7924	8023	5132	7873	5970	8153	13987	5043	7521	10275	3114	9150	11273	11240	7150	8638	7698	11303	11887	9348	11205	8614	7739	9332	6049	5605	6895	8945	5212	8448	6291	9855	11032	5701	6398	11529	3661	8382	10380	9352	7592	7693	9202	10148
[truncated: 52,035 more rows]
[truncated: 7 more columns]

## Sheet: Lyn_LowvsHigh
Id	Gene	FoldChange	log2FoldChange	stat	pvalue	padj	dispGeneEst	dispFit	dispMAP	dispersion	betaConv	maxCooks
[truncated: 53,715 more rows]
