# Supplementary material for: Conditional in vivo deletion of LYN kinase has little effect on a BRCA1 loss-of-function-associated mammary tumour model
Source: Dis Model Mech. 2024 Jan 25;17(1):dmm050211. doi: 10.1242/dmm.050211 (PMC10846530; doi:10.1242/dmm.050211)
Supplement: Table S8. — Note positive fold changes are elevated in groups 3 and 4; negative fold changes are lowered in groups 3 and 4 / elevated in 1 and 2. [file dmm-17-050211-TableS8.xlsx]

## Sheet: PCA groups
Id	WT-01	WT-02	WT-04	HET-06	HET-07	HOM-12	HOM-13	HOM-15	HET-27	HET-29	HET-31	HOM-35	HOM-37	HOM-38	WT-39	WT-40	WT-41	WT-42	HET-45	HET-48	HOM-55	HOM-56	WT-59	WT-60	HET-63	HOM-70	HOM-72	HOM-73	HOM-74	WT-03	HET-08	HET-09	HET-19	WT-20	WT-21	HET-25	HET-30	HET-49	HOM-54	norm.WT-01	norm.WT-02	norm.WT-04	norm.HET-06	norm.HET-07	norm.HOM-12	norm.HOM-13	norm.HOM-15	norm.HET-27	norm.HET-29
ENSMUSG00000000001	13961	13698	17217	14739	14801	12814	13174	16647	13575	16592	13498	14686	12171	17767	26214	9859	11515	24219	21703	18506	14225	16293	24697	10220	17511	21539	17844	14881	14624	17006	21040	19700	14692	24032	19670	11293	14152	12946	10387	13751	12650	19493	15736	16118	14939	16182	16951	15120	14886
ENSMUSG00000000003	0	0	0	0	0	0	0	0	0	0	0	0	0	0	0	0	2	0	0	0	0	0	0	0	0	0	0	0	0	0	0	0	0	0	0	0	0	0	0	0	0	0	0	0	0	0	0	0	0
ENSMUSG00000000028	1918	2891	3320	1509	2099	1201	1140	670	1672	2401	1156	1067	2023	1271	1028	2205	1553	1411	1960	1110	2376	1245	2519	4069	1335	1040	1532	1839	1312	3097	1790	1481	1598	2938	1728	1203	2488	1491	2575	1889	2670	3759	1611	2286	1400	1400	682	1862	2154
ENSMUSG00000000031	971	29002	11182	2112	21744	190418	22067	119	69002	1193	4676	104598	10194	464	12160	13747	1484	126	1203	4486	6324	1280	251	2127	3109	3198	656	355	32	4130	1057	23592	391	608	1189	2007	164	609	149	956	26783	12660	2255	23678	221991	27105	121	76855	1070
ENSMUSG00000000037	357	169	138	134	12	12	86	325	122	254	238	168	349	590	342	536	443	268	118	246	568	348	22	158	182	658	265	458	118	226	36	235	216	502	108	30	112	9	144	352	156	156	143	13	14	106	331	136	228
ENSMUSG00000000049	15	18	29	32	13	31	26	176	61	65	8	17	30	30	14	29	21	7	95	22	5	13	7	2	115	169	103	43	68	56	21	34	98	34	52	14	8	34	7	15	17	33	34	14	36	32	179	68	58
ENSMUSG00000000056	3826	5117	4702	4268	2779	3590	9195	8755	8018	6957	2159	3961	3955	9320	9542	9322	3867	4481	8886	5531	4941	5234	4111	5482	6079	5911	9871	3374	6051	4800	6612	11290	4147	6615	3845	3118	3724	4146	2615	3768	4726	5324	4557	3026	4185	11294	8915	8930	6242
ENSMUSG00000000058	28634	3873	96206	5500	5566	5716	4803	1999	5274	4532	8484	6551	4876	6391	4913	19413	17525	3527	8768	14264	6824	8108	9181	7597	2718	7968	3556	7607	3354	5276	2392	2091	1837	1330	1994	1694	3771	1970	4238	28203	3577	108923	5872	6061	6664	5900	2036	5874	4066
ENSMUSG00000000078	5833	5309	17052	7429	7340	9359	13906	6586	5464	14802	7502	8634	8211	15605	8666	6372	5222	20117	20037	9438	8534	6080	19885	3607	28474	14140	11346	7912	7897	8647	24789	13483	15586	6689	11715	17149	26817	15901	33021	5745	4903	19306	7932	7993	10911	17081	6706	6086	13280
ENSMUSG00000000085	5484	4489	2627	3375	4155	2297	1671	3054	1725	2642	1301	2246	6043	2088	3331	3701	4221	4209	5407	3371	5786	2378	6502	4657	2922	1688	4229	7131	5835	4011	895	2603	1787	2438	2735	2136	1391	1362	1747	5401	4146	2974	3603	4525	2678	2053	3110	1921	2370
ENSMUSG00000000088	3973	5184	8079	5387	5112	2964	3769	3261	3379	6079	4087	5438	5489	6692	7370	5688	7501	4746	8574	7027	6809	8802	6601	6346	6437	17535	7440	5364	4139	6504	7410	6768	4600	3817	4646	6452	5085	9757	17073	3913	4787	9147	5752	5567	3455	4630	3321	3764	5454
ENSMUSG00000000093	2260	220	98	2628	1197	117	105	685	110	198	858	611	1465	1724	612	218	242	465	560	3264	3005	96	892	2023	285	284	621	966	12	68	56	343	73	250	188	186	94	170	306	2226	203	111	2806	1303	136	129	698	123	178
ENSMUSG00000000094	1	10	2	0	2	0	0	0	0	0	0	0	0	0	4	14	0	0	0	20	2	0	0	2	0	67	0	19	0	0	0	0	0	7	0	0	0	0	0	1	9	2	0	2	0	0	0	0	0
ENSMUSG00000000103	0	0	0	0	0	0	0	0	0	0	0	0	0	0	0	0	0	0	0	0	0	0	0	0	0	0	0	0	0	0	0	0	0	0	0	0	0	0	0	0	0	0	0	0	0	0	0	0	0
ENSMUSG00000000120	136	2	6	52	56	22	14	2	26	10	80	46	290	34	286	42	30	0	20	26	318	4	14191	72	34	174	40	24	68	22	109	290	34	106	8	74	1092	12	294	134	2	7	56	61	26	17	2	29	9
ENSMUSG00000000125	0	0	0	0	0	2	0	4	0	0	0	0	2	0	0	0	4	8	0	0	0	0	10	0	0	0	0	0	0	0	2	0	2	0	0	2	0	18	2	0	0	0	0	0	2	0	4	0	0
ENSMUSG00000000126	214	572	382	318	394	112	268	194	113	173	356	74	111	138	694	216	106	336	526	244	261	100	58	192	1533	1530	196	173	60	92	94	524	80	214	226	366	124	214	80	211	528	432	340	429	131	329	198	126	155
ENSMUSG00000000127	1878	1867	2020	1379	1342	1935	1305	1902	2271	2773	1741	1960	1929	3815	1979	1958	2545	1712	3429	1088	1967	2392	3224	2186	2046	1813	1731	1992	1482	2036	1784	1531	1333	2546	1298	1325	1716	2292	1617	1850	1724	2287	1472	1461	2256	1603	1937	2529	2488
ENSMUSG00000000131	4840	7292	6748	4486	4441	5078	5167	4467	7228	5765	5464	8431	2594	9021	5089	4201	4047	7015	8762	4544	9121	4114	8671	4777	5094	9256	4787	3742	4007	8174	6349	6615	5960	12413	6526	6990	6731	11624	11789	4767	6734	7640	4790	4836	5920	6347	4549	8051	5172
ENSMUSG00000000134	4479	3688	4985	4003	3574	4355	3836	4573	4853	4227	3780	4320	4728	6029	5232	4706	3652	3714	5056	5434	4229	4806	7043	2961	3816	5478	4332	4815	5034	6925	6017	5064	4612	7007	3756	5492	5611	5259	6830	4412	3406	5644	4274	3892	5077	4712	4657	5405	3792
ENSMUSG00000000142	598	343	142	142	212	164	616	323	1963	64	136	136	232	775	374	80	46	28	251	1626	1580	81	457	555	220	1766	84	176	109	1830	1540	5445	1663	739	5075	1039	1096	4578	969	589	317	161	152	231	191	757	329	2186	57
ENSMUSG00000000148	2573	2603	1296	2577	2239	1174	1906	2675	1773	2007	2194	3700	3152	5189	2117	2834	3374	4168	2440	4791	2980	3180	3363	5593	3497	3822	2531	2230	1926	1654	1790	2562	1661	2565	2903	4045	2187	2573	3930	2534	2404	1467	2751	2438	1369	2341	2724	1975	1801
ENSMUSG00000000149	13545	7808	6835	12134	9990	5556	7551	10809	8586	7518	11581	16690	12596	16032	12022	12006	13419	12035	11206	16597	15638	10153	15222	18930	12699	17400	12456	11105	12982	17726	7266	9585	9897	15385	13598	13544	11828	10462	18618	13341	7211	7738	12955	10879	6477	9275	11007	9563	6745
ENSMUSG00000000154	48	636	124	63	99	250	34	20	310	122	16	8	38	22	26	114	44	442	339	212	110	280	51	16	267	235	246	68	284	75	54	69	521	226	762	359	520	1231	1923	47	587	140	67	108	291	42	20	345	109
ENSMUSG00000000157	6	3	2	24	0	0	14	1	0	0	0	7	4	8	0	0	11	2	4	2	4	0	12	6	11	2	2	2	0	2	2	0	4	2	6	0	0	16	13	6	3	2	26	0	0	17	1	0	0
ENSMUSG00000000159	231	890	256	58	120	478	416	902	894	1985	182	669	386	867	536	16	1963	186	2194	1798	995	789	398	293	334	1753	1902	297	1018	367	165	926	1285	418	672	451	56	790	685	228	822	290	62	131	557	511	918	996	1781
ENSMUSG00000000167	120	235	66	106	199	88	288	98	86	271	66	120	103	126	255	75	86	64	235	106	244	192	168	424	168	245	188	223	168	167	150	314	119	120	173	328	190	160	367	118	217	75	113	217	103	354	100	96	243
ENSMUSG00000000168	3420	5399	3664	4486	3098	3461	4288	3503	2940	8406	3730	5852	4414	5860	6384	4117	3275	3895	8755	6741	5411	6196	4433	3514	5857	6746	5889	5499	3996	4767	5484	5649	4200	4010	5073	4914	5549	7730	7152	3369	4986	4148	4790	3374	4035	5267	3567	3275	7542
ENSMUSG00000000171	5277	7801	4737	6489	4464	4167	5003	4038	3766	7365	4681	8598	5333	6536	8493	5053	5428	6678	9034	6760	6242	10131	4736	7442	8547	10326	8641	6992	4325	9112	7043	9466	6979	5160	7727	9241	7688	10665	14494	5198	7204	5363	6928	4861	4858	6145	4112	4195	6608
ENSMUSG00000000182	1	8	0	33	23	19	2	6	12	0	0	0	0	1	144	28	1	3	18	7	20	0	6	4	70	129	0	6	0	0	28	0	0	2	0	14	8	1	5	1	7	0	35	25	22	2	6	13	0
ENSMUSG00000000183	2	0	0	0	0	0	0	0	0	0	0	0	4	0	12	14	0	0	0	0	0	0	5	0	0	0	0	0	20	2	0	0	2	0	0	0	0	1	19	2	0	0	0	0	0	0	0	0	0
ENSMUSG00000000184	24498	714	970	1304	2736	2828	864	480	616	482	1556	1260	1526	478	1950	1087	436	128	1586	4066	2324	494	1195	17943	2433	2838	734	694	298	2962	2731	1588	484	734	818	9962	11993	926	20351	24129	659	1098	1392	2979	3297	1061	489	686	432
ENSMUSG00000000194	6083	6129	5448	3837	5696	4061	3910	5517	3439	7616	5888	5254	4906	7220	7634	4055	5618	8281	4607	5418	5739	8212	7643	10116	6729	5564	6314	5904	3790	4598	6954	7282	5226	4111	4531	9463	9264	8844	9063	5991	5660	6168	4097	6203	4734	4803	5618	3830	6833
ENSMUSG00000000197	2	4	12	2	18	144	0	0	6	0	2	0	47	1785	2	0	2	0	72	0	20	0	1872	266	0	2	0	16	0	8	8	0	6	8	4	4	8	8	8	2	4	14	2	20	168	0	0	7	0
ENSMUSG00000000202	110	45	655	16	23	2	93	290	169	136	16	49	69	7	280	647	6	0	138	0	316	96	6	63	12	13	320	31	42	16	620	22	6	16	16	2	24	8	16	108	42	742	17	25	2	114	295	188	122
ENSMUSG00000000204	333	156	1402	1394	1723	286	1946	196	488	129	52	235	411	268	134	102	81	828	2265	10	228	136	465	266	385	279	621	389	1515	502	334	397	66	624	320	356	413	214	835	328	144	1587	1488	1876	333	2390	200	544	116
ENSMUSG00000000214	0	0	0	0	0	0	0	0	0	0	0	0	0	0	12	0	0	0	0	0	0	0	0	2	0	0	0	0	0	0	0	0	0	0	0	0	0	4	0	0	0	0	0	0	0	0	0	0	0
ENSMUSG00000000215	0	0	0	0	0	0	0	0	0	0	0	0	0	0	0	0	0	0	0	0	0	0	0	0	0	0	0	0	0	0	0	0	0	2	0	0	0	0	0	0	0	0	0	0	0	0	0	0	0
ENSMUSG00000000216	194	514	10	66	68	2	86	18	4	30	104	194	68	68	130	124	22	140	54	56	136	4	0	26	8	228	0	8	2	2	22	4	0	8	2	2	4	2	9	191	475	11	70	74	2	106	18	4	27
ENSMUSG00000000223	92	42	39	34	138	22	107	62	42	28	302	113	89	685	252	57	41	101	140	70	230	28	42	60	58	74	112	86	58	74	85	105	50	107	32	148	110	350	125	91	39	44	36	150	26	131	63	47	25
ENSMUSG00000000244	312	71	132	443	439	127	132	98	120	20	104	14	66	96	266	310	65	44	102	95	114	74	186	69	254	448	100	89	36	1520	557	158	101	476	731	2543	1667	286	912	307	66	149	473	478	148	162	100	134	18
ENSMUSG00000000247	12	8	2	6	48	0	0	2	4	104	8	36	233	2316	6	18	4	42	0	14	54	2	8	26	2	2	0	84	0	44	16	2	6	2	8	14	32	10	0	12	7	2	6	52	0	0	2	4	93
ENSMUSG00000000248	19	6	4	31	40	6	0	2	0	0	14	0	2	0	85	38	2	0	10	0	16	2	7	16	12	12	0	4	0	2	10	0	2	20	30	35	571	10	24	19	6	5	33	44	7	0	2	0	0
ENSMUSG00000000253	803	136	64	241	321	66	117	429	142	62	207	303	734	180	865	505	260	200	268	667	866	158	183	894	1179	339	609	303	172	520	90	389	110	462	658	146	559	620	190	791	126	72	257	350	77	144	437	158	56
ENSMUSG00000000263	0	0	0	0	2	0	0	0	0	0	0	0	0	0	0	0	0	0	0	0	0	0	0	0	0	0	0	0	8	0	0	0	0	0	0	0	0	0	0	0	0	0	0	2	0	0	0	0	0
ENSMUSG00000000266	3374	2013	3141	1365	903	2423	2981	3143	1845	2640	1186	1534	2438	4259	2308	3699	1792	2101	5572	3273	1693	2893	1394	558	2421	2485	2834	2828	3126	1636	3510	3684	2562	2768	1686	2940	3150	5736	4848	3323	1859	3556	1457	983	2825	3662	3200	2055	2369
ENSMUSG00000000275	4086	7632	13312	5929	8336	10906	6502	4550	8268	10644	2689	5799	3972	7610	9405	4742	4119	4575	7189	6259	6739	3940	3982	5174	7407	8879	8823	4486	7450	4700	4353	13603	4946	3899	5205	15812	12760	7756	12418	4025	7048	15072	6330	9078	12714	7987	4633	9209	9550
ENSMUSG00000000276	850	347	1099	780	472	624	916	565	1133	1172	430	780	648	2356	1003	923	913	354	1215	749	1729	690	361	952	1821	860	1220	512	854	446	1224	1092	542	950	345	1041	1083	1163	1565	837	320	1244	833	514	727	1125	575	1262	1052
ENSMUSG00000000278	5522	7088	4104	7073	5864	4996	5931	3564	3806	6556	2120	5029	5991	9814	8312	3784	4569	6561	6841	4620	8255	3596	3860	3790	13053	5726	7568	5880	5918	12055	2996	14802	2850	3708	3300	6009	5110	5698	7219	5439	6546	4646	7552	6386	5824	7285	3629	4239	5882
ENSMUSG00000000282	2052	2351	2171	2351	2887	3973	2733	1743	2970	3549	1498	3026	1761	4453	2652	2125	1394	3206	4103	2514	3129	2173	6285	3706	5177	2397	2334	2595	2098	3307	4082	3378	1990	2454	2813	3147	4278	3131	3190	2021	2171	2458	2510	3144	4632	3357	1775	3308	3184
ENSMUSG00000000290	2396	1864	2707	3632	5114	4231	5218	3928	3745	1563	1716	766	1702	1887	3281	2369	1322	3128	3256	1353	1830	1392	4093	1364	3975	7328	3303	1150	2642	10831	16939	4915	3063	6549	7336	9178	7533	2805	4316	2360	1721	3065	3878	5569	4933	6409	4000	4171	1402
ENSMUSG00000000295	614	699	623	1597	543	548	662	397	713	940	665	514	694	1276	848	839	739	641	1518	897	1300	913	1242	1173	994	1408	1386	344	442	627	536	925	664	837	1112	530	300	1186	872	605	646	705	1705	591	639	813	404	794	843
ENSMUSG00000000296	3415	1771	1122	3282	1453	1092	1182	1364	2055	2358	2108	1417	2746	1801	2395	3938	9744	1037	2879	1723	4392	3311	9020	7217	2620	2510	5912	862	1332	712	162	766	632	539	1879	36	100	94	46	3364	1636	1270	3504	1582	1273	1452	1389	2289	2116
ENSMUSG00000000301	252	260	68	237	253	206	194	201	173	174	160	169	555	266	227	244	232	66	507	216	477	474	114	235	222	439	500	1707	406	255	421	304	161	188	224	1032	1407	616	1068	248	240	77	253	276	240	238	205	193	156
ENSMUSG00000000303	3905	27211	21847	18694	19454	24380	29899	19349	32549	36301	19238	21103	13922	33464	18873	34709	33239	24356	37972	29021	16807	29438	23901	15822	48079	40736	31229	14172	20356	11420	43820	59475	32737	17790	26156	14760	23205	38227	38187	3846	25129	24735	19959	21185	28422	36725	19703	36253	32569
ENSMUSG00000000305	18	0	8	2	6	2	18	26	0	0	6	38	66	11	0	8	0	2	0	8	8	0	124	0	42	12	28	6	0	0	2	16	0	8	2	0	12	0	6	18	0	9	2	7	2	22	26	0	0
ENSMUSG00000000308	790	8512	595	1251	782	1111	388	4341	3808	4239	1983	849	160	1542	2653	4324	4903	11795	1710	2923	1237	3336	69	834	3124	3769	6001	398	1344	98	131	1142	2575	449	869	226	32	571	291	778	7861	674	1336	852	1295	477	4420	4241	3803
ENSMUSG00000000317	1319	215	142	342	451	266	347	371	144	74	190	122	351	317	706	201	150	46	1026	84	571	102	637	271	536	242	158	220	142	405	186	461	90	248	196	84	87	142	150	1299	199	161	365	491	310	426	378	160	66
ENSMUSG00000000318	1028	48	81	2614	3730	648	50	83	140	66	450	12	44	68	1222	1835	170	24	242	40	504	56	158	122	366	1771	74	516	10	201	913	168	257	699	403	726	315	486	136	1013	44	92	2791	4062	755	61	85	156	59
ENSMUSG00000000320	184	34	1448	699	96	102	26	142	1214	42	423	74	94	244	52	40	14	453	260	316	94	106	171	230	52	133	4	180	96	222	580	372	145	18	807	40	26	34	12	181	31	1639	746	105	119	32	145	1352	38
ENSMUSG00000000325	944	3292	774	1209	1683	1295	2695	1626	1961	2784	1327	2341	1615	3091	2246	2333	1519	1999	1504	2075	2233	1744	4436	3699	5482	1169	1499	1737	1674	1584	1218	1464	2671	3085	2312	3073	1301	1319	2199	930	3040	876	1291	1833	1510	3310	1656	2184	2498
ENSMUSG00000000326	5455	7331	4717	5131	5277	3904	5915	4196	5995	6275	3346	5019	4550	5048	5562	9052	5106	3742	6824	4057	5052	4705	10592	6087	11045	5618	6214	3701	3784	10209	5361	5031	5737	5928	8948	7004	8320	5742	9599	5373	6770	5341	5478	5746	4551	7266	4273	6677	5630
ENSMUSG00000000339	3762	2366	3313	2558	3248	2025	2108	2337	2685	2726	2476	2344	3051	3119	4538	1782	3616	2700	4301	3599	3458	2806	4858	3130	1488	3810	3462	2830	2324	2460	2754	2972	2253	3736	2924	1945	3188	2012	2626	3705	2185	3751	2731	3537	2361	2589	2380	2991	2446
ENSMUSG00000000340	1545	3804	834	2084	2188	1366	1326	3143	1524	3401	2032	2367	1021	2895	5029	1513	732	1153	2818	3648	1590	2234	641	1663	715	3266	2660	1763	948	1663	1478	2864	2241	3216	2161	1530	1374	1944	1026	1522	3513	944	2225	2383	1592	1629	3200	1697	3051
ENSMUSG00000000346	11486	6532	12803	8475	9703	9127	11276	17750	12110	16131	9414	6896	12445	9733	12271	13167	15584	10608	19470	10874	12512	12336	9061	9198	11963	22585	14282	12888	12900	14987	12125	11154	9007	15875	24309	17991	19323	13769	25886	11313	6032	14495	9048	10566	10640	13851	18075	13488	14473
ENSMUSG00000000355	1310	1004	1676	1804	1402	1455	1066	1491	1353	1503	1039	1494	1675	1978	1729	889	641	1490	2650	1148	1327	1823	1600	796	1167	2709	1429	1210	1410	1382	1576	1860	1479	1421	986	1360	1115	1311	1962	1290	927	1898	1926	1527	1696	1309	1518	1507	1348
ENSMUSG00000000359	94	14	39	84	166	64	28	12	39	26	38	36	62	40	110	38	28	2	75	29	118	4	106	62	116	62	58	42	16	208	35	132	27	58	22	48	49	16	18	93	13	44	90	181	75	34	12	43	23
ENSMUSG00000000365	7	36	16	10	14	10	4	18	16	0	29	17	20	10	36	43	39	0	63	16	20	24	7	27	11	30	14	8	0	14	2	10	6	23	10	4	2	4	12	7	33	18	11	15	12	5	18	18	0
ENSMUSG00000000374	3581	4694	3359	2705	3188	3538	4096	6083	3061	5633	2502	3516	2147	4618	7270	3975	4600	3552	9823	6231	6646	6523	6677	3781	5867	6353	5604	2496	4065	6896	3230	6675	5072	5423	4915	7442	4601	4866	6165	3527	4335	3803	2888	3472	4125	5031	6194	3409	5054
ENSMUSG00000000378	2716	2623	8925	2978	3081	2719	2770	3064	4182	4211	2476	2180	4504	4851	4226	5186	2122	2364	5302	2929	4296	5176	4350	5569	10747	4371	4385	4159	3014	3958	3328	2516	3054	4810	2480	3607	4813	3348	5180	2675	2422	10105	3180	3355	3170	3402	3120	4658	3778
ENSMUSG00000000381	78	12	0	12	0	4	49	8	0	4	0	0	2	0	22	0	2	30	10	32	8	14	0	6	52	100	34	14	0	215	22	8	14	0	0	0	0	76	0	77	11	0	13	0	5	60	8	0	4
ENSMUSG00000000384	2698	3296	5880	3539	3189	2375	2688	3804	2494	4072	1768	2151	4506	5779	4849	6834	3755	2228	4554	4946	4910	6788	2599	8230	7649	4053	5381	4649	2668	2843	2677	1988	2628	4061	3262	2456	3511	2549	4513	2657	3044	6657	3778	3473	2769	3302	3874	2778	3653
ENSMUSG00000000385	1885	6380	1216	388	2111	2078	1107	2759	1169	4115	868	1223	895	1653	1960	2150	3158	2470	1342	4300	829	3886	2479	1219	5168	2351	2119	849	906	772	1125	1310	2368	1174	2302	1457	543	535	681	1857	5892	1377	414	2299	2423	1360	2809	1302	3692
ENSMUSG00000000386	299	632	610	316	1117	305	281	314	336	437	144	361	206	146	387	154	359	253	568	197	263	156	192	236	336	1331	776	386	1115	697	228	662	265	554	764	6954	3096	943	2727	294	584	691	337	1216	356	345	320	374	392
ENSMUSG00000000392	507	336	363	465	658	278	243	156	217	88	504	54	287	186	1025	919	212	72	938	152	400	107	395	550	755	1062	168	197	6	285	230	575	129	265	154	237	125	117	68	499	310	411	496	717	324	298	159	242	79
ENSMUSG00000000394	4	0	0	4	4	0	0	0	0	0	0	18	0	0	2	0	0	0	1	0	0	0	2	6	0	0	0	0	0	0	2	4	0	0	0	0	0	0	0	4	0	0	4	4	0	0	0	0	0
ENSMUSG00000000399	7092	7072	3096	8621	6909	4015	5228	6891	5264	7154	5667	6235	7900	8596	6948	6465	9151	4269	10672	12898	7566	8657	9839	20046	6642	7090	8485	5887	4242	5533	7346	7282	4534	5536	5528	5515	6107	7309	7709	6985	6531	3505	9204	7524	4681	6422	7017	5863	6419
ENSMUSG00000000402	4	267	34	10	18	11	22	56	0	1039	57	8	22	1639	12	28	2	0	28	105	30	2	8	966	4	816	130	24	2	0	36	10	16	57	37	642	0	9	1498	4	247	38	11	20	13	27	57	0	932
ENSMUSG00000000409	226	284	128	624	1191	666	154	221	219	575	239	125	238	369	254	300	216	88	347	435	187	96	76	537	98	753	253	557	340	450	665	234	184	653	302	2710	379	205	413	223	262	145	666	1297	776	189	225	244	516
ENSMUSG00000000411	0	0	0	0	1	0	2	0	2	0	0	0	0	0	0	0	0	0	0	0	0	0	4	8	0	0	0	2	0	0	4	0	1	34	8	42	44	6	4	0	0	0	0	1	0	2	0	2	0
ENSMUSG00000000416	1514	36	96	245	333	520	318	421	326	113	3161	422	782	5320	117	86	748	2	114	900	1706	44	60	1903	600	114	96	553	8	366	58	32	6	28	292	100	29	277	20	1491	33	109	262	363	606	391	429	363	101
ENSMUSG00000000420	6491	12668	20050	11589	6966	5828	7978	3966	9906	6963	8310	5294	8187	9464	13410	6903	5818	13963	8940	10028	10849	12886	10649	6007	12662	11255	5490	7766	10801	9976	6986	9218	12489	7004	3551	6618	4560	5298	4239	6393	11699	22700	12373	7586	6794	9800	4039	11033	6247
ENSMUSG00000000435	0	0	0	0	2	0	0	0	0	0	0	0	0	0	0	4	0	0	0	0	0	0	12	0	0	3	0	0	0	0	8	0	0	0	0	0	0	0	0	0	0	0	0	2	0	0	0	0	0
ENSMUSG00000000439	2791	3085	2600	3737	2849	1681	3070	3383	2591	3088	2167	2944	2617	4512	2518	2640	2611	2468	3607	4732	3882	3212	5912	4266	2906	3181	3394	2464	1935	1436	2589	3272	2249	2734	3232	2655	2353	2790	2419	2749	2849	2944	3990	3102	1960	3771	3445	2886	2771
ENSMUSG00000000440	616	82	48	241	892	198	62	172	32	36	98	216	186	81	262	160	102	40	272	122	233	78	98	208	149	322	140	178	62	100	128	99	63	136	100	128	104	126	82	607	76	54	257	971	231	76	175	36	32
ENSMUSG00000000441	8108	8870	9445	11716	9670	5852	9748	12257	9493	10522	7251	10917	9033	15424	12432	10745	10419	7612	14245	19077	14981	13232	14087	13431	7997	10981	9568	8480	5431	5501	9238	10884	7430	12340	15222	10065	11734	12612	10527	7986	8191	10693	12509	10530	6822	11974	12481	10573	9440
ENSMUSG00000000486	513	379	150	798	811	481	304	209	212	194	196	284	290	291	376	173	309	216	442	242	327	178	494	337	492	946	270	152	202	362	1011	275	468	483	617	2480	513	692	884	505	350	170	852	883	561	373	213	236	174
ENSMUSG00000000489	4342	4835	11166	6858	12695	14824	13183	6807	10629	18170	6844	6146	7508	5455	9449	2803	1187	4987	21564	4194	8243	2987	40467	3730	35617	15238	13511	20471	27664	13330	26753	35094	44044	39127	36871	8906	54871	5424	12530	4277	4465	12642	7322	13824	17282	16193	6931	11839	16302
ENSMUSG00000000530	2338	1145	757	1205	1691	1129	742	2711	755	1318	1013	436	1422	1128	3089	2079	854	1475	2133	901	1272	1592	1302	890	2751	2209	1411	1593	807	3940	1589	1720	955	2092	2088	1798	1156	1041	1048	2303	1057	857	1287	1841	1316	911	2761	841	1183
ENSMUSG00000000531	2845	396	203	908	1632	669	397	1016	528	826	1608	856	994	1380	1470	1928	899	1304	1242	942	2679	676	775	1761	976	1501	385	2436	504	361	4018	726	888	460	4010	1061	2866	3939	1926	2802	366	230	969	1777	780	488	1035	588	741
ENSMUSG00000000532	4397	3631	3885	2836	2893	2412	2929	4852	2521	4906	4971	4452	4511	5404	9875	8071	6635	4734	5043	4134	4195	7080	4598	3865	4283	4843	2942	6151	3139	4272	2021	2008	2334	5920	3694	2913	4254	2304	4872	4331	3353	4399	3028	3150	2812	3598	4941	2808	4402
ENSMUSG00000000538	4156	6917	2681	2814	5322	5297	3925	4250	5351	3666	2242	3558	2032	4383	3712	3174	3760	2226	7760	4724	2401	8397	3982	2601	6197	7569	6204	2877	4441	3661	4074	4513	2694	2380	2425	3918	1740	3523	2673	4093	6388	3035	3004	5795	6175	4821	4328	5960	3289
ENSMUSG00000000544	0	10	2	0	14	6	104	6	130	8	0	6	34	1	40	0	0	0	0	6	18	0	2	228	8	6	26	14	26	60	18	12	16	767	104	86	88	4206	2266	0	9	2	0	15	7	128	6	145	7
ENSMUSG00000000552	2420	637	2009	948	1713	642	1148	1228	1144	337	1549	629	1275	1082	1978	1278	853	616	812	1248	1830	413	1160	1083	1249	2036	1156	1157	578	2685	1321	1168	865	2902	2321	2410	2010	747	1044	2384	588	2275	1012	1865	748	1410	1250	1274	302
ENSMUSG00000000555	6907	2230	7918	3666	4244	2279	3257	1691	2915	1404	2462	1183	2216	2124	6640	3247	1205	2062	8929	1839	6108	1381	4997	2951	4572	4454	1794	2638	1011	15579	3689	4219	1556	2875	3069	2662	5446	1532	1709	6803	2059	8965	3914	4622	2657	4001	1722	3247	1260
ENSMUSG00000000560	0	0	4	12	0	2	0	0	4	0	10	4	5	2	2	4	0	12	0	4	4	0	43	2	2	0	0	0	2	0	0	6	2	0	0	0	0	18	4	0	0	5	13	0	2	0	0	4	0
ENSMUSG00000000561	2954	2573	2455	3229	3929	1922	1963	2447	1644	2525	2179	2740	3700	3337	4383	3494	2106	2949	2373	3826	3253	2645	3211	2547	2335	3883	2658	2975	1923	2280	1943	3273	2445	2626	3249	1148	1828	2090	1861	2910	2376	2780	3447	4279	2241	2411	2492	1831	2265
ENSMUSG00000000562	19	13	24	36	29	20	48	22	31	9	16	6	26	6	54	4	10	6	32	24	41	16	85	31	22	44	40	7	12	89	159	92	35	33	29	56	28	12	52	19	12	27	38	32	23	59	22	35	8
ENSMUSG00000000563	16947	17218	16639	21583	14941	10812	10378	15237	13159	15793	13361	15197	19283	14846	25447	22175	19270	26215	21205	17174	14907	20146	24213	16426	12506	23550	17015	13819	12089	14362	16651	17170	13712	20126	18682	12373	13937	16676	16222	16692	15901	18838	23043	16270	12605	12747	15516	14657	14170
ENSMUSG00000000567	1257	5277	9390	1619	2603	3300	4442	11586	5400	5988	1880	4085	3073	7319	5884	2476	818	462	15822	2207	6125	3276	2707	576	7116	6414	10252	2548	2678	3312	10594	13010	6701	13583	8030	5667	11455	12615	11024	1238	4873	10631	1729	2835	3847	5456	11798	6015	5372
ENSMUSG00000000568	15026	13507	15490	14984	16857	12654	8614	11493	9397	17747	12956	23833	14458	17186	11321	13113	11225	11317	18315	19444	25333	11377	21353	28590	13583	11364	14822	19603	11720	10318	9756	19950	13720	20997	11507	9572	19832	15224	16628	14800	12474	17538	15998	18357	14752	10581	11703	10466	15923
ENSMUSG00000000579	296	277	70	214	129	94	116	233	116	157	136	214	169	510	253	243	359	179	241	243	169	191	105	75	140	132	227	205	176	140	71	115	116	111	146	151	112	175	152	292	256	79	228	140	110	142	237	129	141
ENSMUSG00000000581	1721	2406	4388	2097	1483	1404	1606	2091	2300	2111	1334	1264	2470	3027	2850	4168	1305	1521	4125	1336	3002	4730	1514	1854	4412	3314	2886	2302	1088	3024	2098	1554	2162	4344	2023	3097	2847	2259	4637	1695	2222	4968	2239	1615	1637	1973	2129	2562	1894
ENSMUSG00000000594	7836	11954	3075	7017	7032	6318	6313	5914	6239	5522	4354	3702	4224	10035	8034	11364	2477	23892	5945	5934	4066	3891	6388	3750	7686	17404	8314	3380	4450	8608	13324	9098	5683	8667	6534	12717	5955	11122	4860	7718	11040	3481	7492	7658	7366	7754	6022	6949	4954
ENSMUSG00000000600	1706	2101	2518	1948	1952	2432	2382	2509	1828	1797	1432	1807	1353	1898	2857	1812	2543	1605	2077	2164	2072	2376	2580	1222	2115	2858	1884	2004	1890	2251	2151	2897	2880	2556	1570	2773	2805	1604	2431	1680	1940	2851	2080	2126	2835	2926	2555	2036	1612
ENSMUSG00000000605	3766	5388	5188	3320	4389	3829	5636	7395	5745	5850	4870	4983	2658	6629	4650	3841	2581	3919	6346	3207	4906	4848	4180	2755	19399	5525	7276	3285	3426	3736	5293	6759	7357	5137	3989	4711	4049	5791	5053	3709	4976	5874	3545	4779	4464	6923	7530	6399	5249
ENSMUSG00000000606	0	0	0	0	0	0	0	0	0	0	0	0	4	0	0	0	0	0	0	0	0	0	0	0	0	0	0	0	0	0	0	0	0	0	0	0	0	0	0	0	0	0	0	0	0	0	0	0	0
ENSMUSG00000000617	2	0	8	6	20	0	6	2	4	0	0	2	22	2	2	2	173	4	25	2	0	0	20	30	22	4	0	2	16	0	10	0	4	2	1	8	2	16	14	2	0	9	6	22	0	7	2	4	0
ENSMUSG00000000627	282	17	90	62	24	4	109	40	120	6	70	32	100	112	122	42	22	20	50	460	378	4	20	118	12	62	52	42	8	165	20	158	8	112	50	188	18	26	44	278	16	102	66	26	5	134	41	134	5
ENSMUSG00000000628	5571	2034	5815	4321	4840	1631	1829	3906	6416	4135	1705	7607	2650	7404	2678	6041	2232	1247	11749	3529	7122	6317	3908	3768	1197	1608	4194	4813	5256	2595	6082	3060	1480	4323	1454	1092	2416	1128	1174	5487	1878	6584	4613	5271	1901	2247	3977	7146	3710
ENSMUSG00000000631	11463	17326	7648	14384	22083	13691	11870	11476	12344	24660	7345	11224	13778	14592	24130	7497	11870	6483	24235	11590	52476	9074	14010	19228	13035	10187	35710	14597	13633	8630	11828	19895	12173	15286	11437	17941	22891	25448	18827	11290	16001	8659	15357	24048	15961	14580	11686	13749	22125
ENSMUSG00000000632	124	288	2	94	8	4	2	969	24	58	10	973	3686	288	164	34	4	10	1668	140	556	566	77	8674	42	4	7224	7311	36	33	236	6	84	2	4	8	34	2	754	122	266	2	100	9	5	2	987	27	52
ENSMUSG00000000673	25	56	84	73	185	69	136	107	48	120	72	12	38	41	115	11	22	31	116	29	34	18	24	45	120	357	165	51	142	168	144	221	149	334	155	174	65	53	122	25	52	95	78	201	80	167	109	53	108
ENSMUSG00000000682	1214	1210	1279	2032	3312	1730	2407	1485	1203	831	978	471	1511	903	2428	1031	816	1340	1651	1126	1048	856	1934	693	2743	7220	2608	790	1280	6205	5146	3297	2488	4356	3467	6237	2099	1640	3834	1196	1117	1448	2169	3607	2017	2957	1512	1340	746
ENSMUSG00000000686	319	200	151	172	646	309	392	230	197	310	337	99	148	259	521	182	112	217	193	344	299	145	194	199	435	711	373	157	208	669	191	852	501	662	340	837	270	322	274	314	185	171	184	703	360	482	234	219	278
ENSMUSG00000000690	67	20	8	47	69	21	22	22	14	6	50	26	161	57	68	33	22	2	78	3	40	8	71	2	100	14	16	7	0	14	14	22	4	12	24	29	6	12	12	66	18	9	50	75	24	27	22	16	5
ENSMUSG00000000693	16174	15228	19944	14061	14759	12640	2873	13170	9818	24329	8422	7672	3260	5260	12846	12821	1151	368	29293	22952	10431	2363	13104	4304	8407	11226	16940	14071	5959	8258	1230	12062	2726	2041	1344	1730	785	1086	624	15931	14063	22580	15012	16072	14736	3529	13411	10935	21828
ENSMUSG00000000701	0	0	0	0	0	0	0	0	0	0	0	0	0	0	0	0	0	0	0	0	0	0	1	0	0	0	0	0	0	0	0	0	0	0	0	0	0	0	0	0	0	0	0	0	0	0	0	0	0
ENSMUSG00000000706	26	79	176	36	110	308	520	70	114	249	10	38	18	143	36	10	2	5340	54	145	80	60	3617	234	504	140	52	128	0	60	116	40	28	28	106	50	34	399	36	26	73	199	38	120	359	639	71	127	223
ENSMUSG00000000708	2368	3499	3069	3084	2452	2472	3699	5273	4216	9633	2604	2118	2036	7114	4413	2602	4253	3157	5798	2491	2041	6095	2217	1010	3716	7811	4654	2131	3282	3297	5038	4712	3713	3344	3281	4705	3668	12588	11635	2332	3231	3475	3293	2670	2882	4544	5369	4696	8643
ENSMUSG00000000711	5647	4902	4930	4125	3587	4418	4712	5433	7525	6524	3712	4108	4781	6087	10965	4253	4127	5789	5784	6384	6605	4836	5186	4129	9233	6215	5033	4067	5085	4517	3967	4959	4232	5092	5004	6034	4706	6681	7973	5562	4527	5582	4404	3906	5151	5788	5532	8381	5853
ENSMUSG00000000724	0	0	0	2	0	0	0	0	0	0	0	0	0	0	0	0	0	0	0	0	0	0	0	0	2	0	0	0	0	0	0	0	0	0	0	0	0	0	0	0	0	0	2	0	0	0	0	0	0
ENSMUSG00000000730	29	0	10	12	18	6	20	20	17	4	18	8	0	10	9	28	10	18	38	2	4	10	10	92	33	14	18	5	24	62	82	19	16	70	19	196	130	172	205	29	0	11	13	20	7	25	20	19	4
ENSMUSG00000000731	187	655	0	40	244	10	26	20	116	673	34	153	46	1001	22	73	20	128	287	227	955	14	13	120	8	14	22	54	16	421	3947	478	59	1667	1309	5936	3728	7300	5964	184	605	0	43	266	12	32	20	129	604
ENSMUSG00000000732	507	546	228	570	573	317	630	433	269	901	423	183	388	313	771	274	396	798	476	556	558	214	561	534	869	1507	693	264	414	2385	1555	1125	870	1997	2934	10561	3952	5798	9835	499	504	258	609	624	370	774	441	300	808
ENSMUSG00000000738	4086	2518	2355	4169	2414	2687	2904	3560	2955	2355	3420	5435	3656	7081	3679	4759	3049	2335	5948	3647	3115	4806	5254	4235	5797	4894	4222	2284	3960	2692	2755	2011	3300	2068	2093	2481	2072	2633	3251	4025	2325	2666	4451	2629	3133	3567	3625	3291	2113
ENSMUSG00000000739	117	174	2	60	94	0	0	176	6	0	23	16	8	22	205	198	49	22	10	10	18	467	12	26	9	15	0	115	66	4	14	10	0	20	4	10	4	10	4	115	161	2	64	102	0	0	179	7	0
ENSMUSG00000000740	43727	44534	34834	45655	40417	38634	37126	47310	36545	34700	51874	82355	40135	132769	44652	77609	29998	21230	71401	46915	31164	95985	38817	55500	65735	99933	54597	31374	52095	33425	30438	43537	36911	27617	34776	29348	24093	27570	30037	43069	41127	39438	48744	44013	45040	45603	48175	40704	31133
ENSMUSG00000000743	5742	5498	4792	5314	4647	5292	6161	7958	6642	4090	6930	9073	6982	13897	6430	10352	5789	5329	11605	5611	4662	11340	7794	8477	13265	13581	8654	5199	12361	5437	4892	4970	6227	5500	6552	7220	5316	7176	9194	5656	5077	5425	5674	5060	6169	7568	8104	7398	3670
ENSMUSG00000000751	5740	6625	4576	5120	5725	4910	3982	3909	5023	11095	3498	3062	4475	7824	8296	6381	5754	4929	7703	4896	5539	5355	4364	10544	4269	4526	5559	6173	5207	8335	5352	7600	3830	5864	5187	4437	6845	4749	3711	5654	6118	5181	5466	6234	5724	4891	3980	5595	9954
ENSMUSG00000000753	4834	4304	2008	4070	5792	5350	1958	664	1223	872	3023	206	809	1832	7392	6353	1454	352	6065	1132	2834	1015	941	3868	6010	12081	1196	3801	152	4729	1760	3309	1438	2367	2222	2820	962	1612	782	4761	3975	2273	4345	6307	6237	2405	676	1362	782
ENSMUSG00000000759	2796	4571	6549	4976	4176	4122	11861	4718	3558	4794	3774	4882	2886	6848	4951	3468	3651	2677	4570	6873	4281	3628	4549	4830	2730	5041	3994	4213	4396	5347	3523	7817	4388	5019	4708	3418	4638	4084	4501	2754	4221	7415	5313	4548	4805	14569	4804	3963	4301
ENSMUSG00000000766	0	0	0	1	0	1	0	0	2	0	0	0	3	2	0	0	0	4	0	2	0	0	8	0	2	0	6	0	10	0	0	0	1	0	0	2	0	8	10	0	0	0	1	0	1	0	0	2	0
ENSMUSG00000000776	1525	1500	1406	1894	1498	1728	1147	1172	1288	1269	2154	2066	1474	1396	1025	1557	969	2980	1882	1501	1607	1883	2622	1873	2330	1584	1416	1400	1960	1429	1120	2036	2071	1398	1397	1635	1074	1908	1496	1502	1385	1592	2022	1631	2015	1409	1193	1435	1139
ENSMUSG00000000782	1272	2002	3438	2799	1813	3874	2043	1729	2298	1711	1294	1888	1979	4839	1073	414	266	354	2598	1465	3580	612	3802	1513	676	2422	1304	4185	2588	1228	9538	5159	610	2853	6350	3142	3504	2400	4735	1253	1849	3892	2988	1974	4516	2509	1761	2560	1535
ENSMUSG00000000787	35903	28489	41214	27947	34271	31283	26033	36292	35108	45614	25388	48681	31506	44440	42492	37407	28747	25727	48066	42640	43354	57769	27084	39597	27659	42083	33373	39336	32890	32645	28240	31435	26369	42678	23788	32524	40409	39017	36561	35363	26310	46662	29838	37320	36470	31977	36956	39103	40925
ENSMUSG00000000791	56	73	10	26	415	791	20	44	36	9	36	29	30	37	69	16	57	4	46	59	84	5	89	52	46	199	56	90	114	144	174	68	40	82	47	539	64	112	180	55	67	11	28	452	922	25	45	40	8
ENSMUSG00000000792	49	32	20	26	329	18	69	8	8	21	33	28	42	21	42	46	426	200	68	22	48	45	16	854	22	169	6	79	20	0	48	22	53	7	44	40	24	12	21	48	30	23	28	358	21	85	8	9	19
ENSMUSG00000000794	48	20	2	2	18	0	24	28	22	8	4	92	3	10	74	22	6	36	32	18	24	2	227	2	40	10	18	26	0	44	12	4	4	0	0	2	12	0	0	47	18	2	2	20	0	29	29	25	7
ENSMUSG00000000804	1845	4566	4775	4060	2579	3828	3367	2302	3709	3472	1982	3847	2848	7164	4364	2656	3700	3721	5116	2782	1997	3157	3469	3084	4362	2955	3298	2931	2549	2168	3651	6348	1707	2167	2042	3969	4017	2226	4800	1817	4217	5406	4335	2808	4463	4136	2344	4131	3115
ENSMUSG00000000805	52	2	38	48	162	64	41	4	10	0	4	12	28	11	14	22	0	10	72	0	8	0	324	0	79	57	0	5	6	8	258	8	29	12	10	6	2	17	29	51	2	43	51	176	75	50	4	11	0
ENSMUSG00000000811	1043	1092	712	1204	1046	588	395	902	748	940	682	1048	1268	1811	1202	1438	572	874	1092	1834	3465	1207	1589	1553	645	1088	1092	1123	618	268	708	1184	686	567	642	765	841	649	422	1027	1008	806	1285	1139	685	485	918	833	843
ENSMUSG00000000817	28	18	0	16	78	74	6	10	4	2	12	6	0	4	22	2	55	5	28	8	4	2	8	4	6	108	28	4	16	26	50	50	8	10	14	232	16	6	34	28	17	0	17	85	86	7	10	4	2
ENSMUSG00000000823	4097	3766	1680	2823	3694	2259	3347	6742	2846	4017	2899	6820	6559	7567	8637	3557	5228	2816	2968	5651	4531	2798	2285	5714	5212	4269	3615	3126	1616	2548	3515	4807	3734	4570	2838	4372	3653	4228	5083	4035	3478	1902	3014	4023	2634	4111	6865	3170	3604
ENSMUSG00000000826	8400	10391	8656	6071	9236	8645	9417	17962	10787	11738	10755	19307	17668	19977	13159	11135	11643	15404	14510	10830	11381	8805	12818	17007	11761	14822	11407	11930	6643	12887	23350	13415	8317	13202	8806	17036	17373	14764	18188	8274	9596	9800	6482	10058	10078	11567	18291	12015	10531
ENSMUSG00000000827	6630	8979	6887	4012	5338	6002	6249	8669	7280	8470	5336	10088	14512	9820	6601	5983	4724	5623	9991	6788	6827	5467	7283	9118	8413	9456	7475	8213	5765	7604	17859	9739	5008	9936	9904	11506	12568	9311	12580	6530	8292	7797	4283	5813	6997	7676	8828	8108	7599
ENSMUSG00000000838	5266	3989	8411	3324	2937	3056	4345	5595	3550	6848	4361	6008	3467	11135	5738	6098	4762	5945	6642	5016	5053	6767	4783	2921	3460	5336	4715	5480	5249	4327	5246	5680	4145	6645	2915	4362	4982	5794	5532	5187	3684	9523	3549	3198	3563	5337	5697	3954	6144
ENSMUSG00000000861	525	4255	1510	2166	1332	1364	738	2619	1497	3259	992	2407	1533	4791	2712	6782	1424	1352	2052	2130	2244	3325	360	1526	2686	1459	2685	3078	901	1809	1034	793	1749	7153	3982	803	234	1684	252	517	3929	1710	2313	1450	1590	906	2667	1667	2924
ENSMUSG00000000869	10	13	5	6	12	5	8	4	18	2	0	0	14	2	0	4	2	0	18	4	0	7	1	4	0	9	0	2	6	0	6	7	2	9	10	8	1	4	4	10	12	6	6	13	6	10	4	20	2
ENSMUSG00000000876	4660	3969	632	1076	1434	1093	1176	1463	1051	3571	1702	2310	2024	2388	3129	1603	2112	1946	3260	4438	1962	2527	1271	3065	2306	3260	2390	2651	1114	1205	1685	2445	2275	1509	1530	3871	2071	2041	3960	4590	3665	716	1149	1562	1274	1445	1490	1171	3204
ENSMUSG00000000881	3623	4929	3464	2181	1755	1825	3364	5947	4132	7721	2927	3745	3758	4388	5273	3529	2445	2767	5699	4911	3829	4089	2453	3808	3520	4580	5219	4537	6701	3989	3669	4978	6303	6471	7955	10862	8885	10534	14295	3568	4552	3922	2329	1911	2128	4132	6056	4602	6927
ENSMUSG00000000884	600	1109	484	521	355	357	389	473	551	550	306	461	387	471	350	372	306	354	650	270	417	341	442	794	1652	320	423	503	276	644	313	330	518	527	399	449	764	589	1223	591	1024	548	556	387	416	478	482	614	493
ENSMUSG00000000889	0	0	0	0	0	0	0	0	0	0	0	0	0	0	0	0	0	0	0	0	0	12	0	0	0	0	0	0	0	0	0	0	0	0	0	0	0	0	6	0	0	0	0	0	0	0	0	0	0
ENSMUSG00000000901	588	894	568	713	529	693	1033	567	406	367	613	549	684	1233	1030	547	440	872	642	1125	542	208	1004	446	1912	2715	752	569	853	526	290	1750	386	659	796	1067	413	497	512	579	826	643	761	576	808	1269	577	452	329
ENSMUSG00000000902	3319	3068	3014	3644	3046	3123	2533	2971	2430	4002	2894	3179	4526	5081	3838	3682	2402	2872	6411	3383	5643	3065	7149	5255	3642	4129	4796	2872	3058	4996	2971	5676	3195	2894	3322	4539	2413	2809	4061	3269	2833	3412	3891	3317	3641	3111	3025	2707	3591
ENSMUSG00000000903	0	1	2	12	8	6	6	0	0	0	0	0	2	0	4	4	11	2	0	0	0	0	4	0	0	4	0	0	0	2	2	0	0	2	4	12	0	4	0	0	1	2	13	9	7	7	0	0	0
ENSMUSG00000000915	6836	5315	7136	3551	4701	9780	9065	6470	9297	6773	2432	8576	5637	9925	4663	5417	3729	8246	12035	12040	5812	10649	11581	4085	15507	8140	10919	8102	13904	3286	11257	11593	7622	10145	7517	8042	7088	5102	8382	6733	4908	8079	3791	5119	11402	11135	6588	10355	6077
ENSMUSG00000000916	1894	1365	1173	1720	1867	1956	1141	1056	883	1444	1541	1721	2085	2169	1379	1566	1492	1152	1311	2610	1581	1963	1764	3132	2255	1647	1646	1955	1284	1271	1046	1772	856	1716	1106	823	1372	915	1285	1865	1261	1328	1836	2033	2280	1402	1075	983	1296
ENSMUSG00000000934	1567	1073	1171	1242	1179	924	1116	1079	1266	779	644	1671	1272	1316	766	2042	2151	1363	1456	2200	1267	1759	2785	2310	2750	1314	1304	1061	1428	923	762	865	1840	1448	1253	1183	1150	1113	897	1543	991	1326	1326	1284	1077	1371	1099	1410	699
ENSMUSG00000000938	0	30	2	4	16	61	12	4	0	24	64	6	10	210	16	14	0	0	2	306	56	20	6	0	4	138	0	43	20	0	0	0	32	2	12	46	87	42	8	0	28	2	4	17	71	15	4	0	22
ENSMUSG00000000942	112	10	4	261	40	281	6	4	6	0	192	64	68	35	44	46	118	10	28	32	419	6	10	34	18	46	0	19	18	8	8	8	2	10	16	30	38	20	12	110	9	5	279	44	328	7	4	7	0
ENSMUSG00000000948	0	45	0	0	2	0	6	117	14	164	106	107	0	157	362	218	101	193	40	73	2	0	38	130	32	0	0	132	42	10	4	2	31	60	12	14	55	15	7	0	42	0	0	2	0	7	119	16	147
ENSMUSG00000000957	12299	14365	20175	10443	13567	13635	19713	14502	18970	21360	7202	6196	12806	16235	21649	14697	2639	5052	15938	7586	20355	9990	19154	17521	17277	22603	14730	9821	8648	22224	20595	19981	5941	9385	11345	12578	6451	7307	13024	12114	13266	22842	11150	14774	15896	24214	14767	21129	19164
ENSMUSG00000000958	1269	1374	1610	1574	1914	1218	1399	2795	2060	1267	1342	714	1948	1598	1788	2123	979	881	1825	552	2076	1692	1453	1707	1601	2526	2305	1563	1598	3449	4909	3315	876	1530	3642	5624	5028	6813	7117	1250	1269	1823	1681	2084	1420	1718	2846	2294	1137
ENSMUSG00000000959	2131	3304	1724	3119	2834	2118	2063	4556	1858	4091	2854	2978	4328	3377	4596	2980	4765	3352	2933	2537	2790	2759	1950	3110	2759	4091	3111	1843	1949	2024	2171	4652	2760	4054	2170	2752	1820	3444	2855	2099	3051	1952	3330	3086	2469	2534	4639	2069	3670
ENSMUSG00000000976	1474	2846	3401	3127	2373	2787	2437	1958	2410	5182	1490	2443	2306	4643	3646	1967	1159	2424	2645	1797	2188	1999	1327	1502	2909	2430	1835	1951	2618	1846	1735	5173	2254	2337	1888	2834	2556	1501	3302	1452	2628	3851	3339	2584	3249	2993	1994	2684	4649
ENSMUSG00000000982	32	48	203	58	82	221	234	70	99	68	65	48	68	98	50	57	101	94	786	20	28	38	72	18	94	145	224	70	156	238	309	136	58	132	86	158	183	64	238	32	44	230	62	89	258	287	71	110	61
ENSMUSG00000000983	6726	17862	18895	20063	6789	14125	34643	20953	24181	82621	4049	10640	25092	39565	14518	18956	66883	118284	29858	12870	7264	44530	8540	12678	176918	41848	23976	12387	20420	11270	14023	13714	36613	15825	9964	13297	3865	3226	12334	6625	16496	21393	21421	7393	16467	42553	21336	26933	74128
ENSMUSG00000001014	0	8	4	10	4	18	6	16	11	10	10	0	14	16	0	2	0	0	6	2	4	6	4	10	12	8	0	6	0	16	5	10	10	19	3	16	17	7	26	0	7	5	11	4	21	7	16	12	9
ENSMUSG00000001016	7106	5788	7287	9865	5205	3467	4977	5909	5706	7435	7717	7180	9053	8221	12144	12803	4047	7325	8780	10843	8300	8717	10313	6263	6184	7785	7893	7911	7053	5243	5813	9972	7501	12274	8310	3775	5265	5646	4603	6999	5345	8250	10533	5668	4042	6113	6017	6355	6671
ENSMUSG00000001017	9603	8596	9433	11508	7562	9166	8281	12394	8219	13805	10080	12089	9636	13304	12899	13605	8379	11402	12273	16797	12600	11997	14902	9491	16741	11121	10885	9032	9786	10580	10930	14246	11298	20063	14791	8748	10014	12867	11479	9458	7938	10680	12287	8235	10686	10172	12621	9154	12386
ENSMUSG00000001018	2961	3374	2422	2924	1477	2498	2586	2753	3812	2755	1994	3169	3294	4058	3457	4342	3084	3984	4455	4650	2544	2672	4555	2040	5114	5210	3592	1702	2905	3440	2855	3214	2206	4823	4725	2526	2532	3006	3159	2916	3116	2742	3122	1608	2912	3176	2803	4246	2472
ENSMUSG00000001020	87	15	73	98	139	214	135	35	89	39	46	25	52	15	82	67	34	48	120	56	72	50	31	31	121	251	23	52	63	1195	141	93	46	137	114	235	59	59	135	86	14	83	105	151	249	166	36	99	35
ENSMUSG00000001021	13	13	36	36	2	29	57	13	36	25	19	70	54	19	28	92	6	11	69	58	37	61	39	6	52	22	31	29	23	20	24	10	12	72	29	28	144	43	28	13	12	41	38	2	34	70	13	40	22
ENSMUSG00000001023	0	0	0	0	0	0	4	0	0	0	0	6	0	4	0	0	0	0	0	2	0	1	4	0	2	2	0	0	0	2	4	0	0	0	0	0	0	0	0	0	0	0	0	0	0	5	0	0	0
ENSMUSG00000001025	10157	5506	49117	14122	12642	33539	38526	9861	49186	30808	21878	13821	15003	24407	8723	8934	1392	13561	37733	27223	22418	17651	110805	8159	39699	59458	13432	12420	24856	15512	31747	28190	7685	4339	12885	6432	10288	9796	21404	10004	5085	55609	15078	13767	39100	47322	10041	54784	27641
ENSMUSG00000001027	4	66	0	11	348	0	6	4	64	114	0	0	26	8	473	1085	2	0	0	22	2	2	2	0	8	124	4	0	8	154	2	0	2244	6	19	76	34	138	10	4	61	0	12	379	0	7	4	71	102
ENSMUSG00000001029	642	110	134	274	421	279	157	222	188	126	160	82	226	186	446	332	184	45	582	50	352	72	539	220	402	360	194	160	6	379	169	352	78	161	154	203	94	188	186	632	102	152	293	458	325	193	226	209	113
ENSMUSG00000001034	1726	1621	1623	2184	2209	2199	1843	1272	1775	2183	1417	1316	1646	2813	1528	1381	2022	2130	2174	1454	1700	1821	1898	2180	3484	2638	1430	1208	1192	2187	2630	3010	1453	1999	1242	1404	1500	2389	1536	1700	1497	1838	2332	2406	2564	2264	1295	1977	1959
ENSMUSG00000001036	3711	5942	6364	5746	5491	9878	9489	3301	11296	9697	2945	2948	3021	5781	3033	3920	3145	2628	13524	5506	2675	6886	8532	4705	8908	6408	7186	3780	6455	3791	9762	7602	2777	2847	4234	4060	3949	5261	4452	3655	5487	7205	6135	5979	11516	11656	3361	12582	8700
ENSMUSG00000001039	971	1544	1117	1964	2318	1405	1773	864	2055	1978	647	710	861	1458	709	949	848	769	1440	797	525	1095	1488	1790	1639	2383	1232	770	1138	526	880	2036	809	835	489	996	509	404	276	956	1426	1265	2097	2524	1638	2178	880	2289	1775
ENSMUSG00000001052	5008	5422	6229	5563	5713	4702	4585	5755	5135	6339	4665	5475	4340	7341	9280	3744	4027	10480	6888	5942	6036	4444	8461	3545	4651	6938	5124	4584	5001	6124	5602	6716	5195	9714	5033	3461	4724	4556	4648	4933	5007	7052	5939	6221	5482	5632	5860	5719	5687
ENSMUSG00000001053	2161	2292	2424	4850	1554	1852	2337	2897	4240	3940	2411	3614	3383	4099	2926	7516	2144	1400	4929	1207	5917	2711	6129	5460	2857	3976	5540	3767	5016	2013	3850	2240	2008	1795	1939	1526	1788	2454	1848	2128	2117	2744	5178	1692	2159	2871	2950	4723	3535
ENSMUSG00000001054	1430	1877	1972	1953	1267	1446	2732	1937	3232	1556	1431	1501	1196	2781	1759	3209	2553	1723	2172	1794	1612	2320	3365	2415	2849	3375	2793	1652	2596	2404	2513	1670	2104	1993	2620	2079	1737	2081	2514	1408	1733	2233	2085	1380	1686	3356	1972	3600	1396
ENSMUSG00000001056	5108	5349	4316	7091	3428	3766	3877	2755	7357	3538	3534	3558	3867	6206	3320	9456	3054	3171	5202	5115	5001	5965	7356	9557	5477	5857	6989	4790	6841	5549	6208	4057	3916	3626	5490	2792	2900	5011	4754	5031	4940	4887	7571	3733	4390	4762	2805	8194	3174
ENSMUSG00000001062	1376	1505	696	1399	1162	1071	1395	2486	1376	781	2288	1938	1422	3785	1737	1935	1125	1404	1615	1362	903	1849	1348	1843	2292	2584	1816	914	1531	1588	1571	1456	1911	1640	1620	1787	1312	1259	2077	1355	1390	788	1494	1265	1249	1714	2531	1533	701
ENSMUSG00000001065	2435	2858	1731	2201	1475	1931	2465	4697	2444	2027	4797	3135	1969	6788	3142	4112	1454	3507	2740	3292	1473	4904	2312	2488	4850	3925	2801	1594	3162	1633	1937	2166	3701	2352	3417	3357	3300	2797	3334	2398	2639	1960	2350	1606	2251	3028	4783	2722	1819
ENSMUSG00000001076	6	1	0	2	0	0	4	4	2	0	0	4	0	4	2	0	0	3	4	4	4	8	3	4	0	0	0	10	0	0	0	0	0	1	4	102	33	6	2	6	1	0	2	0	0	5	4	2	0
ENSMUSG00000001082	3712	4243	4122	5561	2784	2630	1647	2236	2039	3943	2516	4024	5359	2591	8485	2783	4504	5205	3008	7430	5077	3138	9631	2987	2156	2475	4153	3394	2936	4056	2957	4130	2950	3159	1892	2966	3963	2611	3134	3656	3918	4667	5937	3032	3066	2023	2277	2271	3538
ENSMUSG00000001089	5432	4146	5063	4272	4875	5363	5753	5600	7438	8897	3679	4607	3586	6447	5598	5842	4806	7529	9371	4171	8730	4492	11317	6309	6130	9264	5691	4860	4242	6268	4242	6714	3800	6471	5060	3548	3349	2170	3999	5350	3829	5732	4561	5309	6252	7067	5702	8284	7982
ENSMUSG00000001095	20	62	14	10	46	16	84	62	43	435	6	14	89	30	12	14	0	0	118	4	54	137	6	10	70	96	5803	361	298	185	712	356	116	156	238	289	403	63	77	20	57	16	11	50	19	103	63	48	390
ENSMUSG00000001098	8712	7756	10306	10257	7287	7975	7702	5350	7062	5816	11438	9130	11721	13328	9720	15823	12226	7920	10246	14394	10607	10138	15075	13935	16205	10278	9834	10683	10358	5416	8186	9448	7064	7088	4690	6025	7174	5360	7362	8581	7163	11668	10951	7935	9297	9461	5448	7866	5218
ENSMUSG00000001100	5366	6630	2818	5066	5218	4506	3665	3463	5091	8050	3083	3978	7658	6836	9362	3931	4571	3472	8290	5320	10914	5517	4546	7112	5657	4929	39525	6515	5171	3963	3977	6086	3568	3306	4213	5253	6017	4699	3086	5285	6123	3190	5409	5682	5253	4502	3526	5670	7222
ENSMUSG00000001103	0	4	0	0	0	0	0	0	0	0	0	2	6	0	4	0	0	0	2	0	2	6	0	0	0	0	0	2	0	0	0	0	0	0	4	0	2	0	0	0	4	0	0	0	0	0	0	0	0
ENSMUSG00000001105	3545	3699	1976	3239	2876	2310	3078	1714	3862	3334	1542	1565	2880	2735	4363	2216	1798	2114	5935	2652	5746	6305	2751	3341	6497	4179	23741	5041	4009	2934	2979	4073	2503	2107	3056	4173	2185	3624	2255	3492	3416	2237	3458	3132	2693	3781	1745	4302	2991
ENSMUSG00000001119	30938	14629	17154	9668	13870	6167	13820	2302	6078	2566	16427	2467	3129	6062	25248	18333	4733	906	13326	5858	13744	3041	7052	18154	17894	23949	4982	8201	1000	51490	4039	11781	3641	4567	4883	7278	2624	3066	1250	30472	13510	19421	10322	15104	7190	16975	2344	6770	2302
ENSMUSG00000001120	553	611	50	489	140	1046	54	496	868	20	610	674	852	98	102	709	32	16	983	809	1616	589	1532	725	56	189	72	574	1134	883	615	394	74	643	56	66	143	32	30	545	564	57	522	152	1219	66	505	967	18
ENSMUSG00000001123	3676	3640	5429	2878	12167	5467	4937	2797	5450	4290	1768	1587	3338	1544	6906	1988	1520	1671	3796	1367	3877	1244	2742	2394	4600	12354	9310	4890	11414	8286	6381	5828	2912	5760	3713	14861	13626	2577	4935	3621	3362	6147	3073	13249	6373	6064	2848	6070	3849
ENSMUSG00000001127	5851	4732	4903	6305	3989	4980	5046	7709	6032	6239	3784	5292	5449	8107	6004	5178	4588	5365	6988	5859	5170	7939	14277	4001	4233	6192	6091	4082	4500	4249	5985	6093	4556	5603	3022	6675	5422	5672	6773	5763	4370	5551	6732	4344	5806	6198	7850	6718	5598
ENSMUSG00000001128	2472	744	1662	3878	5507	1704	1902	1909	2191	1117	1055	446	1178	528	2423	3290	491	1003	1642	595	1386	574	2327	630	1709	4840	1121	1313	1395	3229	4998	2539	1023	3012	858	1463	1894	1112	2569	2435	687	1882	4140	5997	1987	2336	1944	2440	1002
ENSMUSG00000001131	3716	1277	18773	3864	2509	1764	3325	1127	5761	700	2386	629	1667	1005	3723	3716	258	227	11439	856	2094	3662	7680	2426	3936	6356	930	1636	1818	9201	24060	2128	616	6422	508	545	925	348	735	3660	1179	21254	4125	2732	2056	4084	1148	6417	628
ENSMUSG00000001134	898	541	628	771	648	644	600	648	837	856	483	633	706	821	652	891	954	897	1278	961	631	966	1927	592	748	1281	719	613	794	765	1058	892	708	917	510	1093	808	876	1372	884	500	711	823	706	751	737	660	932	768
ENSMUSG00000001138	3480	2423	738	2144	2150	2256	1871	3427	1387	3104	2078	3136	2946	7118	3475	3022	2850	4708	2263	3549	2712	2386	2610	2672	3555	2419	2266	1631	2111	1600	1261	2991	1998	2277	2258	1650	1476	1870	1582	3428	2238	836	2289	2341	2630	2298	3490	1545	2785
ENSMUSG00000001143	3354	4616	1844	2294	2559	3098	1926	3539	3399	3623	2501	3348	3407	6350	3396	3320	2344	5005	2877	2468	2102	3018	2858	2806	4213	2716	2798	1347	1878	2536	2105	3613	3449	3099	2770	3078	2572	2727	1933	3304	4263	2088	2449	2787	3612	2366	3604	3786	3251
ENSMUSG00000001150	2604	2250	3070	2331	2566	2390	2284	2178	1542	3622	1405	2082	2124	3845	3727	2923	2540	2054	3448	3303	5074	2270	4448	3539	2728	2549	3559	2477	1690	3242	2046	5043	1970	2674	2237	4333	2501	2477	2888	2565	2078	3476	2489	2794	2786	2805	2218	1717	3250
ENSMUSG00000001151	1583	2156	2232	2053	2920	2751	2049	2360	1746	3499	1805	2788	1811	2757	2511	2262	1490	2505	4271	1963	4079	2508	4477	3512	2530	2492	2968	1806	2175	3800	2043	4432	2584	2637	3081	2668	2116	2100	2661	1559	1991	2527	2192	3180	3207	2517	2403	1945	3139
ENSMUSG00000001155	2	0	0	0	2	0	2	0	0	0	0	0	0	0	4	0	0	0	0	0	14	0	0	0	0	0	0	0	0	2	0	0	2	2	0	2	0	0	0	2	0	0	0	2	0	2	0	0	0
ENSMUSG00000001156	1380	1479	1395	2379	1351	922	2140	2144	1961	2460	1138	2160	1641	2900	1931	1758	532	1120	5952	1525	2438	2243	8600	1646	903	1846	2820	1801	2097	802	4901	2348	1000	3384	1604	3661	3668	2966	6191	1359	1366	1579	2540	1471	1075	2629	2183	2184	2207
ENSMUSG00000001157	1906	1770	1452	2277	2246	1596	1328	2433	1847	2762	1900	2709	2246	3914	2579	3651	2576	1501	2489	2795	2797	2583	4901	2676	1587	2036	2326	2052	1198	1218	2575	2182	1730	2953	1323	1621	1874	2557	2481	1877	1635	1644	2431	2446	1861	1631	2477	2057	2478
ENSMUSG00000001158	4042	2659	1744	3674	3271	1720	1168	2404	2443	2649	2233	3214	3350	2864	3048	2996	2575	1986	4007	3852	4073	3618	6751	4703	1798	2835	2756	2857	1808	1458	3013	3000	1894	3133	2210	2404	3322	3267	4202	3981	2456	1975	3923	3562	2005	1435	2448	2721	2377
ENSMUSG00000001166	98	470	131	195	234	308	288	237	331	136	116	186	226	484	264	237	132	520	432	584	158	262	57	472	627	695	594	230	320	208	185	591	237	322	213	1242	254	318	805	97	434	148	208	255	359	354	241	369	122
ENSMUSG00000001168	0	2	7	0	2	0	2	0	0	0	2	0	0	0	0	0	0	0	2	0	0	2	0	2	4	0	0	6	0	0	0	0	0	0	1	18	4	8	0	0	2	8	0	2	0	2	0	0	0
ENSMUSG00000001173	1710	1951	2665	1880	1517	1524	1719	3111	2245	2640	1827	2200	1404	3770	3000	2398	2126	1709	3319	3006	2279	1816	1385	1337	1712	2652	2448	1175	2042	2163	1780	2524	2167	1988	1198	1755	2572	2508	2754	1684	1802	3017	2007	1652	1777	2111	3168	2500	2369
ENSMUSG00000001175	42169	17398	35426	33609	25844	18495	23830	18511	22167	18508	51682	18521	47839	29246	25275	67092	63357	33626	29412	16021	24592	20038	55271	90609	29303	30220	22466	16022	10142	28394	30257	25763	15308	23302	25737	25466	22643	17969	26431	41534	16067	40109	35883	28143	21562	29271	18850	24690	16605
ENSMUSG00000001211	6189	6554	5643	4915	3828	3907	4851	5813	5759	7913	3736	4340	4126	5387	6614	8414	6489	6464	10550	11447	3332	5271	14997	4402	5993	6383	7545	2852	5148	11256	4530	10544	5261	6515	4621	8371	5973	6086	10371	6096	6053	6389	5248	4169	4555	5959	5919	6414	7100
ENSMUSG00000001225	0	0	0	0	0	0	0	0	0	0	0	0	1	0	0	0	0	0	0	0	2	2	36	0	0	10	0	4	3	0	0	0	1	0	2	0	4	2	2	0	0	0	0	0	0	0	0	0	0
ENSMUSG00000001227	1155	333	308	1015	1034	545	615	539	414	291	366	145	319	378	1064	631	196	302	1149	204	707	223	1008	485	678	697	300	446	350	1104	586	660	380	556	229	326	385	238	267	1138	308	349	1084	1126	635	755	549	461	261
ENSMUSG00000001228	6801	9071	8865	9841	9222	4901	4142	5101	5391	16350	8505	11096	9369	14772	10515	12428	7270	11329	5463	4359	11506	6545	9718	9757	2266	5358	4363	9179	5640	6940	9347	9822	6769	16307	7665	4204	14281	13265	10288	6699	8377	10037	10507	10042	5714	5088	5194	6005	14669
ENSMUSG00000001229	5435	4915	5773	3819	5375	4739	3959	6186	4174	8261	4310	4982	4701	8470	7276	3646	5732	5759	4939	3232	4214	4796	6721	5668	5872	5087	5304	6676	3706	6675	5141	5688	3890	6083	4644	3543	6027	5204	5410	5353	4539	6536	4077	5853	5525	4863	6299	4649	7412
ENSMUSG00000001240	2568	335	148	492	1034	501	242	385	333	182	303	249	750	436	1106	823	340	95	851	213	701	208	570	533	756	632	214	768	68	396	308	430	176	263	162	362	172	484	302	2529	309	168	525	1126	584	297	392	371	163
ENSMUSG00000001247	3020	8547	12244	8181	9217	8973	8915	13912	14034	16115	12672	12673	9000	10934	8117	7475	3319	8984	13425	7372	11434	9368	17706	10858	11521	8971	8666	6490	8734	4084	24363	8901	7919	7518	7845	10538	13243	11650	19429	2975	7893	13862	8735	10037	10461	10950	14166	15631	14458
ENSMUSG00000001248	9741	3815	3927	7839	6003	3765	4672	6632	5355	4569	5327	6811	5037	6674	5694	3511	7908	2717	8196	3785	8712	3326	7325	4908	5792	5773	5865	4411	5622	5150	8298	4427	3658	4354	4262	8324	5248	2925	6233	9594	3523	4446	8369	6537	4389	5739	6753	5964	4099
ENSMUSG00000001249	3883	3395	622	5785	4636	410	1682	6456	6329	5673	492	7201	4316	2626	3069	2103	86	28	8483	2821	8532	3113	74	7658	4385	3106	3904	4016	5126	915	6471	1036	187	3437	1157	4967	657	90	2765	3825	3135	704	6176	5048	478	2066	6574	7049	5090
ENSMUSG00000001260	0	8	0	0	0	0	0	0	0	0	0	0	0	0	2	0	0	0	0	0	2	0	0	0	0	0	0	0	0	0	0	0	0	0	0	0	0	0	0	0	7	0	0	0	0	0	0	0	0
ENSMUSG00000001270	8356	1551	762	1332	1582	750	1522	1178	646	984	1408	2488	5492	852	1540	1276	1428	1032	1066	744	706	766	987	18048	2092	3594	776	2702	1120	3702	1021	1396	1584	2300	2726	2248	1192	904	2056	8230	1432	863	1422	1723	874	1870	1200	720	883
ENSMUSG00000001280	5444	4307	6952	3773	5890	5046	4700	7953	5086	7760	5064	5108	5438	8750	7409	7673	5369	4822	8647	5991	7306	7002	4315	4788	6174	6876	6216	8463	5321	4814	4733	6504	3574	7920	7983	4415	5356	4405	5862	5362	3978	7871	4028	6414	5883	5773	8098	5665	6962
ENSMUSG00000001281	149	90	88	470	878	536	142	192	62	58	290	32	100	151	242	108	211	54	175	94	150	52	103	70	224	848	210	106	190	454	789	157	278	374	372	3456	313	586	605	147	83	100	502	956	625	174	196	69	52
ENSMUSG00000001285	2761	1592	2495	1651	2583	1460	1151	2878	2014	3019	1736	1304	3857	1441	2805	2393	2948	1050	2562	2086	2786	3345	1722	3752	1646	2743	2543	3575	2590	1878	1047	2114	1006	2174	2767	1754	3045	1793	2052	2719	1470	2825	1763	2813	1702	1414	2931	2243	2709
ENSMUSG00000001288	10759	4869	15139	4180	8141	8500	8614	13814	9933	16733	11690	5628	10590	6323	7615	8619	3995	4035	11817	6022	11879	11024	5895	4695	12900	11598	10412	17027	9602	7509	4055	8916	4202	12207	17348	6178	10556	7530	9915	10597	4497	17140	4463	8865	9909	10581	14067	11063	15013
ENSMUSG00000001289	8751	4880	7551	5147	7057	4816	6631	9854	8162	7860	6936	4107	9427	5965	8103	6416	6888	5112	12667	5197	6186	11094	4749	4912	9544	11052	8342	7253	5644	5740	6105	7074	4588	8667	14169	9014	9390	8775	10469	8619	4507	8549	5495	7685	5615	8145	10034	9091	7052
ENSMUSG00000001300	2709	376	7224	814	816	2005	16052	3379	4310	2223	1375	1230	1196	284	1032	1018	1330	254	1808	390	1472	392	7412	1516	682	940	620	440	1272	2139	10464	5491	890	1944	7100	1675	4675	5228	4822	2668	347	8179	869	889	2337	19717	3441	4800	1994
ENSMUSG00000001305	3889	4151	3208	3235	3705	2710	1916	1427	2861	3605	1688	3760	4636	1151	2920	5388	4459	1386	3414	4441	6300	3842	7382	5722	3042	2810	4072	6612	3828	2894	2153	3545	3901	2845	1633	1374	2213	2790	1540	3830	3833	3632	3454	4035	3159	2353	1453	3187	3234
ENSMUSG00000001313	4309	3126	1970	1079	861	1872	1530	3000	2622	1354	1312	1889	2488	1719	3248	796	1100	3390	2409	1973	893	789	2775	3599	3829	755	2170	2939	1080	1611	1095	1616	1029	1205	905	931	2194	2667	650	4244	2887	2230	1152	938	2182	1879	3055	2920	1215
ENSMUSG00000001323	1180	1269	608	924	780	1012	904	911	1183	1147	697	945	479	1288	2315	1038	838	923	1455	662	658	925	814	1329	1973	1049	1349	906	794	1408	877	1599	1037	865	846	1579	1313	931	728	1162	1172	688	987	849	1180	1110	928	1318	1029
ENSMUSG00000001333	127	261	158	240	232	121	542	149	345	315	153	152	53	189	441	199	512	456	452	391	348	80	467	189	368	422	190	627	1220	674	490	358	181	265	1316	1830	1273	1402	1438	125	241	179	256	253	141	666	152	384	283
ENSMUSG00000001334	852	532	1275	250	244	826	122	242	784	668	256	184	444	329	319	284	1438	3934	147	2032	137	887	140	452	800	66	1139	1266	263	40	22	126	127	22	78	171	20	34	21	839	491	1444	267	266	963	150	246	873	599
ENSMUSG00000001348	1790	5907	4869	2928	5071	6133	5954	3409	4397	5331	3594	1600	8029	4931	7110	3408	3548	5777	8144	5330	4344	4546	7319	3210	6164	14118	9236	6412	4335	3799	9904	7050	2456	4290	3279	6335	7645	2979	3298	1763	5455	5513	3126	5522	7150	7313	3471	4897	4783
ENSMUSG00000001349	38	2572	192	122	1548	298	204	78	142	606	144	786	163	566	1520	200	10	30	348	208	282	52	72	312	254	3774	42	280	12	874	166	356	126	112	252	50	70	211	46	37	2375	217	130	1686	347	251	79	158	544
ENSMUSG00000001366	1640	1862	1493	1255	1424	1629	1946	1748	1199	1934	1713	2240	1716	2441	1708	1712	1905	1543	1961	2284	2288	4120	1604	1549	3489	2309	1522	2148	1356	2450	1467	2797	2297	1574	1643	1827	2064	4347	3755	1615	1720	1690	1340	1551	1899	2390	1780	1335	1735
ENSMUSG00000001376	3114	3790	3772	3185	2801	4678	2861	3768	2679	3239	2348	3244	2972	6873	4881	6826	5945	3776	4054	5185	2890	8872	4675	4188	2672	9878	2730	6371	4097	3805	2718	3818	2298	3844	4158	2080	3388	4600	3426	3067	3500	4271	3401	3050	5454	3514	3837	2984	2906
ENSMUSG00000001380	4876	10107	8856	8703	7868	3793	7377	4232	8338	6931	7204	4312	7767	8102	8589	7359	3567	6201	10584	8699	7140	12305	9290	8190	10888	11514	8947	9141	7639	4553	5937	7626	10015	6384	4957	8896	7614	9098	8318	4803	9334	10027	9292	8568	4422	9061	4309	9287	6219
ENSMUSG00000001383	4283	8921	5909	8500	5973	3511	5359	4055	6056	6118	5432	3893	6548	5270	6761	5900	2413	6607	7509	5364	5367	7815	7837	7404	10663	7445	7032	5905	4963	4245	4774	8426	8397	7385	5062	6567	5930	8794	7676	4219	8239	6690	9075	6504	4093	6583	4129	6745	5489
ENSMUSG00000001403	5956	4744	7033	3535	7624	2596	3065	1627	3220	9770	7542	10191	10376	9787	6047	9033	5493	5092	3906	7328	7388	3440	7655	15426	1695	6589	3107	5894	3526	2417	10511	6536	3749	9289	3697	3621	8586	5893	7478	5866	4381	7963	3774	8302	3026	3765	1657	3586	8766
ENSMUSG00000001415	9208	8163	11734	14246	6521	8379	7611	10772	9343	8946	9018	10621	11019	13519	20061	16974	8432	9330	10103	18213	12335	10491	15922	9870	16997	11296	10003	9231	10860	10589	10285	9557	8767	15235	14783	7337	9429	7673	8024	9069	7539	13285	15210	7101	9768	9349	10969	10406	8026
ENSMUSG00000001416	23969	20504	25423	27110	17905	16349	13727	18083	17701	21723	18843	19071	27772	26524	29194	38702	14324	22285	25080	32620	29077	22380	29221	21458	21712	28139	25358	20157	23757	21085	18379	24837	18342	27036	29261	15961	18685	21122	13545	23608	18935	28783	28944	19498	19060	16861	18414	19715	19490
ENSMUSG00000001418	10912	11123	8802	12446	4703	9493	6943	9012	10763	11473	8598	8799	16785	12159	15500	13570	30006	24600	11285	14790	10113	9468	23705	8699	20388	11578	11878	10635	10434	13244	9487	10287	6360	10570	9087	7046	8064	6822	7621	10748	10272	9965	13288	5121	11067	8528	9177	11988	10294
ENSMUSG00000001419	10964	9097	7809	9587	6068	6435	4959	7209	5758	6542	4908	7322	6563	6131	11425	10306	4229	5340	8657	8158	9384	5657	7944	3016	7500	6950	6751	6405	6310	7397	5234	6396	4030	6876	8604	5437	7449	4459	5018	10799	8401	8841	10236	6608	7502	6091	7341	6413	5870
ENSMUSG00000001420	1068	5401	3806	2707	1248	1561	2514	3697	3251	3767	3335	2147	3878	3546	4197	6989	2089	6010	3166	5401	2322	4833	1095	3208	4980	5533	4849	3126	4572	2348	2497	3667	3632	3481	5835	1525	2490	3238	2992	1052	4988	4309	2890	1359	1820	3088	3765	3621	3380
ENSMUSG00000001424	21820	27359	98875	20655	19235	24585	15195	28973	31347	33361	20652	24571	17757	26770	29166	19245	13044	16179	39408	27509	27727	39279	43625	31654	21273	32456	23921	34711	23714	23411	10726	13681	16675	26322	31775	9736	15560	22083	24271	21492	25266	111945	22053	20946	28661	18664	29503	34914	29932
ENSMUSG00000001435	13364	43758	72031	48607	21127	18903	10147	6667	26022	21569	23285	49115	39719	36132	32014	16140	4575	36300	39708	19219	105853	23809	244895	78286	8117	14308	27077	53194	23470	31020	9762	40159	4660	8163	4133	4336	24349	3693	5746	13163	40410	81552	51896	23006	22037	12464	6789	28983	19352
ENSMUSG00000001436	3188	2738	929	1976	1834	967	722	990	647	2038	1152	1842	1340	2006	2085	3516	1500	664	3270	2783	4555	2484	1729	2259	821	1507	1940	1675	833	973	412	1778	897	556	638	343	421	359	307	3140	2529	1052	2110	1997	1127	887	1008	721	1828
ENSMUSG00000001440	18784	25399	40716	28106	20175	26660	18226	24519	31614	32042	17505	27950	28834	42809	26863	35462	16137	27355	32090	20793	46723	18490	23792	60292	19823	19394	26244	18341	17248	35279	30953	42227	17204	31597	16257	17761	28499	25740	26960	18501	23456	46098	30008	21970	31081	22387	24967	35212	28748
ENSMUSG00000001441	4327	7399	11847	6863	4202	10811	6331	10822	13178	11443	4835	8684	8263	10982	8754	8411	4484	13531	11960	6499	9882	5397	6249	8432	9080	4997	9290	4639	6225	7590	14469	15826	5256	9878	4114	7625	9166	9661	11870	4262	6833	13413	7327	4576	12604	7776	11020	14678	10267
ENSMUSG00000001444	18	14	4	16	62	48	10	34	12	2	2	38	16	8	18	30	28	24	14	10	16	0	6	0	6	128	62	12	92	104	74	36	12	24	38	232	10	38	67	18	13	5	17	68	56	12	35	13	2
ENSMUSG00000001445	3111	4001	4409	4401	2230	3416	2326	4179	5574	4292	1991	3516	4860	3571	4592	5968	3255	3682	5876	3015	5885	3674	2966	10828	4788	3339	6316	2611	3214	4173	3597	5151	2000	4985	3375	3733	4151	4566	5597	3064	3695	4992	4699	2428	3982	2857	4255	6208	3851
ENSMUSG00000001467	2910	2821	11046	6500	3960	3342	6908	2789	5076	7303	5821	3711	6402	3327	6996	8192	3781	3306	7019	3284	5646	10400	3074	3718	3249	5732	5491	8131	4717	8966	9681	6901	7242	7221	1618	4325	12084	4587	5912	2866	2605	12506	6940	4312	3896	8485	2840	5654	6552
ENSMUSG00000001472	12459	11937	10382	11129	10533	11102	14297	22506	16982	9635	15695	19750	11780	38062	13350	16994	11279	11171	25678	12129	10612	24701	11082	12314	24495	23876	19189	9678	23444	11094	10561	11668	14443	9405	11677	11085	10624	9523	13269	12271	11024	11754	11882	11470	12943	17561	22918	18915	8645
ENSMUSG00000001473	5633	6779	19041	8528	7122	4037	8227	3179	7372	8660	6608	8121	6010	9957	10341	8751	727	3371	14350	4433	11278	4886	14648	8966	7060	9818	6016	8383	5840	10434	13527	11680	7598	7313	5801	4472	10786	2574	8657	5548	6260	21558	9105	7756	4706	10105	3237	8211	7770
ENSMUSG00000001482	3776	4808	2673	2141	2730	1511	3526	7275	6132	4042	4591	5216	3182	6962	4200	6079	6851	3949	6383	5357	3178	6219	5381	6271	6190	6483	6152	1473	4583	2402	1410	3558	4937	2243	3097	1975	1390	1618	1590	3719	4440	3026	2286	2973	1762	4331	7408	6830	3626
ENSMUSG00000001493	11314	282	138	743	664	208	184	218	86	88	202	136	622	148	738	350	234	74	568	130	846	90	234	1518	556	470	166	346	82	298	168	236	98	231	156	382	116	220	98	11144	260	156	793	723	242	226	222	96	79
ENSMUSG00000001494	0	0	0	0	0	0	0	0	2	0	0	0	3	0	4	2	0	4	0	0	0	0	4	0	0	0	0	2	0	0	0	0	2	0	0	0	0	5	9	0	0	0	0	0	0	0	0	2	0
ENSMUSG00000001496	0	0	0	0	0	0	0	0	0	0	0	0	0	0	0	0	0	0	0	0	0	0	2	0	0	0	0	0	0	0	0	0	0	0	0	0	0	0	0	0	0	0	0	0	0	0	0	0	0
ENSMUSG00000001497	18	4	30	8	408	0	0	68	0	0	6	38	531	0	0	0	6	0	16	299	172	6	6	26	0	2	46	148	9	353	833	214	2	1361	92	340	484	406	178	18	4	34	9	444	0	0	69	0	0
ENSMUSG00000001504	9192	14180	8368	8918	9567	9500	21193	16719	7264	24120	5928	17739	15118	12129	17066	11865	722	5377	13978	14958	12588	18768	9905	15142	22681	11725	30373	15240	21191	8128	15310	31522	4098	15669	21786	2413	12850	15562	6702	9054	13095	9474	9521	10418	11075	26032	17025	8091	21641
ENSMUSG00000001506	27940	121857	65312	53502	78506	47521	49307	12419	35287	23255	76915	4782	8225	35918	150375	170445	42286	8527	119647	18465	58352	24638	27484	108619	163896	209948	34108	35143	3718	269228	27474	73099	31142	40060	46529	59246	14410	32638	14376	27519	112535	73945	57122	85490	55400	60565	12646	39303	20864
ENSMUSG00000001507	5308	8402	47915	14890	9797	36433	11612	5218	33009	14957	9007	14883	24026	10934	15005	15155	3603	4543	20552	4299	11041	3410	32798	17706	6530	6564	7416	7828	12426	7972	32070	26516	5411	9313	5888	12488	16867	13743	18564	5228	7759	54249	15898	10669	42474	14263	5313	36766	13419
ENSMUSG00000001508	12	40	1	12	90	6	0	20	20	46	0	34	20	8	275	204	0	0	58	6	6	6	6	9	4	34	32	21	0	6	4	2	0	8	3	6	0	4	2	12	37	1	13	98	7	0	20	22	41
ENSMUSG00000001510	22	1048	8	28	253	1070	636	1314	114	1618	744	378	148	2901	156	152	0	779	142	288	62	18	68	588	46	783	460	264	212	122	42	887	387	1524	837	212	34	54	410	22	968	9	30	276	1247	781	1338	127	1452
ENSMUSG00000001517	3896	3752	3927	4708	6618	2826	3472	2453	3701	6233	4898	6505	4804	7700	4606	6056	4988	3496	3406	8982	6246	5322	5671	11672	1201	3008	2772	4899	3003	4910	5677	5854	3770	7205	3685	1673	5256	4652	4017	3837	3465	4446	5027	7207	3295	4265	2498	4122	5592
ENSMUSG00000001518	1348	2654	700	2590	2247	1168	1870	2088	1311	2276	1062	2519	3006	2548	1908	2021	1430	1291	2330	3858	2833	2692	3083	4857	1947	1868	2177	1345	1014	1196	1246	1978	1206	2121	1325	1879	1339	1605	1769	1328	2451	793	2765	2447	1362	2297	2126	1460	2042
ENSMUSG00000001520	69	177	28	125	97	42	127	200	52	87	102	99	193	199	117	36	9	8	182	74	143	115	132	239	98	76	83	95	88	71	487	111	61	187	84	86	73	92	43	68	163	32	133	106	49	156	204	58	78
ENSMUSG00000001521	9189	3797	2045	5112	5660	2087	2861	2734	2764	4651	3947	5188	5205	5088	5223	4686	2694	1803	4366	7525	7860	4064	5434	7000	2853	2632	3868	4760	2492	3602	1011	3027	2565	3358	1834	1246	1640	1901	1001	9051	3507	2315	5458	6164	2433	3514	2784	3079	4173
ENSMUSG00000001524	2036	2595	1411	1984	1627	1565	1110	1802	1666	2736	1176	2040	2542	2956	1763	1827	2059	1979	2503	2370	2042	1774	2425	2200	1173	2507	1629	2211	1452	1520	1638	2394	1368	2848	2719	1454	2216	2008	2139	2005	2396	1598	2118	1772	1824	1363	1835	1856	2455
ENSMUSG00000001525	66599	55179	55031	62797	55531	53851	38618	28573	48929	101340	53789	102359	63289	122553	45645	69574	41182	69285	66528	64047	67042	58699	86533	62276	33876	55135	60329	52672	47999	66056	61728	80152	47221	81227	38372	39502	54644	61252	59106	65597	50958	62305	67046	60471	62780	47435	29096	54497	90923
ENSMUSG00000001542	1909	1397	2793	1168	1190	1352	2360	2156	1375	3143	342	2139	1064	780	1781	878	3829	1261	2028	1823	1779	2829	1493	2184	1847	1982	1320	1545	1366	4825	2395	3141	1036	2356	3411	2615	3972	4733	3304	1880	1290	3162	1247	1296	1576	2899	2195	1531	2820
ENSMUSG00000001552	34572	41239	49310	14983	15118	27707	21035	38247	47417	39432	17969	27320	43850	24796	38698	33685	40010	25756	35950	11474	18822	21401	38965	51959	43049	17887	52728	37737	20992	12548	33375	35107	11627	17735	17837	16838	37696	27552	36502	34052	38084	55828	15997	16463	32301	25838	38947	52813	35379
ENSMUSG00000001555	16949	11895	1170	2439	2549	1414	1278	4986	4632	2206	2110	3487	540	688	4331	3012	535	208	3431	2913	11197	664	1776	9927	3507	5382	764	963	276	25476	711	4551	816	1309	935	1050	592	694	528	16694	10985	1325	2604	2776	1648	1570	5077	5159	1979
ENSMUSG00000001558	42	87	14	29	6	14	8	24	8	26	0	30	66	12	70	15	44	6	10	12	14	4	26	82	48	13	48	29	0	25	2	8	14	10	2	94	40	28	32	41	80	16	31	7	16	10	24	9	23
ENSMUSG00000001566	0	0	0	0	0	0	0	0	0	0	0	0	0	0	0	0	4	0	0	0	0	0	0	0	0	0	0	0	0	0	0	0	0	0	0	0	0	0	0	0	0	0	0	0	0	0	0	0	0
ENSMUSG00000001569	2650	3674	2366	3691	2612	3034	1566	2766	3182	3415	2600	3931	3151	2993	4147	3497	3849	2217	3846	3950	4595	2368	4627	2734	2710	4265	3274	3821	2186	3205	2994	4852	2671	3665	2111	2729	3351	3691	4081	2610	3393	2679	3941	2844	3537	1924	2817	3544	3064
ENSMUSG00000001576	13257	15777	8825	7622	10647	13061	8677	8398	11265	12986	9785	12684	7887	15996	11712	17033	9709	5943	10560	20308	11820	9537	10885	7510	6713	11021	9776	12235	10252	11989	4751	8551	6752	6704	5068	5333	5422	5429	5579	13057	14570	9992	8138	11594	15227	10658	8552	12547	11651
ENSMUSG00000001583	570	3999	1471	2340	1539	2743	2798	2348	2897	5049	1670	1673	1772	4684	2022	1216	1530	2653	5062	2611	1680	2061	2540	5357	3445	1838	4658	1566	3630	852	4641	3545	1864	1995	2104	2493	1464	1375	2420	561	3693	1665	2498	1676	3198	3437	2391	3227	4530
ENSMUSG00000001588	875	597	242	900	1612	516	2581	485	4866	1349	408	122	364	1001	322	332	384	100	1582	156	442	202	1368	1216	379	2924	785	1513	3271	282	3085	2231	294	450	425	1671	298	289	370	862	551	274	961	1755	602	3170	494	5420	1210
ENSMUSG00000001604	84	68	29	88	230	30	37	134	58	70	16	22	99	31	188	458	44	21	73	71	74	22	1	32	46	94	12	233	0	73	34	94	23	68	10	72	32	21	18	83	63	33	94	250	35	45	136	65	63
ENSMUSG00000001622	11754	2405	45685	46706	18647	14046	63442	92053	28957	82662	182818	46133	125561	124142	87802	17542	33860	1521	56513	16941	51642	66264	4784	11655	714	59753	143626	6097	5627	182	1122	1154	30055	1012	78	36	8	581	1250	11577	2221	51724	49866	20306	16375	77927	93737	32252	74165
ENSMUSG00000001627	3782	4169	10007	2900	5347	3967	4869	3812	4846	4917	4192	3656	6132	7657	4046	3904	8841	5140	8314	8710	4797	7550	8135	14637	15368	5655	7617	4142	7049	7509	7145	4770	3701	5887	7489	5100	15142	3466	8891	3725	3850	11330	3096	5823	4625	5981	3882	5397	4412
ENSMUSG00000001630	3861	4060	5119	5020	3312	2921	3687	3553	3887	4511	4207	5352	6330	7244	5706	4492	4244	1852	5718	4317	5767	5989	5618	16509	5560	3043	3015	5439	5272	2476	3075	2521	1786	4308	1501	2127	2406	1671	1753	3803	3749	5796	5360	3607	3405	4529	3618	4329	4047
ENSMUSG00000001632	4972	4249	5828	6348	5409	3290	3001	6059	3696	5863	4559	3048	5049	6127	5525	4309	6843	3863	5018	9212	7968	6097	8617	8622	4021	4327	4366	5350	2947	3734	5610	5938	4983	8083	6105	4451	6090	6131	5326	4897	3924	6598	6778	5890	3836	3686	6170	4117	5260
ENSMUSG00000001642	4542	3166	1868	3894	4040	5218	2806	3502	19445	3296	5512	2598	1862	4975	3307	4150	1262	1390	3632	8063	4727	2270	1382	6079	1564	7791	1582	4273	433	3946	2684	3821	3651	3570	2174	3698	1281	5361	3812	4474	2924	2115	4157	4399	6083	3447	3566	21658	2957
ENSMUSG00000001655	0	0	0	0	2	0	0	2	0	22	4	2	12	0	6	0	0	6	0	2	22	0	2	0	0	2	0	0	28	0	0	0	0	6	0	0	16	2	0	0	0	0	0	2	0	0	2	0	20
ENSMUSG00000001656	0	0	0	0	0	0	0	0	0	4	4	0	0	0	0	0	0	0	0	10	8	1	8	0	0	127	0	0	0	0	0	0	2	0	0	6	14	2	2	0	0	0	0	0	0	0	0	0	4
ENSMUSG00000001657	103	137	53	149	226	98	38	30	66	18	85	16	46	46	229	157	49	0	159	48	90	10	89	2	295	80	39	22	0	11	2	51	46	4	52	110	6	28	29	101	127	60	159	246	114	47	31	74	16
ENSMUSG00000001661	101	136	52	108	121	60	75	27	26	12	138	36	47	39	160	160	40	6	109	88	98	12	128	12	195	116	66	38	0	22	14	74	31	20	72	64	84	74	50	99	126	59	115	132	70	92	27	29	11
ENSMUSG00000001663	510	2435	296	4864	1752	1332	1609	1747	1233	3048	1894	1244	2702	3217	1338	2034	1214	178	6842	1637	1183	1391	612	2150	842	6795	4199	710	2239	2082	541	2556	176	80	207	119	104	64	666	502	2249	335	5193	1908	1553	1976	1779	1373	2735
ENSMUSG00000001665	600	3025	433	1805	740	860	1315	2383	1202	2669	768	1027	1620	1889	1196	842	707	790	5669	1908	1750	2165	335	1695	1153	6164	3476	619	1239	1639	559	1792	724	606	837	561	247	507	910	591	2794	490	1927	806	1003	1615	2427	1339	2395
ENSMUSG00000001666	255	346	245	376	430	290	333	387	376	530	135	141	365	278	409	216	285	172	1101	301	552	358	634	514	295	723	752	131	304	516	320	724	324	308	269	384	183	343	464	251	320	277	401	468	338	409	394	419	476
ENSMUSG00000001670	2	6	0	0	0	0	0	2	0	0	0	0	0	0	28	0	0	0	0	0	0	0	0	0	0	0	0	0	0	0	0	2	0	0	0	0	0	0	0	2	6	0	0	0	0	0	2	0	0
ENSMUSG00000001672	819	4236	1409	2658	2215	3926	2089	3579	3115	2882	4414	2702	2820	5545	3299	4178	7226	3039	4306	6111	1658	5978	3037	2120	3719	3869	3426	1459	2558	834	1593	4244	3549	1940	2760	2689	2019	7612	4819	807	3912	1595	2838	2412	4577	2566	3644	3469	2586
ENSMUSG00000001674	7920	4930	5632	4569	5128	4655	2949	4021	3604	5388	4901	7470	5877	8909	4983	6641	4671	3989	5611	5175	9233	8227	7010	9110	5050	6752	5969	6486	4843	3999	3459	5215	3921	4999	4952	3544	4844	5581	4766	7801	4553	6376	4878	5584	5427	3622	4095	4014	4834
ENSMUSG00000001687	7528	8559	5133	4541	5177	6508	4975	7519	6764	4634	5982	5424	5517	8883	7222	7446	7817	7326	8060	12819	6396	9403	7335	5613	8847	8740	9350	4941	7226	7915	5014	7020	5272	7478	9630	8179	7021	10062	13417	7415	7904	5811	4848	5638	7587	6111	7657	7534	4158
ENSMUSG00000001700	1294	1326	348	1221	1056	442	752	726	988	1018	910	564	902	1429	1458	1804	1130	2713	1825	2402	1261	3232	1320	1832	1130	2220	872	1149	70	718	830	1032	1395	235	745	2876	1855	2288	2664	1275	1225	394	1304	1150	515	924	739	1100	913
ENSMUSG00000001707	3628	1224	2238	3761	1756	2435	1334	1115	1206	1398	2779	3222	5017	1411	1904	4268	2615	1299	3992	2839	3822	2385	3271	4631	2454	1363	2506	2613	1998	1172	2379	2783	1394	2770	2313	1204	3277	2629	1915	3573	1130	2534	4015	1912	2839	1639	1135	1343	1254
ENSMUSG00000001729	24727	14806	38436	20606	18714	24086	16124	12068	15903	31190	28875	17815	22202	21873	17520	23089	49869	32448	17663	15302	21537	17211	59190	52716	22609	20463	15195	18528	8881	18593	14057	22787	14838	17372	26083	18397	27919	19174	19353	24355	13673	43517	22000	20379	28080	19805	12289	17713	27984
ENSMUSG00000001739	254	41	32	152	182	125	37	60	16	11	56	84	56	48	74	76	60	13	100	16	97	28	138	74	96	178	38	94	20	43	40	30	70	73	52	48	28	42	49	250	38	36	162	198	146	45	61	18	10
ENSMUSG00000001741	1237	547	281	1043	1333	641	522	556	277	158	429	118	444	371	1139	529	320	246	706	288	494	217	753	280	579	1786	404	219	243	1132	660	747	540	887	683	1893	425	352	436	1218	505	318	1114	1452	747	641	566	309	142
ENSMUSG00000001750	7831	12052	8703	12155	7801	8331	7338	8151	8019	9394	4120	6853	6554	6656	11434	5227	11512	5033	10239	8947	8605	6109	15365	8042	6000	14103	10085	9546	11937	14413	10942	11655	6842	8653	6758	10589	8534	4877	5763	7713	11130	9853	12977	8495	9712	9013	8300	8932	8428
ENSMUSG00000001751	2800	2797	699	2214	1349	1545	1173	2851	2219	2346	1121	1427	3006	1837	3603	2695	5475	3730	2579	1707	1648	565	2398	1897	1801	2006	2387	1689	894	2290	2510	2284	1646	2465	1594	2214	4893	3727	3253	2758	2583	791	2364	1469	1801	1441	2903	2472	2105
ENSMUSG00000001755	4572	7263	3354	3379	1773	2346	1860	4973	4629	3543	1557	2567	5160	4143	5742	6118	4726	4701	6581	4084	1870	3284	3061	6019	6637	3307	7679	3225	3325	1932	2894	4599	2314	3750	3287	2904	4394	6049	4912	4503	6707	3797	3608	1931	2735	2285	5064	5156	3179
ENSMUSG00000001761	12786	9422	7153	8711	6727	8542	5764	12044	11444	10249	12463	12684	9585	18661	15500	13439	7791	10316	8069	13292	12389	2480	604	11963	23307	9032	9869	16344	5991	7571	573	10125	2170	6855	5176	2418	4326	572	2188	12594	8701	8099	9300	7325	9958	7080	12264	12746	9195
ENSMUSG00000001763	201	494	148	410	224	267	907	1531	3372	934	824	498	344	1386	1003	248	686	7291	539	1737	294	446	143	634	2698	2549	1135	388	676	417	127	1070	291	572	652	1551	1554	394	2371	198	456	168	438	244	311	1114	1559	3756	838
ENSMUSG00000001767	2479	3326	2646	1729	3690	2537	2321	2227	2754	4622	2716	2158	2068	3074	2648	2783	2508	2481	4288	6202	3378	2541	5253	6989	2734	3315	2541	2120	2010	2201	4210	4507	2240	4648	3411	2594	5872	4094	3005	2442	3072	2996	1846	4018	2958	2851	2268	3067	4147
ENSMUSG00000001768	20058	25739	21831	12578	13557	16905	23024	22778	22183	36153	15809	17236	12966	26061	26593	24485	10979	10327	23441	48911	18053	14799	15163	23221	16552	30881	21125	10944	18629	13156	54293	43771	14875	35473	31837	11300	28186	13380	14870	19756	23770	24717	13429	14763	19708	28281	23195	24707	32437
ENSMUSG00000001773	0	0	0	6	36	4	0	0	4	0	0	2	0	0	12	0	0	0	0	0	4	0	0	0	0	5	0	6	0	0	0	0	2	2	0	4	0	4	0	0	0	0	6	39	5	0	0	4	0
ENSMUSG00000001774	3791	5414	4646	3554	3210	3601	3490	4942	4774	5253	3933	6345	3550	4880	4798	5020	2622	4029	8595	3087	4699	4843	15232	5227	6821	4534	4321	4506	2069	5271	5857	6989	3912	6966	5730	5403	5922	7048	5155	3734	5000	5260	3794	3496	4198	4287	5032	5317	4713
ENSMUSG00000001783	10269	10284	10297	10083	8694	8229	9346	8562	8007	10797	7268	7394	9592	10550	8711	9221	10186	7501	19277	9570	13416	11116	23642	13810	18648	16424	13987	8738	11103	11585	8546	17141	9699	12048	11138	11393	8541	9399	12908	10114	9497	11658	10765	9467	9593	11480	8719	8918	9687
ENSMUSG00000001785	1974	2180	2299	1962	2193	1732	2039	2200	1533	3087	1743	1802	1973	3083	2054	2493	2706	1533	3636	2522	2979	2652	4317	3346	3291	3275	3108	2012	2012	1963	1825	3968	2028	2365	2231	1488	2171	1842	1849	1944	2013	2603	2095	2388	2019	2505	2240	1707	2770
ENSMUSG00000001786	1307	1532	1124	780	985	1491	831	1184	858	1245	1098	1019	1055	1579	1302	1364	1297	2109	2634	1560	1506	1288	1372	1366	3536	1781	1811	1376	1415	1177	963	2563	1482	1052	1414	1253	1100	2100	2450	1287	1415	1273	833	1073	1738	1021	1206	956	1117
ENSMUSG00000001794	23779	19601	32974	21902	30134	17405	16873	27989	30638	28942	27680	21954	24711	31565	21039	18804	21424	12389	49921	18982	37754	28480	52843	35185	30644	24399	37661	18873	18264	15529	33415	13712	14220	12794	20384	20102	25528	14760	30929	23421	18102	37333	23384	32815	20291	20725	28501	34125	25967
ENSMUSG00000001802	2760	92	53	175	364	56	38	32	40	18	80	46	278	94	304	242	82	4	125	25	267	32	90	166	208	289	18	91	0	28	49	46	24	70	66	81	70	44	13	2718	85	60	187	396	65	47	33	45	16
ENSMUSG00000001804	0	0	8	0	0	0	10	2	2	0	0	0	0	0	0	0	2	0	0	0	2	5	1	0	0	0	0	0	0	0	0	0	0	0	0	0	0	0	0	0	0	9	0	0	0	12	2	2	0
ENSMUSG00000001815	0	0	0	0	0	0	0	0	0	0	0	0	0	0	0	0	0	0	0	2	0	0	2	0	0	0	22	0	0	0	0	0	0	0	0	0	0	0	0	0	0	0	0	0	0	0	0	0	0
ENSMUSG00000001819	0	0	0	0	0	0	0	0	0	0	0	0	0	0	0	0	0	0	0	0	4	0	0	0	0	4	0	0	0	2	0	6	0	0	0	0	0	0	0	0	0	0	0	0	0	0	0	0	0
ENSMUSG00000001823	0	0	0	0	0	0	0	0	0	0	0	0	2	0	0	0	0	2	0	0	0	0	4	0	0	0	0	0	0	0	0	0	0	0	0	0	0	0	0	0	0	0	0	0	0	0	0	0	0
ENSMUSG00000001827	582	1637	4	34	40	116	277	122	906	144	2728	54	358	2204	1282	1682	2670	542	74	152	72	3330	209	2158	212	1210	842	22	258	32	38	16	217	107	362	122	286	517	929	573	1512	5	36	44	135	340	124	1009	129
ENSMUSG00000001829	2225	5433	1970	2302	2059	2228	2280	2142	3541	4130	2666	2715	2029	5817	2375	2919	2789	5407	4610	3091	3685	3738	5702	5032	3344	2650	3526	2703	2294	2180	1702	2637	2000	5889	4123	2847	3486	4499	5173	2192	5017	2230	2458	2242	2597	2801	2181	3944	3705
ENSMUSG00000001833	17502	15706	11299	9519	9432	9136	10632	12589	13880	15960	10239	18273	9355	20472	14152	19514	7237	7829	25598	11083	18744	18105	24130	12813	14349	18094	12610	15164	7328	14015	12825	14277	8090	14713	9475	13877	11334	14615	15817	17239	14504	12793	10163	10271	10651	13059	12819	15460	14319
ENSMUSG00000001844	2835	1700	1188	1864	2360	1737	1367	2583	970	1674	1979	3008	2435	1846	2754	2894	3712	1524	2310	4731	2246	3169	2627	4221	3145	2661	2517	2234	1902	1652	1049	1860	1362	1489	2388	1930	1744	1893	4369	2792	1570	1345	1990	2570	2025	1679	2630	1080	1502
ENSMUSG00000001847	23489	18647	19855	22242	21198	23810	16590	22127	18578	16812	25501	39433	29072	30595	23319	25419	22733	33306	29251	34991	29731	23159	24850	31806	28400	34542	24280	24199	32693	31404	22137	23677	16437	24308	25508	21076	23523	24525	50374	23135	17220	22479	23747	23084	27758	20378	22532	20692	15084
ENSMUSG00000001855	4442	4081	3861	2929	4023	2857	2247	3624	2089	4246	4093	3958	3247	7927	5939	5844	17846	3078	2437	4372	4769	5088	4953	7250	3307	4097	3371	4113	2504	2503	3792	5033	2740	2960	3167	4184	4258	4728	5984	4375	3769	4371	3127	4381	3331	2760	3690	2327	3810
ENSMUSG00000001864	9867	1860	146	872	3554	971	584	804	232	1910	1996	2180	3692	3232	5496	4836	7174	4594	845	3286	1996	1208	278	2990	610	1784	2080	1630	4312	5374	42386	11874	7815	8821	35250	49147	71821	60233	69102	9718	1718	165	931	3870	1132	717	819	258	1714
ENSMUSG00000001865	2	8	28	166	377	20	2	12	20	0	2	0	8	4	198	54	6	0	12	6	60	4	16	48	32	150	20	70	1	4	74	2	18	48	20	12	28	46	2	2	7	32	177	411	23	2	12	22	0
ENSMUSG00000001870	5123	19457	6260	11259	8171	6584	8907	25697	5447	35077	4387	12447	7140	6165	34473	8932	3679	7359	7776	9442	8011	6025	5213	5498	9535	25405	6144	20441	10581	5906	1865	22030	6669	2068	1629	2613	1370	582	1391	5046	17969	7087	12021	8898	7676	10941	26167	6067	31471
ENSMUSG00000001891	5530	6707	8387	4449	3450	4967	4830	7044	6613	11407	2486	3262	3117	22547	5031	15373	4991	8811	9723	4748	5200	17100	4005	3482	5164	6851	7483	7002	4614	5186	5910	4051	4350	5120	3116	3724	3381	4631	4201	5447	6194	9496	4750	3757	5791	5933	7173	7366	10234
ENSMUSG00000001901	0	0	0	0	0	0	0	0	0	0	0	0	0	0	2	0	0	0	0	0	0	0	0	24	6	0	0	0	0	0	0	0	0	0	0	115	222	66	230	0	0	0	0	0	0	0	0	0	0
ENSMUSG00000001909	3731	9440	3567	4958	5648	7175	4331	6237	5122	6378	4051	5455	4820	9595	3614	3140	6446	3274	8349	8167	4934	5494	5889	5440	6030	9169	5597	5460	4798	3442	3198	9471	3426	3088	4114	3591	2917	5206	2400	3675	8718	4038	5293	6150	8365	5320	6351	5705	5722
ENSMUSG00000001910	7891	15374	10220	8549	10618	11165	9533	14453	13729	14731	11300	12206	8054	20462	9363	11042	13026	6936	15220	14585	14987	12564	8675	12550	8972	15172	11528	14957	9358	14552	8412	15912	11315	9992	8685	11246	8946	15864	10380	7772	14198	11571	9127	11563	13016	11710	14717	15291	13217
ENSMUSG00000001911	11936	33065	8326	11567	14221	22634	13440	30512	12445	36433	23631	25518	11164	51244	22032	22620	11464	7535	17385	18071	16557	35651	2899	7269	16496	25964	19878	23720	12719	24474	6452	23870	17357	13266	18065	12193	5223	11407	13659	11756	30535	9427	12350	15486	26387	16509	31070	13861	32688
ENSMUSG00000001918	1855	2729	697	3384	10845	1391	2142	4306	1716	5567	2106	2353	1071	2274	3708	2074	800	1730	5333	3510	5155	1520	2268	1864	1786	4852	2479	3088	1694	3345	6390	5407	2966	4893	7583	5282	2885	3576	3259	1827	2520	789	3613	11810	1622	2631	4385	1911	4995
ENSMUSG00000001924	25296	24424	38665	29415	28326	30602	25098	33259	29491	36800	29381	33602	31587	57075	32701	35740	31950	25558	33995	35148	33164	48801	80765	29164	23276	31561	30263	32572	37806	33236	43478	33283	31015	37861	15532	31809	35374	34621	38007	24915	22556	43776	31405	30846	35676	30828	33867	32847	33017
ENSMUSG00000001930	3641	1629	1639	2556	4861	2049	2012	4298	2565	1258	1678	1046	1778	2716	3664	2696	720	751	4891	787	3085	1426	7324	1169	3251	2641	1742	1565	726	1416	2005	3077	1160	2301	1638	2332	5495	3052	2085	3586	1504	1856	2729	5293	2389	2471	4377	2857	1129
ENSMUSG00000001942	936	3592	564	1282	979	1764	1606	2576	3394	2519	1341	2068	1357	2520	2404	2577	1519	2749	2020	2466	1523	1799	656	1500	3848	3973	1888	1760	1292	2486	1933	3355	1985	4014	1139	2309	2195	2783	2046	922	3317	639	1369	1066	2056	1973	2623	3780	2260
ENSMUSG00000001943	98	14	17	47	76	46	12	8	2	2	26	6	13	11	73	14	23	8	53	11	61	18	60	16	41	46	36	16	22	20	15	28	10	14	22	13	10	8	6	97	13	19	50	83	54	15	8	2	2
ENSMUSG00000001946	2871	666	736	1362	1915	1560	623	1144	836	474	991	534	950	1022	2269	1555	834	263	3016	386	1661	534	2363	808	1877	1372	854	975	324	1011	927	1572	531	989	592	925	584	1247	839	2828	615	833	1454	2085	1819	765	1165	931	425
ENSMUSG00000001948	244	263	96	204	191	63	280	168	164	195	72	243	128	113	329	430	92	206	260	140	218	239	114	218	525	427	338	222	334	204	109	351	138	310	246	362	281	54	292	240	243	109	218	208	73	344	171	183	175
ENSMUSG00000001962	3392	2720	3264	2048	1694	2071	3158	3389	2975	3912	2132	3260	3214	4848	2685	2234	4118	7016	4505	2912	1989	3802	5419	2647	3732	2818	3619	2703	2819	4005	4386	4273	3190	3451	1831	4090	5100	4560	5248	3341	2512	3695	2187	1845	2414	3879	3451	3314	3510
ENSMUSG00000001964	4055	2733	4492	2286	2186	2452	3564	3658	3730	4796	3373	4312	3721	5680	4184	3209	2799	3359	5178	3554	3793	3245	4068	2983	2529	5320	3033	3978	4114	4582	6107	4716	3893	5647	2988	4516	5412	5369	7087	3994	2524	5086	2441	2380	2859	4378	3725	4154	4303
ENSMUSG00000001983	849	1223	716	950	776	647	435	1417	956	1156	208	628	814	722	1471	1279	1157	1038	1498	1310	1429	407	563	1332	776	849	1750	822	868	1104	827	1763	1721	2089	1320	1344	2063	2115	1407	836	1129	811	1014	845	754	534	1443	1065	1037
ENSMUSG00000001985	1141	104	2	48	332	326	33	146	40	104	4954	1302	623	14732	792	62	22	250	100	1720	503	146	8	797	86	148	22	104	5593	18	60	38	22	56	139	2910	5528	3330	236	1124	96	2	51	362	380	41	149	45	93
ENSMUSG00000001986	273	395	89	201	171	52	114	8	32	48	139	0	22	64	500	292	62	28	157	74	119	23	30	129	294	430	174	64	0	34	35	65	40	121	143	195	44	235	6	269	365	101	215	186	61	140	8	36	43
ENSMUSG00000001988	16	7	2	8	14	10	27	28	14	6	10	4	8	0	6	10	0	6	8	11	6	4	22	10	14	2	51	9	0	8	14	20	16	13	18	2	11	4	4	16	6	2	9	15	12	33	29	16	5
ENSMUSG00000001995	6206	1458	485	1305	764	612	743	2037	1102	878	1586	2252	1913	1772	1546	2350	2249	723	1970	512	2284	2532	1052	1752	1411	1840	1076	2589	680	2077	987	956	1657	1312	1122	1302	1332	892	1272	6113	1346	549	1393	832	713	913	2074	1227	788
ENSMUSG00000001998	1097	966	1339	789	666	972	877	1003	800	1676	820	922	585	1837	1527	1347	933	1425	944	1054	966	687	995	1473	694	1417	934	679	657	615	857	1461	760	893	848	904	1343	929	832	1080	892	1516	842	725	1133	1077	1021	891	1504
ENSMUSG00000001999	2527	1901	1429	1495	1410	1381	1120	1146	1851	1808	1304	1155	1362	1691	2112	2518	2111	1712	1632	1713	1907	1553	2030	3982	1347	2760	2081	934	1631	1695	1249	2247	1280	1408	1472	1883	1498	2020	1837	2489	1756	1618	1596	1535	1610	1376	1167	2062	1622
ENSMUSG00000002006	2694	294	1538	128	565	90	1173	1459	1425	949	1320	1557	1909	2150	1307	1284	1638	1736	815	2532	1470	647	713	1077	3777	1560	1494	2259	1726	652	324	722	1242	1179	316	237	1097	1324	1239	2653	272	1741	137	615	105	1441	1486	1587	851
ENSMUSG00000002007	66	12	5	28	78	4	14	14	0	4	0	8	32	2	82	78	16	6	12	6	6	2	6	2	57	85	26	14	0	14	48	6	14	4	40	18	4	22	12	65	11	6	30	85	5	17	14	0	4
ENSMUSG00000002010	8421	6309	4962	5937	4534	4034	5584	7573	6132	7570	5672	6913	5939	12606	7891	7769	7780	6546	10406	8468	5618	9045	6553	6046	5754	11014	8758	6625	7640	5583	6728	7542	5469	6070	3971	7068	5586	5896	6063	8294	5826	5618	6339	4937	4703	6859	7712	6830	6792
ENSMUSG00000002012	346	392	130	338	87	38	56	480	130	143	327	412	605	641	666	207	74	18	158	892	342	222	22	141	106	370	30	222	130	149	66	238	164	346	93	270	16	285	77	341	362	147	361	95	44	69	489	145	128
ENSMUSG00000002014	8408	5652	5473	5244	4151	3572	5317	6425	6587	8302	6742	7367	6322	6562	9148	5338	5060	5470	12306	6288	5814	11391	6757	4809	6085	13824	8074	7235	5976	7567	6995	8825	6495	6827	3267	7473	5262	5315	6954	8281	5220	6196	5599	4520	4164	6531	6543	7337	7449
ENSMUSG00000002015	15179	11969	13636	9930	6389	5811	10811	14350	13760	15156	11915	11663	13437	18422	11604	12515	11088	12594	17667	16232	10658	17542	16524	9107	12397	16563	12860	13721	15204	10393	14908	12859	12326	10919	5515	8041	10879	15662	14541	14951	11053	15438	10602	6957	6775	13279	14612	15326	13598
ENSMUSG00000002017	4120	5391	3138	2897	1967	3623	2274	3157	3007	7133	2342	3013	2871	6078	3572	3293	5111	2726	4941	5686	2577	7470	3337	3532	7774	4386	3626	7816	3019	4909	2317	2854	2307	3615	2115	2431	3039	3427	2891	4058	4979	3553	3093	2142	4224	2793	3215	3349	6400
ENSMUSG00000002020	8026	5185	10020	5312	9430	11014	19835	24585	7754	14863	6517	10258	18443	4625	20670	2315	3503	14543	9581	1444	8470	2340	5453	7307	10754	19972	13493	20966	7293	18251	12388	27943	12561	12303	7353	14613	13610	18514	14317	7905	4788	11344	5671	10269	12840	24364	25035	8636	13335
ENSMUSG00000002028	3465	7479	5645	4778	4705	5601	6038	4885	2722	9087	5869	8671	5694	14273	11147	6655	4632	7139	6741	5997	7705	7911	6112	6028	12865	8729	5654	8880	5811	5648	5305	7754	5525	9174	5898	7233	9111	9808	9846	3413	6907	6391	5101	5124	6530	7417	4974	3032	8153
ENSMUSG00000002031	2468	2511	753	1577	1587	1216	2196	2003	1318	2654	2240	3220	2670	4490	4559	1843	1706	1462	3676	2976	3502	5211	1342	3469	3150	4818	3307	2684	1145	2061	4130	3289	1998	3086	2879	3860	3528	4544	4997	2431	2319	853	1684	1728	1418	2697	2040	1468	2381
ENSMUSG00000002032	36	98	24	88	38	32	28	18	64	74	80	233	65	241	140	82	35	157	20	210	136	40	40	138	66	84	20	50	36	28	34	143	86	189	120	745	59	878	1265	35	91	27	94	41	37	34	18	71	66
ENSMUSG00000002033	167	58	16	253	352	416	32	88	52	16	48	28	32	28	94	22	406	26	96	56	30	36	18	26	171	520	72	50	128	302	432	120	220	130	95	2123	98	210	344	164	54	18	270	383	485	39	90	58	14
ENSMUSG00000002043	1183	1847	2172	2234	1364	1347	1530	2704	4208	1629	1372	2760	1561	1542	1236	1421	1115	2004	3437	1530	2315	2007	4873	1995	3079	2156	1719	954	1240	534	2524	2726	2725	1067	2701	2156	2602	3446	4166	1165	1706	2459	2385	1485	1570	1879	2753	4687	1462
ENSMUSG00000002052	7652	11713	8780	8301	10117	11509	8692	7822	11489	13610	7392	7714	5523	13509	13447	8111	6810	7085	12638	8000	17119	8767	7728	11102	10771	7180	66163	10258	9677	7536	11706	13192	6852	9387	8836	11601	12205	11177	9688	7537	10817	9941	8863	11017	13417	10677	7965	12796	12211
ENSMUSG00000002055	7086	1890	1653	4232	3390	1692	1680	1095	2038	6790	2320	2247	4427	4168	5136	2211	4090	2257	2579	2449	11646	2364	1447	5590	841	1765	17952	3671	2794	1675	2746	4511	1581	2389	1716	1482	2538	2370	1223	6979	1745	1871	4518	3692	1973	2064	1115	2270	6092
ENSMUSG00000002057	0	0	2	0	0	4	7	4	0	12	0	0	4	0	2	1	0	4	2	0	0	0	5	0	0	2	54	4	0	10	673	4	4	12	56	922	1608	1462	3496	0	0	2	0	0	5	9	4	0	11
ENSMUSG00000002058	2920	1766	1068	2043	2335	1516	1297	1423	2291	2944	1178	1350	5382	2310	4265	1137	2116	849	2913	1504	4429	1207	1414	2803	2010	1990	15120	2830	1928	1528	1568	2541	1308	1422	1307	2600	1939	1452	1059	2876	1631	1209	2181	2543	1767	1593	1449	2552	2641
ENSMUSG00000002059	2789	4322	2706	2370	2460	4452	3337	1235	3673	3303	1367	2711	1978	4680	2170	1614	2574	2010	4089	2442	5992	1175	1969	3311	3589	2345	13890	3400	1469	2336	1624	3195	1236	816	1017	1776	1163	1323	2014	2747	3991	3064	2530	2679	5190	4099	1258	4091	2963
ENSMUSG00000002064	4412	6319	2801	3994	4179	5171	4408	3145	5645	6074	3014	3861	3713	4868	5750	3350	2950	3329	9654	3331	7515	3702	3878	4093	6044	4802	40460	4911	4508	3436	4717	6042	2703	2571	2536	4412	4490	3531	3274	4346	5836	3171	4264	4551	6028	5414	3203	6287	5450
ENSMUSG00000002068	1485	938	1238	1181	1387	945	791	744	1476	1908	1529	1590	998	1454	768	1564	1353	860	2172	940	4113	492	2826	5752	1069	863	1070	1251	352	736	1782	548	1004	1593	626	700	1290	322	1485	1463	866	1402	1261	1510	1102	972	758	1644	1712
ENSMUSG00000002076	20	17	6	14	16	24	28	24	18	28	10	8	26	0	30	8	6	4	24	24	22	14	16	10	58	28	28	6	22	20	178	24	0	64	46	30	36	27	273	20	16	7	15	17	28	34	24	20	25
ENSMUSG00000002083	497	566	549	799	1000	537	1230	970	813	1156	882	1067	772	1064	576	383	120	734	1237	798	1014	754	3816	881	1299	676	771	676	554	536	1672	1855	1346	1258	1218	1556	1498	1979	1638	490	523	622	853	1089	626	1511	988	906	1037
ENSMUSG00000002100	0	0	0	9	10	13	34	4	12	4	0	6	0	1	2	4	0	8	4	8	4	2	2	24	18	12	14	6	0	26	34	10	8	6	10	8	14	4	8	0	0	0	10	11	15	42	4	13	4
ENSMUSG00000002102	11539	8851	14845	10082	12745	8589	8102	12319	17528	13179	15989	10258	12672	16345	14283	13854	14346	19043	12505	13946	17419	13568	20434	25854	13888	16706	19930	15649	12178	17221	10738	20469	12227	10895	13491	16787	15313	18625	12848	11365	8174	16807	10764	13879	10013	9952	12544	19523	11824
ENSMUSG00000002103	4257	2540	2359	2791	3160	2867	2382	2791	3029	3097	2802	2509	2933	3635	5689	3543	3459	6690	2371	3595	4225	1847	4671	4112	4871	5846	3666	3662	2087	7490	2702	4768	2573	4121	4001	6005	4836	3741	3283	4193	2346	2671	2980	3441	3342	2926	2842	3374	2779
ENSMUSG00000002104	184	118	158	83	181	38	186	285	94	225	47	120	104	89	141	102	214	1083	206	42	255	86	600	144	472	153	320	121	282	328	300	218	206	427	242	526	112	252	371	181	109	179	89	197	44	228	290	105	202
ENSMUSG00000002105	2356	940	3599	1193	1342	2208	1245	1607	2441	1152	2167	1202	1628	1431	2325	1740	1328	2238	1973	1387	1775	1056	4471	1512	2555	2524	1788	2126	1615	6892	1792	2603	1058	1406	1214	1608	1335	1249	942	2321	868	4075	1274	1461	2574	1529	1636	2719	1034
ENSMUSG00000002107	1968	3014	844	1486	1934	2107	1408	1716	2968	2112	3383	2117	909	9951	4366	3215	898	4111	1197	1644	1541	2996	2686	2458	2042	2866	1239	710	276	2540	3428	2614	1750	1972	3118	2132	1172	2432	3166	1938	2783	956	1587	2106	2456	1729	1747	3306	1895
ENSMUSG00000002108	1706	356	339	432	1018	813	303	458	394	340	214	228	408	402	518	343	148	652	322	256	468	285	889	286	816	837	385	582	520	430	337	515	226	356	532	907	482	610	295	1680	329	384	461	1109	948	372	466	439	305
ENSMUSG00000002109	665	687	565	539	592	603	997	849	840	858	739	693	738	1274	1010	657	609	1697	736	1092	797	663	904	955	890	1495	896	785	557	529	626	1482	789	555	900	1212	949	1063	975	655	634	640	575	645	703	1225	865	936	770
ENSMUSG00000002111	1692	1206	1486	2781	3123	1968	2529	2021	1408	1120	1037	594	1542	959	2462	1879	708	1731	2075	1022	1390	888	3172	1212	3583	5391	3032	798	1597	6883	4085	2731	1937	5040	3712	3688	2489	2139	2721	1667	1114	1682	2969	3401	2294	3106	2058	1568	1005
ENSMUSG00000002129	4640	7863	16881	6492	5883	5305	7835	10042	7473	11091	3909	8654	6343	9850	9533	8284	3055	4230	10028	6680	8568	11376	6560	10062	7030	6501	8530	9586	5116	8941	6479	5681	6959	11066	8044	8025	9449	7605	8912	4570	7261	19112	6931	6406	6185	9624	10226	8323	9951
ENSMUSG00000002147	5476	5490	5649	5383	4927	6547	5851	6547	8453	5544	4279	5238	4457	7407	8133	4642	4335	6260	6003	6492	5275	6534	10584	5049	11678	8856	4794	4573	5284	7889	6789	6452	5779	6964	7990	8464	6846	7494	9633	5394	5070	6396	5747	5365	7633	7187	6667	9415	4974
ENSMUSG00000002190	332	24	2	8	12	18	8	6	0	2	14	0	10	14	14	6	0	2	0	56	20	2	10	2	14	48	10	20	0	90	12	0	7	18	2	18	10	17	4	327	22	2	9	13	21	10	6	0	2
ENSMUSG00000002204	230	197	354	485	1491	362	432	332	270	329	278	100	394	160	848	174	142	182	448	94	396	172	423	134	731	2773	637	217	272	192	1461	694	358	1050	623	1207	435	1901	572	227	182	401	518	1624	422	531	338	301	295
ENSMUSG00000002205	1883	3090	1408	2501	2748	2426	1687	4138	3613	3140	3194	2405	2042	2860	2193	1771	1306	2460	5038	2235	1639	2666	4727	3250	2288	3502	2452	1665	2098	1707	2335	2330	2310	2186	2539	2742	2258	2009	4948	1855	2854	1594	2670	2992	2828	2072	4214	4024	2817
ENSMUSG00000002210	1672	1606	2297	2725	2997	2122	1899	2953	2829	1983	1712	2304	1878	1946	2069	1893	1636	1334	5202	1932	3775	2101	4469	3190	2559	2555	2628	1432	1870	2067	3402	3227	2756	1683	2172	2766	1783	1723	2801	1647	1483	2601	2909	3264	2474	2333	3007	3151	1779
ENSMUSG00000002221	2745	4018	3276	3439	3199	3304	1581	3067	3151	4137	3435	4182	2463	3338	4772	4575	3767	2475	4158	3873	3832	2616	3009	2038	2442	4088	3473	3213	2715	3543	2548	4146	3501	5329	2224	2274	3739	2317	2815	2704	3711	3709	3672	3484	3852	1942	3123	3510	3712
ENSMUSG00000002222	8944	11465	2302	8878	7242	4091	4393	8837	9583	10611	9207	9834	7241	16595	12491	15107	8963	8688	10580	11628	14180	13362	9588	17169	6233	9544	7547	8382	11850	7236	8274	9816	6021	9292	6280	5895	5434	9082	9983	8809	10588	2606	9479	7886	4769	5396	8999	10674	9520
ENSMUSG00000002227	3268	2525	4901	2323	4742	3458	1407	1919	2888	2898	1356	1806	2106	2120	4271	2337	3219	2172	1332	3560	3088	1234	4408	2311	1215	3303	2487	2466	2468	2769	1239	1812	1345	1608	1438	3697	2358	1040	1362	3219	2332	5549	2480	5164	4031	1728	1954	3217	2600
ENSMUSG00000002228	1181	417	449	257	230	1215	248	419	316	213	188	260	476	132	384	179	154	954	362	620	500	330	728	394	704	558	452	675	981	384	234	242	134	117	248	311	63	192	120	1163	385	508	274	250	1416	305	427	352	191
ENSMUSG00000002233	29202	11130	26017	6785	13732	18322	16970	12788	23625	22497	7537	9238	20909	8475	16411	9237	5348	23921	18360	12904	16072	9848	65235	9559	35585	23787	17698	17495	20652	19279	16059	13243	11163	7002	7172	4782	5052	3628	2653	28762	10279	29456	7244	14954	21360	20845	13022	26314	20184
ENSMUSG00000002240	0	798	0	8	6	0	179	6	1	12	0	24	0	553	22	6	0	6	4	340	15	12	2	6	0	126	20	6	0	0	0	2	0	0	0	0	0	0	0	0	737	0	9	7	0	220	6	1	11
ENSMUSG00000002249	1726	3624	1532	1121	1499	3886	2025	4157	1732	2906	2640	3038	3610	2445	2538	2115	2133	1740	2555	4450	3029	1672	1448	2363	2192	2258	2442	2393	2144	1701	1372	3091	1899	2793	3194	2696	3669	2663	3462	1700	3347	1735	1197	1632	4530	2487	4233	1929	2607
ENSMUSG00000002250	5076	5642	4995	1827	3822	6013	3240	5372	4320	5007	3372	3693	2736	5992	3688	2904	3419	4092	5459	5862	3333	3717	5719	2022	2946	5109	3919	4232	6176	9059	3615	5086	5945	5789	8099	6946	8309	11401	9614	5000	5210	5655	1951	4162	7010	3980	5470	4812	4492
ENSMUSG00000002257	788	1504	906	673	1517	2321	1487	2255	1713	2126	535	432	615	1821	979	438	228	2183	2033	2990	944	623	913	715	1707	2529	1224	819	2040	2051	1846	2056	1438	1318	1228	1558	578	3363	1240	776	1389	1026	719	1652	2706	1827	2296	1908	1907
ENSMUSG00000002265	270	3400	356	152	6999	86	94	17866	34	8311	7184	11186	18	9583	16320	9168	644	2532	7643	4549	11569	52	262	8501	6376	366	174	7022	490	1464	284	5980	4901	358	1110	4102	3090	4769	2763	266	3140	403	162	7622	100	115	18193	38	7457
ENSMUSG00000002266	358	58	0	58	146	6	42	386	0	30	3	39	40	232	36	42	0	6	156	180	189	0	6	12	22	12	405	62	0	0	7	98	18	8	12	60	0	18	46	353	54	0	62	159	7	52	393	0	27
ENSMUSG00000002274	19387	930	208	851	888	864	315	913	397	941	1721	1173	1532	1128	1275	1244	1596	1168	661	1295	2487	382	802	1239	192	765	523	827	481	639	446	812	583	960	1073	2883	1568	6831	2728	19095	859	235	909	967	1007	387	930	442	844
ENSMUSG00000002279	3720	6066	2305	2615	1762	3535	1774	3535	2847	3269	2135	2930	3603	5374	4102	3586	3547	3773	5746	6636	3192	4479	3704	2975	2392	3804	3218	4977	3186	2319	1667	3103	2279	2539	3336	2312	2795	3412	4893	3664	5602	2610	2792	1919	4121	2179	3600	3171	2933
ENSMUSG00000002280	2055	2075	1340	1311	1138	2451	1587	2508	1781	1783	1323	1825	1932	2562	1604	1274	2421	2097	2344	2507	1181	1786	2378	1573	1324	2785	2080	1698	1878	2020	1793	2463	2209	2285	3467	4206	2523	5524	6150	2024	1916	1517	1400	1239	2857	1949	2554	1984	1600
ENSMUSG00000002289	7047	1382	3754	3093	3277	5512	1989	2526	1905	1096	1049	366	839	1692	1517	2376	244	126	7368	2158	1503	824	2811	530	1564	2755	842	1886	2927	6595	4116	5339	731	2258	670	1153	476	503	683	6941	1276	4250	3302	3569	6426	2443	2572	2122	983
ENSMUSG00000002297	1971	2002	4285	3028	3392	2444	2341	1244	2294	2281	1890	2837	1936	2337	2499	3530	3409	1450	2187	2379	3502	3003	3881	2314	1046	2862	1590	2738	2240	2704	2427	2823	3395	3643	1601	1767	3776	1824	2927	1941	1849	4851	3233	3694	2849	2875	1267	2555	2047
ENSMUSG00000002307	2984	4715	3417	2914	4233	3840	2669	4015	3208	5945	2070	3999	3057	3926	2456	2541	3436	2833	3924	4154	3343	3068	3692	3005	3125	5323	2764	2774	3041	3566	2226	4316	2798	4897	3772	4698	4133	4169	5246	2939	4354	3869	3111	4610	4477	3278	4088	3573	5334
ENSMUSG00000002308	3036	3011	708	2276	2628	1680	1514	1967	2100	3968	1248	2007	3536	3790	2351	1937	3301	1844	3564	3311	3603	2673	3015	2163	1255	3173	3070	3389	1363	892	938	2393	1439	1760	1042	941	852	1307	1690	2990	2781	802	2430	2862	1959	1860	2003	2339	3560
ENSMUSG00000002319	2521	2341	1353	2465	1949	1550	1569	2533	1226	1574	1952	1893	4441	2163	3622	2284	2693	2860	1711	2688	4205	1871	1587	2651	1728	1763	2342	1774	1426	1349	1285	2844	1589	2076	1227	1615	1269	2015	1231	2483	2162	1532	2632	2122	1807	1927	2579	1366	1412
ENSMUSG00000002320	4580	5592	3466	4648	3040	3172	3019	7245	3232	4403	6543	4654	9471	3613	8569	4675	9948	6910	4549	3541	7142	6761	3733	6990	4439	4313	4647	3908	3593	4558	3122	4479	4724	7651	3036	4436	4321	6770	5591	4511	5164	3924	4963	3310	3698	3708	7378	3600	3950
ENSMUSG00000002324	0	0	0	4	22	4	2	4	4	0	0	0	6	0	10	0	0	2	6	0	4	0	7	4	6	2	0	0	0	4	6	156	0	10	7	36	2	2	20	0	0	0	4	24	5	2	4	4	0
ENSMUSG00000002325	1668	3867	3372	1829	4844	4794	2987	3224	2830	3345	2688	2649	5120	2538	4077	1635	4809	5462	2186	2092	3964	1961	2312	2412	3379	6226	4015	1976	3580	2546	2060	5531	3217	2624	3068	8974	3802	4890	5484	1643	3571	3818	1953	5275	5589	3669	3283	3152	3001
ENSMUSG00000002326	1794	1812	1298	1527	1412	999	1116	1460	1159	1002	1453	1300	2745	1276	1889	1319	1673	1842	1289	1338	2255	1115	1974	2826	1597	1789	1478	1330	1290	1738	1538	2300	1328	2412	1761	2050	1235	2897	1744	1767	1673	1470	1630	1538	1165	1371	1487	1291	899
ENSMUSG00000002329	1114	852	700	1012	1034	714	956	2170	815	894	1316	790	2025	1081	1723	640	1539	1569	1140	859	1267	985	827	1165	1602	1406	1224	472	564	853	1235	1830	1480	1454	896	1611	1163	2193	1324	1097	787	793	1080	1126	832	1174	2210	908	802
ENSMUSG00000002332	2117	2913	1832	1888	1897	1598	1760	3375	1578	1613	2199	1664	4280	2442	3229	2163	3874	4413	2644	3530	2792	2852	2247	2270	2137	3282	3091	1622	2257	2502	1995	3644	4364	3162	2068	2328	1715	4834	3343	2085	2690	2074	2016	2066	1863	2162	3437	1758	1447
ENSMUSG00000002341	239	64	8	12	36	6	0	146	2	120	26	148	208	16	160	6	6	6	98	640	158	0	10	20	72	18	337	154	36	4	0	22	4	16	0	0	2	4	6	235	59	9	13	39	7	0	149	2	108
ENSMUSG00000002342	2900	2426	1662	2423	2458	2413	2246	3550	3330	3737	2396	2858	2770	4046	4588	3614	3782	2044	3963	3810	3384	2485	2379	3922	3878	3360	3914	2887	1656	2755	2814	3436	1915	2894	1370	2373	2880	2653	2651	2856	2240	1882	2587	2677	2813	2759	3615	3709	3353
ENSMUSG00000002343	640	981	466	652	957	966	548	691	621	896	533	789	765	1253	903	1507	1049	516	802	846	950	985	812	1506	749	1290	974	1006	340	795	834	897	739	739	587	905	787	666	1165	630	906	528	696	1042	1126	673	704	692	804
ENSMUSG00000002345	1000	1463	682	1209	998	1176	1123	2456	1778	1810	1388	1353	1020	2300	2102	1617	1094	917	2650	1213	1273	1359	721	1831	1655	2306	1858	1646	1219	1304	1738	1811	1381	1956	1485	2088	1395	2292	2918	985	1351	772	1291	1087	1371	1379	2501	1980	1624
ENSMUSG00000002346	356	389	224	158	374	468	224	562	311	357	407	256	232	625	518	456	813	275	410	492	311	302	237	226	281	405	401	337	146	235	622	408	284	429	428	1222	657	678	1283	351	359	254	169	407	546	275	572	346	320
ENSMUSG00000002365	5038	5082	4288	3136	4735	6462	5162	6658	7597	5712	4571	4902	2288	6007	5196	3351	4597	5374	10363	4510	5712	5106	11728	3204	4831	6884	5939	5036	6422	5700	4601	5416	4592	5925	3876	3960	4460	5087	4041	4962	4693	4855	3348	5156	7533	6341	6780	8462	5125
ENSMUSG00000002372	7245	8383	5319	6666	7498	7023	5687	8535	7269	12348	7434	8539	8823	11926	11772	6804	6817	7180	9208	5421	8908	8107	10316	7622	11705	7676	8004	7822	7102	7853	6778	10087	6371	11364	7050	6209	7566	11368	9065	7136	7742	6022	7117	8165	8187	6985	8691	8096	11079
ENSMUSG00000002379	4159	6341	2904	4369	4644	2892	2573	4868	6074	6125	3180	3933	5150	5287	7661	4744	7425	3741	6263	2972	5081	6286	6142	6288	6292	7487	5649	4755	3078	4544	2905	4635	3452	5659	4119	4148	3947	6747	6867	4096	5856	3288	4665	5057	3372	3160	4957	6765	5495
ENSMUSG00000002384	48	68	30	44	84	30	22	76	71	70	15	27	28	10	40	23	9	40	79	40	50	22	95	103	82	22	51	76	40	81	45	65	79	56	126	56	73	15	39	47	63	34	47	91	35	27	77	79	63
ENSMUSG00000002393	5653	6455	4594	4156	6434	6220	4907	9664	7382	9866	10814	7414	9568	14018	7556	14703	13888	4199	9052	10249	9873	8076	7818	16297	11822	9314	7819	10458	4978	6410	8892	7102	6021	10857	5262	11502	5444	14338	14209	5568	5961	5201	4437	7006	7251	6027	9841	8222	8852
ENSMUSG00000002395	4188	4496	2127	4676	4238	5338	3086	3663	4195	5120	3471	3546	3338	6340	3091	4398	4704	4045	7226	4408	3601	5386	4301	6083	7411	6532	3981	3965	2390	3673	4036	5937	3033	4471	2955	6768	1640	6715	5229	4125	4152	2408	4992	4615	6223	3791	3730	4672	4594
ENSMUSG00000002396	1479	1577	1017	1241	1507	1513	1365	2037	1806	1888	1926	941	1385	1239	874	1345	1071	815	1896	1037	1305	1287	2133	2962	3535	1391	1679	2035	1300	1729	2205	1664	1499	2642	1421	3381	1180	2262	2534	1457	1456	1151	1325	1641	1764	1677	2074	2012	1694
ENSMUSG00000002409	1011	1579	139	1275	1242	817	132	1775	1176	1527	2202	2801	1286	2786	2190	1113	477	1166	1436	362	2311	1304	774	1903	1275	1113	834	844	741	701	1752	1012	99	1006	1534	1908	1196	835	1939	996	1458	157	1361	1352	952	162	1807	1310	1370
ENSMUSG00000002413	2396	2333	1490	1872	1898	1603	2891	2442	2205	2209	1732	2248	1636	3570	2757	2365	1478	3269	2804	2993	2353	3060	2656	3292	15670	3490	1936	3363	1961	1956	1393	2415	1438	2295	2700	2490	2410	3846	3998	2360	2155	1687	1999	2067	1869	3551	2487	2456	1982
ENSMUSG00000002416	1492	1543	477	1387	937	756	787	1054	836	879	875	897	1058	973	1137	1395	1363	876	987	967	664	1209	1102	1728	5751	1362	901	1353	841	785	697	1249	604	767	810	998	1014	777	1088	1470	1425	540	1481	1020	881	967	1073	931	789
ENSMUSG00000002428	2671	2732	2498	2233	1570	2314	3011	3144	2404	4266	2590	2043	1554	3795	3089	2667	2450	4993	3502	3118	1980	3102	2874	1556	5558	3914	2726	1966	3554	2625	2366	3637	2304	3902	1601	2950	1902	3634	2364	2631	2523	2828	2384	1710	2698	3698	3202	2678	3827
ENSMUSG00000002455	6366	10849	6370	4489	7044	6414	5398	10648	5785	10157	6203	11591	17560	13047	7349	6701	6685	7035	9948	7609	8448	7488	11002	19920	6589	7571	7580	8340	4068	5736	11294	9185	4415	8860	6401	11165	10915	10529	11076	6270	10019	7212	4793	7671	7478	6630	10843	6443	9113
ENSMUSG00000002458	2391	2709	2615	1669	3077	2218	2105	2809	2908	2664	1530	2573	3489	3432	2374	2656	2340	2921	2986	2549	2858	1039	1198	3957	3501	4650	3117	2715	1346	3826	5486	3819	2745	5009	3957	6103	5857	6207	6876	2355	2502	2961	1782	3351	2586	2586	2860	3239	2390
ENSMUSG00000002459	2000	1484	1023	223	539	1096	413	2446	1302	1185	1077	1126	1413	2572	1919	1542	668	1251	1075	540	1252	2293	191	1239	1110	1258	1076	838	1581	667	195	274	998	2006	493	889	527	891	513	1970	1370	1158	238	587	1278	507	2491	1450	1063
ENSMUSG00000002475	112	322	78	111	82	204	216	442	262	262	102	150	212	364	266	302	1198	1694	313	399	220	95	458	306	1347	936	340	182	164	176	60	228	140	183	42	253	54	108	53	110	297	88	119	89	238	265	450	292	235
ENSMUSG00000002477	3791	6414	7994	7595	5561	2854	3720	2420	4317	5262	4819	4102	4573	4092	5318	6164	4181	3859	6929	6297	5472	7096	6093	6091	7099	6113	4162	5390	4483	5176	6660	6154	4000	5671	3024	3439	5403	3992	4964	3734	5923	9051	8109	6056	3327	4569	2464	4808	4721
ENSMUSG00000002486	1049	630	562	1070	680	1070	978	905	713	769	814	892	924	970	745	505	665	664	948	1280	990	899	1347	1420	1930	574	864	653	982	489	788	972	857	1149	1606	1136	1227	943	1004	1033	582	636	1142	740	1247	1201	922	794	690
ENSMUSG00000002489	8005	5891	104	1381	4078	3084	2007	2759	2406	8991	2792	6786	2171	6894	3958	9057	6475	2659	4312	9360	4665	8373	780	3213	3413	2355	5158	2931	1822	2082	3187	1426	3696	5684	1327	2346	3087	704	790	7885	5440	118	1474	4441	3595	2465	2809	2680	8067
ENSMUSG00000002496	6306	9498	4762	3291	6202	7409	5477	9447	6909	7441	6963	5876	5936	14582	7522	5255	6486	7917	8349	13550	5532	6612	6398	5275	4764	8623	7419	8185	7363	5881	4692	9514	5517	5848	5898	5088	5348	5452	4429	6211	8771	5391	3514	6754	8637	6727	9620	7695	6676
ENSMUSG00000002500	3	28	8	0	273	2	11	14	38	104	6	10	111	10	210	896	6	4	25	18	2	6	14	15	16	80	14	2	6	10	36	2	0	2	16	18	8	35	58	3	26	9	0	297	2	14	14	42	93
ENSMUSG00000002504	3678	1653	1141	1392	2322	1835	2796	3553	2042	2612	2697	1912	3175	2641	2492	1692	3128	2430	2810	2837	2941	4099	1757	1725	4125	4043	3313	3129	1968	1520	701	2641	1388	1259	1030	1586	938	1100	715	3623	1527	1292	1486	2529	2139	3434	3618	2274	2343
ENSMUSG00000002524	22186	17557	13937	15321	14579	12900	12661	19257	12633	19235	17164	22012	18912	18611	19003	28194	22466	12885	19705	19809	16793	24629	29812	29770	22834	16656	16014	19329	31083	14676	7557	14670	26249	17345	24942	17113	15320	25512	15445	21852	16214	15779	16358	15876	15039	15552	19609	14071	17258
ENSMUSG00000002546	8949	8027	5970	4467	7835	5738	4336	6988	4370	9104	7816	9130	6194	10134	9050	9523	9414	7110	7075	8453	8071	20074	11395	16238	9196	7867	8610	10129	4733	4642	6139	7752	4766	4512	6245	8971	7309	7407	10516	8814	7413	6759	4769	8532	6689	5326	7116	4867	8168
ENSMUSG00000002550	3992	4214	2877	2704	3391	1987	1790	3175	2094	4726	4365	3479	4021	5742	4489	5155	6287	3669	2691	3903	3437	4805	4251	8166	3511	5134	4558	3605	2033	2571	3601	4147	3825	2449	2689	4254	3932	4829	4936	3932	3892	3257	2887	3693	2316	2199	3233	2332	4240
ENSMUSG00000002565	1358	154	1004	304	199	110	414	1201	446	966	342	212	1432	2098	128	147	1900	1079	1144	3122	517	2304	274	1396	1664	500	914	1208	1194	782	10278	682	614	3179	246	846	1534	1945	3595	1338	142	1137	325	217	128	509	1223	497	867
ENSMUSG00000002578	88	160	48	31	231	110	82	319	26	172	80	197	87	127	290	60	16	24	22	204	303	10	23	133	90	416	10	214	26	86	64	278	30	32	58	239	10	34	50	87	148	54	33	252	128	101	325	29	154
ENSMUSG00000002580	4477	8730	3756	4186	1502	2579	2578	2719	6200	4058	1547	2522	6434	2488	2812	4439	5905	6300	5350	2358	1313	3688	4852	9278	11215	2640	7260	3772	3804	4242	6027	4166	3599	5242	3273	7842	5372	13846	10839	4410	8062	4252	4469	1636	3007	3167	2769	6906	3641
ENSMUSG00000002588	2	0	0	0	8	2	0	0	2	0	0	0	0	0	2	0	0	0	0	0	0	6	0	0	0	2	0	0	0	0	0	0	0	0	0	0	0	1	0	2	0	0	0	9	2	0	0	2	0
ENSMUSG00000002602	7783	6699	8757	6757	16340	11993	12149	8865	11995	4930	9049	9861	4439	5504	8959	4792	2960	4822	9570	4817	10308	2510	9660	4178	13870	19955	7257	7132	6413	24504	35579	25424	7954	22832	13990	15454	14128	8783	10572	7666	6187	9915	7214	17794	13982	14923	9027	13360	4423
ENSMUSG00000002603	8998	2645	4318	6301	5795	4979	3996	5074	7165	2977	4016	5269	5814	3457	4713	7940	6127	2548	7199	2133	10257	3407	6599	8837	5078	5979	3478	5037	3751	7275	10177	6323	2493	4977	5122	4710	5240	5220	5607	8863	2443	4889	6727	6311	5805	4908	5167	7980	2671
ENSMUSG00000002608	2461	3058	3183	3209	3819	3061	2571	5212	4273	3995	3574	3700	2797	2922	3344	2375	2824	2387	4762	2549	4899	2791	5120	4552	3886	2948	4613	2273	3095	2919	4745	5164	4289	3054	3588	4424	3864	5727	4858	2424	2824	3604	3426	4159	3569	3158	5307	4759	3584
ENSMUSG00000002617	314	481	233	146	364	336	377	405	286	352	284	319	336	794	451	402	377	434	278	892	356	274	240	276	242	388	572	294	348	284	215	592	263	226	250	302	218	358	174	309	444	264	156	396	392	463	412	319	316
ENSMUSG00000002625	2756	2940	1178	2826	1922	2159	2261	3097	1532	2321	2359	2610	2657	4723	2526	1175	1933	3509	2440	3679	1868	2063	1858	1825	2290	2081	2430	2207	1903	2204	1910	5273	1931	3255	2454	2564	1783	3117	2782	2715	2715	1334	3017	2093	2517	2777	3154	1706	2082
ENSMUSG00000002633	0	0	0	0	6	0	0	0	0	0	0	0	1	0	0	0	0	0	0	0	0	0	1	0	0	0	0	1	0	0	0	0	0	3	2	2	0	0	3	0	0	0	0	7	0	0	0	0	0
ENSMUSG00000002635	1025	1155	1123	1202	1866	990	902	1710	1368	1370	1145	1619	701	1314	818	828	1203	1026	2556	1082	1401	1214	2086	1492	1586	1365	1410	696	1066	733	1546	1251	1103	1147	1939	2774	1663	1917	3826	1010	1067	1271	1283	2032	1154	1108	1741	1524	1229
ENSMUSG00000002658	4981	6170	5074	5132	6058	7011	4984	6645	6672	10367	5157	5615	7059	6682	6258	3976	3731	5003	7566	2923	5394	6387	9119	4797	7182	5390	6472	6421	5685	6118	6760	7289	5012	7966	6514	4895	7845	7412	6374	4906	5698	5745	5479	6597	8173	6122	6767	7431	9301
ENSMUSG00000002660	4196	3587	2221	3442	2798	2990	2508	2580	3245	5159	2262	2475	4193	4519	3202	3845	5086	3088	4202	1970	3052	3871	4166	4274	5925	4276	3063	3644	2258	2721	2569	3118	1917	2910	2548	2143	3590	3480	2816	4133	3313	2515	3675	3047	3486	3081	2627	3614	4629
ENSMUSG00000002661	763	921	291	672	808	682	428	893	777	1701	495	596	966	1055	963	632	860	914	985	316	542	563	1063	950	1027	953	1094	483	532	549	831	1094	531	848	502	788	611	1014	569	752	851	329	717	880	795	526	909	865	1526
ENSMUSG00000002664	3	7	0	0	8	12	12	6	2	2	4	8	0	3	0	0	57	0	0	0	0	0	6	0	2	4	0	3	0	5	5	6	0	9	12	4	3	2	4	3	6	0	0	9	14	15	6	2	2
ENSMUSG00000002668	319	354	197	536	625	379	416	526	330	313	156	74	177	147	409	158	189	166	328	336	174	140	349	156	850	757	353	245	254	676	853	486	284	607	1025	1315	345	332	396	314	327	223	572	681	442	511	536	368	281
ENSMUSG00000002679	1184	1086	1975	1067	986	996	863	1094	869	1074	1014	1150	1606	867	1020	957	1634	2436	1244	846	1610	913	2209	3175	1277	1235	880	1033	594	940	1004	1959	732	1124	1158	1439	1401	1128	1129	1166	1003	2236	1139	1074	1161	1060	1114	968	964
ENSMUSG00000002688	623	2753	1263	284	813	1882	2565	1206	1167	1685	1254	1210	905	4714	404	627	528	3170	1441	1291	848	3028	1114	1714	737	1550	1915	480	1286	1051	586	2349	697	630	255	870	798	784	890	614	2542	1430	303	885	2194	3151	1228	1300	1512
ENSMUSG00000002699	1465	731	760	1517	1681	1064	1063	959	612	338	640	316	645	572	1216	1065	483	608	1230	478	658	349	1472	602	991	1935	986	362	538	3302	1658	1146	659	1991	1313	2677	917	728	1294	1443	675	860	1620	1831	1240	1306	977	682	303
ENSMUSG00000002718	8617	9300	6968	5884	7867	4897	4882	8286	5183	11314	6954	13970	6942	17895	8953	10884	6725	8003	10010	11206	10247	7087	7398	16314	3369	9760	5751	8693	3810	7527	8535	9760	5005	10816	5966	9229	7895	8026	9608	8487	8589	7889	6282	8567	5709	5997	8438	5773	10151
ENSMUSG00000002728	3967	4236	4637	3237	4128	2764	3708	2522	3698	5539	2945	3018	3130	3366	3458	4621	3097	5166	5397	7853	3767	2016	4363	5490	3078	5084	3687	2022	3530	2448	7186	5138	3365	5315	4097	2608	6686	3302	3520	3907	3912	5250	3456	4495	3222	4555	2568	4119	4970
ENSMUSG00000002731	1914	1013	1077	1104	1159	1042	659	1258	942	1503	2048	1604	1982	2241	1709	2152	2428	1782	1356	1814	1971	1148	1891	1872	1370	2533	2099	1417	1282	1584	986	1766	1367	1091	798	1747	1252	1298	815	1885	936	1219	1179	1262	1215	809	1281	1049	1348
ENSMUSG00000002732	1568	533	493	521	861	516	288	190	220	249	622	410	350	240	851	902	238	177	761	215	663	298	255	514	826	1265	480	731	228	1825	231	583	246	292	272	371	316	200	165	1544	492	558	556	938	602	354	193	245	223
ENSMUSG00000002733	3511	1053	2827	1842	2099	1432	1419	1347	1515	2074	2271	1733	2041	2172	2429	3013	2788	2053	2189	2460	3382	1859	3546	2511	2254	2693	2459	3470	1610	4350	2270	3046	1835	1715	2075	3924	4938	3740	2810	3458	972	3201	1967	2286	1669	1743	1372	1687	1861
ENSMUSG00000002741	6579	6234	18234	5752	5632	5701	7379	10672	9991	8939	9277	4854	8330	11034	9151	10109	6242	4917	11390	8448	8349	17124	7789	12424	27035	9924	12460	10096	7249	13566	7207	5613	8858	11955	8568	8842	9757	9136	11213	6480	5757	20644	6141	6133	6646	9064	10867	11128	8020
ENSMUSG00000002748	13256	15136	14424	14018	10401	17058	10117	11214	11682	12919	17924	16889	17496	19565	15014	16412	14442	14505	13137	20191	15908	16527	18936	27369	13706	15222	10585	17420	14415	15912	12798	17086	11190	21766	12429	11433	16965	13219	17212	13056	13978	16331	14967	11326	19886	12427	11419	13011	11591
ENSMUSG00000002763	4780	6354	2521	3170	2809	5243	1492	4417	3523	7638	3123	5886	5562	5131	5622	5402	4268	4937	4208	2719	2559	4893	5848	2830	6775	3797	3285	4166	3998	3481	2944	3753	4630	7166	4120	3795	4295	6998	3835	4708	5868	2854	3384	3059	6112	1833	4498	3924	6853
ENSMUSG00000002767	3565	4043	2197	3888	2747	3094	2158	3295	3103	5238	1748	3052	3883	3478	4320	2574	3921	3472	4420	1960	1706	3316	4961	3683	3268	3348	3502	2906	2303	3233	2264	3244	2431	4695	3781	2856	3553	4540	3733	3511	3734	2487	4151	2991	3607	2651	3355	3456	4700
ENSMUSG00000002768	4855	5121	3695	4636	3214	3586	3268	4124	4732	7010	4087	4035	6112	4957	5767	3418	4123	4187	5754	2549	2292	4682	8362	5401	5730	5324	4727	4882	4071	4262	3750	4533	4256	5571	4534	4693	5119	6528	5288	4782	4729	4183	4950	3500	4181	4014	4199	5271	6289
ENSMUSG00000002769	18	311	14	127	136	48	121	140	4	290	71	63	100	225	178	32	92	29	53	144	131	223	28	74	66	124	80	145	58	35	23	99	67	24	43	52	19	41	28	18	287	16	136	148	56	149	143	4	260
ENSMUSG00000002771	94	79	16	93	151	55	51	188	64	149	164	109	56	47	144	92	40	32	162	69	188	10	39	60	95	136	108	131	306	161	238	58	85	194	506	393	911	406	210	93	73	18	99	164	64	63	191	71	134
ENSMUSG00000002778	6012	5378	4913	5812	5975	4384	4332	7766	6919	6486	7677	6916	6177	7029	6888	6078	5725	5317	10075	6357	4904	6397	10131	5825	6116	7544	6953	4585	3893	5243	4618	4096	3898	4364	4264	3964	6131	3667	8524	5922	4967	5562	6205	6507	5111	5321	7908	7706	5819
ENSMUSG00000002781	670	461	281	899	623	456	346	417	472	590	289	783	498	489	541	608	580	518	1108	518	542	498	1525	1119	263	536	572	220	305	450	427	316	295	525	459	627	618	647	1129	660	426	318	960	678	532	425	425	526	529
ENSMUSG00000002791	4	10	0	2	2	6	0	23	16	6	0	0	4	0	4	4	8	2	0	14	0	2	2	4	0	2	0	6	0	6	8	6	2	20	3	4	16	16	0	4	9	0	2	2	7	0	23	18	5
ENSMUSG00000002797	797	783	888	1101	628	824	385	482	1335	902	364	470	596	692	493	1063	614	426	1085	838	718	1137	1319	1220	1746	730	718	1020	686	795	420	512	540	573	344	566	364	336	500	785	723	1005	1175	684	961	473	491	1487	809
ENSMUSG00000002799	1020	1856	295	374	956	2293	414	469	428	954	546	2755	767	1237	1029	900	291	200	1230	330	1036	213	1148	3184	742	581	214	635	372	460	724	1009	249	1470	636	847	483	1910	300	1005	1714	334	399	1041	2673	509	478	477	856
ENSMUSG00000002803	726	1200	1216	949	754	1098	1126	856	589	2316	1047	868	1804	1600	1296	932	1982	3664	787	848	534	880	2371	2746	1464	1470	1112	819	538	836	852	1374	927	1060	1486	775	1525	550	895	715	1108	1377	1013	821	1280	1383	872	656	2078
ENSMUSG00000002804	603	1191	791	616	481	794	470	569	538	1105	928	626	1862	769	949	882	2748	1518	923	609	706	863	2353	3766	1144	990	440	596	346	690	930	975	619	1258	1398	1501	1248	1170	1536	594	1100	896	658	524	926	577	579	599	991
ENSMUSG00000002808	2399	940	925	1958	1044	329	93	884	866	4178	1284	2576	3580	3774	3284	2470	737	1886	2672	2599	3062	1567	1719	1344	960	1379	2219	1789	484	3540	68	264	74	532	48	238	346	42	18	2363	868	1047	2090	1137	384	114	900	965	3749
ENSMUSG00000002812	5353	7510	7956	8822	8711	11475	9276	6406	9845	6250	5804	4778	5603	13667	6615	5003	5560	7426	11288	6261	5271	10778	9256	5486	13543	14517	10142	4653	9488	10198	14033	13904	6454	6330	7764	8688	6445	9700	7602	5272	6935	9008	9419	9486	13378	11394	6523	10965	5608
ENSMUSG00000002814	856	1115	481	1137	1195	1311	931	877	1238	941	544	875	747	1881	985	850	615	797	1353	946	875	1823	764	1315	1577	1790	1314	757	1317	1228	987	1662	821	1048	1083	1039	704	1750	845	843	1030	545	1214	1301	1528	1144	893	1379	844
ENSMUSG00000002820	1311	2092	999	1908	1213	1360	1735	2792	1910	3088	2124	3055	2124	2337	2377	2097	2171	2277	3643	1857	1713	2785	6422	2040	4612	2355	2829	1765	1197	2095	3324	2952	2339	4066	2580	3621	4017	5370	5818	1291	1932	1131	2037	1321	1586	2131	2843	2127	2771
ENSMUSG00000002825	914	1404	739	1082	1063	927	1420	1638	958	1693	922	2534	1360	1825	1331	1764	1052	610	1904	1422	2152	1679	3731	1454	1427	1584	1953	1432	722	708	1124	1722	805	1292	722	753	745	789	671	900	1297	837	1155	1158	1081	1744	1668	1067	1519
ENSMUSG00000002831	1076	55	66	503	7078	310	32	145	160	51	267	86	54	101	1263	335	4	104	410	34	443	214	66	28	106	1918	83	578	0	4	1024	288	249	267	486	54	268	262	153	1060	51	75	537	7708	361	39	148	178	46
ENSMUSG00000002833	5439	4646	3329	4803	5364	3959	3402	5383	4669	7015	3817	4479	4390	7178	6043	3312	4118	4533	5329	2954	6496	4171	9289	4566	5892	3060	5166	4752	3366	4355	5114	6043	4047	7830	4256	3524	5215	7658	4745	5357	4291	3769	5128	5841	4615	4179	5481	5200	6294
ENSMUSG00000002835	3965	4823	5125	4593	4901	3706	3028	2821	3350	8776	4175	5069	4807	7693	6084	3975	3263	5578	3950	2541	5256	5290	4665	6288	2262	3708	3293	5834	4190	5433	4779	6292	3527	8136	4332	1836	5945	6696	4628	3905	4454	5802	4904	5337	4320	3719	2873	3731	7874
ENSMUSG00000002844	4750	5358	3430	3571	2680	3343	2067	2025	5319	3406	1594	3395	2562	4347	3309	5114	3876	3361	6401	3097	4311	2488	7693	6007	7437	4376	3842	1920	2494	3899	3767	3030	4073	4354	3118	5054	3186	6280	7297	4679	4948	3883	3813	2918	3897	2539	2062	5924	3056
ENSMUSG00000002845	5862	3414	2722	2763	2568	2459	1399	2090	2918	4525	2205	4419	2211	2971	2563	4166	3731	1650	4325	2517	4171	3324	3068	3646	3469	2323	3090	3092	2512	3127	1962	1726	2277	3754	2582	3246	3986	2225	3296	5774	3153	3082	2950	2796	2867	1718	2128	3250	4060
ENSMUSG00000002846	2037	2046	2353	1606	1331	1476	1003	854	1652	2086	861	1464	1689	1592	1033	2147	2705	1250	2306	1143	1520	1405	3257	2966	2834	1036	1538	1327	1056	1173	1244	1049	1248	1950	1586	1543	2319	1927	2190	2006	1889	2664	1715	1449	1721	1232	870	1840	1872
ENSMUSG00000002847	1277	1148	1004	1249	2920	1211	2385	264	2353	555	1645	260	465	536	1370	1196	1234	226	2410	451	1680	306	2064	1053	3437	4619	710	643	382	887	862	1624	384	550	655	844	867	473	450	1258	1060	1137	1334	3180	1412	2930	269	2621	498
ENSMUSG00000002870	9935	9435	6300	9478	11254	5240	3871	6665	6623	11857	7360	9077	9882	13237	8880	12227	8826	8120	7806	11290	11798	12415	10342	17354	2619	6609	6183	10066	4608	5642	8125	13192	6502	12228	8110	4006	12830	9227	8945	9785	8713	7133	10119	12255	6109	4755	6787	7377	10638
ENSMUSG00000002871	3754	3833	1162	3761	2026	1465	1893	3939	2999	2657	2747	3052	3504	4785	3540	3534	6131	4005	3100	4729	4258	3549	7533	3477	2443	3653	2649	2684	1612	1515	3469	3806	1855	2714	2970	2574	3034	2721	3846	3697	3540	1316	4015	2206	1708	2325	4011	3340	2384
ENSMUSG00000002881	8710	12021	18578	9166	9852	15903	8215	7964	10403	10593	8878	13604	6945	19481	9613	9593	5337	8927	12175	12316	7918	14385	13328	6219	12172	12600	9910	10468	11236	12174	8511	9608	7625	9912	6951	7040	6477	7108	9331	8579	11101	21034	9786	10728	18540	10091	8110	11587	9504
ENSMUSG00000002885	3641	732	2137	1833	2440	2993	2740	639	3136	1130	4848	843	3273	2458	2028	1120	1757	3514	3477	1651	2923	686	12669	5852	2833	2804	1515	1217	379	2323	2725	1335	340	940	2816	2408	1796	654	633	3586	676	2419	1957	2657	3489	3366	651	3493	1014
ENSMUSG00000002897	2339	2103	3001	2639	2301	1887	2611	2478	2622	2015	1158	1678	1064	2841	2285	1799	1140	1658	3589	3169	3098	1898	4959	3023	1866	3032	2132	1894	1470	3170	3518	2536	1958	2816	2180	2705	2297	2948	2969	2304	1942	3398	2818	2506	2200	3207	2523	2920	1808
ENSMUSG00000002900	12150	13114	23948	16211	20130	10455	8192	4555	8460	13867	15256	13584	27242	14374	31198	6689	13480	8561	11742	19106	24834	2858	25598	34310	21951	15529	7874	16102	10579	14458	5581	17880	2160	5620	3302	3868	15882	3527	3974	11967	12111	27114	17308	21921	12189	10062	4638	9423	12442
ENSMUSG00000002908	371	369	8	128	132	97	29	285	16	222	92	142	144	153	298	54	96	88	96	421	324	4	0	391	86	92	48	269	14	36	20	98	14	286	162	469	45	90	179	365	341	9	137	144	113	36	290	18	199
ENSMUSG00000002910	473	874	110	541	654	490	604	740	358	811	507	474	601	880	752	506	254	604	884	949	509	511	364	1002	976	1330	691	507	460	584	1414	1871	1419	2032	774	1706	506	1089	2021	466	807	125	578	712	571	742	754	399	728
ENSMUSG00000002930	0	0	0	0	0	2	0	0	2	0	0	0	0	0	0	0	0	0	0	0	0	0	0	0	0	0	0	0	0	0	0	0	0	0	0	0	0	0	0	0	0	0	0	0	2	0	0	2	0
ENSMUSG00000002944	4846	306	394	1468	9067	2617	308	1472	430	116	539	251	106	966	1494	1776	14657	140	1879	887	1135	388	314	132	506	3302	240	1164	151	635	1486	1544	818	1026	1741	951	482	878	1133	4773	283	446	1567	9874	3051	378	1499	479	104
ENSMUSG00000002948	2830	4728	3819	3469	2775	2650	7890	4212	2328	3872	2465	3388	3254	4382	3580	3309	2940	1303	3837	3452	3603	2493	4430	3028	10923	3096	3119	2776	3757	1577	2620	4464	2656	3166	4160	3065	3028	2286	3457	2787	4366	4324	3704	3022	3089	9691	4289	2593	3474
ENSMUSG00000002949	5300	7485	6415	6256	3950	3618	11268	4931	3884	4994	3447	5020	5777	5759	5268	4942	5190	2393	6327	5478	4692	4048	4852	5513	15586	5365	4182	4439	5856	2346	4192	7585	3993	4860	5752	4105	5295	4595	4415	5220	6912	7263	6679	4301	4218	13841	5021	4326	4481
ENSMUSG00000002957	6518	7975	11291	3163	5943	4730	10018	5197	3685	3119	7360	6542	3609	11330	7785	5934	5090	21196	10720	6156	8394	12911	15629	5910	8233	13046	5837	944	589	18313	11671	6803	6753	7192	9307	18349	9706	16839	16537	6420	7365	12783	3377	6472	5514	12305	5292	4104	2798
ENSMUSG00000002963	1569	1574	1403	1498	2262	1361	1698	2300	2565	1890	1214	1573	1417	1745	1496	1196	1227	1354	3485	1333	1280	1601	4052	2471	2336	1799	2769	1151	1290	1940	1966	1378	1061	2061	2257	2172	2067	1962	2656	1545	1454	1588	1599	2463	1587	2086	2342	2857	1696
ENSMUSG00000002968	3475	4969	3223	4675	6059	3803	4716	7869	5946	6432	5675	6586	3607	7213	5048	3705	3201	4018	7794	5551	4060	5838	7925	5080	4152	5858	5030	3826	4298	3843	3676	3785	3628	3766	3891	3653	4259	2344	4506	3423	4589	3649	4991	6598	4434	5793	8013	6623	5771
ENSMUSG00000002980	1996	7779	3346	2682	13392	2742	2819	6308	4392	8164	4830	4897	3820	1920	6471	1650	3053	2602	4093	4483	3940	436	1204	4483	2576	3693	3307	2425	1258	1240	3073	8211	4729	4300	10346	4915	5104	8765	3249	1966	7184	3788	2863	14583	3197	3463	6423	4892	7325
ENSMUSG00000002981	7433	8848	10982	8718	9484	6480	8124	13999	12450	11106	9414	9428	7321	9009	9716	7657	7678	11572	18079	9726	12454	8500	19351	13937	8625	7920	13114	6686	6532	8985	16369	15497	11850	8717	12165	15468	18975	19238	26550	7321	8171	12434	9308	10328	7554	9979	14255	13867	9964
ENSMUSG00000002983	1617	2120	3525	2181	2871	2265	2619	3086	3147	3812	2780	2895	2366	2739	2116	1149	690	3188	4336	1835	3256	1480	8221	1018	2850	3557	2270	3174	3749	5702	16049	5317	8595	7336	13710	22734	12836	25319	25183	1593	1958	3991	2329	3126	2641	3217	3142	3505	3420
ENSMUSG00000002984	4859	4276	6068	5711	8483	3397	3359	6638	6596	6619	5487	6987	4779	4378	3922	5431	3810	3373	8696	5258	9661	4206	14261	11400	4109	3900	6850	4490	3514	3440	6158	5805	6483	4928	8002	4096	5822	7227	5659	4786	3949	6870	6097	9238	3960	4126	6759	7347	5939
ENSMUSG00000002985	102883	95394	70077	130588	130910	97034	179424	150303	116017	48878	75558	26711	86129	87540	127755	118985	87682	160887	104968	90854	74743	69302	232112	67617	385173	343354	136243	39122	66537	568653	81406	194591	165510	319594	367325	550741	332028	287142	235168	101335	88096	79340	139424	142556	113123	220390	153052	129220	43853
ENSMUSG00000002992	0	2	0	1	2	0	0	0	0	0	0	0	0	0	1	0	4	0	0	0	0	0	0	0	2	0	0	0	0	2	4	0	1	0	0	0	0	0	0	0	2	0	1	2	0	0	0	0	0
ENSMUSG00000002996	5792	8862	4294	5175	4570	6091	5882	6441	4244	7017	7533	6925	10020	17522	8827	5240	7444	15846	8448	9235	5055	8666	12904	13358	7991	10160	8865	4174	6512	3756	5189	8748	3425	4900	7307	7273	6178	4993	8017	5705	8184	4862	5525	4977	7101	7225	6559	4727	6296
ENSMUSG00000002997	5235	1466	173	1792	3510	1264	344	726	1261	1474	1244	2222	3336	2372	1426	3761	6964	1657	2783	856	1834	1320	3284	6255	1049	2780	2049	2404	3884	1036	1256	534	263	900	1381	934	656	521	911	5156	1354	196	1913	3822	1474	423	739	1405	1322
ENSMUSG00000003031	5236	7219	7094	8441	4130	4911	6138	7451	5554	7779	6923	9906	9754	20276	7186	6956	3526	8634	9190	10551	9164	7858	7741	8994	6456	6862	4686	4394	2244	4732	6808	7290	4385	8828	7821	6561	10172	11946	9673	5157	6667	8032	9012	4497	5725	7539	7587	6186	6979
ENSMUSG00000003032	4580	716	2632	1023	2305	838	4396	2206	2695	1913	911	1668	432	1487	999	2136	247	1414	5982	790	1520	1478	4231	674	4022	2625	1880	1249	2992	3108	5372	4656	880	3353	5200	1208	3168	800	860	4511	661	2980	1092	2510	977	5400	2246	3002	1716
ENSMUSG00000003033	3111	3953	1725	2119	3758	3166	2771	2592	2178	3179	1815	3063	1851	4402	2498	4241	2391	2248	4065	3825	4059	2458	2866	5368	4659	4448	3236	2883	2337	4308	3148	3984	2879	2909	2572	3164	1853	2075	4298	3064	3651	1953	2262	4092	3691	3404	2639	2426	2852
ENSMUSG00000003037	4418	9139	5189	4243	5855	5909	5054	7335	7017	8000	6427	5914	5484	8441	4121	7135	8541	4019	9070	5239	5446	5523	5837	10290	7822	9305	6648	5865	3471	7524	9737	8808	6685	7662	8496	8624	5833	10878	18684	4352	8440	5875	4530	6376	6889	6208	7469	7816	7178
ENSMUSG00000003038	10961	8813	5401	10306	13507	4222	3719	5681	7712	13582	14088	16680	10035	9082	10618	10009	10531	14361	9423	5035	23607	7245	11560	20934	3105	11166	8044	6256	4899	14247	6260	12324	12667	24308	6949	6401	7116	9473	8460	10796	8139	6115	11003	14709	4922	4568	5785	8590	12186
ENSMUSG00000003039	5940	14969	4567	6106	7123	7562	6818	11026	9572	11820	10071	9097	6448	6223	7029	9228	8228	4084	7273	4866	6673	4666	5761	12946	12598	11425	10005	9026	6022	7943	9590	10962	13311	11012	14174	13105	7116	27794	34577	5851	13824	5171	6519	7757	8816	8375	11228	10661	10605
ENSMUSG00000003051	2458	6115	4439	2440	3774	7131	1713	12582	3915	9727	3465	5576	10578	16136	7173	986	4755	2859	8779	3866	7536	14600	10648	7358	2438	5068	6058	4677	8972	863	2633	2916	2864	3896	7747	4127	3959	7787	10497	2421	5647	5026	2605	4110	8313	2104	12812	4361	8727
ENSMUSG00000003053	0	0	0	0	0	0	0	0	0	0	0	0	4	0	0	0	0	0	0	0	0	0	2	0	0	0	0	0	0	0	0	0	0	0	0	0	6	0	4	0	0	0	0	0	0	0	0	0	0
ENSMUSG00000003062	3056	1431	2785	3780	2177	2271	1685	1132	1623	2607	1905	2020	3683	3530	3126	3225	2408	2032	4007	3282	2808	2199	4123	1956	4176	4663	2528	2497	2031	3948	3285	1629	2809	2892	1579	2723	1385	2289	2124	3010	1322	3153	4036	2371	2648	2070	1153	1808	2339
ENSMUSG00000003068	7560	7720	4560	7564	5760	7127	7269	7393	5777	9866	5684	6514	7858	9800	8243	7106	5560	7086	12573	7163	12035	8233	18885	8083	13540	7706	10532	6289	8086	6441	6057	12919	7038	8501	9615	10086	5459	9684	12170	7446	7129	5163	8076	6272	8309	8929	7528	6434	8852
ENSMUSG00000003070	368	104	108	45	310	392	159	254	12	290	434	280	534	513	242	121	148	152	66	418	187	22	50	568	540	48	72	379	56	99	235	489	40	417	416	896	610	316	106	362	96	122	48	338	457	195	259	13	260
ENSMUSG00000003072	7402	9471	7079	9947	6538	6281	7594	6594	6595	8637	5222	5922	8491	9399	8548	9533	10487	10228	14589	7986	9531	9285	19721	12157	12223	11452	14238	5192	6110	6517	7512	13530	7663	7157	6871	9255	5896	8094	13209	7291	8746	8015	10620	7120	7322	9328	6715	7346	7749
ENSMUSG00000003099	4835	4603	4538	4735	7176	3371	3416	5763	5441	6216	5232	5551	3250	4323	3380	5416	5099	3445	8302	4040	7706	3684	8716	6096	4667	3459	6175	3087	2923	3596	5456	5616	5600	4275	7123	5018	5879	6809	5910	4762	4251	5138	5055	7814	3930	4196	5868	6060	5577
ENSMUSG00000003119	2749	5445	3513	3149	2001	2724	2495	3487	3743	3864	1683	3374	2274	4689	4223	4309	1548	3217	3437	2421	2468	2292	1949	5047	2681	2170	3832	3279	1980	2926	3532	4775	1768	4051	2124	3269	3140	3273	3920	2708	5028	3977	3362	2179	3176	3065	3551	4169	3467
ENSMUSG00000003123	1819	951	727	884	6640	1309	512	1063	1339	1073	1235	756	509	943	1129	888	783	268	1421	746	1486	755	1796	1654	813	2283	715	1090	868	908	1955	1169	1376	896	1820	2462	1414	2727	2369	1792	878	823	944	7231	1526	629	1082	1491	963
ENSMUSG00000003131	6912	8321	6866	5380	4687	5843	6413	4567	5142	8528	6306	10195	5979	9103	11404	7384	4314	3808	10457	7677	10303	10332	5200	10140	10173	9891	4741	9328	4644	9825	7817	9509	5882	12452	6213	7410	8569	10172	11494	6808	7684	7774	5744	5104	6812	7877	4651	5727	7651
ENSMUSG00000003134	2333	1799	429	1929	1358	951	592	1943	949	1378	2439	1198	2267	3807	2676	1885	6256	1930	1887	1158	1333	2236	1863	3478	1425	2855	1544	881	2662	821	3545	1253	2309	4129	2357	6043	2499	4177	14811	2298	1661	486	2060	1479	1109	727	1979	1057	1236
ENSMUSG00000003135	3254	2689	2522	2626	2174	2535	1302	2804	2083	3081	2498	4172	2962	5645	3082	3589	2821	1712	2880	2786	3011	3040	3125	3167	2551	2869	2226	2252	2282	2240	2466	2736	2715	3396	1973	2472	2135	2091	3055	3205	2483	2855	2804	2367	2955	1599	2855	2320	2764
ENSMUSG00000003153	1263	367	180	352	1660	194	182	102	126	128	240	1012	615	806	329	365	55	78	1398	672	1727	86	239	138	250	319	140	722	49	250	178	298	78	302	145	211	88	66	137	1244	339	204	376	1808	226	224	104	140	115
ENSMUSG00000003154	2297	1864	2411	1591	1652	1570	2575	2740	1953	2233	1640	2277	1896	2977	2445	2329	2256	1519	2470	4002	3410	2338	3011	2231	2862	2754	2116	2155	1440	2493	3493	2629	2354	2921	2438	2728	2929	3440	3009	2262	1721	2730	1699	1799	1830	3163	2790	2175	2003
ENSMUSG00000003161	3991	6106	6641	5679	6036	4659	5776	5673	4718	5012	4700	4700	6403	5146	7541	5236	5410	4887	6315	4070	5316	7263	8886	3076	8028	9956	7008	3815	5147	8291	6585	8167	7338	5949	4597	8175	6730	6268	8359	3931	5639	7519	6063	6573	5432	7095	5777	5255	4497
ENSMUSG00000003166	7178	13967	4312	6266	5500	5246	4890	4651	5406	8996	3704	9542	5591	5621	6214	9094	7683	4390	6744	4833	9151	5617	8764	11580	12668	4734	6152	5054	4047	7011	5446	4823	6145	6167	5572	7481	8703	7346	11174	7070	12899	4882	6690	5989	6116	6006	4736	6021	8071
ENSMUSG00000003184	2702	2736	1863	3522	3473	2317	2890	4449	3842	3667	3595	3695	2748	3214	2601	2038	2442	3020	5010	2898	2238	3302	7267	4113	3127	3235	3316	1797	2589	2300	3148	2500	2544	2684	3044	3205	2496	2232	3885	2661	2527	2109	3760	3782	2701	3550	4530	4279	3290
ENSMUSG00000003190	574	713	449	557	798	547	652	816	554	705	594	827	598	457	522	436	317	501	792	499	510	490	946	819	614	465	447	417	268	561	632	600	448	525	585	742	782	326	750	565	658	508	595	869	638	801	831	617	633
ENSMUSG00000003198	650	701	494	460	395	443	342	555	260	907	485	564	590	788	733	414	513	810	431	351	454	623	488	370	545	959	461	503	238	428	499	609	418	643	451	568	494	724	646	640	647	559	491	430	516	420	565	290	814
ENSMUSG00000003199	4833	5090	1959	4057	3205	4334	4143	5386	5490	7578	4527	4701	5944	12175	6498	5123	6563	6147	5894	3400	4055	5379	7075	4328	4374	6980	5404	4042	4822	3512	13018	6523	4198	6907	4968	4799	4943	9514	10783	4760	4701	2218	4332	3490	5053	5089	5485	6115	6799
ENSMUSG00000003200	7777	5734	4880	5690	7051	5994	4606	5558	5242	10310	5757	6567	5909	9798	8457	6619	5439	4389	7206	4041	8084	8272	7352	6514	7412	6207	6137	7422	5674	8354	5934	6669	4046	8497	5828	4334	5892	5728	4738	7660	5295	5525	6075	7678	6988	5658	5660	5839	9250
ENSMUSG00000003206	154	84	96	180	231	178	118	122	132	141	76	40	161	113	209	99	105	125	134	108	125	127	172	84	198	267	129	78	44	232	250	214	127	310	296	867	210	330	480	152	78	109	192	252	208	145	124	147	127
ENSMUSG00000003208	996	1278	675	967	1043	742	773	1206	735	1531	725	989	969	1331	1073	748	874	892	1203	565	1070	1236	1367	747	1100	1123	1088	961	793	1095	724	980	830	1475	959	841	756	1166	1064	981	1180	764	1032	1136	865	949	1228	819	1374
ENSMUSG00000003226	7158	7938	8837	11378	7218	8957	8796	7182	8037	10273	7254	7740	6899	15112	10390	9792	7715	8475	20589	8410	15137	11111	14487	10048	8991	11695	11268	8111	8424	11539	8832	15150	6568	13681	6381	9258	7013	15219	11022	7050	7331	10005	12148	7860	10442	10804	7313	8952	9217
ENSMUSG00000003227	393	1208	4	260	380	266	90	58	156	84	412	504	212	388	1160	376	1100	48	18	152	1367	296	430	1782	64	28	54	44	20	353	12	428	167	389	693	716	20	170	175	387	1116	5	278	414	310	111	59	174	75
ENSMUSG00000003228	2026	1195	1030	1256	2032	1516	1406	833	987	1536	1983	1313	817	1409	1272	1658	1940	732	2160	618	1966	1105	1147	1311	1843	1675	1124	2270	1793	1712	2575	1336	1001	1509	1196	4062	2024	1729	3720	1996	1104	1166	1341	2213	1767	1727	848	1099	1378
ENSMUSG00000003233	1898	1982	1915	1493	1631	1923	1966	1916	2395	2939	1645	1304	1143	2402	1713	2903	2639	1416	2489	1596	2603	1611	2831	3801	3404	1390	1967	1937	1571	2968	1515	1539	2068	2590	2190	1914	2258	1665	2472	1869	1830	2168	1594	1776	2242	2415	1951	2668	2637
ENSMUSG00000003234	3865	5006	2746	2744	2942	3777	2959	2962	4389	4782	2189	2621	3278	3521	3138	3867	4698	3080	6324	2118	3984	3812	5795	9551	8159	3232	4662	3393	2047	5818	2517	2871	3320	3925	3922	4881	4311	4592	5556	3807	4623	3109	2930	3204	4403	3635	3016	4888	4290
ENSMUSG00000003235	4672	5486	4751	3654	4398	3799	4076	3375	4747	5710	2679	2544	3811	6290	3633	6587	6382	3393	8059	4225	5787	4548	6752	10447	9257	3950	5308	4442	3040	4243	3398	3192	3685	5229	4682	6106	5580	5455	8417	4602	5066	5379	3901	4789	4429	5007	3437	5287	5123
ENSMUSG00000003269	4201	3452	6536	4812	6805	5026	5176	7002	8416	6346	8169	7118	4774	5264	3914	3758	2561	3636	11108	3615	4224	6057	16036	6414	6655	4482	6106	4506	5980	2775	4725	3882	3839	4577	5948	4502	7569	4067	6748	4138	3188	7400	5138	7410	5859	6358	7130	9374	5694
ENSMUSG00000003271	142	727	993	330	307	525	963	2793	1767	1176	859	444	200	278	312	394	22	373	2166	566	291	162	414	260	515	1342	536	576	1110	92	602	1029	229	600	1083	528	793	190	2024	140	671	1124	352	334	612	1183	2844	1968	1055
ENSMUSG00000003273	168	64	10	34	71	19	16	350	6	64	38	96	68	118	43	108	14	58	38	163	34	20	35	80	104	54	57	42	0	2	28	18	142	63	51	230	10	312	104	165	59	11	36	77	22	20	356	7	57
ENSMUSG00000003279	7458	32	44	4564	29	125	40	24	44	164	136	989	1598	148	103	10915	9505	35	106	208	1072	47	209	936	361	86	213	869	134	32	20	10	28	48	6	10	97	9	17	7346	30	50	4873	32	146	49	24	49	147
ENSMUSG00000003282	26	8	10	14	66	402	91	26	302	92	6	146	26	84	329	0	0	159	233	182	44	4	533	4	78	83	34	48	32	2	27	282	39	44	2	41	8	38	14	26	7	11	15	72	469	112	26	336	83
ENSMUSG00000003283	997	979	1227	1409	2463	1791	2024	1738	789	970	1037	442	1082	905	1770	1017	573	1175	1154	826	860	638	2115	1133	2600	4496	2404	731	1558	4595	2713	2388	1780	4425	3672	5760	1873	1443	6259	982	904	1389	1504	2682	2088	2486	1770	879	870
ENSMUSG00000003299	2380	2761	1971	1695	1852	1480	2213	3593	1994	4255	1905	4407	2863	3207	4538	4542	1785	1350	5232	3878	2749	4762	2774	2693	4349	4681	2849	2426	1916	3178	2042	2701	2652	4249	3177	2336	2763	3241	3895	2344	2550	2232	1810	2017	1725	2718	3659	2221	3818
ENSMUSG00000003308	4427	7184	4231	4047	3563	4811	6414	8339	8123	7259	5912	9499	4226	6887	8150	9957	4410	4498	10854	8389	6771	11379	12125	6464	14309	8579	7767	7235	6262	9025	5582	7795	7475	9345	6187	10125	9404	9787	10003	4360	6634	4790	4321	3880	5609	7878	8492	9047	6513
ENSMUSG00000003309	970	6553	1960	2827	2324	3642	4216	8022	7230	7427	3505	8023	3886	7113	5661	7141	4423	5343	12608	6984	4345	10132	13468	6487	7608	9937	7644	5697	4250	1607	6199	6022	6039	6866	5491	6780	4056	6844	8735	955	6052	2219	3018	2531	4246	5179	8169	8053	6664
ENSMUSG00000003316	16224	15751	15717	14791	19435	23740	15798	11624	27130	14216	18208	20142	14421	32558	15821	27859	10732	15912	24189	19638	35020	28320	16307	15366	41476	20792	18229	13785	12235	21022	10631	10658	14491	10516	10138	8920	12440	19453	9014	15980	14546	17795	15792	21164	27676	19405	11837	30217	12755
ENSMUSG00000003341	20	0	6	2	12	7	8	0	0	0	0	12	10	4	2	4	0	8	8	30	24	0	7	0	10	4	0	12	0	2	5	4	5	3	18	48	30	6	8	20	0	7	2	13	8	10	0	0	0
ENSMUSG00000003344	2777	2025	1860	2351	2022	2314	1155	2611	1454	4284	3005	2951	3380	2877	4191	3828	2542	2753	3709	2928	4920	2090	3209	1959	2792	3040	3186	2384	1656	1412	1244	1840	2643	2354	3500	3324	2658	2072	2628	2735	1870	2106	2510	2202	2698	1419	2659	1619	3844
ENSMUSG00000003345	11328	9014	7659	12152	7905	7829	8802	7495	8510	11356	10087	10426	12154	10396	11733	14519	7943	8379	17176	8737	17567	10909	28604	15071	16748	9553	14814	8857	9392	8617	8154	15203	7344	9031	8801	9271	7045	6688	9790	11158	8324	8671	12974	8608	9127	10812	7632	9478	10189
ENSMUSG00000003346	4954	5138	3670	3621	3585	3341	3234	3382	4104	4689	4377	3289	4790	4257	5648	4966	4197	3985	7716	4392	6773	6662	12684	6102	6468	5667	6587	4434	4163	3864	3420	6313	4213	3724	4399	5958	2968	4215	4751	4879	4745	4155	3866	3904	3895	3972	3444	4571	4207
ENSMUSG00000003348	1909	2250	2863	2916	2395	2367	2834	1641	1857	3211	1896	1969	2470	2533	2563	1995	872	1629	4699	1682	2562	1484	7246	1820	3376	3933	3311	2174	2151	4746	4920	5098	3442	3843	4082	5736	4721	5009	8596	1880	2078	3241	3113	2608	2759	3481	1671	2068	2881
ENSMUSG00000003352	5697	14049	6059	3422	4367	3892	3745	5477	6231	4548	5964	3126	8246	6500	10859	9450	6176	2660	5633	5481	7734	2890	4433	7098	5922	5710	6267	14928	6208	4776	960	2120	1323	4351	14062	11216	8068	8233	9164	5611	12974	6860	3654	4755	4537	4600	5577	6940	4080
ENSMUSG00000003354	34	50	107	25	30	4	46	95	38	42	52	44	142	26	26	28	4	2	46	10	88	0	77	227	18	31	18	9	76	12	10	18	2	20	62	14	74	0	27	33	46	121	27	33	5	57	97	42	38
ENSMUSG00000003355	2986	2534	2574	1322	1301	586	446	1217	1630	1267	1124	652	1460	878	2240	1336	1079	784	2568	1413	1904	918	1382	1977	684	1963	2898	2596	630	1286	184	600	166	986	1131	527	712	384	524	2941	2340	2914	1411	1417	683	548	1239	1815	1137
ENSMUSG00000003360	11339	15067	11360	6776	8286	6661	7253	13614	9374	11505	9393	6198	9300	12848	10501	9808	10863	6532	11854	8686	9530	12427	7911	17254	7318	7802	9456	16323	8719	10028	6087	8029	5684	13342	15755	7732	12930	10467	10589	11168	13914	12862	7234	9023	7765	8909	13863	10441	10322
ENSMUSG00000003363	5760	7193	6870	7148	7042	4817	8936	11587	11263	7225	6767	6198	8482	9441	9464	6016	8253	12229	11863	9112	10119	7020	14376	8853	10947	9573	10669	7490	4971	8675	10932	10777	6861	6040	5659	12789	10970	4797	7064	5673	6643	7778	7632	7668	5616	10976	11799	12545	6482
ENSMUSG00000003378	427	2378	1206	1449	1296	1367	511	4182	2183	2550	1341	2412	220	2950	857	291	135	337	598	2253	1900	210	151	849	2245	416	194	470	184	573	1501	3556	2825	141	1085	1766	1332	2640	934	421	2196	1365	1547	1411	1594	628	4258	2431	2288
ENSMUSG00000003379	42	4	3	576	1057	38	10	20	3	10	14	6	32	8	101	0	16	10	20	10	16	0	12	12	38	1021	2	4	0	55	475	6	8	22	174	340	16	131	95	41	4	3	615	1151	44	12	20	3	9
ENSMUSG00000003380	9564	8758	7912	6433	9688	8752	9940	15814	13598	11132	10374	10706	9065	8267	6368	5646	7494	8659	20698	8523	9896	12060	30105	7150	20655	12625	16043	8014	10340	5573	16030	14316	12632	4977	7049	11365	12388	19282	14055	9420	8088	8958	6868	10550	10203	12209	16103	15145	9988
ENSMUSG00000003382	2749	3560	3018	2829	2513	3148	2985	4173	3116	4312	3206	3580	5311	2574	5735	4187	3019	4679	4772	3808	3678	3224	4327	4339	5643	5876	4721	4305	3646	4840	5102	4476	3123	6888	9359	4926	6903	8311	8351	2708	3288	3417	3020	2737	3670	3667	4249	3471	3869
ENSMUSG00000003402	11555	15129	11621	12672	8254	9368	7765	13499	13500	16898	9493	19299	13449	12236	16605	15611	8997	8641	23096	11758	15403	20067	29033	17433	16784	12432	12072	15923	6158	14822	13031	13550	7700	16073	7722	8855	12721	11510	12336	11381	13972	13157	13529	8988	10921	9538	13746	15036	15161
ENSMUSG00000003410	2	3	10	0	4	4	10	6	2	0	0	2	7	8	1	0	0	0	0	24	0	0	28	4	6	0	0	0	3	0	6	6	16	12	4	2	4	6	4	2	3	11	0	4	5	12	6	2	0
ENSMUSG00000003411	56	70	13	16	26	12	13	44	2	18	12	14	51	2	14	4	2	32	22	22	32	14	50	12	62	27	16	96	22	52	0	28	8	4	8	12	2	2	4	55	65	15	17	28	14	16	45	2	16
ENSMUSG00000003418	3619	9221	50	340	6267	8538	385	1385	5781	9769	12202	6260	919	17734	404	8684	5637	8890	4212	574	5663	10100	6661	6641	2636	372	11038	2337	20	216	168	318	452	210	152	374	140	312	1301	3565	8516	57	363	6825	9954	473	1410	6439	8765
ENSMUSG00000003420	9882	2669	668	7085	7934	2421	917	2606	1366	1342	2209	938	2040	1975	5385	7377	1150	425	4110	1496	4118	922	3732	1965	3965	7023	2310	3694	573	5636	2200	2545	1148	3690	2309	3070	1399	1918	1428	9733	2465	756	7564	8640	2822	1126	2654	1521	1204
ENSMUSG00000003421	2253	2426	1900	2115	3242	2768	2158	3433	3557	3248	2289	3026	2193	2502	2315	1753	1469	2000	4572	1791	2139	2730	5231	4580	3769	3307	3552	1991	1971	2417	1666	2216	2131	2434	3856	3682	3257	2508	3969	2219	2240	2151	2258	3530	3227	2651	3496	3962	2914
ENSMUSG00000003423	2041	2496	1506	2248	2546	2232	1612	2251	2434	3106	2659	3563	2171	2069	1667	1797	1100	2156	4618	1707	1797	2362	7091	3848	2518	2058	2398	2149	2145	2330	2949	2425	2464	2426	3662	4127	4645	2585	7688	2010	2305	1705	2400	2772	2602	1980	2292	2711	2787
ENSMUSG00000003429	30664	39232	31013	37508	41003	31131	26347	37455	32783	39064	40596	45614	25275	33926	24453	24325	19715	15362	60854	31380	19974	31559	43563	39408	33240	36232	38123	20180	18862	23358	25124	34411	21947	26076	35717	30174	23262	15569	27728	30202	36231	35112	40046	44651	36293	32363	38140	36514	35048
ENSMUSG00000003435	9930	11444	14150	10016	14226	11842	9980	17309	14366	14164	14902	17177	8580	13171	10704	8402	7531	10204	22358	10675	15498	15490	20072	13210	12996	8895	14822	10266	12394	9383	15511	10483	15594	10810	13560	16106	15023	10388	13131	9781	10569	16020	10694	15492	13806	12259	17626	16001	12708
ENSMUSG00000003436	64	0	2	0	48	0	2	28	10	2	182	0	8	38	2	158	80	74	12	30	6	29	8	14	2	4	36	24	1	2	13	0	16	2	0	5	8	7	18	63	0	2	0	52	0	2	29	11	2
ENSMUSG00000003437	3952	4094	2941	4649	4331	2690	2670	5436	4536	5105	5441	6952	8036	4099	4004	2713	2875	2453	8927	2842	8248	4901	6827	7472	4867	2895	6403	5191	3597	2842	4797	3268	4917	3320	3681	4726	3775	3145	5151	3893	3781	3330	4964	4716	3136	3280	5535	5052	4580
ENSMUSG00000003438	3100	3318	3909	3498	5510	2695	2957	4403	5145	5029	4565	4667	3446	4207	3281	4417	2832	2613	6893	3673	6021	3422	6518	5394	2562	3373	4559	2762	3473	2793	5567	3274	5432	3105	3764	3582	4343	3039	4802	3053	3064	4426	3735	6000	3142	3632	4484	5731	4512
ENSMUSG00000003444	899	881	904	849	1056	602	560	1181	1146	824	918	927	735	913	961	962	838	459	1625	846	1420	889	1570	1590	699	900	1123	660	850	615	1054	674	1098	757	825	1143	911	739	1090	885	814	1023	906	1150	702	688	1203	1276	739
ENSMUSG00000003452	80	512	241	86	22	156	690	661	741	306	1128	126	135	1983	440	347	1038	625	242	1514	86	232	449	1157	62	498	112	116	265	166	345	428	360	630	64	510	210	1028	1212	79	473	273	92	24	182	848	673	825	275
ENSMUSG00000003458	12861	14478	15740	11593	10724	9441	10099	12670	12224	13651	7403	14591	16929	18594	19544	19930	12840	12188	11491	17069	22323	12116	18856	15951	11899	14000	16305	22462	12040	11894	9672	11292	8770	9030	6949	9439	9015	10906	10279	12667	13370	17821	12377	11678	11006	12405	12902	13615	12248
ENSMUSG00000003464	6746	7597	3685	5547	4846	3679	3027	5956	4253	6080	3824	8492	9663	7698	9647	11738	6248	4817	6904	7515	8648	6970	6116	9842	3539	6428	7437	9509	5402	5075	3667	5784	4678	6372	6023	5943	5157	8014	6687	6644	7016	4172	5922	5277	4289	3718	6065	4737	5455
ENSMUSG00000003469	4	28	0	12	12	12	9	18	8	0	12	40	6	42	18	10	12	4	12	8	20	8	8	22	12	14	4	18	0	10	6	4	8	18	0	34	2	4	10	4	26	0	13	13	14	11	18	9	0
ENSMUSG00000003476	4	12	0	12	50	6	0	2	10	2	0	2	6	6	125	90	0	0	8	4	6	2	28	0	2	24	0	0	0	2	0	0	0	4	0	2	0	4	0	4	11	0	13	54	7	0	2	11	2
ENSMUSG00000003477	26	0	0	6	757	20	8	0	0	0	26	0	6	2	8	4	0	0	0	2	18	0	0	6	4119	28	0	14	14	0	42	4	8	2	10	2	6	44	0	26	0	0	6	824	23	10	0	0	0
ENSMUSG00000003484	544	683	630	926	1628	1258	1476	960	662	338	579	163	810	494	917	436	295	559	1245	591	605	395	1997	430	1443	3053	1446	345	772	3328	2548	1993	978	1968	2266	2009	1145	839	1536	536	631	713	989	1773	1467	1813	978	737	303
ENSMUSG00000003500	7663	4340	9424	4311	4192	2878	2266	4004	2773	5081	4535	4495	3235	8284	4634	5765	2832	2632	6325	7928	6028	5360	1371	5576	7990	5471	4708	5712	1590	2936	1099	2853	2599	3204	2712	1190	975	1182	582	7548	4008	10670	4603	4565	3355	2783	4077	3089	4559
ENSMUSG00000003505	0	0	0	0	0	0	0	0	0	0	0	0	4	32	0	10	2	2	0	0	4	0	0	4	0	0	0	0	0	4	400	0	0	6	0	39	280	0	68	0	0	0	0	0	0	0	0	0	0
ENSMUSG00000003518	2710	2036	3363	1172	2278	2759	3328	3438	2575	1648	1608	1477	1628	1817	2688	1696	4397	4131	3088	1342	1216	428	3369	1737	6163	2003	2808	1483	810	3800	1753	4152	670	1400	2609	1502	9714	918	1336	2669	1880	3808	1251	2481	3216	4088	3501	2868	1479
ENSMUSG00000003526	535	1343	548	590	1327	177	535	466	272	1196	251	1697	443	306	790	654	4445	1571	1205	564	1171	146	3674	2818	2888	929	447	571	614	669	292	1000	815	828	5052	1468	2348	1164	3761	527	1240	620	630	1445	206	657	475	303	1073
ENSMUSG00000003527	2532	4544	2307	1703	1904	2106	1722	1614	2274	2723	996	3016	1967	1729	1638	2460	2668	1335	2887	1664	2994	1864	2859	4855	4305	1748	2256	1910	1549	2961	1915	1449	2173	2911	2644	2655	2936	1764	3583	2494	4196	2612	1818	2073	2455	2115	1644	2533	2443
ENSMUSG00000003528	5966	8018	4406	3827	3813	3831	2054	2629	3855	5325	1902	5699	4970	2805	2950	3092	5256	4629	7255	2748	4485	3048	11466	11288	5277	3449	4934	3977	2398	9129	4988	2606	4079	4599	5351	5254	6731	4908	6963	5876	7405	4988	4086	4152	4466	2523	2677	4294	4778
ENSMUSG00000003531	2854	3159	1420	1235	2116	894	1628	1483	2245	2836	800	2198	2009	1237	2200	2893	3483	1586	2936	1909	2066	1846	3433	2651	7312	2353	2316	1727	1719	1874	1470	1525	2617	2418	2607	2341	1937	2083	4006	2811	2917	1608	1319	2304	1042	2000	1510	2500	2544
ENSMUSG00000003534	25346	42710	20989	20015	16109	42658	12131	26736	28715	46444	32052	39028	30033	78828	14650	30641	23603	20396	29207	36360	18017	34972	33795	16063	21603	17784	27635	32613	11108	9198	10775	13907	12967	19949	12316	5402	17675	7568	14363	24965	39443	23763	21369	17542	49731	14901	27225	31983	41670
ENSMUSG00000003541	28638	5297	7790	28063	5714	18785	3918	5368	17503	16545	14809	33241	29160	31366	6982	15720	7464	11254	41489	3880	15333	18786	16919	7942	7579	5461	33172	19650	8078	2538	3253	2924	1126	2304	1338	784	4595	1802	4720	28207	4892	8820	29962	6222	21900	4813	5466	19495	14844
ENSMUSG00000003545	156	302	280	68	342	580	711	214	824	520	128	742	488	302	454	326	144	104	3510	226	978	428	1120	314	550	206	450	318	75	704	418	264	154	130	194	100	154	238	100	154	279	317	73	372	676	873	218	918	467
ENSMUSG00000003546	3329	4163	1443	2241	1796	2772	3005	4310	2927	5046	1752	2581	3227	3746	3756	1859	2039	2457	4117	1562	1666	3457	4896	2355	5449	3643	3702	2726	3317	2999	3007	3673	3132	3678	4772	4700	3778	6045	5107	3279	3845	1634	2393	1956	3232	3691	4389	3260	4527
ENSMUSG00000003549	986	887	1391	906	1780	881	1106	1488	1447	1212	1655	1289	788	1003	1076	1105	446	825	1957	937	1802	993	3341	1118	1200	1210	1454	698	1407	688	1307	1645	1218	855	1423	1334	954	1215	1137	971	819	1575	967	1938	1027	1359	1515	1612	1087
ENSMUSG00000003555	10	103	8	15	2	2	0	67	0	0	6	8	0	0	2	17	0	0	17	94	52	68	0	0	8	191	0	129	82	2	10	21	111	8	73	4	0	2	2	10	95	9	16	2	2	0	68	0	0
ENSMUSG00000003559	1441	4914	1133	1647	1687	882	473	1192	991	1192	937	1210	708	1772	1857	325	1839	1592	1861	1419	1880	304	352	2053	1111	2544	2007	1562	1491	837	600	2846	1923	1035	1273	1533	381	713	926	1419	4538	1283	1758	1837	1028	581	1214	1104	1069
ENSMUSG00000003573	3570	2436	2072	3519	3538	3255	2415	3162	3858	4356	5252	3273	4909	6579	7237	4531	2744	1988	4208	3373	6790	2983	3416	6795	5180	3095	4565	6168	2439	3493	3686	4026	2397	3368	2229	2082	3562	1920	2023	3516	2250	2346	3757	3853	3795	2966	3220	4297	3908
ENSMUSG00000003575	1633	2639	655	1135	2448	1978	1267	3017	1207	2778	1937	2709	1303	4075	3566	3538	2770	992	1901	2842	3015	2159	940	3724	2190	2345	1766	2290	832	1286	956	2022	1413	1877	883	2365	1030	763	1408	1608	2437	742	1212	2666	2306	1556	3072	1344	2492
ENSMUSG00000003581	1292	1283	1659	987	961	675	1494	1683	1380	1224	708	1237	1811	2015	2088	1689	1386	1073	1613	1708	1986	2193	1481	2118	2908	1563	2057	1434	945	1790	969	899	1361	1936	1835	2580	1697	1367	2732	1273	1185	1878	1054	1046	787	1835	1714	1537	1098
ENSMUSG00000003585	1334	2213	2886	824	845	1006	2264	5136	4392	3271	2488	1969	2218	3477	2812	2254	676	1941	2530	2219	1478	4076	1024	4436	2885	4120	4129	2431	2129	1751	5199	1171	3175	2155	2012	1190	1628	832	2790	1314	2044	3267	880	920	1173	2781	5230	4892	2935
ENSMUSG00000003604	898	1026	1228	770	1386	610	502	596	1158	970	1112	632	802	1102	906	1172	758	1111	928	1289	1388	1345	2870	1987	2684	1638	1248	1476	834	1803	674	1071	1024	749	849	1348	668	1148	989	884	948	1390	822	1509	711	617	607	1290	870
ENSMUSG00000003617	37173	50143	39451	54095	19546	50791	218177	87957	94403	165936	26502	27583	42901	49575	96324	4270	7504	14568	100912	7811	63040	42661	63743	2875	315716	110104	63221	46571	147211	64778	122412	187846	6583	37338	9792	6069	5570	3399	9052	36614	46307	44666	57755	21285	59213	267991	89566	105146	148878
ENSMUSG00000003623	5297	2873	1731	2236	2404	3232	1773	2852	2392	2534	2394	2573	4166	2906	5149	4937	14041	1340	3284	3108	3584	5214	4185	4927	1807	3636	3795	2635	2864	2167	1713	2533	1664	1838	816	2042	1369	1517	1188	5217	2653	1960	2387	2618	3768	2178	2904	2664	2274
ENSMUSG00000003644	6188	5101	6233	7315	9187	7231	4476	5740	9219	13305	7664	14513	8944	11748	8700	7851	12020	4608	17685	3155	14566	6972	15429	10325	3803	10493	11922	10427	12160	9260	6312	7288	4593	9994	5403	6300	4186	3777	4024	6095	4711	7057	7810	10004	8430	5498	5845	10268	11937
ENSMUSG00000003657	4	0	2	2	0	0	4	20	0	0	0	18	4	12	6	0	0	0	4	2	0	0	4	0	6	0	20	2	0	2	2	8	0	0	0	0	0	4	0	4	0	2	2	0	0	5	20	0	0
ENSMUSG00000003660	9121	13044	13012	6987	8477	11643	8275	9952	10261	17252	12752	12330	8729	22131	14888	15061	12250	22536	8737	14143	14010	9194	19482	23655	10285	13511	10061	9420	7920	7224	6982	15920	7356	8653	10113	9118	13468	19330	11617	8984	12046	14732	7460	9231	13574	10164	10134	11429	15479
ENSMUSG00000003662	4100	4777	2377	2054	1950	3221	2175	3251	3445	5012	3284	2974	3408	3606	4540	4232	4078	3790	3223	2919	3506	3400	3988	6703	3236	5186	4609	2305	2100	2069	2294	5235	2911	2316	3616	3051	4114	5227	3542	4038	4412	2691	2193	2123	3755	2672	3310	3837	4497
ENSMUSG00000003665	14	20	2	104	32	12	8	4	20	0	24	2	6	0	64	318	18	14	142	0	50	0	677	20	16	50	12	48	0	10	22	2	8	14	8	18	31	4	18	14	18	2	111	35	14	10	4	22	0
ENSMUSG00000003680	2403	3251	2352	3672	1622	2020	1363	2429	2181	2840	1770	2799	3486	3022	3470	2673	3403	3435	2893	2388	2478	3225	5605	4678	2267	3472	2862	2893	1293	2981	2932	3711	1189	2897	2886	3333	2650	2863	3107	2367	3002	2663	3920	1766	2355	1674	2473	2429	2548
ENSMUSG00000003721	3589	4217	4951	2717	2047	3484	6139	5456	4508	5541	3206	6798	3524	11398	4056	3672	4952	3973	6713	3074	3440	7707	3222	2282	6758	6148	8834	4064	3618	4519	11911	5448	3987	6922	4245	5600	6901	5706	6888	3535	3894	5605	2901	2229	4062	7541	5556	5021	4971
ENSMUSG00000003731	4730	3365	3517	2827	4429	3566	3394	3924	5115	6397	2426	3144	3003	6129	4373	4669	3903	6434	6767	7535	5814	3990	5016	4105	3795	6180	6197	8729	7019	5722	3464	5536	4230	6709	4788	4188	4085	3941	5713	4659	3108	3982	3018	4823	4157	4169	3996	5697	5739
ENSMUSG00000003746	2746	2970	1000	4483	3311	1584	1868	1302	930	1298	950	1612	1336	832	3064	2999	1032	1070	3349	900	7580	588	1090	1221	2066	4718	4348	3196	490	6746	6289	3688	1178	12927	5265	3029	3955	7301	1971	2705	2743	1132	4786	3606	1847	2294	1326	1036	1165
ENSMUSG00000003752	763	1255	1970	1038	1365	1101	1359	2394	2084	1925	1439	2031	1089	1939	1053	846	663	1196	2817	1058	1499	1073	2498	919	1690	1554	1762	1058	1894	998	2177	2316	2143	1164	1229	1670	1442	860	1662	752	1159	2230	1108	1486	1284	1669	2438	2321	1727
ENSMUSG00000003762	714	1060	1022	781	1334	958	874	1447	1568	1213	712	1251	919	970	760	869	622	1176	2471	897	1332	582	1838	1747	1209	1071	1313	618	776	743	1755	1261	1524	1131	888	2307	1359	1064	1545	703	979	1157	834	1453	1117	1074	1473	1746	1088
ENSMUSG00000003778	5294	9241	6144	10823	9521	3897	6983	4645	5072	6601	5743	6317	6561	9498	10100	6500	3394	5418	8717	11195	7435	10307	7556	6191	8784	6272	6358	7175	6562	2558	5886	7367	7473	7880	5141	6092	5311	6054	6648	5214	8534	6956	11555	10368	4543	8577	4730	5649	5922
ENSMUSG00000003779	3229	6409	6972	6421	8118	2325	4513	1523	3970	6860	8525	5526	6538	8744	6765	9479	3859	5743	3733	9231	7440	8850	4690	10783	2709	5822	4307	8228	4601	3395	6482	7739	5477	7348	5227	3239	6250	5790	5086	3180	5919	7894	6855	8840	2711	5543	1551	4422	6155
ENSMUSG00000003808	3192	2657	2878	3027	3849	4320	3316	5324	3669	5932	4907	4177	4417	6476	3069	2677	5001	2497	5791	4436	5054	5789	3057	6261	4993	5234	4707	4997	2890	4133	3023	5233	3747	2990	3241	4383	3499	5228	3347	3144	2454	3258	3232	4191	5036	4073	5421	4087	5322
ENSMUSG00000003809	1667	2082	953	2030	1615	1532	1045	2879	2300	2846	2198	2062	2235	4421	1815	1832	4893	1301	3284	3280	2129	2466	1281	3355	1646	2708	3524	1875	1233	1217	1247	2250	1549	1424	1360	2131	1092	2098	859	1642	1923	1079	2167	1759	1786	1284	2932	2562	2553
ENSMUSG00000003810	5966	6288	21522	4059	7030	5334	7263	8372	5826	10460	4899	4518	6068	8148	7311	5442	3981	6733	8608	10687	9539	4718	15024	5302	7068	11504	8977	15781	9893	10270	9933	10423	5586	9473	6051	6531	5316	6488	7166	5876	5807	24367	4334	7655	6218	8921	8525	6489	9385
ENSMUSG00000003812	1712	2064	1637	1917	2481	2261	2424	3380	3371	2359	2268	1706	2141	3741	2200	1793	5479	5342	3725	2346	2085	2520	3801	3193	3765	6010	2958	2337	2537	3898	2532	3048	1724	2942	4441	4162	3474	5671	2775	1686	1906	1853	2047	2702	2636	2977	3442	3755	2117
ENSMUSG00000003813	4304	4210	4532	5116	6978	5577	3627	7531	5381	7704	4745	4946	4765	7378	3634	4192	9705	2765	8004	6236	5993	7689	5658	9427	7166	5498	7179	6260	2934	4701	3920	6685	4581	4331	4057	5911	3926	8081	5231	4239	3888	5131	5462	7599	6502	4455	7669	5993	6912
ENSMUSG00000003814	73946	74186	58869	57372	71219	74621	55366	83106	83517	136337	75466	68600	68206	105486	63138	51507	81143	45301	111382	67621	88669	78726	71603	59096	79190	89559	103887	69406	43983	101493	57023	79873	61369	88540	44375	84527	59192	105683	65703	72833	68511	66650	61254	77555	86994	68007	84626	93021	122322
ENSMUSG00000003824	1243	1137	376	247	1484	1332	417	817	1416	1826	476	1990	956	2737	389	503	898	134	1828	1038	2355	735	1021	1768	247	771	244	1802	796	1090	958	1124	1169	1666	879	1111	1102	2084	914	1224	1050	426	264	1616	1553	512	832	1577	1638
ENSMUSG00000003847	3658	4749	6022	3550	6955	7510	6434	4591	6879	3923	6493	7128	3734	8625	5861	7441	4485	3655	9470	8008	4712	7831	5069	3556	8354	9310	5045	3991	3682	3195	3393	11209	4100	3177	4898	4334	4099	10395	5170	3603	4386	6818	3790	7574	8755	7903	4675	7662	3520
ENSMUSG00000003848	2542	2663	2306	2670	4479	3789	2598	2610	2942	2395	3374	3804	3375	4691	2235	4270	2728	2225	5444	5302	3065	4693	2444	2781	6316	5397	3730	2365	2638	1638	1745	5710	2721	2260	1906	1100	1375	2910	1397	2504	2459	2611	2851	4877	4417	3191	2658	3277	2149
ENSMUSG00000003849	2674	4446	693	74	1643	3571	1002	1344	1492	1832	2838	3898	3753	3591	743	586	12	247	4441	774	2206	20040	150	1245	7098	4451	2914	5196	4271	782	78	499	585	330	904	26	146	172	128	2634	4106	785	79	1789	4163	1231	1369	1662	1644
ENSMUSG00000003863	166	286	94	87	160	124	100	412	237	336	214	299	166	172	148	239	196	727	146	387	180	40	131	331	112	114	234	120	146	58	31	41	585	325	247	90	188	196	85	164	264	106	93	174	145	123	420	264	301
ENSMUSG00000003865	3851	2479	4184	3158	3751	3757	2078	4498	3752	4091	3350	8353	3084	6193	2794	3638	2538	5569	8949	2344	3014	2131	4437	3425	1785	2515	3674	3560	2340	2412	3280	2410	2150	2434	3144	2924	5047	2857	5797	3793	2289	4737	3372	4085	4380	2552	4580	4179	3670
ENSMUSG00000003868	5800	5028	5797	6058	9227	4563	4139	6923	6761	7993	7468	9229	5377	6292	4221	5496	2831	3520	10203	5051	6021	4584	11191	10642	5018	4197	6829	5641	5168	3992	4106	4651	3920	5338	6751	3616	6759	3677	5209	5713	4643	6563	6468	10048	5320	5084	7050	7530	7171
ENSMUSG00000003872	15	22	2	20	6	6	10	29	8	7	3	47	2	20	8	32	6	4	2	43	11	0	4	27	51	4	8	24	0	14	6	0	15	11	6	9	8	20	7	15	20	2	21	7	7	12	30	9	6
ENSMUSG00000003873	2981	2148	1552	2367	2889	2053	2036	2998	2802	2791	2541	2943	2327	2270	2038	1854	2618	2749	4312	1804	1649	1761	6615	3842	4030	2046	2799	2192	2179	2267	2080	2082	1816	2356	2685	2516	3626	2761	4182	2936	1984	1757	2527	3146	2393	2501	3053	3121	2504
ENSMUSG00000003882	149	261	410	584	742	822	678	447	292	270	164	148	144	409	235	50	80	277	1143	248	82	128	117	30	269	940	518	94	249	496	1645	813	497	542	421	2015	1051	284	622	147	241	464	624	808	958	833	455	325	242
ENSMUSG00000003923	2612	3373	1914	2546	2357	2149	1711	1930	1690	3114	1610	2317	2219	2618	2609	2375	1803	1912	4358	2649	4236	2710	3174	3883	2273	2955	3539	2005	1990	3040	2050	4288	1919	2517	2388	3109	2188	2396	3044	2573	3115	2167	2718	2567	2505	2102	1965	1882	2794
ENSMUSG00000003929	884	1656	1000	1107	1100	1352	768	1515	901	1862	873	1214	1231	2418	1410	1245	783	2011	1426	1357	1037	900	593	647	880	1230	880	1183	678	581	612	1454	750	1700	891	606	1004	700	1004	871	1529	1132	1182	1198	1576	943	1543	1004	1671
ENSMUSG00000003934	1143	102	117	110	246	158	110	89	57	59	25	97	47	82	78	47	131	38	84	54	124	80	149	233	78	30	68	85	52	32	60	80	168	61	65	69	38	40	36	1126	94	132	117	268	184	135	91	63	53
ENSMUSG00000003948	1602	1175	751	1120	1811	1355	636	571	2184	644	1082	1003	2902	3097	2083	1508	417	368	1396	754	1293	511	1122	1196	862	2629	560	866	115	1188	3996	2387	541	1131	757	769	683	1021	794	1578	1085	850	1196	1972	1580	781	581	2433	578
ENSMUSG00000003949	2855	4109	259	2084	1270	2812	606	1054	1116	2533	1472	2972	2382	1714	6074	5025	13476	222	1495	558	887	2269	336	5123	126	2124	1856	1087	142	236	1130	166	507	946	80	378	26	86	276	2812	3795	293	2225	1383	3278	744	1073	1243	2273
ENSMUSG00000003955	7067	3589	6399	4238	3371	4595	2796	2058	4971	4683	1826	6290	4569	4591	2086	6111	2965	2484	10506	2328	6006	3863	4322	4595	5943	2729	4762	4945	2799	3747	3039	3125	1483	2811	2226	1487	2433	1600	2006	6961	3314	7245	4525	3671	5357	3434	2096	5537	4202
ENSMUSG00000003970	105338	80848	92506	102663	93022	76834	71485	79846	59819	94443	79364	117970	86080	126551	93019	85506	80357	59541	107749	98843	75591	176937	160497	187577	97348	117121	87649	82425	58347	51160	54562	116598	164807	68944	125764	70896	84143	136734	74613	103753	74663	104734	109610	101297	89574	87806	81306	66627	84735
ENSMUSG00000003974	0	0	0	0	0	0	0	0	0	0	0	0	0	0	0	0	2	0	0	0	0	0	0	2	0	0	0	0	0	0	0	0	0	0	0	0	0	0	2	0	0	0	0	0	0	0	0	0	0
ENSMUSG00000003992	1104	544	128	450	333	262	973	684	330	480	548	754	566	686	727	924	68	689	332	705	468	68	166	144	602	1016	370	496	1074	960	684	582	568	1972	274	346	249	298	448	1087	502	145	480	363	305	1195	697	368	431
ENSMUSG00000004018	282	575	1252	685	578	597	371	776	378	929	257	398	335	1205	391	1018	585	527	1135	356	460	689	200	718	386	1190	397	629	294	519	554	446	500	1361	767	776	476	659	569	278	531	1417	731	629	696	456	790	421	834
ENSMUSG00000004031	0	30	0	0	0	0	4	2	0	0	0	0	0	2	0	2	0	0	6	0	2	2	12	6	0	0	44	0	20	0	0	8	86	0	2	0	0	24	6	0	28	0	0	0	0	5	2	0	0
ENSMUSG00000004032	7462	4630	2126	5425	3355	1515	1272	3396	3206	2042	2588	4004	6097	4497	8583	2468	2959	4882	3494	5460	6205	3299	3490	2074	3872	5040	4168	4806	2748	1827	1225	3401	2416	4181	1701	1754	1665	1368	1560	7350	4276	2407	5792	3653	1766	1562	3458	3571	1832
ENSMUSG00000004035	746	734	20	68	146	10	30	252	40	165	132	220	298	94	565	112	32	0	164	512	270	292	28	180	18	66	222	228	34	84	60	108	48	104	204	127	16	26	46	735	678	23	73	159	12	37	257	45	148
ENSMUSG00000004038	0	4	0	0	0	2	0	0	0	0	0	0	2	0	0	1	2	0	0	0	0	0	0	0	0	0	8	0	0	0	0	1	0	0	0	0	0	0	0	0	4	0	0	0	2	0	0	0	0
ENSMUSG00000004040	39349	73312	34509	17643	14578	32204	20651	67031	48018	68694	18223	35754	34957	47472	48572	25862	16886	47957	79111	22590	28074	27671	25223	42523	27680	29802	43835	39368	32858	44852	67288	45102	22620	95757	66903	47865	57194	50879	62112	38757	67704	39070	18837	15875	37544	25366	68257	53483	61632
ENSMUSG00000004043	4048	5225	1471	2154	1587	2844	1409	10250	6013	4747	5301	2612	5156	8065	12250	2395	2932	4077	8340	1188	3438	5010	2495	10514	2573	2850	6527	4498	2524	4340	6897	3460	6564	14232	22270	10443	8105	14004	10561	3987	4825	1665	2300	1728	3316	1731	10437	6697	4259
ENSMUSG00000004044	6253	1842	832	2543	6418	7446	4160	1154	1496	888	1218	2904	2236	968	5494	4326	1224	2713	5456	636	6444	610	1228	11177	1878	2282	814	3045	274	4612	1032	3890	732	1341	968	1476	2380	896	734	6159	1701	942	2715	6989	8681	5110	1175	1666	797
ENSMUSG00000004054	7295	11091	6660	8852	5293	6275	4098	11111	6697	8956	12542	9869	7205	9745	11365	9746	4986	3973	7000	7042	7857	9302	12737	8302	7073	7838	8157	8827	9546	10516	7807	9401	11349	14307	11632	13437	16920	14692	17360	7185	10243	7540	9451	5764	7315	5034	11314	7459	8035
ENSMUSG00000004056	8412	7565	10603	7725	12116	6695	6291	9992	9558	9191	8435	9725	6013	6923	7374	8565	8207	5971	11054	5840	11509	6728	12270	6331	10709	6375	9691	6012	5945	6263	7014	9612	7886	5198	6368	6615	5891	3693	5569	8285	6986	12005	8248	13194	7805	7727	10175	10646	8246
ENSMUSG00000004069	4456	5661	3383	3595	3029	3850	3250	2687	4616	4225	2200	5343	2677	3976	2566	5741	7175	2889	6436	3041	4907	3184	6395	10003	5997	5054	3812	3312	2176	3685	4043	2468	3340	4392	5923	4848	5404	4417	5374	4389	5228	3830	3838	3298	4488	3992	2736	5141	3791
ENSMUSG00000004070	3354	5172	2713	3062	3301	3116	2814	2273	3126	3328	1617	3358	3008	2557	2841	4446	4310	1925	4838	2011	3500	3158	4289	6642	6462	6451	3989	2982	2438	3493	3910	2990	2339	3298	3653	3766	2904	2868	4163	3304	4776	3072	3269	3595	3633	3456	2315	3482	2986
ENSMUSG00000004071	5102	4908	2354	2035	2722	2624	2939	3280	3290	4120	2316	4875	2514	3815	3892	6556	5568	2783	3539	3072	4284	3717	3658	5983	6412	5744	4176	3332	2156	2356	3194	2135	3484	4000	3902	3900	3080	3000	3537	5025	4533	2665	2173	2964	3059	3610	3340	3664	3696
ENSMUSG00000004085	495	1299	2579	494	1547	1248	810	1938	1012	1786	1528	1292	1401	2427	2089	1447	708	2442	2039	1221	1356	1086	2745	1341	1510	3104	1400	2010	1460	1982	645	1864	904	192	1239	440	914	1542	540	488	1200	2920	527	1685	1455	995	1973	1127	1602
ENSMUSG00000004096	6253	6450	3900	4347	3891	5523	4249	6849	6377	7712	5222	7143	6078	5377	6569	6101	3140	3009	13921	5368	6338	9285	16202	7010	6599	7280	5888	6962	4398	7138	8348	7451	4621	9058	8314	6840	7264	7726	9245	6159	5957	4416	4641	4237	6439	5219	6974	7103	6919
ENSMUSG00000004098	4248	2346	3205	3909	4941	2621	2990	1363	2084	952	5282	1748	2211	2784	6163	5970	1238	271	7703	1239	3957	1259	3804	6076	7661	6779	2088	1876	462	19013	1746	5071	822	1741	1373	1062	1392	935	775	4184	2167	3629	4174	5381	3056	3673	1388	2321	854
ENSMUSG00000004099	8196	17077	13803	10028	9235	8095	8180	14518	11615	20735	12694	32441	11586	18149	18496	25922	7762	12394	21809	16251	21883	27440	27925	21659	13903	13820	12088	19368	10695	17938	14304	16515	12629	24931	13783	10003	19077	15040	13116	8073	15771	15628	10707	10057	9437	10048	14784	12937	18603
ENSMUSG00000004100	3751	3552	1799	3505	2968	2607	2552	3876	2729	4614	3494	7022	3145	4249	3557	5219	1914	1856	5108	5784	6416	5194	7319	5848	5455	3541	3172	5397	1945	3388	2947	4905	2648	4430	2944	2008	2615	2776	2480	3695	3280	2037	3742	3232	3039	3135	3947	3040	4140
ENSMUSG00000004105	5252	5657	12593	3454	6134	10151	5333	2819	4764	7559	2608	7876	2055	4122	6805	7271	394	2782	8658	1721	5747	1588	16379	5007	7155	10661	6181	14056	3232	19526	4194	3634	2712	2149	6784	12888	8346	11468	8984	5173	5224	14258	3688	6680	11834	6551	2871	5306	6782
ENSMUSG00000004110	176	2	6	26	158	14	0	2	6	0	2	18	27	6	20	2	2	0	12	30	389	0	29	12	18	168	14	12	20	16	75	0	38	12	18	20	0	32	26	173	2	7	28	172	16	0	2	7	0
ENSMUSG00000004113	64	44	0	17	227	6	2	14	30	95	42	10	193	14	42	4	4	20	56	186	105	0	451	276	10	112	2	36	18	156	1630	333	46	606	529	2260	3339	560	2328	63	41	0	18	247	7	2	14	33	85
ENSMUSG00000004127	1045	1135	1716	2174	1758	1031	732	530	818	734	774	898	969	1314	1448	563	902	550	911	999	938	691	2852	1725	557	1159	621	1230	392	994	1319	1165	761	1920	1285	1241	1283	836	1362	1029	1048	1943	2321	1914	1202	899	540	911	659
ENSMUSG00000004151	3402	1998	114	4329	1967	116	56	2094	759	984	6573	2519	6519	8553	6982	10151	12733	568	606	2509	2497	5674	563	3965	164	330	2660	610	448	418	82	455	124	370	62	64	101	51	61	3351	1845	129	4622	2142	135	69	2132	845	883
ENSMUSG00000004187	312	554	172	380	251	341	388	1041	319	286	501	467	392	885	735	178	254	2333	328	905	366	169	815	282	872	397	575	226	296	227	164	806	1698	536	560	1066	420	1012	546	307	512	195	406	273	398	477	1060	355	257
ENSMUSG00000004207	104422	133458	83567	128546	94480	102152	101219	123959	99696	124693	64463	59223	132203	125411	99037	86059	93997	142063	180379	79964	132962	125571	288711	110300	185422	188207	159767	84841	112148	227075	126808	156277	104829	166043	119731	202335	167543	210881	216114	102850	123248	94613	137244	102885	119090	124329	126226	111042	111875
ENSMUSG00000004221	2885	2769	3413	2325	1565	1780	3448	3541	3131	3584	2338	2837	3175	4847	4080	3694	3271	4417	4353	3518	2688	3423	3261	3025	3416	4408	3417	2968	3519	2911	3406	3806	3434	3929	2504	4624	4575	5941	6801	2842	2557	3864	2482	1704	2075	4235	3606	3487	3216
ENSMUSG00000004231	0	0	0	0	0	0	0	0	0	0	0	0	4	0	0	0	0	2	0	0	0	0	4	0	0	0	0	0	0	0	0	0	0	0	0	0	0	2	2	0	0	0	0	0	0	0	0	0	0
ENSMUSG00000004233	941	1312	746	886	1001	1173	992	1096	724	1460	485	1059	831	1203	1240	1195	571	1139	1656	1378	1061	769	1465	931	1278	1520	1054	871	502	1078	614	1167	634	1326	1547	959	788	478	672	927	1212	845	946	1090	1367	1218	1116	806	1310
ENSMUSG00000004263	1479	900	1305	1352	1189	669	809	1104	848	1112	1137	1298	1604	1035	1185	1195	1025	875	942	1899	2259	1048	3616	3044	1839	620	970	1230	472	888	1240	1134	937	1180	896	591	1086	1161	1008	1457	831	1477	1443	1295	780	994	1124	945	998
ENSMUSG00000004264	22113	18296	19562	39008	22195	10618	14621	17478	14329	19817	18227	19969	23716	26538	18762	19337	23907	14970	23760	33846	27879	23596	41570	64026	15898	16975	17557	18335	9468	12106	19134	21814	13903	18205	15298	11850	15948	14569	16675	21780	16896	22148	41647	24170	12379	17959	17798	15960	17780
ENSMUSG00000004266	3636	4142	3618	5723	5921	3634	4644	4471	4365	2988	3630	2430	3419	6311	4383	4926	2846	3828	4419	8547	2805	4396	5338	6573	5712	7732	4921	2563	2997	9536	7036	6444	6347	10143	10266	12657	8275	9454	9615	3581	3825	4096	6110	6448	4237	5704	4553	4862	2681
ENSMUSG00000004267	424	171	120	123	159	40	254	170	98	78	94	200	126	756	118	94	153	1112	150	212	130	52	60	152	506	105	120	214	6	328	364	146	164	696	228	3631	1917	3602	1294	418	158	136	131	173	47	312	173	109	70
ENSMUSG00000004268	7996	5977	6202	12163	7820	4103	4516	4691	4565	6039	5660	7607	7778	8673	6830	7444	7316	3305	8199	13066	11381	9881	13013	23041	6285	6696	5674	6581	3481	4275	6793	7217	3755	6363	6002	4528	5155	6691	5599	7876	5520	7022	12986	8516	4783	5547	4777	5085	5418
ENSMUSG00000004270	5211	5543	3261	6401	4341	1757	3534	4241	3964	4878	3490	3460	4373	5906	4198	4685	8230	2824	4985	10818	6051	5323	6819	16083	2673	4295	4615	3194	1406	2441	3468	4900	2027	3583	2379	2830	3253	2505	2993	5133	5119	3692	6834	4727	2048	4341	4319	4415	4377
ENSMUSG00000004285	8162	6798	7690	6843	5254	6732	5292	8146	10838	8098	8156	6207	9361	6881	6441	6924	12151	9005	10635	7154	4992	7780	16971	9239	16096	10716	8469	9256	5655	7033	10184	7183	6330	8067	9651	6589	8656	10350	15143	8039	6278	8706	7306	5721	7848	6500	8295	12071	7266
ENSMUSG00000004296	39	4	20	28	88	59	16	28	0	4	20	4	21	4	46	14	2	4	26	6	12	14	13	2	14	135	48	17	16	20	26	2	7	14	12	270	56	38	79	38	4	23	30	96	69	20	29	0	4
ENSMUSG00000004317	1360	1104	1352	1661	1578	1216	1638	1054	946	1306	714	1064	670	2685	2784	3356	2412	2630	1442	1864	1914	1577	3270	1408	1480	1454	1298	1270	506	1626	1055	1044	811	570	412	838	1032	542	963	1340	1020	1531	1773	1718	1418	2012	1073	1054	1172
ENSMUSG00000004319	2171	5316	4579	4339	5573	5038	4573	8021	7184	4228	6664	6624	3034	14588	7636	7305	8140	5193	10928	5980	4999	7712	3258	4565	7971	3838	6613	3728	2838	3649	6161	6788	5616	7364	3532	5342	5127	6554	9512	2138	4909	5184	4633	6069	5873	5617	8168	8002	3793
ENSMUSG00000004328	14	26	4	28	52	0	2	4	4	0	18	10	6	4	12	4912	10	20	12	24	11	0	5	42	28	6	0	10	4	8	6	8	16	15	1	20	10	14	8	14	24	5	30	57	0	2	4	4	0
ENSMUSG00000004341	0	0	0	0	0	0	0	0	0	0	0	0	0	0	0	0	0	0	0	0	0	0	0	0	0	0	0	0	0	0	2	0	0	0	0	2	0	0	0	0	0	0	0	0	0	0	0	0	0
ENSMUSG00000004344	0	0	0	0	0	0	0	0	0	0	0	0	0	0	0	0	0	0	0	0	0	0	0	0	0	0	0	0	0	0	0	0	0	0	0	0	0	0	0	0	0	0	0	0	0	0	0	0	0
ENSMUSG00000004347	136	144	204	447	58	36	130	372	2186	236	1016	153	52	19	48	232	264	2	172	16	174	1064	54	890	76	12	1	20	134	78	2121	134	107	957	1087	2740	3108	1854	5562	134	133	231	477	63	42	160	379	2435	212
ENSMUSG00000004356	2235	4144	4671	4183	4100	4322	3865	3291	2965	5902	2877	3390	2711	7691	3772	4547	3437	5818	6229	4489	6021	2940	5034	5749	5791	4534	4180	3012	2698	2099	3631	3805	3103	4729	3602	2404	3499	3156	3989	2201	3827	5288	4466	4465	5039	4747	3351	3302	5295
ENSMUSG00000004359	78	8	2	49	87	16	14	34	0	6	6	20	22	63	38	40	93	6	34	46	36	14	24	11	36	91	6	10	18	36	4	6	6	26	34	339	16	126	385	77	7	2	52	95	19	17	35	0	5
ENSMUSG00000004360	1793	2	0	8	21	4	0	28	34	20	0	2	0	28	16	32	0	0	26	0	39	2	2	2	0	6	122	2	0	28	4	4	2	2	6	4	4	0	0	1766	2	0	9	23	5	0	29	38	18
ENSMUSG00000004364	11709	10760	12315	9663	12501	10255	8150	11157	9229	10782	10035	14875	10247	16717	11344	12810	19035	9856	14482	9449	10081	12303	13533	8095	7668	14071	13922	9349	10162	10050	6918	10968	8237	11570	10925	8557	9494	9601	12498	11533	9937	13943	10317	13613	11955	10011	11361	10279	9674
ENSMUSG00000004366	0	0	0	0	0	0	0	0	0	0	0	0	0	0	0	0	0	0	0	0	0	0	0	0	0	0	0	4	0	0	0	0	0	0	0	0	0	0	0	0	0	0	0	0	0	0	0	0	0
ENSMUSG00000004371	50	20	39	40	54	18	12	14	20	44	14	26	4	20	31	43	13	10	484	11	52	10	24	20	85	25	58	11	30	2	31	48	48	22	47	61	34	29	15	49	18	44	43	59	21	15	14	22	39
ENSMUSG00000004383	1424	2383	1712	491	1024	1973	3864	1287	1684	2635	1328	1086	880	2734	941	1401	432	1470	1803	1319	1326	898	6519	732	2030	1304	776	1636	1120	1231	1774	1607	189	510	1282	2294	1040	2725	2475	1403	2201	1938	524	1115	2300	4746	1311	1876	2364
ENSMUSG00000004393	2521	3098	4719	2876	2641	1866	2079	3830	3161	3784	2152	2017	4677	5833	4403	4978	2076	2156	5064	3989	3996	4950	2592	8187	7076	4124	4657	3698	2210	3187	2329	1993	2236	4150	3027	2807	3580	3631	4307	2483	2861	5343	3071	2876	2175	2554	3900	3521	3395
ENSMUSG00000004394	4875	6665	10616	5170	3339	3677	4902	9118	7952	9918	3943	4496	11189	8119	10301	8254	5655	5028	10007	7625	6874	10072	4942	9197	19346	5975	11392	6576	3580	4838	5293	3753	5270	8066	4119	5384	8154	5502	8050	4802	6155	12019	5520	3636	4287	6021	9285	8857	8898
ENSMUSG00000004415	52	0	34	6	6	0	2	2	16	0	6	62	29	2	68	2	16	2	18	90	18	6	14	131	8	12	0	2	1	4	0	2	1	1	8	10	2	0	20	51	0	38	6	7	0	2	2	18	0
ENSMUSG00000004446	4151	4483	2455	6811	4757	1837	2170	1025	3294	2473	2823	4591	2601	4652	4845	7854	7944	3905	2685	5507	7430	2620	12600	10857	1907	3286	1718	3586	2998	2577	878	2242	433	2079	2219	1409	556	452	528	4089	4140	2780	7272	5180	2142	2665	1044	3669	2219
ENSMUSG00000004451	7264	6016	10176	3604	5753	11136	6700	5384	6140	6500	5175	10595	8961	10762	6008	6660	4781	16593	8171	4520	7913	6327	15840	7188	13862	8820	6256	10119	11815	9223	11892	8342	7430	16139	14519	15198	18782	20560	24080	7155	5556	11521	3848	6265	12982	8230	5482	6839	5832
ENSMUSG00000004455	10382	9571	6363	9361	6339	10235	6935	7233	6401	9157	12083	11344	13095	13873	10499	10478	7977	14578	14030	15617	12234	16092	10143	17199	11778	8846	9355	13940	11644	10521	5359	10432	5743	10440	11117	6503	7538	8295	13511	10226	8839	7204	9994	6903	11932	8518	7365	7129	8216
ENSMUSG00000004460	10388	9343	9607	6957	5654	6568	6923	4548	10134	9945	4562	3893	6226	4157	5280	8807	10399	4979	12815	4099	8667	7239	10373	13534	16145	6317	9217	5420	4864	13952	6870	5475	6905	13506	5540	9416	10155	9431	12767	10232	8628	10877	7428	6157	7657	8504	4631	11287	8923
ENSMUSG00000004462	1188	1547	1185	1072	713	883	822	707	698	1514	464	594	683	940	939	1785	2244	1031	1197	767	1024	694	1296	1742	2220	1110	1207	800	693	1495	679	813	833	1274	976	1237	1373	1301	1793	1170	1429	1342	1145	776	1029	1010	720	777	1358
ENSMUSG00000004473	419	292	198	398	374	238	74	78	168	74	378	104	112	80	908	1035	460	46	738	126	243	136	50	684	814	512	228	196	12	2045	100	50	108	292	162	268	120	86	106	413	270	224	425	407	277	91	79	187	66
ENSMUSG00000004500	705	729	533	508	803	574	750	1520	962	1248	1006	1058	464	850	986	705	539	379	1079	742	1098	550	1032	685	467	697	1063	525	658	808	872	1049	1357	1695	957	1102	844	1025	753	694	673	603	542	874	669	921	1548	1071	1120
ENSMUSG00000004508	1442	1168	1256	1244	1492	1366	2549	1778	2194	1402	1098	734	682	2986	1768	1300	1016	3359	2548	1052	1044	1424	2666	534	2566	3188	1852	944	1170	2935	1836	2517	1745	2648	2748	2238	2374	1833	1940	1420	1079	1422	1328	1625	1592	3131	1811	2444	1258
ENSMUSG00000004530	9862	8004	11267	12462	6599	7110	7115	5053	8175	7132	9077	8702	5735	10888	9234	12020	6221	6109	10054	11064	10959	10309	15738	10086	12397	7096	10548	9871	10324	8169	9527	8247	7194	9639	5042	6274	11468	5448	8781	9714	7392	12756	13305	7186	8289	8739	5145	9105	6399
ENSMUSG00000004535	17671	21311	9675	17223	16129	29545	9962	16589	28461	20194	14678	18786	16004	27292	14253	16551	14869	14638	36732	37330	29624	30606	42600	39800	10060	19026	17554	30160	31014	13864	18311	17811	11384	16599	17157	19257	15154	27335	33152	17405	19681	10954	18388	17564	34444	12237	16892	31700	18118
ENSMUSG00000004540	10	2	10	57	113	2	6	13	37	6	2	12	10	4	38	2	292	2	70	0	39	0	36	7	0	6	30	13	16	0	4	12	0	2	6	6	3	1	1	10	2	11	61	123	2	7	13	41	5
ENSMUSG00000004542	0	0	0	0	0	0	0	2	0	0	0	0	0	0	4	4	2	0	4	0	8	0	2	0	0	0	0	0	0	0	0	0	0	0	0	0	0	0	0	0	0	0	0	0	0	0	2	0	0
ENSMUSG00000004552	60	56	31	71	145	55	91	619	53	12	32	8	16	64	53	29	82	58	89	29	37	196	19	28	65	371	86	161	71	275	111	148	158	235	227	464	187	133	169	59	52	35	76	158	64	112	630	59	11
ENSMUSG00000004558	7615	5622	1111	794	5000	2556	398	2801	334	1326	392	1573	4670	2453	4364	4963	737	180	403	1945	4889	64	88	1188	655	707	732	2122	450	712	166	1222	720	924	974	949	380	363	205	7500	5192	1258	848	5445	2980	489	2852	372	1190
ENSMUSG00000004561	618	1028	494	1061	1151	625	613	1478	645	1417	745	859	1832	780	1603	1053	869	1334	897	1033	970	678	784	960	1067	762	880	560	534	419	837	1318	920	1375	843	727	586	1086	895	609	949	559	1133	1253	729	753	1505	718	1271
ENSMUSG00000004562	9054	7256	7046	4729	6956	6609	5151	9141	6147	8635	9162	6352	14278	8641	15082	10485	9633	3769	3854	5400	11128	5163	4818	6740	6972	6845	4914	7270	6996	7259	6475	7441	9454	15750	8145	17505	6333	20064	12390	8918	6701	7977	5049	7575	7705	6327	9308	6847	7747
ENSMUSG00000004565	2144	7484	5766	4221	3610	3366	13462	3941	2842	4191	1715	2764	3893	5430	4541	4604	4771	721	4634	5212	3057	3977	8522	6430	19130	3950	4373	4027	3917	1789	4530	7085	3479	2904	3706	4070	4124	3304	3931	2112	6911	6528	4507	3931	3924	16536	4013	3165	3760
ENSMUSG00000004567	2930	4387	3695	4573	2350	2674	9837	3333	2772	2855	1690	2673	3572	5211	4547	2496	4605	6024	4228	4628	2778	2248	6362	3222	18206	2691	3124	3611	3191	1780	2765	5966	2210	2217	2504	2309	2698	2484	3304	2886	4051	4183	4882	2559	3117	12083	3394	3087	2562
ENSMUSG00000004568	2664	6947	7072	4221	3677	3643	13186	6489	3877	6142	2851	3033	3459	5300	5065	4390	5962	2197	5158	4457	3709	4662	5652	3594	22557	5610	4566	5164	6661	1639	3611	6696	3713	3991	5598	4340	3879	4863	4549	2624	6416	8007	4507	4004	4247	16197	6608	4318	5511
ENSMUSG00000004591	8768	9937	12203	9059	9264	9728	6189	9201	7892	10254	7165	11852	7157	15680	13470	6052	7401	5674	11520	9834	9043	5301	13385	7465	5437	8562	7784	9671	7167	8467	10123	12146	7445	14621	10274	6051	9793	9594	7210	8636	9177	13816	9672	10088	11341	7602	9369	8790	9200
ENSMUSG00000004609	1066	411	574	1427	894	491	1486	728	1910	414	690	219	598	576	1666	745	433	1201	1364	661	709	461	2208	509	1290	2719	958	285	732	5023	1587	1712	1350	2525	1680	1699	851	729	957	1050	380	650	1524	974	572	1825	741	2127	371
ENSMUSG00000004610	537	445	249	467	808	224	320	480	497	208	502	427	410	356	370	402	434	283	634	325	362	605	785	1070	425	493	528	311	231	397	606	442	352	356	508	552	482	839	1304	529	411	282	499	880	261	393	489	554	187
ENSMUSG00000004612	232	58	16	142	390	676	36	62	60	24	32	38	44	20	164	28	352	32	74	70	26	14	20	16	104	577	80	42	78	234	236	122	140	62	83	1171	56	64	210	229	54	18	152	425	788	44	63	67	22
ENSMUSG00000004626	1959	8471	9402	7459	4671	6135	14398	8313	7112	6259	5994	6226	7648	8381	5181	4096	8620	6990	7220	8861	4017	5767	12438	9421	21321	9149	7101	5221	8698	3253	10142	11187	6911	7432	9625	10542	10486	12414	14394	1930	7823	10645	7964	5087	7152	17685	8465	7921	5616
ENSMUSG00000004630	8	28	11	24	9	25	37	14	4	10	4	8	8	4	2	7	6	0	16	6	4	12	23	21	37	11	10	20	14	10	37	22	24	12	16	37	35	1	2	8	26	12	26	10	29	45	14	4	9
ENSMUSG00000004631	2056	1016	118	1883	1841	222	160	232	144	58	150	1242	172	100	1341	490	968	36	2594	1494	2490	680	258	610	392	538	1684	210	16	1974	471	1060	102	170	1411	182	122	1812	80	2025	938	134	2010	2005	259	197	236	160	52
ENSMUSG00000004633	4853	244	16	835	266	101	34	961	154	1495	553	752	720	97	721	5135	1976	455	294	208	2052	1442	281	5133	60	138	2696	1040	64	518	120	70	122	30	102	237	36	66	28	4780	225	18	891	290	118	42	979	172	1341
ENSMUSG00000004637	842	1475	239	654	1437	992	835	1752	1345	1156	1145	1433	839	1563	759	1390	1077	718	2260	834	1253	1658	748	851	1078	1986	1775	653	1122	662	619	620	1113	712	440	700	589	985	554	829	1362	271	698	1565	1156	1026	1784	1498	1037
ENSMUSG00000004642	3355	4896	4440	4270	4095	3775	1675	2948	3324	4279	3967	4736	4461	3968	6330	5492	3661	4796	4505	5282	4807	3289	4275	3068	1888	3159	3710	4162	3727	5337	5229	6902	3512	4834	3197	4072	5969	5514	4181	3305	4521	5027	4559	4459	4401	2057	3002	3702	3839
ENSMUSG00000004651	0	0	0	0	0	0	0	0	0	0	0	0	0	0	2	4	10	0	0	0	0	4	0	0	0	0	0	0	4	0	0	0	0	0	0	0	0	0	0	0	0	0	0	0	0	0	0	0	0
ENSMUSG00000004654	2	0	0	0	3	0	4	0	2	0	0	0	0	4	0	0	2	0	4	2	4	0	6	10	4	0	0	0	0	0	0	0	4	0	0	18	0	0	2	2	0	0	0	3	0	5	0	2	0
ENSMUSG00000004655	16584	1646	974	2836	9313	3218	4268	3028	2299	1076	2807	3177	3697	4876	9679	8077	3352	890	6057	6865	15285	1588	6724	2691	13933	7766	2904	3945	1064	1828	1950	3265	1438	2752	2347	14048	2668	11751	3346	16334	1520	1103	3028	10142	3752	5242	3083	2561	965
ENSMUSG00000004661	398	350	666	148	264	122	293	322	94	398	108	258	173	434	256	192	130	202	256	422	388	329	489	98	396	410	220	409	106	307	282	494	298	262	300	477	262	168	338	392	323	754	158	287	142	360	328	105	357
ENSMUSG00000004665	6020	13387	12052	10818	15345	12034	11716	4175	8829	16147	10618	11497	6521	14335	11573	5483	1302	3386	24732	4996	10955	2783	24305	8603	13607	14191	6404	9607	9962	10912	13215	25788	5468	9795	12456	8805	5512	6185	8531	5929	12363	13645	11550	16710	14029	14391	4251	9834	14487
ENSMUSG00000004667	6785	5518	4215	7008	4566	4223	5145	4347	4242	6092	4032	4290	6857	6031	5133	4923	4817	4766	10956	5269	7005	5718	11961	8052	12057	6647	7446	4670	5202	4065	4505	9157	4247	4973	7574	5829	4243	3749	6706	6683	5096	4772	7482	4972	4923	6320	4427	4725	5466
ENSMUSG00000004668	4	8	4	8	20	4	14	6	8	6	0	28	14	6	16	0	16	33	4	4	76	0	55	74	10	6	0	2	23	8	6	6	4	8	26	135	16	106	5339	4	7	5	9	22	5	17	6	9	5
ENSMUSG00000004677	5855	5030	6404	6136	8617	8999	8079	9067	9749	11075	7680	7620	4989	12178	8380	8229	6915	7268	10833	8514	8539	7365	8069	8511	15344	12757	8953	11562	6795	13309	10373	11707	7370	11407	7095	9886	6159	9339	10100	5767	4645	7250	6551	9384	10491	9924	9233	10858	9937
ENSMUSG00000004698	209	144	178	329	213	101	239	208	405	121	188	215	276	620	319	515	628	414	628	470	276	104	574	382	334	468	534	210	222	629	1482	440	192	786	246	228	1629	189	304	206	133	202	351	232	118	294	212	451	109
ENSMUSG00000004707	533	482	211	535	2189	370	348	446	160	282	138	164	174	166	414	506	368	356	906	296	218	186	235	194	524	1138	650	126	1624	1030	254	1739	192	1168	1819	2322	815	762	835	525	445	239	571	2384	431	427	454	178	253
ENSMUSG00000004709	136	120	148	316	387	194	269	261	213	126	169	102	206	118	359	82	169	62	247	121	141	55	269	206	136	569	276	104	171	525	701	338	128	435	248	284	295	102	173	134	111	168	337	421	226	330	266	237	113
ENSMUSG00000004730	4862	2506	3278	4997	4700	2492	4852	3735	2082	1746	2084	902	2060	3074	5979	6170	2046	5568	2984	2529	1844	2208	2938	1696	5856	10880	4485	1558	2178	16183	2916	6031	4706	8714	5552	9508	5531	4666	4353	4789	2314	3711	5335	5118	2905	5960	3803	2319	1567
ENSMUSG00000004748	158	203	84	214	216	143	152	128	185	130	44	142	236	309	111	469	156	307	172	332	132	372	84	702	385	222	382	340	170	136	329	182	238	168	154	80	88	254	440	156	187	95	228	235	167	187	130	206	117
ENSMUSG00000004768	2359	1654	1012	1242	1569	1501	911	1433	1098	2053	1218	1916	1544	3237	1874	1864	1334	1282	1452	2005	1995	1104	1365	2351	1668	1204	1326	1341	986	1536	818	1142	1075	1654	883	1065	1088	1000	923	2323	1527	1146	1326	1709	1750	1119	1459	1223	1842
ENSMUSG00000004771	3207	4227	9731	3468	3882	2952	3445	3039	2991	4974	3908	5355	4238	4732	5219	3970	3556	3476	7153	4059	4849	5998	4903	4188	7802	6720	2913	3981	3478	6239	5710	5100	4107	3136	3768	3999	4506	5632	9592	3159	3904	11017	3703	4227	3441	4232	3095	3331	4463
ENSMUSG00000004788	4301	3235	5629	3210	3175	3611	2747	4727	3656	3493	2651	2494	5760	2770	2985	2173	5558	4994	5230	2046	6584	3531	7826	11492	3873	3286	3882	3283	1623	2343	2226	3714	2359	2655	2740	3223	4040	2023	2207	4236	2988	6373	3427	3457	4210	3374	4813	4072	3134
ENSMUSG00000004789	6681	5936	8947	7419	6161	5424	6589	8523	5164	6265	5504	5418	8390	10311	7374	6699	15520	20419	7692	6711	8711	5586	14977	11187	7777	7853	5989	4993	2865	7223	7167	8378	7063	7378	6111	8595	9572	9093	7644	6580	5482	10130	7921	6709	6323	8093	8679	5752	5621
ENSMUSG00000004791	6038	1010	4075	3168	2455	13838	793	2993	3771	7745	4298	3386	10853	7859	1290	522	1406	4310	15922	192	8391	1553	7078	3334	1220	264	5124	4449	1118	192	280	850	180	226	58	151	1574	114	236	5947	933	4614	3382	2673	16132	974	3048	4200	6949
ENSMUSG00000004798	2819	2374	1807	3562	2138	2772	3145	2674	3120	4757	2932	1979	2356	6887	4427	3676	1617	3045	4235	2975	2565	5986	3169	1385	5595	8643	3170	2336	3377	4564	3504	3532	3532	2933	2317	3970	1892	4031	3383	2777	2192	2046	3803	2328	3232	3863	2723	3475	4268
ENSMUSG00000004814	60	0	2	44	120	2	10	2	6	2	12	0	15	0	14	8	12	2	18	0	22	1	50	22	0	22	94	10	0	34	888	14	2	53	2	6	20	8	64	59	0	2	47	131	2	12	2	7	2
ENSMUSG00000004815	1909	1141	1145	1361	767	1380	1509	1572	1106	1188	1101	1528	1309	2744	1778	1301	2314	2426	1466	2930	1593	743	1801	1924	2192	1670	1944	1274	1012	798	1029	1851	1039	2039	956	1686	1439	1234	1003	1880	1054	1296	1453	835	1609	1854	1601	1232	1066
ENSMUSG00000004821	0	0	0	0	0	0	0	0	0	0	0	0	0	0	0	0	0	0	0	0	0	0	0	0	0	0	0	0	0	0	0	0	0	0	0	0	0	0	0	0	0	0	0	0	0	0	0	0	0
ENSMUSG00000004837	767	172	94	456	1695	335	304	250	154	44	206	95	255	206	516	288	122	138	666	94	286	133	523	162	474	622	141	209	82	526	431	370	150	263	232	1092	144	288	311	755	159	106	487	1846	391	373	255	172	39
ENSMUSG00000004842	0	0	0	0	2	0	0	0	0	0	0	0	0	0	2	0	1	0	0	0	0	0	2	0	4	0	0	1	0	0	1	0	0	0	0	0	4	4	2	0	0	0	0	2	0	0	0	0	0
ENSMUSG00000004843	6412	8598	9617	3916	5770	5779	5720	6130	8475	11030	3726	9241	4259	6394	4193	6163	7229	4679	12094	6662	7223	5642	7335	5173	10517	8624	9374	6492	5542	5717	7088	6610	8206	8091	10554	8254	9993	9385	9507	6315	7940	10888	4181	6283	6737	7026	6242	9439	9896
ENSMUSG00000004846	11403	8030	15077	7619	8921	11926	6767	4741	6517	6454	10355	11576	14462	8585	7415	6633	6060	9761	9929	11872	10315	7808	14241	11959	13136	10484	7098	10233	9885	13787	8038	8221	7433	7306	6288	7081	9229	8546	7301	11231	7416	17070	8135	9715	13903	8312	4828	7259	5791
ENSMUSG00000004849	9421	6680	9484	7444	6108	8506	5546	5966	8015	5479	8055	11837	12958	7361	6601	9353	8906	7960	10655	12686	8585	11268	18700	15086	12192	11843	10327	8783	11054	9593	7620	7963	7925	8583	9452	5233	8513	6711	6474	9279	6169	10738	7948	6651	9916	6812	6075	8927	4916
ENSMUSG00000004864	541	3986	989	1785	5071	7023	2154	7970	3435	8095	4911	3341	5145	11119	3887	3982	3338	8667	2844	9902	1853	3491	4315	2505	2531	4399	4717	2484	3004	2119	1608	4801	4491	3294	2869	2190	3242	4964	5502	533	3681	1120	1906	5522	8187	2646	8116	3826	7263
ENSMUSG00000004865	5673	5997	4943	3866	3954	8107	5188	7714	5097	5679	4364	4588	4362	10801	4217	5947	5997	4947	6882	9277	5424	3844	8903	4757	4224	5617	5516	5218	4134	5164	5733	8055	4104	6863	7041	6046	9522	7852	10468	5588	5538	5596	4128	4306	9451	6373	7855	5677	5095
ENSMUSG00000004872	300	2	0	0	160	112	0	2	0	0	12	2516	88	138	10	0	0	0	0	5106	3815	0	54	2	0	0	0	0	4	0	0	2	0	8	2	18	12	0	20	295	2	0	0	174	131	0	2	0	0
ENSMUSG00000004880	4195	5166	5554	4253	5327	3069	3529	1678	2583	6478	2621	7540	3909	7985	4354	9012	7554	2833	5245	5250	7933	6182	4354	3970	2143	3940	3874	6544	3851	6706	5851	6536	5325	7643	2182	2724	4213	6195	4219	4132	4771	6288	4541	5801	3578	4335	1709	2877	5812
ENSMUSG00000004885	124	1246	2324	52	79	166	3157	5228	2453	304	140	313	548	116	413	102	20	367	274	2075	88	164	84	1382	406	5729	440	872	1862	2282	448	311	2219	428	66	354	46	161	288	122	1151	2631	56	86	194	3878	5324	2732	273
ENSMUSG00000004891	12008	1314	3141	1583	2128	3337	4763	2408	4811	2268	4430	2481	4717	2197	7309	3224	2377	3091	4201	3532	3822	790	4546	6813	3138	1828	3388	2667	4704	5568	4436	8053	1247	4180	2148	478	716	1344	822	11827	1213	3556	1690	2317	3890	5850	2452	5359	2035
ENSMUSG00000004892	212	0	0	4	0	8	0	2	0	8	6	2	82	0	2	2	0	0	0	12	8	6	0	4	4	10	6	4	0	32	2	0	2	10	2	0	0	10	0	209	0	0	4	0	9	0	2	0	7
ENSMUSG00000004894	88	158	18	0	98	10	4	36	9	0	22	310	16	184	6	14	4	0	28	58	64	171	2	82	4	2	0	100	8	20	286	0	6	2038	0	0	10	2	0	87	146	20	0	107	12	5	37	10	0
ENSMUSG00000004895	6305	6219	5706	6310	3290	4684	3533	6223	5681	7172	4822	6452	6355	5759	8397	9106	5228	7197	6435	8546	6460	5933	6597	5818	7298	5065	6690	5154	6157	5668	5970	7618	6011	11215	9136	4830	7481	7340	5124	6210	5743	6460	6737	3583	5461	4340	6337	6328	6435
ENSMUSG00000004896	1796	1800	1168	1993	1074	1410	1247	1916	1149	1470	1072	1655	1799	1336	2426	1650	1144	1653	1625	1999	1333	1417	1801	1372	2840	1569	1364	1179	1641	1320	1930	2063	1501	2177	2556	1317	1330	1104	1052	1769	1662	1322	2128	1170	1644	1532	1951	1280	1319
ENSMUSG00000004897	33645	31356	35818	32547	26906	24734	22146	27298	24874	35427	28419	32138	29750	28171	38523	49388	20220	28348	31006	49393	41045	28832	54630	27307	43537	33940	31316	33293	34585	27637	32634	39448	27314	46957	49270	16122	31259	31210	27330	33139	28957	40553	34749	29300	28835	27202	27797	27705	31785
ENSMUSG00000004902	12	38	7	18	5	14	10	18	14	92	10	47	40	8	16	14	4	76	28	11	12	22	7	24	7	68	10	54	16	36	10	21	20	118	14	12	4	4	20	12	35	8	19	5	16	12	18	16	83
ENSMUSG00000004929	3510	2828	1893	4728	3405	1988	2352	1563	2219	3814	1786	1746	3259	3230	2628	4615	2456	2026	5116	4014	6242	2414	6284	6608	2406	2466	4379	2533	1537	1435	1727	4679	1946	2019	1942	1835	1496	1281	1600	3457	2612	2143	5048	3708	2318	2889	1592	2472	3422
ENSMUSG00000004931	2724	2756	2516	2887	2189	2055	2605	2305	2035	3184	1806	1935	2511	2618	2741	2585	3299	2445	5527	2972	2987	3791	6906	3070	3612	3139	3903	2201	2738	2158	2334	3943	2704	2540	2665	2668	1933	1474	2197	2683	2545	2849	3082	2384	2396	3200	2347	2267	2857
ENSMUSG00000004933	113	76	42	164	206	130	247	134	94	107	110	42	97	192	316	87	119	202	172	191	160	55	255	81	209	334	142	48	88	264	350	134	323	214	503	507	165	1320	1402	111	70	48	175	224	152	303	136	105	96
ENSMUSG00000004934	2146	1863	1833	1864	1767	2317	2023	1764	1758	2478	1422	2338	2638	3079	1960	1718	2609	3212	4520	1819	3286	2109	7309	3218	3825	1925	2377	1618	2190	1864	2708	3684	1992	2361	2376	1996	2415	2118	3160	2114	1720	2075	1990	1924	2701	2485	1796	1958	2223
ENSMUSG00000004936	5734	6265	9856	5109	5329	5761	5467	4101	4861	8544	5211	9849	4936	9102	7065	4947	3636	5929	12135	8636	8726	9019	5435	7728	9116	7664	7428	8587	6864	7769	7020	7302	5121	5390	4313	6160	8678	5759	7728	5648	5786	11159	5455	5803	6716	6715	4176	5414	7666
ENSMUSG00000004937	5865	6420	4769	5623	5327	5425	5636	4663	4402	6760	3416	5411	6982	6760	6040	5420	4904	5152	11790	5803	8748	6008	12784	9492	6950	5919	10682	5105	6055	5012	4431	10144	4586	4869	5801	5399	5089	4186	6689	5777	5929	5399	6003	5801	6325	6923	4748	4903	6065
ENSMUSG00000004939	0	6	0	0	0	0	0	2	6	2	0	0	2	0	20	62	0	0	0	6	0	0	0	0	4	2	0	0	16	0	0	0	0	0	0	0	0	2	0	0	6	0	0	0	0	0	2	7	2
ENSMUSG00000004945	4700	4837	2420	2851	3332	2984	2112	3647	3273	3394	3054	3579	1969	2596	3417	2862	4808	3982	4690	3224	3177	4489	5046	3389	4158	5637	3593	3165	2912	3368	1778	3645	3685	2852	3143	2769	2777	3785	2513	4629	4467	2740	3044	3628	3479	2594	3714	3645	3045
ENSMUSG00000004947	1404	1624	1323	1538	1429	1891	1131	1198	1236	1284	1902	1626	1999	1955	1723	1596	1722	1455	1965	3094	1915	1261	1696	1991	2061	2026	1437	1955	1927	1745	1506	2255	1634	1630	1493	1883	2766	1282	4292	1383	1500	1498	1642	1556	2205	1389	1220	1377	1152
ENSMUSG00000004948	4	6	0	0	0	0	0	0	2	2	0	0	0	0	0	8	6	3	0	9	0	0	3	4	2	0	0	2	0	2	0	0	1	0	0	2	3	7	3	4	6	0	0	0	0	0	0	2	2
ENSMUSG00000004951	11843	3617	15307	1337	11337	42093	13918	5748	8760	7494	2626	8808	26170	26243	3111	1114	1734	19596	40142	10352	7530	8525	1942	6131	52006	16186	20338	14606	15869	2022	2223	9728	2628	412	5760	2004	3136	2072	3428	11665	3340	17330	1427	12346	49072	17096	5853	9757	6724
ENSMUSG00000004952	914	431	660	750	1508	1239	1179	782	437	367	324	621	540	514	1157	839	416	1001	1102	404	796	405	2323	290	1449	2856	828	533	870	1702	1095	1039	868	1383	1850	2653	1197	1045	1796	900	398	747	801	1642	1444	1448	796	487	329
ENSMUSG00000004961	24	41	42	20	20	24	2	186	50	24	52	50	22	58	68	22	20	10	126	44	58	12	15	12	78	32	60	22	8	10	15	28	16	48	46	8	10	7	26	24	38	48	21	22	28	2	189	56	22
ENSMUSG00000004980	63012	81943	9936	86271	66511	71826	41029	62050	74430	78738	55800	73417	57395	90701	55340	63140	47822	37698	82652	79619	96857	88920	84742	96341	43983	53560	58033	92927	87163	59387	70765	72062	60173	78339	44465	41077	52025	80113	63456	62064	75674	11249	92108	72428	83736	50397	63185	82900	70644
ENSMUSG00000004988	0	2	2	0	6	3	0	0	6	0	4	8	6	0	0	1	0	0	4	1	4	0	9	10	0	4	0	6	6	0	3	2	11	0	0	0	4	2	4	0	2	2	0	7	3	0	0	7	0
ENSMUSG00000004994	519	843	384	449	549	510	494	606	567	534	294	386	337	618	355	292	654	388	1259	596	616	785	727	666	913	718	531	645	288	529	425	684	366	412	571	780	434	622	458	511	779	435	479	598	595	607	617	632	479
ENSMUSG00000004996	1423	3167	660	1637	1892	1339	1606	3026	2032	2700	2169	1569	1873	4410	1438	1266	2430	1625	2431	2049	2499	2338	2042	3051	1664	4868	1689	1460	1261	813	1547	2379	1320	1111	1369	1788	896	2632	1699	1402	2925	747	1748	2060	1561	1973	3081	2263	2422
ENSMUSG00000005034	12299	9061	7646	8056	7278	6927	4895	9471	8446	8605	5946	9255	7803	10573	16868	7100	11796	3416	12403	6686	8945	5099	8387	6248	6989	12051	9846	12703	7449	11256	5870	8237	5450	11775	5829	5524	6704	5982	3294	12114	8368	8657	8601	7925	8076	6013	9644	9407	7720
ENSMUSG00000005043	1525	2538	1505	1903	770	1375	2200	2519	4440	1328	966	1008	1494	2497	1915	2372	2591	2638	2785	1933	1554	1580	2895	3094	5808	2534	2812	1321	1638	2140	1124	1917	1813	3457	1659	2118	3130	3192	3579	1502	2344	1704	2032	839	1603	2702	2565	4945	1191
ENSMUSG00000005045	102	32	20	14	76	70	66	55	32	64	22	78	11	41	26	21	19	127	99	46	31	50	173	20	88	14	58	26	6	16	75	42	26	38	32	54	214	48	138	100	30	23	15	83	82	81	56	36	57
ENSMUSG00000005054	3774	3211	6906	5659	3929	3660	7478	5209	6406	5228	3564	2754	6459	4533	4198	5157	6858	5261	15291	4521	5378	4866	11311	4356	7660	8828	8989	3755	5213	11023	21183	11509	5360	5339	7244	8477	7668	4719	15540	3717	2965	7819	6042	4279	4267	9185	5304	7135	4691
ENSMUSG00000005057	1671	1010	1033	1202	876	1692	807	858	1074	572	1925	2797	2396	2928	1424	1975	1575	1864	1249	1115	1526	1460	2273	1528	1396	2572	834	2647	1618	3514	2638	1192	784	2294	1505	2028	3271	546	760	1646	933	1170	1283	954	1973	991	874	1196	513
ENSMUSG00000005069	8038	8270	5404	7430	5530	4305	4701	6936	5061	7579	7028	8819	13533	13134	8964	8609	16169	3595	9042	17652	11100	11769	11339	42068	6717	6568	8574	7135	2945	3304	4825	5660	4363	5593	4619	3896	4839	8887	5732	7917	7637	6118	7933	6022	5019	5774	7063	5637	6800
ENSMUSG00000005078	1953	1497	2411	2079	1106	1277	1262	1622	1279	1098	1290	1390	2659	2077	2066	1953	2529	4367	2064	1111	2854	2273	3130	3284	1958	2029	2815	1527	1758	1339	1056	1375	885	1241	1035	1303	1415	1391	1470	1924	1382	2730	2220	1204	1489	1550	1652	1425	985
ENSMUSG00000005087	4186	9468	23967	3870	6713	13798	16009	6861	30734	12258	8079	11164	9588	19934	10091	6699	15524	9992	14953	8355	14570	7321	55273	18975	7643	12500	16825	20306	11997	41279	41906	16023	4593	27382	3752	4584	16130	2017	7808	4123	8744	27135	4132	7310	16086	19664	6986	34232	10998
ENSMUSG00000005089	860	4023	308	204	240	506	228	516	1684	1540	66	428	234	600	349	430	559	40	1394	629	1251	1108	76	686	44	488	794	940	79	2711	6039	498	244	7520	104	1228	3667	126	1803	847	3715	349	218	261	590	280	525	1876	1382
ENSMUSG00000005102	2220	2032	2272	1516	1578	2113	1702	2256	2415	1925	2810	2476	1480	3304	3735	2217	2805	2500	1704	2346	3121	1437	4007	3470	1462	3565	2649	1432	1590	2050	1704	3219	1457	2029	1711	1216	2351	1463	1279	2187	1877	2572	1619	1718	2463	2091	2297	2690	1727
ENSMUSG00000005103	10400	16889	25057	15361	14981	20057	9608	12084	19948	17960	16178	20180	16172	17256	21931	17360	11227	19842	26569	17699	15416	11494	22002	19812	14589	17263	17964	16907	19218	32203	22155	19987	14811	19312	12934	15928	20174	15053	24490	10243	15597	28369	16400	16314	23383	11802	12305	22218	16114
ENSMUSG00000005107	680	6606	55	159	293	414	92	447	5533	235	1286	392	208	2968	1873	2030	177	1190	321	2761	200	1466	169	1557	436	1980	212	354	226	198	107	120	1991	544	75	198	352	106	275	670	6101	62	170	319	483	113	455	6163	211
ENSMUSG00000005124	592	1381	628	646	846	494	582	234	444	383	794	310	332	466	2438	1770	338	144	1296	204	678	342	307	1132	2804	2396	596	606	154	5211	268	1040	298	760	628	1036	298	379	170	583	1275	711	690	921	576	715	238	495	344
ENSMUSG00000005125	8147	12201	18462	2874	11956	46214	32826	25516	29308	55312	2300	47020	18768	47328	7959	8280	1721	10612	99438	9132	8651	28466	18177	1496	112124	31980	45609	26450	92667	42881	41072	38938	47173	44145	108725	77336	96318	103822	132984	8024	11268	20902	3068	13020	53877	40321	25983	32643	49626
ENSMUSG00000005131	28	4	0	6	10	14	0	84	4	68	6	4	17	91	12	10	5	0	30	12	9	6	11	0	14	100	0	14	8	6	2	6	8	0	0	8	2	8	2	28	4	0	6	11	16	0	86	4	61
ENSMUSG00000005142	6772	7877	5446	6852	10377	9118	9271	11868	8713	9368	7314	3975	7057	11308	11769	6236	10825	9204	8314	8274	8052	7086	10333	7700	12532	20438	10414	5646	5361	23302	15267	15748	11017	15102	10475	17455	10038	12329	10541	6670	7274	6166	7316	11300	10630	11388	12085	9705	8405
ENSMUSG00000005148	721	1056	3908	942	767	4694	1366	2623	1590	1432	2476	2649	892	1801	532	756	926	2889	2068	1146	1932	1484	3464	790	1170	1585	994	838	1522	569	1510	2896	1847	694	3424	708	1282	1480	2490	710	975	4425	1006	835	5472	1678	2671	1771	1285
ENSMUSG00000005150	1474	1195	643	1301	1426	1320	913	1574	1216	1878	1506	1651	1539	1545	1123	808	1681	725	2242	2215	1967	2101	1835	2283	2564	1873	1806	1543	841	1387	1139	1645	1405	1032	1579	1793	1070	2364	1323	1452	1104	728	1389	1553	1539	1121	1603	1354	1685
ENSMUSG00000005161	14244	11627	8903	15750	14525	14226	12205	24591	17923	20960	24777	19121	22359	37099	14897	16737	20952	11489	22537	20554	18896	26049	16355	27789	17408	28339	22279	20189	14092	18320	13280	24303	31251	13186	13078	15863	9912	24091	14841	14030	10738	10080	16816	15817	16585	14992	25041	19963	18805
ENSMUSG00000005198	5348	8499	11993	10025	7276	9119	9164	6096	9261	15257	11426	7831	8610	20309	13292	8280	6283	17531	11943	10925	8888	10240	11682	15002	9123	6294	9402	7839	13209	9327	7104	11407	6539	9624	11369	8329	10777	6453	8946	5268	7849	13578	10703	7923	10631	11256	6207	10315	13689
ENSMUSG00000005202	4	0	0	0	0	0	0	0	0	0	0	0	1	2	0	0	0	6	0	0	0	0	2	2	0	0	2	0	0	0	4	0	0	0	0	10	2	2	4	4	0	0	0	0	0	0	0	0	0
ENSMUSG00000005204	5442	6495	4305	5207	4788	5656	4105	4438	6196	6784	3178	4289	4382	8642	5143	5072	5170	3681	7895	4894	4470	4138	4760	11753	7243	4459	5801	4163	4062	5183	6119	7891	4251	5459	5853	6571	4945	3353	5773	5360	5998	4874	5559	5214	6594	5042	4519	6901	6087
ENSMUSG00000005220	0	2	0	0	2	0	2	0	0	0	0	4	0	0	0	0	0	0	0	0	4	0	8	0	2	4	0	0	0	6	0	1	0	0	0	2	0	0	2	0	2	0	0	2	0	2	0	0	0
ENSMUSG00000005225	2694	1164	869	1839	1096	1230	743	1831	2037	2140	1900	1469	1748	3114	2063	2823	1971	1776	2516	2683	3096	2206	4840	3458	3270	1546	1994	3150	2384	1171	1318	1656	1149	1914	879	866	910	1111	1453	2653	1075	984	1963	1194	1434	913	1864	2269	1920
ENSMUSG00000005232	0	0	0	2	0	0	0	0	0	0	0	0	0	0	10	0	2	0	0	4	0	0	0	0	0	0	0	0	0	0	0	0	0	0	0	2	0	0	0	0	0	0	2	0	0	0	0	0	0
ENSMUSG00000005233	2117	1045	1625	1023	1868	623	749	801	657	2386	3874	2573	2389	2440	1850	3668	4158	3033	1147	1967	2256	2171	2169	4306	816	2078	1888	2377	871	1871	1268	1999	1351	2018	1461	1136	2305	3089	1375	2085	965	1840	1092	2034	726	920	816	732	2141
ENSMUSG00000005237	121	234	78	139	202	41	143	83	54	30	28	36	39	64	89	84	106	114	99	89	64	21	125	282	119	44	66	64	70	46	57	54	31	85	61	113	161	20	38	119	216	88	148	220	48	176	85	60	27
ENSMUSG00000005251	1932	4605	4283	1782	2836	3606	2741	2958	1704	5584	1918	3376	1903	4849	2738	4285	3523	3148	4449	5991	2935	3313	4364	2176	7905	3557	2993	2356	2628	1558	1924	2810	2992	3051	3502	2807	1256	2442	2264	1903	4253	4849	1903	3088	4204	3367	3012	1898	5010
ENSMUSG00000005262	3685	5982	3083	2303	2517	2676	3049	1952	4081	3349	1844	2184	3042	2632	2729	4034	3330	2524	4754	2528	4537	3550	4477	6656	5600	2952	3400	2972	2902	5420	2490	2253	3138	4279	3759	3955	4632	4532	7536	3630	5524	3491	2459	2741	3120	3745	1988	4545	3005
ENSMUSG00000005267	389	360	61	107	221	98	106	416	281	305	207	301	121	623	374	305	112	154	411	412	319	23	104	271	272	278	382	179	148	231	135	482	115	220	96	192	68	84	104	383	332	69	114	241	114	130	424	313	274
ENSMUSG00000005268	616	2309	766	1216	4732	3080	5261	6306	4171	6492	2316	3579	1455	2727	7788	5718	9847	8971	4018	3726	1569	8486	4146	5552	7737	5690	5733	3015	1521	564	507	2442	345	644	447	273	142	316	280	607	2132	867	1298	5153	3591	6462	6421	4646	5825
ENSMUSG00000005299	3659	5003	3806	4529	4110	3973	2535	3901	4882	5005	3197	3902	3485	4006	6713	5183	8651	3469	7608	6970	5649	3840	6181	3899	3968	3396	6476	4398	2746	4817	4580	4686	4384	5940	2895	6521	6701	5834	5337	3604	4620	4309	4835	4476	4632	3114	3972	5438	4490
ENSMUSG00000005312	12437	12577	15361	9028	18990	12305	8464	8907	8779	15524	14205	15522	14652	12940	16861	20466	13595	9339	20068	19780	15947	15977	18109	16010	20685	11773	23704	14253	13316	13991	10184	14999	12861	18617	15670	9024	21433	17457	18834	12250	11615	17391	9639	20679	14345	10396	9070	9778	13928
ENSMUSG00000005320	672	12	195	46	42	4	12	20	0	100	46	54	162	71	140	34	14	0	10	42	262	8	2	62	0	6	0	163	12	15	147	27	2	22	26	20	12	40	200	662	11	221	49	46	5	15	20	0	90
ENSMUSG00000005338	86	38	36	332	738	132	34	22	48	8	48	14	83	28	362	694	38	2	57	18	148	12	62	52	150	343	30	91	0	654	118	42	50	104	112	645	9667	29872	13388	85	35	41	354	804	154	42	22	53	7
ENSMUSG00000005339	0	0	2	48	90	8	8	10	12	4	0	0	0	0	40	4	0	0	0	0	18	0	0	8	6	30	0	16	4	0	16	0	0	8	4	0	0	4	0	0	0	2	51	98	9	10	10	13	4
ENSMUSG00000005354	11685	6925	8455	9182	7478	5061	5579	6349	5776	7570	5349	8472	7418	5390	7922	11095	10356	5776	8761	8507	6720	11669	15939	11672	14910	10292	7898	7224	5402	7919	4366	6727	12332	6179	10837	6642	7176	8725	7004	11509	6395	9573	9803	8143	5900	6853	6465	6433	6792
ENSMUSG00000005355	0	2	0	0	0	0	8	0	0	0	0	0	0	0	3	0	0	0	8	0	4	0	12	0	4	8	0	0	0	4	0	0	0	0	2	2	0	4	0	0	2	0	0	0	0	10	0	0	0
ENSMUSG00000005357	0	13	0	0	2	2	0	0	0	10	0	2	0	0	0	0	0	4	4	14	2	2	0	4	0	6	0	4	0	4	0	0	0	85	6	0	2	1	0	0	12	0	0	2	2	0	0	0	9
ENSMUSG00000005360	17663	101	26	394	1341	66	2	8	34	8	840	1120	781	91	118	298	22	91	85	7831	381	34	55	2549	48	288	24	120	38	400	110	76	76	458	543	1812	749	1024	1151	17397	93	29	421	1460	77	2	8	38	7
ENSMUSG00000005362	2614	5087	2336	3270	3500	2059	1988	3343	2278	4260	2025	1760	2157	4880	3554	2741	2915	2402	5474	5350	3250	3899	3918	3715	2554	3381	3098	2165	1535	1495	3131	3988	1958	3231	2994	2773	3969	3287	2576	2575	4698	2645	3491	3811	2400	2442	3404	2537	3822
ENSMUSG00000005364	0	0	0	2	118	0	8	4	0	0	0	0	0	2	3	0	0	0	2	2	2	0	2	2	0	57	0	0	0	0	27	0	0	0	2	0	30	2	24	0	0	0	2	128	0	10	4	0	0
ENSMUSG00000005370	4049	5588	4756	4745	1494	5490	1996	4607	4112	9274	4904	5333	4877	8085	6137	6533	6202	4144	4598	4493	5505	5985	3989	4238	4276	5036	3338	5118	4881	4222	4963	7525	3535	8612	2910	2858	5215	6154	3939	3988	5161	5385	5066	1627	6400	2452	4691	4580	8321
ENSMUSG00000005371	4557	5018	4217	4177	1663	6506	2829	5375	4576	6917	4214	6423	4719	8049	7378	4667	5975	4105	6102	5041	5554	4229	7370	3427	7759	6342	4871	5214	3448	4197	5119	7443	3432	6846	4307	4263	5452	7229	6489	4488	4634	4774	4460	1811	7585	3475	5473	5097	6206
ENSMUSG00000005373	104	61	6	58	425	134	156	437	122	296	48	58	109	212	221	147	99	90	124	818	70	32	54	118	7	86	90	108	72	605	1203	177	269	1525	881	254	578	129	118	102	56	7	62	463	156	192	445	136	266
ENSMUSG00000005374	3497	2913	2336	2666	2495	3482	2293	2552	2405	3457	3236	4800	4493	6248	2904	4017	3597	5018	4866	5871	3928	5829	2598	7173	4645	4825	3052	5872	3403	4222	2452	3865	1946	3552	1758	1849	2924	1716	2377	3444	2690	2645	2846	2717	4059	2817	2599	2679	3102
ENSMUSG00000005378	2910	2525	2239	2889	2125	2588	1946	1656	1931	1975	2723	2551	3368	2712	1824	2267	2581	1652	2831	4230	2691	3571	4254	6355	3394	3226	2412	3352	2977	2969	1670	2393	2046	2974	2616	2402	2623	2444	3791	2866	2332	2535	3084	2314	3017	2390	1686	2151	1772
ENSMUSG00000005397	11118	5327	4344	6347	12902	5852	7069	2902	3618	2020	13450	4508	4873	8655	11674	10291	2733	728	10511	4911	7678	1696	6176	26895	6662	9468	4069	5374	916	10116	2015	7044	1867	3581	2190	4046	1997	2512	3686	10951	4919	4918	6776	14050	6822	8683	2955	4030	1812
ENSMUSG00000005410	4328	10947	6978	4831	9706	5621	3827	7101	5610	10959	9115	6380	6995	15603	4570	10908	7576	6138	6580	6456	8073	10128	3213	16319	2356	9590	5404	9356	3914	5917	5230	12787	7226	12013	6080	4106	5518	11644	8331	4263	10110	7900	5158	10569	6553	4701	7231	6248	9832
ENSMUSG00000005413	3671	1274	3188	9858	3464	3706	4680	11201	3629	1458	1286	2021	1140	10683	2312	8239	8070	5092	18597	2771	1262	2870	2681	2919	4177	3178	1631	1905	3052	16940	4144	3481	1134	6760	2148	3032	4005	2529	6665	3616	1177	3609	10525	3772	4320	5749	11406	4042	1308
ENSMUSG00000005417	16833	19715	16371	18754	17959	20121	14306	11714	17111	8668	12446	12978	9986	25163	18802	15945	10689	10984	24146	14085	14275	24092	19620	14564	23300	24301	15501	12221	13498	22533	15873	25047	10254	14029	13088	14230	8289	16518	9922	16580	18207	18535	20023	19557	23457	17572	11928	19058	7777
ENSMUSG00000005442	7472	9875	11870	7761	9515	10226	10594	14732	11469	14141	13675	16210	6022	18889	9539	9193	3408	11178	12905	10396	12952	12719	20675	11633	16050	9764	9066	7033	8320	11244	15531	16206	18585	11116	14322	11552	15635	14232	14931	7360	9120	13439	8286	10361	11922	13013	15001	12774	12687
ENSMUSG00000005447	2377	2643	3434	2115	5300	3174	2903	4263	5007	4614	5624	4605	3837	5229	2678	2577	2162	2478	6893	3436	5246	3384	6921	5567	3119	3458	3407	2805	4098	1371	7168	5333	4411	2970	2612	3879	3068	4686	5157	2341	2441	3888	2258	5771	3700	3566	4341	5577	4140
ENSMUSG00000005465	124	44	18	233	284	102	57	53	50	8	92	38	34	34	132	82	38	44	94	72	72	18	56	14	138	286	38	52	42	173	225	58	44	126	73	731	44	104	124	122	41	20	249	309	119	70	54	56	7
ENSMUSG00000005469	3887	7210	3163	3133	4864	3531	3178	6999	4634	7366	6258	5428	4734	9775	4378	4583	8036	2727	6608	5555	5465	6535	3228	6402	4461	6386	6005	5962	2821	6023	3269	5564	4534	3719	3059	4928	3544	5615	3650	3828	6658	3581	3345	5297	4116	3904	7127	5161	6609
ENSMUSG00000005470	1096	2579	2076	911	2018	1670	1144	1260	1646	3066	1918	1819	1118	2694	962	1275	1705	1146	1922	1641	1668	2048	832	2766	540	2188	1480	2381	1288	2882	1552	2790	1541	2153	1276	1224	1366	1648	1295	1080	2382	2350	973	2198	1947	1405	1283	1833	2751
ENSMUSG00000005474	0	0	6	0	0	0	0	0	0	0	8	0	0	0	0	6	2	0	8	0	0	0	0	0	4	0	8	4	0	4	0	0	0	2	0	0	2	0	0	0	0	7	0	0	0	0	0	0	0
ENSMUSG00000005481	3521	5067	5514	5135	5936	4933	3258	4169	4378	5884	4247	3843	5002	8328	3057	4652	6993	2343	6435	5806	4497	6295	5794	12850	4243	6922	4233	6646	2148	4282	4484	5629	3034	3689	4137	4386	3408	4463	4357	3468	4679	6243	5482	6464	5751	4002	4245	4876	5279
ENSMUSG00000005483	3941	7930	6723	4397	5821	7237	4727	5998	6207	7651	6528	5287	5305	13589	3495	3570	6476	6323	19194	4685	6130	7559	8734	5595	8213	6591	6513	6174	4414	8883	5776	11531	8472	4822	6925	11233	11295	16555	9311	3882	7323	7612	4695	6339	8437	5806	6108	6913	6864
ENSMUSG00000005493	8	2	18	14	8	1	6	0	2	8	5	9	8	10	6	1	12	2	7	11	4	6	13	13	7	4	11	4	4	2	26	2	4	60	47	754	909	574	1426	8	2	20	15	9	1	7	0	2	7
ENSMUSG00000005501	2527	3825	3185	2471	2684	2755	2100	4133	2592	3439	2394	4930	2653	5824	4689	3259	5042	3471	3164	3640	2985	3936	2146	1993	2998	4595	3776	4092	2616	3043	1260	2848	2866	5019	2834	2872	1961	3324	2412	2489	3532	3606	2638	2923	3212	2579	4209	2887	3085
ENSMUSG00000005503	0	0	0	0	0	2	12	0	0	16	0	4	12	0	0	0	0	12	0	0	20	0	0	0	0	6	0	38	96	0	0	0	0	8	0	0	24	0	0	0	0	0	0	0	2	15	0	0	14
ENSMUSG00000005505	1766	1153	1131	1062	1428	1212	841	1397	1492	1556	1286	1332	1344	2061	2488	2276	2139	1602	1323	1551	1862	1081	1727	2571	1358	1824	2152	2494	1144	1969	998	2499	1207	1095	1352	1632	1839	1369	944	1739	1065	1280	1134	1555	1413	1033	1423	1662	1396
ENSMUSG00000005506	8955	5041	9637	7564	9011	6778	6061	8727	8088	10171	10098	8778	9175	12852	12475	11965	13775	10133	7221	10876	13060	7031	14729	12846	9006	10498	9826	11513	7313	9557	8246	13062	8977	8451	8049	10277	14147	13998	13148	8820	4655	10911	8076	9813	7902	7445	8887	9008	9125
ENSMUSG00000005510	3857	2383	2317	2784	2842	1916	1867	2921	3684	3207	3519	2844	3860	4047	4714	4902	6528	4407	3605	3618	3744	3538	5427	6740	3607	5851	4703	3972	2276	3817	2228	4196	2470	2242	2771	3671	3146	3612	2908	3799	2201	2623	2972	3095	2234	2293	2974	4103	2877
ENSMUSG00000005514	5327	5578	5427	4926	6595	6532	6211	4072	8335	4026	6249	4216	5620	6329	4957	5413	7298	7564	7027	13039	6947	6600	12149	12059	7094	8074	4854	5435	7067	7740	4764	5552	3248	3829	3292	5128	3588	4358	8714	5247	5151	6144	5259	7182	7615	7629	4146	9284	3612
ENSMUSG00000005533	4556	2765	2457	4786	3162	5498	3027	4460	5703	4585	2976	4463	5256	5980	3092	4276	1680	1512	11453	1850	5667	1175	10917	7250	4224	474	3282	4278	2640	488	1609	3180	492	2269	1946	1318	2533	1002	760	4487	2553	2782	5110	3443	6410	3718	4542	6352	4114
ENSMUSG00000005534	4297	7865	8342	6343	4484	6041	11173	5560	7244	7431	3584	4742	4905	7896	6987	7911	9363	4360	6591	5262	5687	3236	9679	5789	17985	4523	5289	3960	4156	1061	3393	6263	3056	2631	2792	4850	5503	5088	7881	4232	7263	9445	6772	4883	7043	13724	5662	8068	6667
ENSMUSG00000005540	2	8	8	313	30	0	10	5	4	2	4	0	10	12	16	2	2	6	36	4	2	2	2	0	14	40	8	42	2	14	43	2	0	94	78	46	2672	26	60	2	7	9	334	33	0	12	5	4	2
ENSMUSG00000005547	0	0	0	0	0	0	2	0	0	0	3	0	2	0	0	0	0	0	0	0	0	0	0	0	0	0	0	0	0	10	0	0	0	0	0	1213	6	14	66	0	0	0	0	0	0	2	0	0	0
ENSMUSG00000005553	12	0	0	0	4	0	0	6	0	4	12	4	0	10	0	2	0	0	0	0	12	0	0	0	0	8	0	0	0	0	56	10	1	16	2	159	176	4	18	12	0	0	0	4	0	0	6	0	4
ENSMUSG00000005566	13622	14288	21059	12129	23265	14365	11502	22727	20357	24547	26727	25156	16318	27496	17089	18621	16450	15454	24756	17851	31669	15651	45268	33688	14591	15856	17108	13987	12867	11712	25756	25536	23834	35485	26099	16840	23413	36296	23283	13417	13195	23843	12950	25335	16747	14128	23143	22674	22024
ENSMUSG00000005575	6248	4620	7634	6372	8396	3721	4529	6567	9047	7381	9231	7423	5782	5922	5822	5267	6141	7396	12065	5490	9752	5274	19129	7631	6446	5744	7381	4639	5757	6007	12840	7937	9639	9061	8910	7989	9779	11154	11652	6154	4267	8643	6803	9143	4338	5563	6687	10077	6622
ENSMUSG00000005580	2015	2253	910	1116	748	775	649	824	1012	1030	706	1004	389	1154	1311	3140	2317	677	1464	394	862	705	1380	1121	1207	956	885	657	521	304	350	345	822	727	1855	1270	700	1404	1314	1985	2081	1030	1192	815	904	797	839	1127	924
ENSMUSG00000005583	3050	578	292	968	1635	1192	708	877	346	376	438	1566	908	464	3960	1598	361	286	602	2833	2356	752	519	360	799	1442	485	970	1280	1836	467	2544	845	1050	1756	937	976	620	741	3004	534	331	1033	1780	1390	870	893	385	337
ENSMUSG00000005609	2641	4808	2726	2817	2809	3123	2813	3208	3752	4071	4803	3704	2833	5543	3010	3164	2442	5596	5982	3070	5515	3127	4973	4152	2769	3155	3648	3155	2432	2505	1990	4307	2257	5024	4543	2849	3615	3875	4215	2601	4440	3086	3008	3059	3641	3455	3267	4179	3653
ENSMUSG00000005610	39918	55925	60013	49078	43754	43500	54922	43245	61510	63727	67983	55514	41361	79902	48136	52929	42430	77106	84595	46521	86980	62350	73883	44694	56011	59974	50594	48386	34708	48838	43863	64538	46903	85230	82663	42707	66334	90705	117940	39317	51647	67946	52399	47646	50713	67462	44036	68510	57176
ENSMUSG00000005611	180	98	67	128	138	134	64	76	140	62	80	88	90	59	272	152	78	16	140	58	158	24	168	100	186	164	58	60	8	118	32	226	40	66	76	122	34	72	64	177	91	76	137	150	156	79	77	156	56
ENSMUSG00000005615	3699	4617	4575	2515	4353	3860	3606	2919	3739	4457	1954	2982	2272	2866	3565	4159	4506	1912	6097	2560	3804	3562	6114	5979	9335	5114	5232	3763	2772	4874	2535	3228	2453	3896	3754	3776	4635	3592	5631	3643	4264	5180	2685	4740	4500	4429	2972	4165	3999
ENSMUSG00000005621	1991	2288	2276	2004	1951	2392	2670	2364	2522	2716	2954	2237	1628	3132	2499	1884	1628	2202	3328	1971	1500	2211	3177	1609	2978	2536	2280	1522	1496	2087	2075	2620	1885	3509	2747	2141	2512	1582	2631	1961	2113	2577	2140	2125	2789	3280	2407	2809	2437
ENSMUSG00000005625	11526	10967	12948	10685	7353	8349	8232	11430	12896	10874	7893	8969	13781	12456	15507	10887	8183	13473	18764	18045	14765	11487	27421	10852	16756	11672	17110	10078	13907	10360	12307	12804	9467	16100	30113	8811	12903	14664	12988	11353	10128	14660	11408	8007	9733	10112	11639	14364	9756
ENSMUSG00000005628	30	75	31	21	304	10	12	12	62	112	8	28	44	5	283	910	19	6	6	42	21	14	38	6	60	82	14	7	4	0	25	9	22	17	25	15	4	16	5	30	69	35	22	331	12	15	12	69	100
ENSMUSG00000005640	0	2	0	6	32	6	0	6	0	0	0	1	12	0	8	2	4	6	2	8	0	0	0	0	8	8	14	2	0	4	8	4	0	8	3	46	0	6	6	0	2	0	6	35	7	0	6	0	0
ENSMUSG00000005649	0	2	0	4	4	2	10	0	0	0	0	0	0	1	0	0	0	0	2	0	0	0	0	0	4	0	0	0	0	0	2	7	0	0	0	0	4	2	2	0	2	0	4	4	2	12	0	0	0
ENSMUSG00000005656	4008	3613	8034	5048	3981	3263	2121	3371	3134	3617	2977	3149	7568	5606	4734	4590	4058	8290	5063	6836	3364	3920	8494	8189	3891	5536	7163	3315	5522	5617	3696	5666	2767	3896	3667	3571	3338	3355	3962	3948	3337	9096	5390	4335	3804	2605	3433	3491	3245
ENSMUSG00000005667	3275	2158	3158	2699	5405	1862	1828	1256	1800	3142	1735	2703	1789	2985	1871	2339	1810	843	4428	3271	4432	4397	12636	4659	2350	2279	1422	2995	1548	2099	3385	1900	2608	2526	2056	1411	4583	2608	2933	3226	1993	3575	2882	5886	2171	2245	1279	2005	2819
ENSMUSG00000005672	31476	20013	1004	24453	7235	6905	28630	62558	8585	50753	4262	38404	22218	30430	36601	43434	15863	91318	24792	53615	23955	19379	3222	11561	75226	20135	56006	9586	13244	11115	9960	41487	19601	34582	20614	10383	6686	5820	5044	31002	18482	1137	26108	7879	8050	35167	63702	9562	45536
ENSMUSG00000005674	3027	3150	1578	2540	2088	2052	1764	2819	2734	2175	1054	2545	3361	2760	2410	3600	3343	2246	3176	2427	2766	2155	5581	3732	2605	2399	4153	3843	2428	3190	2196	2721	2461	3532	3063	2455	2507	3380	2426	2981	2909	1787	2712	2274	2392	2167	2871	3045	1951
ENSMUSG00000005677	403	437	172	307	318	314	296	325	374	235	123	253	271	68	122	166	101	89	423	106	240	213	865	448	443	117	676	550	319	411	266	340	324	575	449	315	325	240	132	397	404	195	328	346	366	364	331	417	211
ENSMUSG00000005681	60	57	36	50	26	14	16	6	12	4	30	41	41	37	51	61	47	10	36	40	59	66	74	98	36	42	58	58	48	57	14	46	26	30	16	44	38	43	26	59	53	41	53	28	16	20	6	13	4
ENSMUSG00000005682	2624	2349	1678	2384	1651	1353	1923	2171	1863	2276	1246	2120	1810	4313	6069	2314	1684	2080	1625	3779	2255	3203	1381	3012	3773	3119	1446	2234	1068	1446	2049	2560	1686	1759	1844	2310	1815	920	1924	2585	2169	1900	2545	1798	1577	2362	2211	2075	2042
ENSMUSG00000005683	9768	9529	15013	8487	9186	7735	10632	8477	14701	11963	6086	6249	7019	12051	14751	10156	10745	8739	11052	13957	11662	9721	10202	12624	13734	12988	9942	7196	9453	9817	10334	8599	9954	10579	10234	11790	11062	11534	17521	9621	8800	16997	9061	10003	9018	13059	8632	16374	10733
ENSMUSG00000005686	473	177	127	446	423	159	531	641	80	148	81	174	230	90	764	427	1010	938	469	51	244	95	248	485	316	401	161	64	780	692	207	604	102	235	365	441	1689	187	332	466	163	144	476	461	185	652	653	89	133
ENSMUSG00000005687	7060	7909	6867	8016	7368	5739	4179	8107	6482	8806	5938	6526	8753	8644	10625	8712	6985	6890	8116	14274	7994	8941	16188	7119	10058	8134	6603	8205	5960	5793	6808	7541	5960	10464	9195	4200	5951	6728	5464	6954	7304	7775	8558	8023	6691	5133	8255	7220	7901
ENSMUSG00000005696	18	2	0	48	62	66	8	6	2	2	18	0	10	0	24	10	10	0	16	6	6	0	12	2	16	54	8	16	12	30	72	12	20	6	12	205	18	26	16	18	2	0	51	68	77	10	6	2	2
ENSMUSG00000005698	4311	4723	4928	4637	4987	5297	4607	7039	5128	7790	6755	6021	4208	11799	4968	5444	4405	3993	6063	7045	7408	6938	4692	6047	6126	6175	5686	3915	3131	4387	4411	7625	5222	6635	5483	4570	4486	6949	5296	4246	4362	5579	4951	5431	6175	5659	7168	5712	6989
ENSMUSG00000005699	246	479	237	279	394	415	454	590	425	784	231	579	342	995	258	274	176	272	804	901	457	588	354	333	782	612	523	174	226	225	253	576	444	281	199	304	220	584	286	242	442	268	298	429	484	558	601	473	703
ENSMUSG00000005705	4	0	0	2	8	2	0	10	2	12	14	5	4	5	2	0	0	0	4	0	5	0	2	2	22	17	4	0	0	2	1	10	9	4	0	13	14	7	1	4	0	0	2	9	2	0	10	2	11
ENSMUSG00000005716	0	294	0	0	4575	2	0	0	288	1178	0	0	1312	0	3372	8214	0	0	0	158	0	0	0	12	102	1493	0	0	0	10	0	2	0	4	2	0	16	366	0	0	272	0	0	4982	2	0	0	321	1057
ENSMUSG00000005718	926	1034	521	992	1061	1007	637	602	633	1362	346	1405	812	1363	541	1088	831	633	1219	462	1593	433	2365	1642	732	750	619	656	362	409	755	670	407	809	1178	342	580	481	742	912	955	590	1059	1155	1174	782	613	705	1222
ENSMUSG00000005732	10847	11476	11933	8922	9464	6804	6077	4239	9196	12037	5597	11686	8221	6149	5377	13095	8360	3756	9413	5688	12132	7428	24188	28307	13014	6302	7234	8787	6695	12867	6581	5907	7990	10304	9667	6239	11989	7406	12923	10684	10598	13510	9526	10306	7932	7464	4317	10243	10800
ENSMUSG00000005763	134	117	89	220	249	372	110	121	70	114	132	146	70	50	90	70	62	45	80	61	120	80	103	101	101	173	147	113	32	154	216	144	104	176	143	697	117	158	103	132	108	101	235	271	434	135	123	78	102
ENSMUSG00000005774	1023	2710	1086	1814	1102	1618	1408	1716	1620	2205	1283	2371	1025	2203	2936	1708	893	1317	1924	2013	1969	1856	868	1682	1191	2582	1724	1952	1273	1911	2190	2905	1961	3130	4834	2965	2488	1970	2280	1008	2503	1230	1937	1200	1886	1729	1747	1804	1978
ENSMUSG00000005779	20005	16901	17426	19737	12564	12831	11853	19606	22061	18706	15850	15559	24249	15751	28155	18212	13713	19384	27159	27653	21462	20504	36333	21059	23855	22832	26780	15456	22843	21916	21974	21710	17922	30064	47772	16632	20491	26951	20104	19704	15608	19729	21072	13682	14959	14559	19965	24572	16783
ENSMUSG00000005800	129	10	94	100	28	72	148	62	45	6	10	24	32	140	12	46	16	93	66	12	34	20	68	16	50	12	6	26	38	24	91	92	18	41	13	32	210	45	70	127	9	106	107	30	84	182	63	50	5
ENSMUSG00000005802	3619	4089	4993	1204	1570	4116	3841	2819	4096	2366	3552	2680	2609	4024	3680	4995	7020	2917	2972	4081	3694	2418	4588	5425	1420	4173	2967	2188	1388	2570	2532	3781	1976	1906	745	1178	1668	1112	308	3565	3776	5653	1285	1710	4798	4718	2871	4562	2123
ENSMUSG00000005803	1002	418	152	537	1028	296	556	1561	1479	794	862	472	1562	2579	1153	1752	2742	300	1158	1801	451	1778	312	2174	1251	1398	2402	600	593	1465	890	1709	346	771	721	482	554	534	376	987	386	172	573	1119	345	683	1590	1647	712
ENSMUSG00000005804	1733	2049	1506	1397	1079	1864	1388	1373	1884	1239	1375	1339	1510	2049	2373	2010	2693	2373	1396	1755	1663	1154	2245	3130	2296	2830	1762	996	1195	1331	1212	2163	1072	1124	1293	1568	1675	1481	1754	1707	1892	1705	1492	1175	2173	1705	1398	2098	1112
ENSMUSG00000005813	4747	5621	7840	6067	5168	5243	4063	7495	7757	6615	5205	5185	4834	9542	8660	4767	6691	3060	8422	7236	6045	4480	10358	5729	5054	7219	6319	4812	5455	6704	7362	6230	6335	11583	7617	4542	6443	6979	6174	4676	5191	8876	6478	5628	6112	4991	7632	8640	5935
ENSMUSG00000005823	5323	7538	3141	4668	3297	4509	3459	6033	4921	7855	2671	3705	4864	5603	6481	3993	6178	5766	8635	3340	3299	5835	6992	4463	7240	6137	7506	4453	3666	4183	4570	4724	3927	6078	3861	5159	6350	5141	5742	5243	6961	3556	4984	3590	5257	4249	6143	5481	7048
ENSMUSG00000005824	78	20	51	228	122	76	106	20	52	10	22	20	28	40	50	44	6	30	163	18	49	18	101	4	44	116	20	32	14	182	82	55	26	98	12	156	22	46	44	77	18	58	243	133	89	130	20	58	9
ENSMUSG00000005836	40	72	45	56	117	48	18	4	38	24	72	2	2	150	106	106	22	8	120	20	206	16	38	344	76	136	44	42	36	130	52	36	16	81	46	118	498	60	100	39	66	51	60	127	56	22	4	42	22
ENSMUSG00000005846	8894	9293	7522	8450	7148	6353	5639	3814	5909	6850	3592	9247	5486	7345	5600	14010	7680	3301	11614	7015	11580	5466	10692	17217	10520	6575	6653	7099	5544	8197	6820	5424	4850	6586	7825	5785	7444	5169	7659	8760	8582	8516	9022	7784	7406	6926	3884	6581	6146
ENSMUSG00000005864	4	0	0	2	0	0	2	6	0	0	10	0	0	0	8	0	5	8	0	0	0	0	0	2	0	0	0	0	0	0	0	0	2	4	0	4	8	0	5	4	0	0	2	0	0	2	6	0	0
ENSMUSG00000005871	3264	10794	8875	7595	7655	5458	8954	5608	7056	6850	9017	5824	4245	14966	12531	8689	4033	9044	9786	11579	8980	12408	8394	4591	12130	9456	7417	7278	7756	5151	7138	9610	10214	7959	4831	8539	7796	8769	9795	3215	9968	10048	8109	8336	6363	10998	5711	7859	6146
ENSMUSG00000005873	7193	14735	20922	10987	10039	5148	14425	7880	13415	8756	8074	4675	8258	10920	13286	9432	6969	17229	12712	11623	6664	22798	11385	5499	36327	19563	12355	11196	10346	10749	11544	10812	21786	8263	4905	8628	8719	9697	11374	7085	13608	23688	11730	10932	6002	17718	8024	14942	7856
ENSMUSG00000005881	20052	17348	11878	8870	12000	9717	9310	10146	14974	17536	10578	13091	11261	10865	14307	11783	12393	13193	17769	18366	12427	8653	21754	22467	15516	12715	14708	15197	8351	6646	16437	14314	9350	11971	7182	13839	15467	9248	13573	19750	16021	13448	9470	13068	11328	11436	10332	16678	15733
ENSMUSG00000005882	4772	4347	2447	2024	2959	2248	1772	2141	2288	3968	2228	3481	2389	2707	3894	3358	3199	3026	3277	3850	2811	2152	3570	6318	3404	3326	3365	3086	1380	1645	2280	2541	1999	2599	2646	4242	4196	3039	3744	4700	4014	2770	2161	3222	2621	2177	2180	2548	3560
ENSMUSG00000005883	157	46	0	6	28	0	2	12	0	0	0	58	2	48	16	22	8	0	4	38	2	0	3	30	0	10	4	26	0	8	18	118	16	51	68	95	86	92	30	155	42	0	6	30	0	2	12	0	0
ENSMUSG00000005886	4211	6862	4075	3143	3702	7473	4379	8141	4782	6778	4436	7223	3536	13352	6573	5688	4775	5306	6411	5600	4882	7084	4807	5890	6318	5325	4511	4342	4606	3680	3974	6014	4462	6459	5296	7109	5585	7412	6896	4148	6337	4614	3356	4031	8712	5379	8290	5326	6081
ENSMUSG00000005891	0	0	0	0	2	0	0	0	0	0	0	0	0	0	0	0	0	0	0	0	0	0	0	0	0	0	0	0	0	0	0	0	0	0	0	0	0	0	0	0	0	0	0	2	0	0	0	0	0
ENSMUSG00000005892	4	0	0	0	2	0	0	0	0	0	0	0	8	0	0	0	0	0	0	0	4	2	0	0	0	0	0	0	0	0	0	0	0	0	0	0	0	0	0	4	0	0	0	2	0	0	0	0	0
ENSMUSG00000005893	4394	5270	5446	3728	4520	4545	3581	6421	4714	5828	4881	3575	3631	8371	6674	6147	4500	4411	5219	8976	6155	6068	5423	5628	3539	6162	4209	4310	2992	2670	5234	6675	4225	7160	4826	4461	5589	5384	6493	4328	4867	6166	3980	4922	5299	4399	6538	5250	5229
ENSMUSG00000005897	1470	1601	1416	1343	1021	1442	1342	1187	763	1749	1214	1486	807	1988	1621	1561	1333	1014	2537	1398	1921	1321	1475	1130	2405	1512	1909	797	1114	791	610	1170	832	826	1386	499	616	555	1130	1448	1479	1603	1434	1112	1681	1648	1209	850	1569
ENSMUSG00000005899	2991	4120	2273	2477	2538	1744	1998	2060	2549	3035	1252	3375	2452	3004	2733	4524	4296	1944	3027	2732	3580	2186	3218	6409	3489	4532	2368	2483	1888	3253	2925	1985	2639	3492	2617	1929	3368	2527	3203	2946	3805	2573	2645	2764	2033	2454	2098	2839	2723
ENSMUSG00000005907	989	1576	952	1337	952	1137	1273	1839	1138	1120	999	1482	1028	1631	2926	1656	2443	1190	2087	2301	1541	2950	1258	1318	1064	4299	1134	1188	1354	864	849	1353	1519	1424	806	980	1048	526	1159	974	1455	1078	1427	1037	1326	1564	1873	1268	1005
ENSMUSG00000005917	18	292	56	4	228	270	425	820	8	896	40	332	256	2356	260	878	704	298	414	572	366	1398	8	2	320	36	323	500	129	194	335	30	48	606	22	555	122	568	90	18	270	63	4	248	315	522	835	9	804
ENSMUSG00000005936	6884	5159	4367	3691	4868	6524	4548	9325	4623	7325	4778	4704	6017	10897	6006	5273	5481	6337	6920	8429	7314	5090	8648	3953	5499	6729	6575	6089	4454	6911	3978	7837	4698	6293	6630	6400	5273	7221	6988	6780	4764	4944	3941	5301	7606	5586	9496	5149	6572
ENSMUSG00000005947	42	66	68	60	275	68	67	149	46	60	108	28	57	101	194	32	658	82	88	51	94	48	52	99	132	469	65	97	206	351	353	146	330	305	190	3285	287	526	419	41	61	77	64	299	79	82	152	51	54
ENSMUSG00000005949	973	2036	655	896	869	1800	3500	1538	1833	2132	785	878	923	3346	2988	1241	2754	2494	2251	1450	789	1347	1772	1068	3166	1496	2205	1117	1286	1245	1778	2924	721	1125	1332	1185	1464	753	715	958	1880	742	957	946	2098	4299	1566	2042	1913
ENSMUSG00000005950	22	85	8	48	61	14	321	115	94	211	26	22	140	156	225	65	0	4	168	10	30	101	27	116	77	60	512	88	345	624	2573	317	117	858	320	751	756	477	835	22	78	9	51	66	16	394	117	105	189
ENSMUSG00000005951	190	416	166	179	162	211	430	224	188	200	238	150	138	282	481	219	328	138	365	345	147	481	270	330	554	362	256	126	96	178	442	403	319	193	337	332	292	502	194	187	384	188	191	176	246	528	228	209	179
ENSMUSG00000005952	2	0	2	3	22	4	6	2	4	2	12	0	0	8	4	0	6	0	0	0	0	0	0	2	1	10	0	0	0	2	2	0	0	4	2	0	4	0	0	2	0	2	3	24	5	7	2	4	2
ENSMUSG00000005958	8757	9416	3847	3168	5025	7493	3474	6349	5660	15697	5698	7553	6520	7069	9343	12000	5340	2414	4897	5637	9074	4943	7772	11470	10050	4874	8703	6273	4046	3033	550	3437	2345	1736	1297	1061	967	719	1576	8625	8696	4356	3382	5472	8735	4267	6465	6304	14083
ENSMUSG00000005968	784	1505	2420	1668	1066	1502	1537	2413	1760	2612	1128	1768	2332	1941	1789	1079	1044	2512	3249	2608	2045	1646	3421	1144	4386	3067	2312	1527	2454	1008	2051	2137	1468	2226	7993	1500	1393	1526	2245	772	1390	2740	1781	1161	1751	1888	2457	1960	2343
ENSMUSG00000005973	14805	10605	897	7005	10726	1392	936	4361	9779	5961	16803	9608	9109	12489	11461	24432	23982	370	6245	15049	12948	8045	896	21996	3166	5366	10497	9859	1431	15906	845	5349	578	7206	2027	5899	6564	20514	3473	14582	9794	1016	7479	11680	1623	1150	4441	10892	5348
ENSMUSG00000005980	41	62	25	30	23	45	44	44	6	51	32	47	14	18	19	19	26	8	25	13	17	18	35	234	43	22	46	32	5	15	21	28	55	38	53	47	17	4	2	40	57	28	32	25	52	54	45	7	46
ENSMUSG00000005981	6685	10757	4698	5717	7222	5062	4754	4219	5700	6603	2852	6887	4321	5630	4969	11496	9173	3550	8503	7135	5727	4154	7909	13078	7693	10372	7522	5838	4736	3520	5270	3798	5122	4434	6675	5485	5526	4485	5142	6584	9934	5319	6104	7864	5901	5839	4296	6349	5924
ENSMUSG00000005982	3739	4288	2411	3012	2397	2314	2480	2028	3579	2722	2003	2954	2124	2468	3220	4858	5068	2148	4018	2303	3280	2509	3569	4402	5715	4462	3469	2427	1534	4409	3800	2139	3038	4240	4771	4289	4207	3204	6030	3683	3960	2730	3216	2610	2698	3046	2065	3986	2442
ENSMUSG00000005983	435	507	330	545	283	210	438	226	557	258	284	371	285	194	204	338	330	263	693	189	326	277	741	1304	825	502	470	289	280	391	578	229	294	489	533	510	468	247	720	428	468	374	582	308	245	538	230	620	231
ENSMUSG00000005986	272	545	172	509	265	239	343	732	694	527	202	364	208	363	380	457	445	623	481	740	356	245	578	628	535	601	351	324	673	231	226	498	843	613	415	957	322	724	865	268	503	195	543	289	279	421	745	773	473
ENSMUSG00000005994	0	0	0	0	0	0	0	0	0	0	0	0	0	8	0	0	0	0	0	0	0	0	0	0	0	0	0	0	0	0	0	0	0	0	0	0	0	0	2	0	0	0	0	0	0	0	0	0	0
ENSMUSG00000006005	15398	13502	23208	13998	17218	14283	13301	15163	13827	19740	8486	16455	18104	31639	18422	18316	13086	13097	18849	16757	23467	17169	26135	19149	9318	14354	17238	28645	17310	12725	15793	19133	10655	18381	12218	12356	19649	18441	20178	15166	12469	26276	14945	18750	16651	16338	15440	15401	17711
ENSMUSG00000006007	0	6	0	0	0	0	0	0	0	0	0	0	0	0	0	0	0	0	2	0	0	0	0	0	0	0	2	0	0	0	0	0	0	0	0	0	0	0	2	0	6	0	0	0	0	0	0	0	0
ENSMUSG00000006010	3408	3282	2239	3311	1681	1817	1754	2113	2023	1784	888	2488	2558	3292	3344	3035	3702	1405	3889	2158	2607	3617	1834	2677	1713	2829	2895	2774	2141	2938	1422	2344	1315	2028	1696	2665	2535	2610	2940	3357	3031	2535	3535	1831	2118	2154	2152	2253	1601
ENSMUSG00000006014	911	111	165	865	1346	512	131	44	186	40	168	19	54	136	723	916	29	28	843	24	1081	145	86	148	142	614	209	686	20	91	181	232	123	205	157	84	133	61	83	897	103	187	924	1466	597	161	45	207	36
ENSMUSG00000006019	1028	1033	1222	1391	1365	1187	875	1211	964	892	741	1677	921	1635	804	1060	886	1129	1588	1180	1443	997	2281	1817	1250	1212	915	729	494	812	1380	1328	858	1248	1367	1557	815	1310	1618	1013	954	1384	1485	1486	1384	1075	1233	1074	800
ENSMUSG00000006021	1021	849	602	506	1262	655	595	1225	730	1189	528	1113	825	811	808	741	645	237	1567	755	939	931	1016	1132	910	676	872	444	420	403	754	965	687	906	963	1318	688	991	709	1006	784	682	540	1374	764	731	1247	813	1067
ENSMUSG00000006024	6752	5511	6589	5160	7650	4528	5869	9393	8390	6427	6690	7482	5221	7145	6792	5114	6555	7242	11993	5760	9592	7006	15409	9238	8975	7813	9018	4923	5383	5024	7851	8385	7546	7716	8873	8298	6994	9239	9582	6650	5089	7460	5509	8331	5279	7209	9565	9345	5766
ENSMUSG00000006050	3561	4927	4988	5799	3993	2696	4471	2159	4868	3764	3018	2824	4048	4188	3870	3074	2140	4425	6770	4621	3844	7707	4942	5347	13395	5324	5396	4665	3611	3088	4416	4700	4417	3839	3054	5364	4605	4189	4777	3507	4550	5647	6191	4348	3143	5492	2198	5422	3377
ENSMUSG00000006056	0	0	2	0	0	0	0	0	0	0	0	0	0	0	0	0	0	0	0	0	0	0	0	0	0	0	0	0	0	0	0	0	0	0	4	0	0	0	0	0	0	2	0	0	0	0	0	0	0
ENSMUSG00000006057	4917	6107	6231	8304	3956	3756	3484	6574	9389	7183	3612	5035	9203	6334	8040	11707	7013	6401	8525	4572	3667	7389	4285	12442	5940	5455	13773	3715	2717	4392	6630	7857	3709	6272	5314	4658	4947	7286	9202	4843	5640	7055	8866	4308	4379	4279	6694	10457	6445
ENSMUSG00000006058	2282	3158	4644	2895	2130	3088	2566	4195	6081	3984	1637	2455	4805	2688	4009	3101	2026	2995	4359	2084	1556	3272	2398	6206	5220	2935	5578	1875	1899	2813	5689	5920	2838	4281	3303	4008	4544	7115	7602	2248	2916	5258	3091	2319	3600	3152	4272	6773	3574
ENSMUSG00000006095	3013	2546	3384	2730	4527	2534	2383	3670	4586	3169	3618	2512	2859	2756	2322	2356	2608	2163	5862	2089	4286	2762	7038	5120	3974	3435	4234	1881	2744	3182	5276	2322	2917	3658	3923	6451	4677	4253	6658	2968	2351	3831	2915	4930	2954	2927	3737	5108	2843
ENSMUSG00000006127	1578	2140	909	1969	2367	2535	2033	1932	2133	2842	1014	1146	1700	2459	3315	1388	1537	1464	3374	1540	3001	1788	1931	1692	2968	3249	2784	2033	2442	2112	2231	3797	1436	1670	2276	2803	2368	1967	2562	1554	1976	1029	2102	2578	2955	2497	1967	2376	2550
ENSMUSG00000006134	3173	6484	4149	2222	3069	3658	3161	2800	3130	5069	2094	5270	1823	4041	3431	4450	3918	1986	4104	2813	5161	2409	4293	5316	5772	4985	2761	3417	2175	5097	3589	2749	2605	3875	2783	3303	4096	3186	4148	3125	5988	4697	2372	3342	4265	3883	2851	3486	4548
ENSMUSG00000006143	8	0	15	0	6	26	858	0	22	10	0	3	0	0	0	0	0	0	20	5	0	0	6	4	16	4	0	5	30	0	5	0	0	0	4	6	2	0	38	8	0	17	0	7	30	1054	0	25	9
ENSMUSG00000006154	709	1697	1065	919	1389	1869	1210	1638	1959	991	793	1635	971	899	763	1174	372	1264	3787	1355	1315	688	4231	1699	1459	1004	1141	1512	1186	391	1011	1372	977	1312	2196	1574	674	921	1036	698	1567	1206	981	1513	2179	1486	1668	2182	889
ENSMUSG00000006169	10444	21956	12576	11632	6611	16679	13569	15635	34085	16648	12001	11922	7578	20003	11446	27246	10783	11819	21494	13911	9996	18859	13088	17044	13479	19455	24920	8916	18277	10452	12263	12149	6916	18267	11355	9994	5614	10191	5992	10287	20276	14238	12419	7199	19445	16667	15921	37964	14937
ENSMUSG00000006179	578	384	383	902	592	606	328	641	856	1671	1014	1187	1666	2049	1329	1457	1182	1119	967	1361	912	1133	940	739	947	496	1274	973	1076	741	1163	359	792	1899	520	859	974	1387	1533	569	355	434	963	645	706	403	653	953	1499
ENSMUSG00000006191	1203	1166	1277	1234	692	1329	637	1149	742	829	1132	1613	1692	3033	1306	1794	1530	853	915	950	1134	1783	1647	1648	1182	1166	1094	1402	1250	739	855	1004	802	1738	1845	1681	2077	1604	1605	1185	1077	1446	1317	754	1549	782	1170	826	744
ENSMUSG00000006200	0	0	0	0	0	0	0	0	2	0	0	0	0	0	0	0	0	0	0	0	0	0	0	0	0	0	0	0	0	0	0	0	0	0	0	0	0	0	0	0	0	0	0	0	0	0	0	2	0
ENSMUSG00000006204	78	0	4	4	4	0	0	0	2	0	0	0	4	0	8	0	30	14	0	0	4	0	0	0	4	2	0	0	2	4	12	0	2	0	6	4	0	1	2	77	0	5	4	4	0	0	0	2	0
ENSMUSG00000006205	1432	2150	11236	1076	2429	1966	4192	742	3066	670	2234	1194	1098	1145	1381	2067	518	414	1988	436	1970	638	1748	1501	4348	6323	894	2190	1817	24296	5662	4625	598	1675	5483	3572	2205	1062	628	1410	1986	12721	1149	2645	2292	5149	756	3415	601
ENSMUSG00000006215	1981	1488	1779	1858	1749	1800	1395	2166	2821	1434	1179	1696	1901	2539	1821	2245	2009	2568	3333	2273	3384	1818	4742	2912	2437	2193	3203	1580	1986	2839	2108	2525	2553	4306	4376	2507	2367	2416	2852	1951	1374	2014	1984	1905	2098	1714	2206	3142	1287
ENSMUSG00000006216	0	32	0	0	9	18	4	51	1	0	0	0	1	0	25	0	2	7	0	8	2	10	0	0	2	1	2	6	49	6	0	17	17	0	3	4	0	0	0	0	30	0	0	10	21	5	52	1	0
ENSMUSG00000006218	532	635	174	971	690	426	284	566	488	949	440	670	660	1816	852	148	130	555	1906	517	1339	739	178	1028	412	199	2770	951	542	102	30	588	156	326	408	679	400	131	319	524	586	197	1037	751	497	349	576	544	851
ENSMUSG00000006219	15046	6282	10204	12779	8107	8235	3648	4815	10263	4743	9361	12994	15448	16331	18176	28078	33593	7064	12000	4421	23026	4975	15314	25297	6870	11270	22303	10908	9674	8033	2860	7182	3732	4482	10122	4564	6100	4902	7122	14820	5801	11553	13644	8828	9600	4481	4903	11431	4255
ENSMUSG00000006221	34	656	26	14	328	38	24	2	66	644	22	4	102	10	5164	1056	2	8	58	152	40	12	4	8	187	92	0	64	0	14	1	104	22	12	4	3	24	42	6	33	606	29	15	357	44	29	2	74	578
ENSMUSG00000006235	316	20	16	88	161	52	30	98	24	14	72	66	96	87	122	110	66	8	182	247	102	52	48	158	140	64	88	74	38	24	50	54	14	72	30	20	20	24	24	311	18	18	94	175	61	37	100	27	13
ENSMUSG00000006241	213	391	92	116	81	91	78	264	180	71	126	338	160	236	211	121	62	165	315	195	169	250	575	372	392	112	228	250	148	104	230	195	64	187	275	268	191	206	261	210	361	104	124	88	106	96	269	200	64
ENSMUSG00000006262	3237	3225	2302	3655	1941	1986	2860	3442	2739	2282	2654	3185	3864	6704	3370	5024	9379	3753	4881	5044	3583	2342	3640	4340	2956	4103	3994	3174	1554	2672	2816	2996	2466	2612	1620	2196	2496	3008	3791	3188	2978	2606	3902	2114	2315	3513	3505	3051	2047
ENSMUSG00000006269	1615	19292	900	645	1252	3369	1252	29396	1944	9512	4563	7402	1487	13917	2096	4461	1285	9536	3870	17019	1176	37512	53	1235	1242	7011	14078	1280	2369	419	673	3173	4414	1291	3751	677	658	296	5111	1591	17816	1019	689	1363	3928	1538	29934	2165	8534
ENSMUSG00000006270	0	0	0	0	0	0	0	0	0	0	0	0	4	2	0	0	0	10	0	0	0	0	2	0	0	0	0	0	0	0	0	0	2	0	0	0	0	0	0	0	0	0	0	0	0	0	0	0	0
ENSMUSG00000006273	4732	6572	5320	6017	6998	7104	7743	9950	9663	10250	6978	6838	7361	20505	10377	9865	11601	17301	15740	7301	7596	8776	16499	11255	16948	12843	9452	8050	4503	7503	11683	9831	6679	9900	7573	12165	12280	18411	24422	4661	6069	6023	6424	7621	8282	9511	10132	10763	9196
ENSMUSG00000006276	3104	4882	2174	2805	3989	3632	2750	6158	3365	4294	3752	4281	2763	7005	3240	4071	3892	2804	5402	3837	4240	2129	2675	7222	2970	4121	3797	3907	2257	6056	4405	5729	3628	4795	3311	5522	2309	4428	4958	3057	4509	2461	2995	4344	4234	3378	6271	3748	3853
ENSMUSG00000006281	2055	1779	1946	2111	3289	1966	2144	3063	1631	2416	2945	1824	2474	3612	4313	2658	4344	5438	1922	2547	2190	1939	3234	2383	3425	4323	2437	1526	2134	3100	3611	3444	2830	4272	2920	5172	3301	5304	5888	2024	1643	2203	2254	3582	2292	2634	3119	1817	2168
ENSMUSG00000006288	2374	1864	1450	2299	2069	1445	1405	4228	1463	3205	2307	3147	5786	2665	4062	3714	3225	3282	2275	2230	3209	2018	2214	2990	2439	1942	2209	1443	2808	1250	1846	2617	1842	2997	1448	2128	1753	3349	2470	2338	1721	1642	2455	2253	1685	1726	4305	1629	2876
ENSMUSG00000006289	1651	1953	978	1123	1747	823	1062	1752	1070	2453	1979	1598	3746	1810	2359	2032	2531	2721	1265	1611	2728	1372	2139	2065	1871	1636	1642	765	767	1607	1922	2230	1766	2225	1539	3145	1437	3283	2908	1626	1804	1107	1199	1902	959	1304	1784	1192	2201
ENSMUSG00000006299	20468	17091	12330	11787	17959	13989	10133	17621	16924	17753	14792	19714	22331	19841	15579	15388	35145	13001	20715	14928	16659	28684	20200	16759	17516	14531	24632	16076	17794	15734	8712	12978	15364	17496	17450	16160	15572	24726	22181	20160	15784	13960	12585	19557	16309	12447	17943	18850	15928
ENSMUSG00000006301	8464	8377	10549	5007	9035	7125	11035	6918	9519	7545	5540	6639	10015	9136	8026	7007	12177	10234	8757	8416	6892	11921	11440	3903	15077	11659	15332	7215	8419	9771	4557	7661	7201	4688	8070	7159	6346	8216	12825	8337	7736	11943	5346	9839	8306	13554	7045	10602	6769
ENSMUSG00000006304	24395	18005	32079	21345	29687	26206	22490	19180	25041	22503	21666	27246	24719	28023	21162	23177	26655	19885	30818	17109	19724	30017	40170	15822	28346	27062	29592	20020	27652	35016	25571	24911	20392	26977	29735	28306	27129	27935	43292	24028	16628	36319	22789	32328	30551	27625	19531	27891	20190
ENSMUSG00000006307	3851	5113	5764	4723	8080	5066	4924	10058	5668	7479	6965	7669	3481	7406	5961	4262	3987	4639	6226	5566	8203	5026	9387	6674	7647	4444	5428	4307	4465	3609	7352	5344	4389	5318	5813	7096	6329	5152	7752	3793	4722	6526	5043	8799	5906	6048	10242	6313	6710
ENSMUSG00000006310	23	89	53	87	300	110	42	73	64	44	32	30	23	30	42	34	14	10	45	113	52	20	82	52	25	89	20	20	84	28	166	54	57	75	141	205	21	40	142	23	82	60	93	327	128	52	74	71	39
ENSMUSG00000006311	0	0	0	0	0	0	1	2	0	0	0	0	0	0	0	0	0	0	0	6	8	0	0	0	0	0	0	10	0	0	0	0	0	0	0	0	0	0	0	0	0	0	0	0	0	1	2	0	0
ENSMUSG00000006313	12	12	23	5	26	16	38	41	29	37	2	9	24	6	20	8	7	29	49	15	14	20	19	11	76	14	16	12	39	6	18	18	17	16	30	21	32	8	20	12	11	26	5	28	19	47	42	32	33
ENSMUSG00000006315	3270	2262	3304	3311	2965	1739	2618	4472	3975	3279	3122	2633	2262	2934	2885	2848	3870	2526	5812	3215	3338	3697	5220	2755	3573	3549	4184	2218	2545	2168	4840	2368	2438	2505	3056	4142	4516	3181	5504	3221	2089	3741	3535	3229	2027	3216	4554	4427	2942
ENSMUSG00000006333	51963	65172	53275	66619	62278	54114	44290	54468	47186	60422	52973	71437	48895	79702	53659	68240	34308	36725	93841	59353	58792	88881	75216	71995	85403	89979	59570	47255	39245	36218	62390	105771	55094	57592	63040	57177	32229	67138	52874	51181	60186	60317	71127	67818	63087	54402	55464	52556	54211
ENSMUSG00000006335	813	1310	1102	794	1357	931	727	1249	1064	1050	936	1072	966	835	852	1195	668	601	1622	803	1281	1063	1823	1670	1542	716	1214	881	901	742	1270	1476	1224	1529	1550	1712	1181	1437	1732	801	1210	1248	848	1478	1085	893	1272	1185	942
ENSMUSG00000006342	236	296	156	279	460	300	180	128	228	94	200	198	219	132	976	442	166	164	378	184	346	72	342	126	848	536	210	260	78	3800	13954	1290	184	11677	3713	22274	16313	8387	20575	232	273	177	298	501	350	221	130	254	84
ENSMUSG00000006344	398	84	114	669	907	346	190	180	125	99	243	90	293	95	755	703	160	22	389	84	349	96	618	140	339	804	238	176	50	654	728	327	116	471	241	4857	1831	852	2977	392	78	129	714	988	403	233	183	139	89
ENSMUSG00000006345	36	263	30	38	92	28	57	132	23	90	0	6	61	25	37	224	6	22	28	488	70	716	10	376	42	102	50	340	0	66	34	42	27	14	35	422	92	96	198	35	243	34	41	100	33	70	134	26	81
ENSMUSG00000006356	16913	10542	5899	6481	10743	7882	15355	10865	8736	29544	15529	7713	21492	11324	10108	11065	35827	17172	8362	6536	12797	10222	20059	23450	15288	14829	11106	7568	5568	4446	2849	8719	7664	3866	11672	4771	5643	2381	3950	16658	9736	6679	6920	11699	9189	18861	11064	9730	26507
ENSMUSG00000006360	3996	2810	6030	2923	5984	5942	16737	1954	8632	13890	7482	1184	8426	3076	4435	3384	8204	19726	4896	3818	3912	3276	6147	13377	16039	15871	2226	3134	2532	5430	11415	5944	2392	2916	15721	5894	9178	4722	6456	3936	2595	6827	3121	6516	6927	20558	1990	9614	12462
ENSMUSG00000006362	567	182	151	350	727	286	186	469	216	112	388	164	286	190	743	434	365	174	394	78	394	117	798	340	508	671	131	395	669	622	575	409	457	944	924	1254	666	647	3935	558	168	171	374	792	333	228	478	241	100
ENSMUSG00000006369	9021	2588	612	1494	4023	904	284	386	342	280	1928	1444	1850	3498	4240	4641	768	740	1566	2564	5075	280	276	4799	1580	2122	918	2148	26	3151	434	368	431	872	512	945	344	450	144	8885	2390	693	1595	4381	1054	349	393	381	251
ENSMUSG00000006373	10326	9255	10488	13137	6900	7912	11138	13953	10458	10797	10018	10038	9936	16532	11088	17042	6852	12099	11484	14108	9781	11612	11883	5885	12830	13556	11134	9178	10016	7359	9552	12917	8884	7652	3776	6192	5644	10527	7416	10171	8547	11874	14026	7514	9224	13681	14208	11648	9687
ENSMUSG00000006378	312	214	113	640	337	161	135	140	125	265	129	281	201	364	268	367	352	139	195	158	258	114	589	572	54	151	174	295	47	88	81	153	244	181	146	145	15	338	100	307	198	128	683	367	188	166	143	139	238
ENSMUSG00000006386	580	336	200	524	971	558	206	248	250	120	539	80	106	112	1264	1006	236	78	619	92	728	120	254	288	798	679	188	463	18	240	207	366	200	360	276	324	144	436	170	571	310	226	559	1057	651	253	253	278	108
ENSMUSG00000006389	10	2	2	8	8	4	0	0	0	0	0	4	13	12	8	18	0	4	16	6	6	6	0	4	8	4	6	5	0	3	0	4	0	6	4	0	0	0	2	10	2	2	9	9	5	0	0	0	0
ENSMUSG00000006390	4722	6531	3482	3189	3912	2766	3760	8093	3287	6437	4233	2532	6582	4316	7024	3555	4258	7190	6282	9795	4648	4763	6985	3545	4927	9167	7528	6832	5815	9421	4801	4501	6470	4791	4237	4336	3791	3646	4010	4651	6031	3942	3405	4260	3225	4618	8241	3661	5775
ENSMUSG00000006392	1631	2096	1685	1704	2206	1286	1601	2350	1406	2747	972	1118	2035	1399	2465	1617	1484	2647	3424	2646	2097	1876	3158	2392	1960	3264	2700	4054	2970	4210	2176	2659	2649	3346	2294	2605	1611	2181	2430	1606	1936	1908	1819	2402	1499	1967	2393	1566	2465
ENSMUSG00000006395	1341	1045	226	866	636	387	753	970	432	858	756	504	1952	1022	1779	648	522	2423	1051	2299	1540	690	1880	816	1550	2668	1118	1442	946	1462	887	887	1102	737	1114	1874	634	1138	914	1321	965	256	925	693	451	925	988	481	770
ENSMUSG00000006398	5487	6482	3777	3745	7036	2392	3352	4153	2054	11316	5336	4663	7918	5416	7783	5711	4230	6082	5023	10249	10131	5796	6044	10351	1772	6910	4680	11949	6796	9275	3406	6330	4254	7328	6988	2533	2407	3718	2653	5404	5986	4276	3998	7662	2789	4117	4229	2288	10153
ENSMUSG00000006403	14952	6523	8481	8055	5733	8029	2544	1241	5990	2649	1251	6294	6303	4046	5517	20268	436	581	5937	961	16502	809	24763	9199	3454	2226	3558	26328	11743	3881	1321	1829	499	2620	809	517	719	531	388	14727	6024	9602	8600	6243	9360	3125	1264	6672	2377
ENSMUSG00000006411	848	12945	6104	3257	2730	6930	8177	15021	10264	14255	2923	7483	7684	9239	6155	6630	1770	4006	8032	15210	6246	9274	1332	3407	11271	9145	15676	17420	11228	2602	2771	10049	6984	7649	6458	4862	2945	5813	8520	835	11955	6911	3477	2973	8079	10044	15296	11432	12790
ENSMUSG00000006412	5835	6239	5863	5345	4553	4283	2969	4759	4912	5019	3124	5981	8361	4171	4608	6473	3126	2434	6601	5943	8878	4690	8618	7155	5297	2780	6996	9401	6114	4566	4261	4259	3426	5940	4188	4271	5018	5146	4604	5747	5762	6638	5707	4958	4993	3647	4846	5471	4503
ENSMUSG00000006418	7774	11403	6107	3670	7984	7397	5716	10568	6901	11748	8511	12789	11308	11850	9685	7998	6072	4772	9897	8175	9506	6961	9243	12580	8400	13819	9214	7167	6433	7538	10887	8218	5731	9767	6618	18421	14176	12781	12049	7657	10531	6914	3918	8694	8624	7021	10761	7686	10540
ENSMUSG00000006423	4225	3008	3310	3274	3043	3543	2263	4225	2755	4271	3155	3325	2994	5606	4828	4183	6335	4965	4432	3716	3585	3809	3871	3156	2591	4244	3761	3751	4535	3793	3180	3641	2579	3727	2085	3181	2709	3813	4235	4161	2778	3748	3496	3314	4130	2780	4302	3069	3832
ENSMUSG00000006435	193	139	422	109	148	53	473	146	305	222	356	192	490	519	624	1159	33	58	77	227	1358	44	113	166	226	146	234	361	120	1362	1713	258	93	357	203	286	350	83	388	190	128	478	116	161	62	581	149	340	199
ENSMUSG00000006442	6541	3032	3134	5143	6388	2793	2102	2670	4234	2917	3608	4285	3543	6239	3384	5970	9264	2542	6737	4872	11103	4589	8277	5111	3879	5470	5566	3808	2301	6319	2701	4273	3322	4699	3445	1972	1720	2170	1964	6443	2800	3548	5491	6956	3256	2582	2719	4716	2617
ENSMUSG00000006445	12596	3897	15644	7612	5448	8616	4910	4956	14000	18908	4781	10349	5616	4298	4798	2670	384	1242	26713	1300	22637	6235	29677	8240	3890	3246	27957	9616	7614	2493	4315	4293	851	3157	1354	1006	3848	700	2456	12406	3599	17712	8127	5933	10045	6031	5047	15593	16964
ENSMUSG00000006456	2550	2460	2408	2575	2516	2118	1581	2152	2177	4069	2236	2537	2887	3773	2978	3387	2870	2251	2754	2848	3427	2149	4398	3924	1827	2118	2079	2595	1957	2469	2631	3098	2099	3267	2698	1835	2495	2499	2909	2512	2272	2726	2749	2740	2469	1942	2191	2425	3651
ENSMUSG00000006457	14	1950	13	22	8040	6	2	7	598	3092	24	10	1191	14	10587	16308	4	0	8	416	18	17	22	67	362	2006	6	8	0	18	12	22	11	22	10	4	28	442	8	14	1801	15	23	8755	7	2	7	666	2774
ENSMUSG00000006462	49	118	14	92	28	39	68	94	18	90	39	110	95	109	152	111	133	204	99	152	37	155	225	114	84	73	180	69	24	21	25	40	59	116	18	8	36	4	12	48	109	16	98	30	45	84	96	20	81
ENSMUSG00000006463	793	1061	711	920	618	638	588	1349	812	1112	446	924	1372	678	812	772	1263	998	1143	872	758	1050	1910	982	858	1076	1168	578	614	837	874	1010	1332	1458	1009	1560	1466	1286	1960	781	980	805	982	673	744	722	1374	904	998
ENSMUSG00000006464	741	1510	343	738	625	930	536	1113	636	1151	208	1050	588	697	648	640	556	430	618	301	689	495	1198	891	406	719	560	547	124	442	104	668	349	622	414	270	481	54	102	730	1394	388	788	681	1084	658	1133	708	1033
ENSMUSG00000006469	2	0	0	0	0	0	2	8	6	0	0	0	0	0	0	0	2	0	0	6	0	0	0	7	0	0	0	0	0	0	3	0	2	1	2	22	12	14	62	2	0	0	0	0	0	2	8	7	0
ENSMUSG00000006471	538	671	417	513	601	469	454	796	377	961	676	644	566	866	756	448	726	821	508	848	614	909	997	1828	858	790	520	828	480	411	720	950	760	501	893	967	766	802	960	530	620	472	548	654	547	558	811	420	862
ENSMUSG00000006476	7532	4530	2353	4758	5835	3500	4107	7491	2696	8458	7824	6265	9526	15502	12899	7078	3947	6566	3486	7645	6199	9784	7627	10219	6264	8411	9891	11869	5189	2285	3065	6469	6840	2656	2493	4662	3619	2032	2264	7419	4183	2664	5080	6354	4080	5045	7628	3003	7589
ENSMUSG00000006488	0	0	0	0	2	2	0	0	0	0	0	0	9	3	0	0	0	0	0	1	0	0	1	0	0	6	6	0	0	2	2	10	4	0	0	0	0	0	0	0	0	0	0	2	2	0	0	0	0
ENSMUSG00000006490	0	0	0	0	0	0	10	0	0	0	0	0	0	30	0	4	0	0	0	0	4	0	30	0	0	0	14	0	0	0	0	0	0	0	0	0	186	0	12	0	0	0	0	0	0	12	0	0	0
ENSMUSG00000006494	8669	2062	5979	3999	3854	4214	2366	5285	2482	5259	5523	9574	7028	11482	5305	10289	12307	6736	6089	8859	7891	5753	5153	8529	2360	6927	6699	9240	3665	3491	3376	3165	3518	3713	1773	3438	3038	2213	1700	8539	1904	6769	4270	4197	4913	2906	5382	2764	4718
ENSMUSG00000006498	18546	21928	20397	18871	21892	20935	18398	17717	18238	29522	20170	23000	20960	36659	24012	27457	19187	16950	31461	25647	33402	23956	42110	31442	15082	26063	22227	20990	19086	23679	19435	29962	14541	22797	20985	15274	16968	15174	21590	18267	20250	23093	20148	23840	24406	22599	18041	20314	26487
ENSMUSG00000006517	771	885	1123	1149	1282	521	1080	1521	1248	1212	2297	1042	1617	2615	1169	2552	1173	583	2460	1259	1084	2642	1201	2071	1500	2029	1994	1357	1344	2307	2114	1470	2012	2088	1835	1099	2589	1249	1929	759	817	1271	1227	1396	607	1327	1549	1390	1087
ENSMUSG00000006519	5262	6207	7601	8423	8089	6025	12091	10173	9841	6205	4604	4380	4605	10833	7597	7168	1599	15989	5912	7321	3807	8068	18880	4103	13909	19070	7081	4998	15495	17938	19345	11411	13023	19733	15216	17522	26449	26152	25443	5183	5732	8606	8993	8809	7024	14852	10359	10961	5567
ENSMUSG00000006522	6	0	4	0	6	6	4	0	6	0	0	0	2	0	20	0	0	0	0	0	2	0	0	0	6	20	0	6	0	0	0	2	0	0	2	0	6	0	2	6	0	5	0	7	7	5	0	7	0
ENSMUSG00000006526	1971	1686	947	1313	1264	1231	4784	2352	957	2145	1347	1500	2401	1617	2366	2390	2975	1143	2516	3047	2330	2307	1447	2565	2500	2579	2042	1138	1988	1202	1004	1958	1647	2083	994	2052	2270	2048	2168	1941	1557	1072	1402	1376	1435	5876	2395	1066	1924
ENSMUSG00000006527	1636	1221	1264	1034	712	1027	4659	1728	947	2411	1262	1700	2225	1459	2190	1921	2313	2070	2910	1588	1337	1066	937	2034	1424	2012	1102	1063	1300	1412	1925	1798	1446	3127	1014	2569	2818	2055	2536	1611	1128	1431	1104	775	1197	5723	1760	1055	2163
ENSMUSG00000006529	0	0	0	0	0	2	12	0	2	0	0	0	0	0	0	0	0	0	0	0	1	0	0	0	0	0	0	0	0	2	0	0	0	0	0	0	2	6	0	0	0	0	0	0	2	15	0	2	0
ENSMUSG00000006538	17	12	0	2	14	6	1	16	4	20	0	18	27	6	4	4	2	12	4	10	2	4	18	4	16	0	10	4	20	2	2	6	18	6	0	4	2	12	10	17	11	0	2	15	7	1	16	4	18
ENSMUSG00000006542	0	10	0	0	18	2	0	0	4	14	0	24	5	0	40	82	0	0	0	107	2	0	2	50	8	6	0	6	0	0	0	0	0	2	2	2	0	0	0	0	9	0	0	20	2	0	0	4	13
ENSMUSG00000006546	0	0	0	0	0	0	0	0	0	0	0	0	0	0	0	0	0	0	0	0	0	0	7	0	0	0	0	0	0	0	0	0	0	0	2	0	2	2	0	0	0	0	0	0	0	0	0	0	0
ENSMUSG00000006567	64	122	38	35	240	61	140	42	2	28	60	314	190	260	221	38	47	54	74	211	31	44	23	210	14	10	0	62	0	40	10	24	13	18	36	2	30	14	6	63	113	43	37	261	71	172	43	2	25
ENSMUSG00000006570	0	0	0	0	0	0	0	0	0	0	0	0	0	0	0	0	0	0	0	0	0	0	0	0	0	0	0	0	14	0	0	0	0	0	0	0	0	0	0	0	0	0	0	0	0	0	0	0	0
ENSMUSG00000006574	42	28	22	26	10	10	6	42	2	0	8	6	7	24	6	24	44	10	38	4	36	6	29	80	24	20	38	6	0	62	6	4	6	6	2	4	10	28	32	41	26	25	28	11	12	7	43	2	0
ENSMUSG00000006575	267	99	120	101	67	40	63	134	93	82	118	27	134	102	123	42	103	235	246	55	169	44	430	183	142	90	123	70	58	112	41	215	69	58	78	113	151	120	92	263	91	136	108	73	47	77	136	104	74
ENSMUSG00000006576	3258	1730	479	1341	1942	821	783	1489	1013	1054	982	1113	2031	2174	2242	1341	2195	1896	1333	2043	2019	127	230	1014	5046	210	2194	1073	230	651	566	1207	105	1734	1620	638	1724	2342	1823	3209	1598	542	1432	2115	957	962	1516	1128	946
ENSMUSG00000006585	1632	1948	2534	1972	3001	1912	1705	2298	2365	1939	2872	3186	2589	6566	2273	3738	1716	2269	2822	1875	1800	4326	2352	3471	1490	3979	1636	1856	4560	2046	2222	2049	2014	2395	2118	1235	2652	1590	1622	1607	1799	2869	2105	3268	2229	2094	2340	2634	1740
ENSMUSG00000006586	36	18	16	20	34	38	16	10	30	12	32	16	10	12	90	98	23	2	42	6	24	4	72	32	106	78	8	14	26	34	16	42	8	22	16	6	52	24	32	35	17	18	21	37	44	20	10	33	11
ENSMUSG00000006587	10	20	201	128	14	52	24	58	58	100	296	175	241	369	12	113	26	44	94	118	34	106	107	147	30	91	18	30	70	62	86	82	34	266	194	129	87	176	324	10	18	228	137	15	61	29	59	65	90
ENSMUSG00000006589	4737	4023	4198	4276	4721	2669	4339	4209	6941	3097	4273	5485	4560	9023	4123	7845	2381	4149	5388	3967	4909	4653	10310	5749	8350	14526	6114	3947	9748	4097	3414	3435	3798	2891	2939	2130	2051	2278	2832	4666	3715	4753	4565	5141	3112	5330	4286	7731	2779
ENSMUSG00000006599	3674	4289	3622	4267	6003	3365	3252	4321	3545	3833	6811	6873	3191	6606	3991	3259	5090	6472	6494	4513	3111	4404	13505	7242	4795	4399	4329	3746	2956	4024	3911	3810	3382	3311	4903	2480	5632	4441	5672	3619	3961	4101	4556	6537	3923	3994	4400	3948	3439
ENSMUSG00000006611	1720	664	318	1678	1439	932	598	869	698	276	682	504	642	785	1789	1707	1002	468	1084	524	632	407	716	623	957	2120	1056	441	617	2729	890	1060	581	1449	929	1400	722	689	480	1694	613	360	1792	1567	1087	735	885	777	248
ENSMUSG00000006638	202	144	155	139	88	179	88	123	177	132	139	125	134	78	201	118	139	93	175	105	133	108	209	135	166	135	183	114	142	230	155	198	141	256	122	245	267	151	163	199	133	175	148	96	209	108	125	197	118
ENSMUSG00000006641	648	886	384	976	1175	633	338	623	501	697	556	715	922	1069	1695	1641	1538	940	858	1091	1073	508	1481	496	1500	1222	1053	833	304	680	643	1189	879	2256	742	963	695	826	916	638	818	435	1042	1280	738	415	634	558	625
ENSMUSG00000006642	0	0	2	0	10	0	2	0	0	0	0	0	0	0	0	6	0	0	2	0	6	0	0	0	0	0	0	0	4	0	0	4	2	0	0	0	0	0	2	0	0	2	0	11	0	2	0	0	0
ENSMUSG00000006649	3	8	1	7	0	1	0	5	4	7	0	1	9	2	8	9	0	0	8	5	13	5	1	6	7	3	9	1	0	3	3	9	6	0	8	598	10	3	9	3	7	1	7	0	1	0	5	4	6
ENSMUSG00000006651	5540	1020	10525	142	5056	4036	2325	5233	4059	3208	3226	4597	3601	3398	1080	2808	838	3805	7504	2138	5026	918	916	3846	3643	2831	6140	3858	8029	2012	13113	2768	6081	4691	5271	10054	14816	1431	8740	5457	942	11916	152	5506	4705	2856	5329	4521	2878
ENSMUSG00000006673	3438	3679	3127	3554	3142	3762	3192	3006	2408	3118	3737	4649	3130	7783	4442	4423	3264	3386	3598	5098	5123	3220	3265	5089	3698	3756	2055	5225	2875	3588	3887	6027	3420	3617	3274	3026	3052	4075	5899	3386	3398	3540	3794	3422	4386	3921	3061	2682	2797
ENSMUSG00000006675	61	64	12	23	87	33	42	104	8	144	130	10	32	221	80	46	23	584	26	66	58	8	26	96	310	74	24	66	3	26	24	222	16	34	18	60	7	84	31	60	59	14	25	95	38	52	106	9	129
ENSMUSG00000006676	7930	9972	7026	8271	8031	8937	8835	8547	7549	8336	8985	8848	7888	15410	9423	9075	7083	10573	9387	14117	12531	8805	12804	13489	12012	10905	7082	14306	7389	8486	11251	14619	9883	9779	11256	10576	8748	17102	16350	7811	9209	7955	8831	8745	10419	10852	8703	8408	7479
ENSMUSG00000006678	2758	2731	5923	1792	1960	2536	1722	2500	3036	4673	2342	2796	2378	7391	3137	5919	2372	3060	2875	3323	2945	3430	3099	3367	965	4002	2304	3438	3428	2669	3377	4066	2241	3785	1634	1412	2425	3172	2021	2716	2522	6706	1913	2134	2956	2115	2546	3382	4193
ENSMUSG00000006699	21578	15869	22707	19319	21856	18281	22728	18730	28931	28626	16674	18858	17897	23684	24523	21685	15375	39666	36984	18845	27481	19430	42832	21221	26291	45527	32300	16159	22644	49243	25177	31272	23663	38005	22995	31027	20936	23063	36327	21253	14655	25708	20626	23800	21312	27917	19073	32223	25683
ENSMUSG00000006705	1656	1383	1248	1143	1170	1450	1220	1490	1112	2211	1698	1743	1373	2950	1592	1374	1840	2644	1806	2122	1558	1738	1826	1226	1481	2204	1252	1541	1368	1702	1554	1841	1316	2365	1773	1548	1415	1826	1732	1631	1277	1413	1220	1274	1690	1499	1517	1239	1984
ENSMUSG00000006711	6	14	0	14	61	2	26	0	37	4	12	10	16	65	32	0	10	8	3	54	46	2	10	22	33	8	10	18	127	2	2	12	2	12	0	2	12	0	5	6	13	0	15	66	2	32	0	41	4
ENSMUSG00000006715	2271	1276	2477	2267	1558	1946	928	840	1129	3228	2034	2584	4953	2987	2169	2694	2180	1375	1373	1431	2598	2886	2622	4007	1248	1250	1715	2248	4034	1442	3593	1629	1262	3802	2604	1495	3991	3225	2745	2237	1178	2804	2420	1697	2269	1140	855	1257	2896
ENSMUSG00000006717	1600	1136	1057	1602	889	1467	898	978	836	1750	894	1464	2526	2448	1918	2268	4335	1819	1628	1209	778	1890	1970	1221	3344	1100	2002	1434	1374	730	1854	870	646	1350	1902	2116	2744	2106	2142	1576	1049	1197	1710	968	1710	1103	996	931	1570
ENSMUSG00000006720	308	284	534	351	224	335	390	354	276	650	314	637	678	1276	476	958	422	180	296	1052	406	469	244	479	294	539	838	372	236	161	394	242	199	543	436	449	655	366	351	303	262	605	375	244	391	479	360	307	583
ENSMUSG00000006724	16	10	22	26	26	8	8	13	6	18	14	34	8	6	24	10	18	6	54	6	22	14	4	4	37	4	0	2	0	75	115	5	20	291	19	10	37	0	52	16	9	25	28	28	9	10	13	7	16
ENSMUSG00000006728	18305	10738	16254	14984	11482	9618	7791	8279	14471	14278	12675	14190	18726	19156	24992	18947	15728	11051	9815	12739	22787	13234	21490	29711	21167	11766	7774	13609	9010	9894	11443	10305	10074	15365	13634	7570	11175	19368	12042	18029	9917	18402	15998	12503	11213	9570	8430	16118	12810
ENSMUSG00000006731	4236	10121	6516	5407	6345	8374	6434	9933	15716	15119	4021	6207	9138	7953	12741	2574	11998	8209	10285	7147	10767	9463	15708	6773	13565	12841	9132	6140	8140	8938	12563	9353	10781	12964	12642	11655	10104	15015	25131	4172	9347	7377	5773	6909	9762	7903	10115	17505	13565
ENSMUSG00000006732	1428	1057	1052	1246	1073	1082	780	1090	1726	1286	574	1005	1300	1221	1030	1037	916	923	1394	1011	1226	1392	1304	2050	2112	1332	814	541	598	750	783	800	782	1259	1336	559	805	755	1048	1407	976	1191	1330	1168	1261	958	1110	1922	1154
ENSMUSG00000006736	6274	5972	8958	4473	3422	3877	4135	4457	7166	5845	3485	4122	4607	4353	9314	3973	3054	4603	5923	3862	4802	4934	4341	5820	7586	5165	4317	3776	3535	5008	4338	4687	4130	4957	4167	4228	4991	6427	5277	6180	5515	10142	4776	3726	4520	5079	4539	7982	5244
ENSMUSG00000006740	6695	13723	17580	13307	10205	8061	14803	8134	15095	11177	12487	9317	6071	18275	14820	12044	12069	17679	20062	12849	13519	15171	16900	10304	21358	13373	12306	10105	7873	10170	16149	13317	10711	13606	7308	15305	15918	20343	25399	6594	12673	19904	14207	11113	9398	18183	8283	16813	10028
ENSMUSG00000006763	989	1081	1096	1311	1482	833	864	1386	1318	1453	1589	1672	946	1569	942	1205	795	864	2034	1027	1135	1301	1344	2000	740	1227	1191	695	681	676	816	1165	717	857	1025	713	1288	910	971	974	998	1241	1400	1614	971	1061	1411	1468	1304
ENSMUSG00000006764	3	0	0	0	2	8	2	4	2	0	0	6	1	2	10	0	4	1	4	0	0	0	13	2	0	0	36	0	4	30	0	0	2	7	0	0	0	2	2	3	0	0	0	2	9	2	4	2	0
ENSMUSG00000006777	16488	11345	725	3144	2872	2332	1416	16972	3462	10344	3650	4499	6404	7636	9471	5564	13471	888	5324	6896	4635	5768	1017	22514	317	404	3702	2196	422	172	202	3138	1697	1066	3857	1195	981	656	138	16240	10477	821	3357	3127	2719	1739	17282	3856	9281
ENSMUSG00000006782	4317	9267	4670	2421	5606	13127	1785	2895	7057	4809	5583	6047	3932	19285	4513	1418	2206	3192	3641	3365	4071	4157	7718	20574	2590	3687	3687	6813	7031	6778	35680	8631	3812	4011	5170	16395	22129	68784	13837	4252	8558	5287	2585	6105	15304	2193	2948	7860	4315
ENSMUSG00000006784	127	104	38	69	129	46	151	141	155	75	20	21	107	36	155	121	201	48	66	70	58	39	59	550	123	56	36	83	132	64	35	221	36	68	70	353	542	118	276	125	96	43	74	140	54	185	144	173	67
ENSMUSG00000006800	12588	29417	17141	7130	16307	23086	15393	22907	29884	35669	42486	35570	26242	39800	38206	20881	36846	49788	17102	38063	53273	33630	60770	42175	35611	32201	13920	19045	14718	19478	6742	24986	29018	3428	6047	8898	13005	7024	4105	12399	27167	19407	7612	17758	26914	18908	23326	33285	32002
ENSMUSG00000006818	6445	9410	3419	3947	4268	9457	3944	7651	5605	10540	5290	8210	6152	7919	4791	5541	7022	10491	14322	4311	5866	7119	5602	4444	3956	10581	7492	10620	7135	10640	8521	4487	4849	22269	6207	5207	6584	8848	12195	6348	8690	3871	4214	4648	11025	4844	7791	6243	9457
ENSMUSG00000006850	570	1533	666	2045	1161	887	904	471	687	1237	604	742	1334	1502	1170	1144	512	2918	1514	1570	927	1637	1103	1412	3203	1555	1647	1093	936	478	1169	1353	1007	970	693	1119	793	922	982	561	1416	754	2183	1264	1034	1110	480	765	1110
ENSMUSG00000006906	1845	1713	772	1430	1550	1262	966	2097	1736	1862	1138	2091	1989	2913	2111	2067	1932	1493	3095	2921	2240	2266	2945	2099	1106	2407	2396	1650	1353	938	1922	1905	1461	2021	1650	1815	1965	1894	2970	1817	1582	874	1527	1688	1471	1187	2135	1934	1671
ENSMUSG00000006920	4362	9652	3342	3107	2698	5379	3831	9812	4881	5725	1801	3241	4567	7186	8167	3379	3530	8117	8553	2770	2354	3194	3193	2444	5791	3895	7051	4274	3426	3335	5116	7390	2318	4053	4024	3473	2909	4828	3317	4296	8914	3784	3317	2938	6271	4706	9991	5436	5136
ENSMUSG00000006930	218	4201	1307	338	1269	3216	1495	4451	5468	2591	1995	2603	1508	3409	2935	1283	1090	3103	1296	1822	320	1143	56	938	1097	1454	1952	3013	1850	1025	1538	8982	1833	2829	2510	10799	20738	23203	17470	215	3880	1480	361	1382	3749	1836	4532	6090	2325
ENSMUSG00000006931	8837	7338	868	1251	936	1583	992	4701	4958	3757	833	4079	2429	969	1700	2711	2313	2926	2694	2747	4095	504	314	5433	1835	2258	2079	2870	772	2697	403	4178	1004	1726	333	1269	816	1673	476	8704	6777	983	1336	1019	1845	1218	4787	5522	3371
ENSMUSG00000006932	47240	101072	48931	81228	42774	103407	49035	53486	74576	66328	79878	90584	62612	168446	62542	71205	63798	164656	87715	67838	113878	67892	76040	75228	146423	56810	63151	106377	42430	34566	57829	92256	67931	52538	104312	40324	76339	101401	139366	46529	93340	55399	86724	46579	120553	60231	54464	83063	59510
ENSMUSG00000006941	2189	1466	1602	2445	1581	1511	1381	1455	1219	1217	1794	2017	2416	1771	1394	1636	1508	1749	1978	2010	3284	1458	2044	1679	2604	1861	921	2365	818	2156	2025	2731	2127	1903	3406	1799	2251	3029	4008	2156	1354	1814	2610	1722	1762	1696	1482	1358	1092
ENSMUSG00000006948	0	0	0	2	0	0	0	0	0	0	0	4	0	0	0	0	0	0	0	0	4	0	0	0	0	0	0	0	0	0	0	0	0	0	0	0	0	0	0	0	0	0	2	0	0	0	0	0	0
ENSMUSG00000006958	174	54	10	110	170	40	80	48	30	14	48	30	18	42	72	98	46	6	98	22	72	12	22	126	271	190	50	36	0	396	32	32	30	54	36	38	40	29	2	171	50	11	117	185	47	98	49	33	13
ENSMUSG00000006998	24211	27886	26981	16935	20808	19926	18323	13856	27806	26532	13815	14041	18498	23920	15749	33487	30240	17788	34725	22860	34664	20520	38479	59027	42768	17714	28269	21090	20902	34491	18303	15319	19905	24771	22262	22777	27798	26817	41039	23847	25753	30547	18081	22659	23230	22506	14109	30970	23805
ENSMUSG00000007021	22	348	93	95	418	55	68	114	24	169	154	282	58	144	149	53	46	375	20	283	149	14	18	20	18	46	74	90	50	28	19	72	28	30	14	54	34	16	14	22	321	105	101	455	64	84	116	27	152
ENSMUSG00000007029	14948	38649	18806	28469	19920	27256	17470	26713	16221	63742	20587	22782	25889	60284	19923	20591	18528	32934	30908	33664	26080	30940	31563	21864	17422	36560	23023	20744	20357	18667	19393	26857	24112	37963	25067	18791	28273	43282	48621	14723	35692	21292	30395	21692	31775	21459	27202	18067	57189
ENSMUSG00000007030	28	144	87	151	90	79	867	237	655	58	42	36	44	90	76	24	18	206	68	48	47	60	198	20	128	469	92	178	863	205	168	187	107	72	26	63	44	21	98	28	133	98	161	98	92	1065	241	730	52
ENSMUSG00000007033	48	81	35	71	82	79	56	48	29	99	20	52	46	23	120	134	14	9	64	40	40	48	46	52	84	43	23	59	42	50	60	37	23	124	36	16	42	8	12	47	75	40	76	89	92	69	49	32	89
ENSMUSG00000007034	6	967	156	142	94	410	97	1650	362	422	26	108	98	577	127	3	22	1950	226	698	72	52	11	52	20	504	186	20	18	76	404	742	400	104	206	334	114	1070	150	6	893	177	152	102	478	119	1680	403	379
ENSMUSG00000007035	144	235	56	186	86	31	67	87	58	146	10	144	150	104	108	134	71	83	213	167	107	122	118	117	78	102	106	70	84	78	134	158	40	148	102	150	113	105	140	142	217	63	199	94	36	82	89	65	131
ENSMUSG00000007036	3388	6307	1582	2877	2908	3547	2806	5947	3131	6733	2842	3520	4955	4800	4359	3417	5309	5263	4216	4738	3792	4933	4328	3132	4042	5254	4888	3338	3295	3847	3259	3308	3797	5062	3159	4353	3002	5039	6830	3337	5825	1791	3072	3167	4135	3447	6056	3487	6041
ENSMUSG00000007038	3743	3915	2145	3393	1886	3536	3918	4283	4187	5025	2728	2873	4414	7414	4502	3129	9032	15853	4738	3744	2890	4442	9402	2130	6921	3778	3818	3362	2812	5009	3532	3721	3592	5196	3005	4994	4336	4098	5112	3687	3615	2429	3623	2054	4122	4813	4361	4663	4508
ENSMUSG00000007039	3348	7946	3536	4340	2792	3967	6410	8782	8777	9604	5299	5507	9955	12202	3751	4710	1773	8762	3887	9203	4681	3911	4792	5266	10954	7887	5107	6389	3637	3665	8043	8541	8098	6571	5970	4403	8146	5487	5709	3298	7338	4003	4634	3040	4625	7874	8943	9776	8617
ENSMUSG00000007041	12523	19176	24453	13291	12681	21413	21718	17428	22580	27360	13445	13121	23132	22125	14610	16103	22151	29023	18797	17184	13653	18679	36568	12820	20508	31557	19492	17858	24323	24985	29803	22043	20936	19614	16534	14202	27860	25776	29664	12335	17709	27685	14190	13809	24963	26677	17747	25150	24547
ENSMUSG00000007050	2594	2988	2174	2919	2283	2358	1550	2293	2258	3335	2170	1988	2951	4045	2056	2127	2713	2248	2705	3033	3188	2694	3811	2460	1912	2843	2376	3342	1834	2992	2725	2982	1844	3899	2399	1482	2600	1776	4268	2555	2759	2461	3117	2486	2749	1904	2335	2515	2992
ENSMUSG00000007080	1837	2261	2175	3160	2125	1724	1833	1155	1562	2367	1717	2781	2012	5355	3183	3359	2262	3491	1829	3661	3314	1413	1363	4383	923	2071	1695	3020	2530	1373	2197	3131	1856	3574	1370	1152	2400	2453	2225	1809	2088	2462	3374	2314	2010	2252	1176	1740	2124
ENSMUSG00000007097	46588	7960	52806	171609	6469	194	316	5485	252	1300	274	17386	50532	858	36654	66615	7897	16	31245	530	142283	134	7695	6568	344	764	127997	12420	338	3553	1027	414	82	802	971	2693	226	636	302	45887	7351	59786	183221	7044	226	388	5585	281	1166
ENSMUSG00000007107	12	0	1	10	0	0	8	0	4	0	0	0	8	6	7	4	3	0	6	0	18	14	0	4	0	10	4	8	0	0	2	6	6	4	0	0	2	2	0	12	0	1	11	0	0	10	0	4	0
ENSMUSG00000007122	66	335	18	43	1474	23	46	17	204	568	18	178	343	28	1759	3114	44	0	160	76	153	18	153	263	52	395	56	640	40	21	22	36	16	22	54	44	30	50	32	65	309	20	46	1605	27	57	17	227	510
ENSMUSG00000007207	2056	668	1045	1677	741	827	740	517	737	410	1656	417	1180	695	1041	932	717	617	640	1068	903	201	3245	2535	2240	1030	495	970	678	403	593	541	115	318	671	309	863	405	598	2025	617	1183	1790	807	964	909	526	821	368
ENSMUSG00000007209	0	0	0	0	0	0	0	0	0	0	0	4	0	0	0	0	0	0	0	0	0	0	2	0	0	0	0	0	11	0	0	0	0	0	2	0	0	0	1	0	0	0	0	0	0	0	0	0	0
ENSMUSG00000007216	766	519	264	510	416	363	350	548	768	388	243	523	497	739	576	371	417	258	552	804	706	458	997	725	737	506	476	470	426	368	1029	672	456	479	328	364	335	457	425	754	479	299	545	453	423	430	558	855	348
ENSMUSG00000007279	4	138	18	13	8	26	22	6	28	2	48	6	6	8	110	64	70	6	94	2	28	4	19	18	20	26	18	34	0	4	2	12	6	16	14	100	0	42	14	4	127	20	14	9	30	27	6	31	2
ENSMUSG00000007338	2581	3886	2985	4200	1752	2226	1551	3452	2772	3384	5190	3514	3339	3464	6268	3163	1672	1814	3459	2852	2178	4508	5192	5330	2456	3940	3436	3338	3556	3501	2620	3820	2056	3468	3567	2311	3409	2751	2443	2542	3589	3380	4484	1908	2595	1905	3515	3087	3036
ENSMUSG00000007379	424	482	426	267	582	546	469	973	583	776	636	660	510	1487	1466	742	498	674	824	1496	687	370	598	337	438	959	374	816	704	535	501	944	408	956	384	246	224	258	162	418	445	482	285	634	637	576	991	649	696
ENSMUSG00000007411	5024	3836	7506	3595	3530	5964	4771	4465	3760	3157	6233	4433	6130	5924	4910	4414	10949	8517	5471	4270	4732	5000	10221	11014	4310	4927	3393	3960	2718	4539	4118	6734	4110	4698	8654	4537	6880	4961	5505	4948	3543	8498	3838	3844	6953	5860	4547	4188	2832
ENSMUSG00000007415	4932	5260	8856	7574	4283	6501	5429	5608	7033	5786	6039	5927	6658	5245	8594	8683	6978	4782	7316	7757	7780	8027	12640	3980	4186	7075	6940	5621	7276	5572	6591	6776	8506	6938	3589	4721	6864	3993	6155	4858	4858	10027	8086	4664	7579	6669	5711	7833	5191
ENSMUSG00000007440	0	20	0	0	0	4	4	0	2	4	0	0	0	2	11	6	74	4	12	0	2	0	2	6	8	8	94	2	0	0	2	7	0	4	0	0	0	0	0	0	18	0	0	0	5	5	0	2	4
ENSMUSG00000007457	0	0	0	0	0	0	0	0	0	0	0	0	2	0	0	0	0	0	0	0	0	0	0	0	0	0	0	0	0	0	0	0	0	0	0	0	0	0	0	0	0	0	0	0	0	0	0	0	0
ENSMUSG00000007458	14215	20807	20517	18449	17862	12433	16551	17453	26056	20777	13199	14468	16317	18569	19793	16111	20737	18665	20850	26690	20776	19689	27049	33599	17348	22822	15520	16655	11378	18525	25163	19907	12111	18114	13378	12955	17510	20120	23649	14001	19215	23229	19697	19451	14495	20330	17772	29021	18641
ENSMUSG00000007476	913	839	615	445	659	622	588	534	400	752	492	694	1189	1155	1153	1034	1969	1106	685	590	733	814	1310	1130	1503	936	835	761	600	580	1217	1326	733	427	520	619	956	559	1363	899	775	696	475	718	725	722	544	446	675
ENSMUSG00000007480	14	2	0	6	22	3	6	41	4	10	16	33	2	2	6	36	23	14	19	2	9	6	0	32	0	0	28	6	0	1	0	0	0	60	0	0	0	2	0	14	2	0	6	24	3	7	42	4	9
ENSMUSG00000007564	15648	25339	17595	10370	18670	29098	17597	23677	19164	24708	18605	19661	20724	45325	17956	20637	23346	26571	23881	33723	17506	24039	24189	15569	14309	28999	23334	20770	25044	20438	13030	20829	15853	17162	14440	12899	16950	20570	16959	15412	23401	19921	11072	20331	33923	21615	24110	21345	22168
ENSMUSG00000007570	1844	2303	1049	1413	1141	3098	1608	1853	1562	2128	1782	2235	3027	4075	1917	1716	1761	2657	2700	3525	2234	2060	2895	1872	2890	2935	2025	1971	2721	1963	1125	2090	1907	1823	1824	1381	1466	2674	2118	1816	2127	1188	1509	1243	3612	1975	1887	1740	1909
ENSMUSG00000007589	1621	1926	1538	1667	1628	1381	1187	2454	998	1604	2498	1677	3626	1791	2806	1240	2861	2783	1451	1258	2109	1791	1745	3479	1359	1843	1326	1546	1584	1819	1782	2493	1844	3413	2061	2105	1829	3234	2429	1597	1779	1741	1780	1773	1610	1458	2499	1112	1439
ENSMUSG00000007591	38	16	66	45	44	30	37	59	10	23	96	72	198	35	98	82	145	116	20	100	57	48	63	24	43	88	32	20	22	8	41	6	53	55	54	74	30	22	43	37	15	75	48	48	35	45	60	11	21
ENSMUSG00000007594	1000	201	23	18	425	18	4	50	3	8	46	14	260	78	188	22	366	129	96	1386	167	20	20	397	85	15	158	1586	0	223	6	13	8	3	2	8	2	6	8	985	186	26	19	463	21	5	51	3	7
ENSMUSG00000007603	2461	3909	1865	3341	2821	3413	1713	3227	2830	4710	2280	3333	2222	3904	3090	1933	2342	4026	2576	1982	2278	3117	3242	2581	3596	2554	2466	2492	1846	2609	2111	3741	2618	4148	3266	3670	2795	4468	3021	2424	3610	2112	3567	3072	3979	2104	3286	3152	4226
ENSMUSG00000007610	2459	2168	1061	2112	2273	1877	1464	3740	2313	3718	3111	2149	2733	3238	1737	2911	2539	1645	3775	1842	2959	1770	2294	5212	2705	2501	2818	2797	2730	3226	3655	3336	3509	3875	2789	3038	1818	3137	4228	2422	2002	1201	2255	2475	2188	1798	3808	2576	3336
ENSMUSG00000007613	4355	3688	5838	3244	3827	3181	4937	5897	3100	4619	5135	3234	3657	4845	7230	4544	5270	7543	5724	4066	3604	3974	8775	4292	9958	11281	4767	3520	3276	9227	3828	7375	5768	8295	7079	10180	6772	4227	4724	4289	3406	6610	3464	4167	3708	6064	6005	3453	4144
ENSMUSG00000007617	1444	920	1120	1136	702	1073	1042	827	938	1546	792	1607	1060	1988	1579	1383	776	1232	1336	1602	1074	1578	1992	2170	798	1078	696	936	1056	1721	1507	1002	898	1134	683	574	1070	1054	620	1422	850	1268	1213	764	1251	1280	842	1045	1387
ENSMUSG00000007646	336	751	439	783	240	256	198	204	436	558	238	468	814	588	602	405	369	478	634	436	441	540	251	742	174	304	402	416	254	427	819	935	358	465	147	484	544	388	535	331	694	497	836	261	298	243	208	486	501
ENSMUSG00000007653	0	2	0	4	0	0	0	0	0	0	0	0	0	0	0	0	0	0	0	6	0	0	0	0	0	0	0	0	0	18	0	0	0	0	0	0	0	0	0	0	2	0	4	0	0	0	0	0	0
ENSMUSG00000007655	20752	2343	99399	3231	9509	11787	7452	1402	2370	1106	5774	4514	5009	3319	4394	5630	1412	1519	4248	12095	4670	1775	6461	2964	3258	5327	712	3886	512	14288	1290	2351	733	1472	796	1292	564	828	533	20440	2164	112538	3450	10355	13741	9153	1428	2640	992
ENSMUSG00000007656	4934	8287	9418	5216	5308	4672	5320	4231	4747	5046	5623	7577	6749	6450	5299	6056	4251	4222	5232	5870	7338	11962	7063	8672	5898	7055	4781	7974	5360	8818	7769	9400	7088	5978	7947	6008	8854	11799	12715	4860	7653	10663	5569	5780	5447	6535	4308	5287	4527
ENSMUSG00000007659	8461	13901	8325	5326	10335	10139	14584	6881	13378	13851	4603	8038	6672	5571	4613	3671	10697	8665	16115	13634	10348	5205	38412	14224	21660	12158	6716	7915	7640	6319	5746	22418	9453	6295	9689	7740	8110	5553	14070	8334	12838	9425	5686	11254	11820	17914	7007	14900	12427
ENSMUSG00000007670	9914	14203	12484	11645	12054	13324	9049	13982	9511	21604	10458	12973	10067	19621	15480	10503	11540	16048	12242	7652	12164	11793	14433	10089	14774	9347	10806	12740	9483	12315	10932	13416	8818	19398	10263	7023	12969	12670	9809	9765	13116	14134	12433	13126	15533	11115	14238	10593	19383
ENSMUSG00000007682	39	132	94	177	220	156	376	463	2284	151	486	182	162	1259	286	1153	129	94	389	124	172	511	142	1308	496	329	141	532	6	8	14	254	164	98	82	239	80	60	230	38	122	106	189	240	182	462	471	2544	135
ENSMUSG00000007721	3856	3299	3841	3629	4613	3522	3415	4900	5118	4725	3648	3058	3610	4896	3624	4478	5648	1901	5555	4137	5258	4916	5436	8910	7488	3835	5206	5166	2782	5573	5976	5237	4646	6607	3764	4384	3085	7454	9077	3798	3047	4349	3875	5023	4106	4195	4990	5700	4239
ENSMUSG00000007739	8305	11892	33003	11873	11085	10131	11231	13453	9586	17871	7523	8563	8292	46704	8168	28567	7515	8111	20908	9190	10792	30431	12503	12486	15171	15618	17337	13459	8175	10537	13189	12165	9319	13262	10719	11882	14614	15631	9065	8180	10982	37365	12676	12071	11811	13795	13699	10677	16034
ENSMUSG00000007777	902	1533	656	1344	412	708	555	490	953	633	648	622	763	1022	857	1642	857	966	753	881	587	1063	822	2229	1028	980	829	676	554	1161	1266	668	601	784	1048	931	839	1507	963	888	1416	743	1435	449	825	682	499	1061	568
ENSMUSG00000007783	1156	1376	161	790	1182	116	540	803	582	467	538	410	373	791	1428	332	138	756	1148	1755	691	264	286	431	414	806	532	887	707	597	113	1021	318	392	274	405	162	196	191	1139	1271	182	843	1287	135	663	818	648	419
ENSMUSG00000007805	86	70	62	114	150	38	124	24	24	16	174	64	68	112	192	58	40	2	98	72	112	38	50	106	252	474	10	36	12	138	56	76	32	54	116	64	22	28	26	85	65	70	122	163	44	152	24	27	14
ENSMUSG00000007812	2420	2681	3405	3540	2740	4008	2657	4365	2312	2518	3731	6684	4142	7857	3508	3418	3935	6814	4012	5418	3772	3262	5266	3303	4128	3915	2793	3236	3156	2488	2336	3108	1571	2794	2626	1942	2547	1953	4454	2384	2476	3855	3780	2984	4673	3264	4445	2575	2259
ENSMUSG00000007815	18579	19742	19713	20247	19012	19269	22258	16216	16101	18534	21387	18053	21107	33935	20807	20501	15479	25767	25141	20820	25812	20024	27765	23463	32265	32671	17902	29393	20091	24926	30623	36889	20455	21607	20402	20374	18949	36362	51515	18299	18232	22319	21617	20703	22464	27340	16513	17933	16629
ENSMUSG00000007817	18295	11078	10239	11215	9174	17503	49515	27048	10795	25786	14133	23335	20300	36461	29974	32173	26715	6194	12938	17168	20345	13638	7347	14983	16341	14032	15688	33449	12173	10022	10933	17940	7007	10552	7830	5182	11134	8150	6984	18020	10231	11592	11974	9990	20405	60820	27543	12024	23135
ENSMUSG00000007827	1729	1336	1646	2486	1328	733	950	1417	895	1959	1341	1840	1456	2835	1985	1604	1738	778	1463	2678	3803	1355	1462	2500	410	785	1344	1575	600	795	1211	1505	882	1770	698	677	1513	1127	1060	1703	1234	1864	2654	1446	855	1167	1443	997	1758
ENSMUSG00000007833	2192	2775	1075	2360	2578	2033	1674	2776	2155	3864	2860	3069	2357	3045	1982	2114	2362	1518	4051	1971	2832	2603	6037	4657	2075	2688	2925	2342	2128	2279	2326	2030	2757	2215	3268	5007	4237	3558	7318	2159	2563	1217	2520	2807	2370	2056	2827	2400	3467
ENSMUSG00000007836	27047	19506	22378	15012	40973	20180	13971	14963	14508	34509	28642	35206	36221	23514	36175	34448	24164	17694	29706	40510	46283	32845	47226	55288	55969	17826	37539	28180	20976	24335	14874	29166	20381	39588	31405	11503	33858	37298	26080	26640	18014	25336	16028	44618	23526	17161	15237	16159	30962
ENSMUSG00000007837	941	1415	1124	1111	1115	1043	1465	2330	2015	1691	1561	1588	1618	1540	1318	953	1490	1165	2864	1258	1004	1369	3090	1804	2283	1448	1754	1450	1168	1118	1597	1178	1263	1236	1530	1349	1626	1468	2507	927	1307	1273	1186	1214	1216	1799	2373	2244	1517
ENSMUSG00000007850	12423	16235	12913	11895	10796	15524	13326	16242	16850	18509	13082	13761	11079	26629	16569	15747	8222	15807	8528	7516	13263	10463	11754	13791	18667	14176	13290	12855	16592	19295	19682	20955	13341	20014	15367	11880	13879	17309	13333	12236	14993	14620	12700	11756	18098	16369	16539	18768	16606
ENSMUSG00000007867	1640	2184	2317	2030	1230	1421	1589	1934	1305	1455	934	1262	2477	1135	1003	767	1338	3402	1791	1056	1906	2146	4407	3369	2425	2169	1616	1190	1229	897	1714	2249	1625	1208	1714	1555	1958	1617	2030	1615	2017	2623	2167	1339	1657	1952	1969	1454	1305
ENSMUSG00000007872	4355	681	507	1050	1615	2061	4075	266	4627	826	912	4991	4584	1105	1414	969	469	254	2519	554	11981	249	2089	4976	1577	1587	376	5532	908	591	809	2414	361	1543	738	991	800	713	1300	4289	629	574	1121	1759	2403	5005	271	5154	741
ENSMUSG00000007877	28	350	10	10	2120	7	12	13	140	424	10	18	468	10	1426	4995	6	5	2	84	18	10	9	67	52	255	0	13	16	2	8	10	4	7	0	19	6	134	10	28	323	11	11	2309	8	15	13	156	380
ENSMUSG00000007880	5109	5958	7852	6789	8036	6784	5607	6418	7420	11909	6428	9775	5555	9756	8432	9528	8032	13548	7731	4033	13024	5616	12575	10443	8722	8250	7862	5944	4790	10818	6317	10656	8579	15086	8893	9248	6703	9718	9630	5032	5502	8890	7248	8751	7909	6887	6535	8264	10685
ENSMUSG00000007888	3955	728	280	853	2046	644	413	55	284	118	1244	1050	4332	353	1558	416	19816	82	1898	361	12379	404	1964	32855	995	910	138	836	70	90	376	398	240	220	162	140	96	216	84	3895	672	317	911	2228	751	507	56	316	106
ENSMUSG00000007891	22020	112754	134352	40806	26149	50102	93277	49302	75643	58645	34078	42494	24646	39772	30135	40946	45533	146644	67476	55866	32719	73794	115299	30135	233541	92050	39218	31055	39355	196838	62900	43949	36971	42592	54994	98154	88119	102373	118490	21689	104128	152111	43567	28475	58409	114574	50204	84251	52616
ENSMUSG00000007892	57463	109252	86297	68542	75541	45191	72630	34646	40595	48212	57759	117911	60796	80819	108346	67895	48033	36964	121540	93525	93540	154193	56364	80730	140397	227416	94515	69484	40840	60164	53874	107011	53965	37918	58106	43988	27992	41883	70930	56598	100894	97704	73180	82261	52684	89213	35280	45215	43256
ENSMUSG00000007907	0	0	0	0	0	0	0	0	0	0	0	0	0	0	0	0	0	0	0	0	0	0	0	0	0	0	0	0	0	0	0	0	0	0	0	0	0	0	0	0	0	0	0	0	0	0	0	0	0
ENSMUSG00000007908	44	144	131	1390	35	104	11	1080	1205	14	4	16	16	1780	1003	14	0	0	1387	0	892	129	1146	986	554	22	0	60	102	0	2	32	6	4	2	2	0	4	2	43	133	148	1484	38	121	14	1100	1342	13
ENSMUSG00000007944	56	33	45	39	46	61	29	114	66	79	28	66	15	9	23	8	22	19	39	24	25	18	104	14	44	10	62	35	20	29	42	40	144	81	50	121	111	19	45	55	30	51	42	50	71	36	116	74	71
ENSMUSG00000007946	30	83	16	20	5	26	6	63	9	42	2	24	8	12	6	12	8	2	41	8	26	0	66	143	32	4	2	14	2	18	10	20	0	18	7	9	8	4	16	30	77	18	21	5	30	7	64	10	38
ENSMUSG00000007950	3414	2724	1167	837	1871	734	1506	2498	2111	2336	2289	942	1391	1556	2108	7528	5638	1185	1897	1714	1367	538	2254	5074	1258	2089	1716	2194	1488	1752	1623	2087	2219	3322	1102	6785	1836	4492	4149	3363	2516	1321	894	2037	856	1850	2544	2351	2096
ENSMUSG00000007987	3157	1747	1327	2006	1777	2714	2701	2108	3176	1965	1718	3047	3412	2023	1494	2531	1505	2057	3588	2537	2452	1754	3363	3339	2515	3648	3225	2398	3974	1771	1480	2303	1580	3291	1526	1893	2260	1028	3002	3109	1613	1502	2142	1935	3164	3318	2147	3537	1763
ENSMUSG00000007989	812	730	22	436	106	1068	1386	1610	764	1460	3308	1560	794	4600	1499	1196	96	1444	988	1977	792	1476	30	1162	1834	1512	1020	780	612	186	192	1073	670	1192	30	58	2	34	20	800	674	25	466	115	1245	1702	1639	851	1310
ENSMUSG00000008028	6	8	0	6	10	0	0	10	0	4	24	10	1	2	4	0	7	1	4	18	10	2	1	2	0	0	2	2	4	4	2	4	0	2	24	20	24	0	10	6	7	0	6	11	0	0	10	0	4
ENSMUSG00000008035	2760	2535	3275	2549	3417	2888	3582	3831	4462	6896	3717	1406	1252	4210	2547	3222	3686	3817	3919	5102	2411	6758	5096	2501	6526	6534	3358	1920	3173	3544	6324	2958	4469	4616	1234	1116	2584	1742	1532	2718	2341	3708	2721	3721	3367	4400	3901	4970	6187
ENSMUSG00000008036	5319	3374	5707	5258	6139	3170	3526	5935	6241	5405	6246	5453	5933	4256	4785	5080	5816	3737	8943	4118	6559	5021	11353	7855	5605	6479	6280	3769	4704	5462	8626	6985	7397	5431	7828	6605	5853	8512	10092	5239	3116	6461	5614	6685	3696	4331	6044	6951	4849
ENSMUSG00000008090	20955	7519	12023	11531	3645	8997	4364	5924	6792	4949	6934	11500	12626	13698	6721	8393	1899	7725	6387	32594	12507	6915	17080	11152	9832	6963	6139	14550	9875	3179	2318	8204	5378	4163	1722	2274	3788	2017	1030	20640	6944	13612	12311	3969	10489	5360	6032	7565	4440
ENSMUSG00000008129	150	220	30	116	25	94	14	92	66	90	46	362	102	164	50	245	101	14	173	120	342	116	150	143	28	72	18	160	22	46	187	66	26	256	121	268	91	68	132	148	203	34	124	27	110	17	94	74	81
ENSMUSG00000008136	716	982	6715	909	2561	4681	1598	753	4932	1816	859	2635	2612	3027	1075	758	176	46	7950	211	2280	841	7286	644	1068	2058	886	2006	3388	1595	2235	1758	179	375	281	344	194	76	284	705	907	7603	971	2789	5457	1963	767	5493	1629
ENSMUSG00000008140	9495	10322	6685	9087	12967	8851	8111	12730	13107	11693	13243	13693	7843	8945	9260	8499	8114	9093	15550	10648	7779	10622	15278	10643	17266	9486	10412	8122	8410	7556	7254	6818	7693	7164	5950	7454	6552	5340	10163	9352	9532	7569	9702	14121	10319	9963	12963	14599	10491
ENSMUSG00000008153	20	266	2	10	63	0	124	315	8	52	14	477	25	97	80	13	135	9	4	193	329	2	14	527	4	14	30	0	0	0	8	6	10	51	5	8	6	680	2	20	246	2	11	69	0	152	321	9	47
ENSMUSG00000008167	947	702	500	930	1507	932	1599	2111	1170	1695	1137	1341	1480	2546	1328	1197	1591	1203	2230	2089	1498	1678	1267	1907	1582	2690	2099	847	839	705	834	1479	1445	976	1516	1473	762	1372	908	933	648	566	993	1641	1087	1964	2150	1303	1521
ENSMUSG00000008193	28	34	22	190	928	48	2	248	12	22	74	272	44	30	136	12	8	10	108	28	46	6	12	0	26	744	54	120	40	11017	10994	392	35158	27316	88450	213581	90683	251435	301329	28	31	25	203	1011	56	2	253	13	20
ENSMUSG00000008200	3301	2465	2531	2978	3175	2836	2707	4159	3189	3356	3123	3550	2482	5787	4387	2736	2839	3403	2648	3498	4871	2509	3191	3836	3032	4630	3730	4048	2919	3020	2754	5292	2854	2722	2937	4407	4122	3401	3038	3251	2276	2866	3180	3457	3306	3325	4235	3552	3011
ENSMUSG00000008206	464	76	50	152	553	136	100	86	60	42	64	190	78	92	331	134	129	26	210	218	307	36	174	1133	256	318	60	68	76	124	214	154	56	94	106	687	710	1148	780	457	70	57	162	602	159	123	88	67	38
ENSMUSG00000008226	1263	818	791	651	586	684	388	482	393	805	562	692	884	1013	800	1261	1619	1095	639	1051	983	1458	1942	2309	560	993	826	1044	500	858	287	581	384	380	374	844	475	553	375	1244	755	896	695	638	797	477	491	438	722
ENSMUSG00000008301	2461	4889	4349	4638	3722	2181	3127	2183	2875	3547	3713	2167	3309	3373	3956	3267	1570	3170	5891	4006	3177	4713	4330	3080	4070	4517	3831	3706	2515	2101	1820	4805	4159	3081	2186	3023	2898	3340	3252	2424	4515	4924	4952	4053	2543	3841	2223	3202	3182
ENSMUSG00000008305	6267	3666	5967	3250	4985	3069	3114	4941	5408	10122	3259	2643	6733	5973	4229	4531	4374	5524	11683	3930	8348	4511	5803	5571	6349	6208	4964	7213	4345	2603	1984	4860	3668	5043	2605	1874	3106	2559	1587	6173	3386	6756	3470	5428	3578	3825	5031	6023	9081
ENSMUSG00000008307	45	82	47	131	61	60	103	102	46	11	20	24	22	54	141	55	22	25	47	91	88	72	24	23	6	31	12	45	103	24	57	132	39	36	49	27	56	18	36	44	76	53	140	66	70	127	104	51	10
ENSMUSG00000008318	475	164	676	544	656	350	383	175	376	288	306	280	366	238	428	351	142	194	503	200	677	126	600	252	333	704	516	426	493	1121	1438	567	1725	3009	5475	6707	8179	13042	18131	468	151	765	581	714	408	470	178	419	258
ENSMUSG00000008333	9821	3994	4088	3492	4300	2734	2361	2441	3039	4467	3854	3461	4817	3082	4481	8366	3865	2074	5097	4314	6002	2782	4256	6982	2399	4339	3644	3035	2092	2277	5091	4237	2412	4298	3386	2202	6007	3049	3186	9673	3688	4628	3728	4683	3187	2900	2486	3385	4008
ENSMUSG00000008348	5695	10314	15431	8912	9693	8196	7655	8216	10933	5721	8967	10399	10537	9707	10723	15217	10756	5612	14481	17921	15663	8931	32156	12950	6478	11818	14274	14482	14964	15723	4454	7149	4621	13454	8700	10097	15711	5154	21274	5609	9525	17471	9515	10555	9555	9403	8366	12177	5133
ENSMUSG00000008373	3595	3661	4108	3756	4906	2673	2684	4917	4928	4520	3668	4572	3043	2866	2997	5287	1761	2192	6407	3151	5828	2895	7031	6728	2979	3305	4683	3342	2886	3142	4742	6269	5081	5245	5303	4133	3644	5147	4378	3541	3381	4651	4010	5342	3116	3297	5007	5489	4055
ENSMUSG00000008384	1080	909	2982	1006	1659	1364	1713	2208	2354	1764	2490	2043	1420	1887	1056	896	674	1061	3939	1002	2249	1882	4136	1269	2648	2208	1374	1359	1812	1484	2814	2667	1891	1765	2055	2370	2100	1765	3148	1064	839	3376	1074	1807	1590	2104	2248	2622	1583
ENSMUSG00000008393	4112	6285	5121	2775	4735	4861	7203	3102	6359	6706	3373	7124	2428	5604	4127	5244	2913	4377	6752	3216	6452	5553	3497	6280	10576	12909	4642	4814	7462	8778	11839	6170	4251	6565	7355	5102	10897	2809	4882	4050	5804	5798	2963	5156	5667	8848	3159	7083	6017
ENSMUSG00000008398	7486	2534	4536	3212	3091	4804	4146	2451	4519	3550	2696	2504	2621	1804	6408	6866	2269	1325	4651	1622	6415	1774	4706	3951	4911	5644	3712	3198	4434	6743	3076	3688	1470	3285	2903	2913	4423	1679	2200	7373	2340	5136	3429	3366	5601	5093	2496	5033	3185
ENSMUSG00000008429	2591	3786	2282	2218	1933	2595	3020	4170	4331	4433	2884	4182	2210	4882	4941	4086	2317	2655	8479	3564	3990	3991	7273	2060	4719	5360	3708	3647	2068	4205	3465	3436	2965	4649	2688	4035	3447	4535	4732	2552	3496	2584	2368	2105	3025	3710	4246	4824	3977
ENSMUSG00000008435	1178	958	1462	1569	1760	849	1141	1741	1430	1748	1135	1669	901	1225	1123	2408	1428	1425	1946	1158	1762	822	1802	1349	1387	1054	2017	1169	742	916	1509	2072	1457	1851	1286	1092	1543	1259	1218	1160	885	1655	1675	1917	990	1402	1773	1593	1568
ENSMUSG00000008438	1	0	10	0	8	0	0	0	0	0	0	0	6	0	2	2	8	4	12	0	16	10	3	14	6	0	0	0	0	0	2	6	0	2	1	0	21	16	10	1	0	11	0	9	0	0	0	0	0
ENSMUSG00000008450	1465	1455	1315	1651	1684	1250	1053	1695	1517	2049	1854	1797	1239	2173	1298	2970	1977	820	1807	2088	2390	1696	1275	1513	1110	2180	1562	958	1128	1176	966	1921	1359	1132	1084	853	864	1171	895	1443	1344	1489	1763	1834	1457	1293	1726	1690	1838
ENSMUSG00000008461	0	99	2	16	20	10	40	338	175	286	266	40	2	286	41	44	0	216	90	210	12	230	56	34	272	98	36	72	8	76	127	40	1663	638	2393	5462	3493	15678	12524	0	91	2	17	22	12	49	344	195	257
ENSMUSG00000008475	14789	15652	16979	12743	14210	15632	14267	22405	17209	18708	10820	14159	17982	29938	22260	16518	14697	19021	20310	15131	17486	18219	21235	14303	14178	23133	30549	20896	20174	23547	23349	20982	15416	20733	20470	22310	22350	29617	32350	14566	14455	19223	13605	15474	18224	17524	22815	19167	16785
ENSMUSG00000008482	8	0	4	8	2	42	2	5	0	8	0	2	50	21	16	10	40	18	8	8	24	32	0	10	14	32	0	10	0	1	10	13	19	14	4	0	12	19	28	8	0	5	9	2	49	2	5	0	7
ENSMUSG00000008489	2	10	0	2	6	0	0	4	0	0	6	0	8	6	0	4	0	0	2	0	4	0	22	6	0	92	4	0	14	4	0	12	14	0	2	8	46	2	8	2	9	0	2	7	0	0	4	0	0
ENSMUSG00000008496	398	426	367	624	959	654	651	557	230	284	264	99	483	356	737	659	323	430	330	303	302	194	659	178	1454	1533	778	258	306	1915	551	741	587	1210	1294	1428	579	521	717	392	393	416	666	1044	762	800	567	256	255
ENSMUSG00000008540	17180	46366	13214	25990	17688	6880	16631	38801	17498	46505	10420	11371	39371	23125	39767	15955	37027	16191	42171	92526	20740	29501	29158	78853	16391	66462	37762	16832	18618	12029	16183	42077	12568	17769	11014	8521	7649	14889	24737	16921	42819	14961	27749	19262	8021	20428	39511	19489	41724
ENSMUSG00000008575	16264	14918	17259	15289	18199	11857	17506	29293	8926	33761	13267	23487	38109	33194	26382	2488	8106	13285	23769	23252	28489	20844	14434	17205	22134	26697	26345	26862	18565	14497	14030	31141	17561	42746	25652	21791	34332	28285	33644	16019	13777	19540	16324	19818	13823	21503	29829	9942	30290
ENSMUSG00000008590	0	0	2	0	0	0	2	0	0	0	0	0	2	0	0	0	0	0	18	0	2	0	0	0	0	0	0	0	0	2	0	0	0	0	0	0	0	0	0	0	0	2	0	0	0	2	0	0	0
ENSMUSG00000008601	1430	8283	4083	5474	1992	4039	3663	6764	6556	7938	4094	3314	4478	5441	7204	9049	7361	7034	8952	11046	3627	7029	6549	3567	9105	10102	8073	3254	7687	1685	4981	6127	6188	6865	9298	5153	4008	8070	6988	1408	7649	4623	5844	2169	4709	4499	6888	7302	7122
ENSMUSG00000008604	7176	7510	7982	8823	5123	6787	6645	10245	7150	9226	8299	8354	8924	11575	11517	12597	6988	10786	7982	13046	9730	6495	8577	6073	10417	8517	9455	7538	9011	5258	7792	10066	8539	9789	10252	5153	8511	7720	6253	7068	6935	9037	9420	5579	7912	8162	10432	7964	8278
ENSMUSG00000008658	0	52	4	1	56	2	6	2	32	60	10	4	2	1	245	297	0	30	2	3	8	0	19	2	12	34	0	0	0	45	4	0	2	29	4	6	36	20	28	0	48	5	1	61	2	7	2	36	54
ENSMUSG00000008668	64701	76647	49292	85364	70530	65248	41310	48381	39354	100544	51751	66271	54910	93096	47704	49618	40509	32904	83404	68277	44982	83478	65946	58907	50465	91793	58856	57445	35817	34679	36045	89307	30699	49856	46328	31081	33294	34511	36403	63727	70783	55808	91140	76804	76067	50742	49266	43833	90208
ENSMUSG00000008682	50470	54759	54532	46523	29031	36369	44189	52749	45075	61178	40525	55388	43521	96554	64457	52410	41455	43350	80502	58843	37653	76644	46793	29299	48620	107218	54355	43666	52107	42885	47517	68808	41591	53608	30437	47237	33381	43931	50981	49710	50570	61740	49671	31614	42399	54278	53714	50205	54889
ENSMUSG00000008683	21062	33198	18574	24244	21269	18890	17257	13834	19239	24930	22996	29249	19425	37081	23982	22958	14350	17782	45263	24312	25683	29447	28002	25105	19614	36228	18905	16971	16186	12681	23140	29173	13278	26098	32673	22692	16340	22700	30862	20745	30658	21029	25884	23161	22022	21197	14087	21428	22367
ENSMUSG00000008690	13567	21432	18928	10622	11897	11673	7910	14521	12702	14887	15096	9334	18873	23213	15219	16105	15950	10251	16648	15503	12376	21524	10737	25968	10579	19030	13005	15054	12779	14813	9933	14480	9001	17454	29028	11041	20363	20823	17087	13363	19792	21430	11341	12955	13609	9716	14787	14148	13357
ENSMUSG00000008730	8404	9372	8538	6884	8229	8597	8729	11049	9344	10087	7089	8247	6290	11396	17281	11056	10390	10529	12396	9225	11779	9226	14334	5853	9670	12184	10452	8467	8349	9350	8792	13435	8126	17194	10745	7463	7415	7291	8438	8278	8655	9667	7350	8961	10022	10722	11251	10407	9050
ENSMUSG00000008734	4726	6877	1765	2634	2553	3895	2525	3327	10539	3173	6929	2988	2789	9420	2368	4859	3422	3129	8405	2583	4671	5143	9084	8054	3683	3798	2105	2329	858	1208	5252	2295	342	4152	1650	1314	725	244	722	4655	6351	1998	2812	2780	4541	3102	3388	11738	2847
ENSMUSG00000008763	6119	12052	9130	10528	7790	9653	6576	11966	11517	14529	9898	8151	6586	12561	20551	12023	5029	10643	11940	13464	11344	9845	11536	5415	11572	12363	9874	7983	6830	9549	7722	9248	8141	13297	7683	5615	5371	6608	5052	6027	11130	10337	11240	8483	11254	8077	12185	12828	13035
ENSMUSG00000008789	0	0	0	0	0	0	0	0	0	0	0	0	0	0	0	0	0	0	0	0	0	0	4	0	0	0	0	0	0	0	0	0	0	0	0	0	0	0	0	0	0	0	0	0	0	0	0	0	0
ENSMUSG00000008813	0	0	1	0	0	0	0	0	0	0	0	0	0	0	2	2	0	0	0	0	0	2	0	0	0	0	0	0	0	0	0	0	0	0	0	0	0	0	0	0	0	1	0	0	0	0	0	0	0
ENSMUSG00000008822	785	680	790	621	402	354	280	499	366	343	296	458	1007	214	427	537	510	1290	770	248	687	739	715	1688	667	274	434	490	186	304	170	558	322	345	350	518	264	353	284	773	628	894	663	438	413	344	508	408	308
ENSMUSG00000008843	0	0	0	0	14	2	0	0	0	0	0	0	0	0	0	0	0	0	6	0	2	0	0	0	0	2	0	0	0	2	2	0	4	26	134	984	32481	120	1044	0	0	0	0	15	2	0	0	0	0
ENSMUSG00000008845	1325	203	222	2661	2761	730	138	48	542	233	464	36	126	100	2163	2318	20	4	826	87	480	243	345	490	341	1588	149	302	2	435	373	84	138	536	104	188	128	174	50	1305	187	251	2841	3007	851	170	49	604	209
ENSMUSG00000008855	7723	11978	4379	5070	3681	6631	6924	14581	7131	8525	4753	6276	7416	7420	11267	5024	4252	9637	13407	6248	3637	6326	6926	4613	13140	5229	7624	9755	7830	6670	7607	18103	4311	8643	14191	6346	9219	12050	7285	7607	11062	4958	5413	4008	7730	8505	14848	7943	7649
ENSMUSG00000008859	4745	2100	8858	4183	3672	4181	3416	3232	3469	5174	4504	4671	8867	6452	4304	4505	4781	2776	7103	4866	4676	3950	10650	5288	6867	6389	5042	4701	5143	5634	14101	3503	10829	6590	6403	7237	9718	8376	11045	4674	1939	10029	4466	3999	4874	4196	3291	3864	4642
ENSMUSG00000008874	78	0	0	0	0	0	0	0	0	0	0	0	0	0	0	0	0	0	0	0	0	0	0	0	0	0	0	0	0	0	0	0	0	0	0	0	0	0	0	77	0	0	0	0	0	0	0	0	0
ENSMUSG00000008892	6725	8730	17184	10044	7114	6582	6452	7976	8380	5536	8212	7882	10810	16103	9520	11045	9442	6450	13164	7730	3952	9510	6459	7683	6390	17015	9883	8780	19678	12566	9943	15007	7541	17058	11470	8155	9312	7348	16048	6624	8062	19455	10724	7747	7673	7925	8122	9334	4967
ENSMUSG00000008932	0	0	2	6	7	0	0	0	0	0	0	0	4	0	8	2	0	0	0	0	2	0	2	0	0	2	0	4	0	0	0	0	0	4	0	2	0	0	0	0	0	2	6	8	0	0	0	0	0
ENSMUSG00000008958	4927	5715	5727	4603	2930	4990	3220	5354	4687	6102	3530	5138	6334	4593	6683	4984	3042	3985	5312	6167	5685	4291	10772	5544	6535	4544	5244	4128	4740	3570	4813	5279	4628	8390	16541	4445	4285	3973	4116	4853	5278	6484	4914	3191	5817	3955	5452	5220	5475
ENSMUSG00000008976	6348	5541	6421	3134	3634	3990	2610	2888	3671	4975	2608	4424	2209	4279	3460	5378	3954	2696	5494	6102	5808	4360	7109	3850	3884	3825	3859	4964	2743	5060	2146	2956	2552	5109	3962	3486	3541	2964	2711	6252	5117	7270	3346	3957	4652	3206	2941	4089	4464
ENSMUSG00000008999	13850	4261	0	3207	681	32	106	41	26	21	324	5922	1670	3937	451	12464	708	8	235	2939	470	30	63	4140	32	135	243	748	0	394	40	233	78	743	353	995	603	1225	82	13642	3935	0	3424	742	37	130	42	29	19
ENSMUSG00000009013	12308	9247	12616	11548	9149	7850	9874	9192	9464	9488	16602	9574	12354	12636	10830	16344	6822	10790	10996	14106	9760	12702	16396	17731	11040	13166	10984	10262	11620	10965	10512	13890	14206	13916	11485	9744	9996	6416	8568	12123	8540	14284	12329	9963	9152	12128	9360	10541	8513
ENSMUSG00000009030	2527	2490	1906	1655	2591	1926	1673	2220	1538	2750	2771	3118	2537	4894	3182	3246	2453	3316	2420	2209	3007	2736	2694	5076	3036	3313	2868	2420	1906	2626	2359	3681	2411	2073	1902	3856	1393	3289	2024	2489	2300	2158	1767	2821	2245	2055	2261	1713	2467
ENSMUSG00000009035	8594	3863	7501	4638	5880	4104	6600	3991	5830	4798	4213	2584	3400	4200	4609	5451	5717	6863	6020	5409	3985	3920	11106	4736	9350	6668	4168	5762	5383	8310	3736	6177	8968	4706	3935	7974	8572	4138	6609	8465	3567	8493	4952	6403	4784	8107	4064	6493	4305
ENSMUSG00000009047	0	0	0	0	0	0	0	0	0	0	0	0	0	0	0	0	0	0	0	0	0	0	0	0	0	0	0	0	0	0	0	0	0	0	0	0	0	0	0	0	0	0	0	0	0	0	0	0	0
ENSMUSG00000009070	0	1	0	0	0	0	0	0	2	0	0	0	2	0	0	0	0	0	0	0	0	4	13	0	0	0	0	0	0	0	0	0	2	3	0	0	0	0	6	0	1	0	0	0	0	0	0	2	0
ENSMUSG00000009073	7116	10443	14508	6690	1718	7434	13171	12517	9233	13215	8437	11450	9250	12038	14395	14640	4333	5136	12038	10915	13630	18333	6616	12107	36118	11666	18567	8853	5967	7168	4880	5804	8187	10674	7094	6382	9144	7543	9132	7009	9644	16426	7143	1871	8667	16178	12746	10284	11857
ENSMUSG00000009075	59	99	60	73	56	46	70	46	87	51	48	55	67	12	43	42	25	11	80	32	37	77	65	135	124	15	107	70	26	49	90	44	93	99	60	116	79	18	64	58	91	68	78	61	54	86	47	97	46
ENSMUSG00000009076	852	844	885	567	712	419	799	610	719	731	260	642	660	556	816	986	423	270	760	752	561	1051	511	1378	1548	656	832	603	320	774	580	394	554	617	776	1149	1142	958	1144	839	779	1002	605	775	488	981	621	801	656
ENSMUSG00000009079	14502	14641	17881	16529	14477	11453	17778	17583	11711	20767	15117	20462	13861	25294	21372	15992	9629	8449	22692	18878	15910	24740	17524	25223	15911	12824	18208	19466	12545	13403	13328	11117	11751	18542	12545	11200	15243	11622	18901	14284	13521	20245	17647	15765	13352	21837	17905	13044	18632
ENSMUSG00000009090	5470	6789	9480	6151	5536	4415	8112	9637	6690	7431	5796	6761	6766	10654	9935	9702	5092	4432	11940	7525	6949	15754	6268	9263	10462	9265	10832	7907	4758	11877	6091	4670	6959	8570	7258	10488	8999	7767	12403	5388	6270	10733	6567	6028	5147	9964	9813	7451	6667
ENSMUSG00000009092	482	602	56	296	124	295	62	302	104	250	450	305	755	398	667	64	106	132	1070	231	974	468	324	136	51	302	554	138	66	511	187	100	47	295	217	329	48	66	146	475	556	63	316	135	344	76	308	116	224
ENSMUSG00000009093	10	6	6	0	0	2	6	12	2	0	0	0	2	2	0	0	2	0	8	0	14	0	2	8	0	6	2	0	0	7	0	2	0	0	0	0	0	0	4	10	6	7	0	0	2	7	12	2	0
ENSMUSG00000009097	6	40	4	12	102	4	209	12	48	17	0	5	8	10	211	9	2	10	23	12	62	2	26	26	159	28	0	20	56	8	12	0	26	58	24	22	10	26	14	6	37	5	13	111	5	257	12	53	15
ENSMUSG00000009108	92	18	31	288	38	44	20	4	18	4	36	26	56	24	113	93	20	16	34	182	70	151	32	59	110	107	14	111	6	38	6	40	14	36	35	24	10	10	2	91	17	35	307	41	51	25	4	20	4
ENSMUSG00000009112	5531	6445	7660	7371	5784	3330	4722	5900	5859	6066	4830	6404	5183	9168	8316	6813	4298	4343	7834	12992	7995	7941	9490	12763	3804	5766	6298	5945	3899	4821	4694	6581	4349	6764	5912	4582	5056	5356	5511	5448	5952	8673	7870	6299	3882	5800	6008	6526	5442
ENSMUSG00000009114	2	16	2	6	8	2	23	9	0	2	8	0	3	0	8	0	6	1	6	0	4	2	3	10	8	2	8	7	0	4	4	5	6	0	10	4	0	2	0	2	15	2	6	9	2	28	9	0	2
ENSMUSG00000009115	4	4	6	0	12	0	6	0	0	12	0	17	0	2	0	2	0	0	4	6	0	4	4	2	2	0	16	4	28	0	0	14	0	0	6	5	4	0	0	4	4	7	0	13	0	7	0	0	11
ENSMUSG00000009145	537	313	120	992	406	164	62	170	121	230	141	227	480	289	535	375	961	681	159	706	697	194	1633	468	196	799	413	328	115	91	460	243	240	217	198	677	358	83	393	529	289	136	1059	442	191	76	173	135	206
ENSMUSG00000009185	3999	612	338	8666	8614	2180	326	443	564	228	1670	100	504	494	7464	9669	388	326	1340	372	1514	294	674	953	1980	9777	989	1709	278	1381	4007	356	768	3948	1414	5239	984	1127	638	3939	565	383	9252	9380	2541	400	451	628	205
ENSMUSG00000009207	1153	694	1554	858	1071	619	1283	896	912	1373	1086	1193	1040	2337	1554	1655	1721	4416	1460	1274	1485	1081	1815	1348	1345	1850	1856	1491	934	1360	960	1434	868	1065	723	1026	1449	1393	1158	1136	641	1759	916	1166	722	1576	912	1016	1232
ENSMUSG00000009210	6	0	0	2	0	0	0	8	0	2	0	14	2	0	2	9	0	0	0	8	10	0	2	4	0	156	0	10	0	12	2	2	30	0	23	31	42	46	20	6	0	0	2	0	0	0	8	0	2
ENSMUSG00000009214	0	4	0	0	0	0	1	0	0	0	0	0	0	0	30	4	0	0	0	0	0	0	2	0	2	2	0	2	0	251	6	0	2	202	10	50	24	28	16	0	4	0	0	0	0	1	0	0	0
ENSMUSG00000009216	0	2	0	0	0	0	0	0	0	0	0	10	0	0	8	30	0	0	0	0	8	14	0	2	2	0	0	0	0	2	0	0	0	0	0	4	0	2	2	0	2	0	0	0	0	0	0	0	0
ENSMUSG00000009246	18	35	40	27	30	9	23	38	22	30	28	27	9	4	9	17	11	15	106	3	11	32	37	31	35	37	43	5	5	81	36	28	31	22	41	85	63	23	106	18	32	45	29	33	10	28	39	25	27
ENSMUSG00000009248	49	28	0	67	12	10	2	4	4	4	4	22	0	18	12	50	28	44	12	0	6	6	6	10	4	24	12	6	0	46	2	8	10	14	16	116	16	183	260	48	26	0	72	13	12	2	4	4	4
ENSMUSG00000009281	1335	305	334	3468	4953	1512	167	251	315	129	550	340	287	222	1468	1177	161	54	1739	148	496	262	365	499	1327	3693	449	552	103	103	1143	321	348	796	676	813	437	467	227	1315	282	378	3703	5394	1763	205	256	351	116
ENSMUSG00000009291	11676	7296	10865	7568	6796	10777	18916	7278	11356	10470	7131	7138	9106	10769	8690	7999	11918	9731	30803	6573	10195	7902	26352	7171	16843	15012	13681	7613	10427	12184	12474	23617	4623	7175	7397	9210	6054	6020	12513	11500	6738	12301	8080	7401	12564	23235	7411	12648	9394
ENSMUSG00000009292	346	135	196	239	387	516	335	533	166	167	172	114	163	149	246	140	133	318	244	219	131	100	318	102	148	567	238	126	238	1041	246	343	375	637	644	1277	600	251	396	341	125	222	255	421	602	411	543	185	150
ENSMUSG00000009293	3484	2603	3286	2816	3128	2623	3438	2486	2480	3270	2911	2593	2742	2347	3082	2991	2224	2042	6432	2360	3733	3462	5834	3115	5617	3568	5365	3196	3037	7085	3106	4943	3922	2783	2809	5191	3117	2648	3268	3432	2404	3720	3007	3406	3058	4223	2531	2762	2934
ENSMUSG00000009350	0	2	3	0	4	4	0	16	2	0	0	2	5	30	0	8	1	0	2	0	2	0	14	38	26	6	0	12	0	27	2	7	2	4	0	7	0	7	6	0	2	3	0	4	5	0	16	2	0
ENSMUSG00000009356	2	6	12	8	0	14	20	22	6	16	0	0	50	10	4	14	1220	0	8	2	4	20	3	166	3	20	16	20	66	100	4061	26	34	272	1156	3264	4637	2379	5032	2	6	14	9	0	16	25	22	7	14
ENSMUSG00000009376	413	11353	271001	3144	5344	10637	6706	8413	12192	13608	4836	4541	2054	11342	4661	4500	10011	5962	6041	8210	2748	6882	6784	5756	60727	40084	5680	3742	5812	4103	5172	8537	8099	2352	5078	6770	7434	11956	21109	407	10484	306823	3357	5819	12401	8237	8567	13579	12209
ENSMUSG00000009378	110	192	58	110	363	110	70	108	2910	71	188	104	204	81	450	106	1143	24	304	34	234	10	644	434	422	418	508	62	36	84	125	304	725	298	878	1502	2982	852	1368	108	177	66	117	395	128	86	110	3241	64
ENSMUSG00000009394	572	306	6	2767	1221	62	30	1281	422	858	42	1583	3564	151	563	606	20	876	3307	364	3913	917	37	84	50	2245	3647	14293	6023	994	1068	786	1272	5148	2392	3060	2407	521	3031	563	283	7	2954	1330	72	37	1304	470	770
ENSMUSG00000009406	2608	1155	1481	1830	1613	1600	1232	1757	1462	1771	1460	2521	1611	2766	2250	2513	1800	1951	1745	2286	2205	1934	3222	1233	1222	1290	1618	1843	1643	1755	1271	1665	1141	1863	784	1054	1281	1153	1253	2569	1067	1677	1954	1756	1865	1513	1789	1628	1589
ENSMUSG00000009418	7075	3397	4372	2116	3926	4993	3712	4231	3638	4996	2542	5264	3735	15162	7890	5430	6071	13468	6080	2578	7765	7507	3827	5671	5879	4256	4050	8927	7188	3057	1092	2505	1700	1515	1268	1163	899	643	488	6969	3137	4950	2259	4275	5821	4560	4308	4052	4482
ENSMUSG00000009470	8571	7616	21443	8796	7085	9133	9178	6120	6912	11878	6068	9263	10607	13433	9071	8949	5976	9056	10196	12854	7975	9287	19710	19795	7479	8966	6418	6959	10051	9078	9579	12976	4475	11559	10272	6018	14221	7805	8204	8442	7033	24277	9391	7715	10647	11274	6232	7699	10657
ENSMUSG00000009471	0	12	0	0	4	0	0	0	0	6	0	0	0	0	148	14	0	0	0	18	0	0	0	0	2	10	0	0	0	0	0	4	0	0	0	0	0	2	0	0	11	0	0	4	0	0	0	0	5
ENSMUSG00000009487	0	0	0	0	0	0	0	0	0	0	0	0	5	0	2	0	0	0	0	0	0	0	2	0	0	0	0	0	0	0	0	0	0	0	0	0	0	0	0	0	0	0	0	0	0	0	0	0	0
ENSMUSG00000009535	2009	4545	3747	2132	3572	2304	2828	1704	2931	2593	2599	2586	2767	4798	3442	2858	1204	3224	6435	2942	3735	5380	4401	3265	4181	4401	2864	4415	2650	1619	2126	3973	3450	2902	2366	3389	4014	3541	4286	1979	4197	4242	2276	3890	2686	3474	1735	3265	2326
ENSMUSG00000009545	363	148	821	157	261	501	270	293	444	304	185	242	328	182	94	105	98	967	1382	102	575	216	2524	114	892	999	384	136	30	358	1260	282	56	92	584	1542	4398	1483	1412	358	137	930	168	284	584	332	298	495	273
ENSMUSG00000009549	6475	4519	3738	3329	3147	3119	3609	3610	4917	3690	3903	3078	4380	3714	5022	4534	5784	4947	4183	4499	5416	4163	9689	8572	5440	6957	5615	2778	3304	5777	2793	4928	3744	2593	3940	3625	4265	5595	5380	6378	4173	4232	3554	3427	3636	4433	3676	5477	3311
ENSMUSG00000009551	25	6	9	10	13	4	4	5	2	3	12	0	1	0	6	0	4	10	5	3	7	6	15	11	17	2	17	4	4	7	2	14	6	1	2	18	7	4	0	25	6	10	11	14	5	5	5	2	3
ENSMUSG00000009555	7460	5804	4874	4656	7513	4138	3562	4659	3759	6786	5689	6806	7059	9267	7152	8470	7192	8398	5163	8458	8263	10090	11209	14593	10745	9036	7376	7922	4837	5570	7627	6464	5978	5449	6306	7910	8208	10019	5821	7348	5360	5518	4971	8181	4824	4375	4744	4187	6088
ENSMUSG00000009563	2293	1513	2025	1928	2290	1396	1300	1872	1118	2429	2006	1787	2518	3602	2453	2368	4860	2613	1901	2427	2976	3651	3041	4945	2186	3179	2266	2185	1104	2862	3292	2921	2265	2046	1634	3375	2971	3144	2704	2258	1397	2293	2058	2494	1627	1597	1906	1245	2179
ENSMUSG00000009566	1961	1142	1221	1491	2611	1134	850	1251	626	1802	1800	1641	4572	2797	2315	2899	2619	2472	1061	2177	3404	3518	2428	6960	2832	2547	2063	2471	969	1612	1106	2106	1500	835	1091	1766	1166	2645	887	1931	1055	1382	1592	2843	1322	1044	1274	697	1617
ENSMUSG00000009569	2412	6847	4884	2336	2829	4800	3927	3237	3736	5787	1947	4822	2549	5168	3633	6319	6209	4331	4463	2419	4018	3358	3062	5766	12428	6476	3449	2967	2510	2690	3265	2359	3176	3728	4663	2907	2913	2183	3105	2376	6323	5530	2494	3081	5596	4824	3296	4161	5192
ENSMUSG00000009575	12951	4597	21305	5931	11746	5325	6882	6268	6557	8773	9289	5971	8193	7091	12113	13868	9399	6329	8274	7939	9629	7854	5704	9116	7174	6395	7424	18013	6498	4052	4812	6787	4222	9495	11022	3447	10549	5314	5504	12756	4245	24121	6332	12791	6208	8453	6383	7303	7871
ENSMUSG00000009580	0	20	0	6	0	34	98	18	4	2	42	36	63	2718	6	48	14	0	0	350	2	2	16	380	0	30	12	12	4	2	0	2	3	0	0	0	0	0	7	0	18	0	6	0	40	120	18	4	2
ENSMUSG00000009585	3281	11742	9020	12187	11203	8217	6560	12104	3745	11422	8141	5400	7791	11661	11167	5126	3627	18945	16360	8306	8498	6268	16077	16681	5634	21975	10923	9462	11459	6900	6978	11001	20910	9847	23228	23202	12714	20152	11709	3232	10844	10212	13012	12200	9579	8058	12325	4171	10248
ENSMUSG00000009588	42	0	1	2	0	1	4	12	0	0	0	0	0	0	4	22	121	0	2	6	6	2	4	6	2	4	6	0	0	8	0	0	0	0	16	12	0	0	4	41	0	1	2	0	1	5	12	0	0
ENSMUSG00000009596	0	0	0	0	0	0	0	0	0	0	0	0	0	3	0	0	0	0	0	0	0	0	0	0	0	0	0	0	0	2	0	0	2	0	0	0	2	0	2	0	0	0	0	0	0	0	0	0	0
ENSMUSG00000009614	4554	1427	394	1161	1672	462	1236	2301	1782	3613	2676	1056	1754	1208	5070	2812	1921	1837	1366	1596	4789	5302	3162	5104	1450	2034	2920	3718	1152	1942	1278	987	260	511	583	801	1239	227	430	4485	1318	446	1240	1821	539	1518	2343	1985	3242
ENSMUSG00000009621	2581	3618	2469	2457	4091	1931	2833	4656	2380	5431	4358	3604	2567	7822	5541	4651	1921	6159	2687	3437	4088	4828	7306	7819	5229	6753	5102	4193	2364	2959	4219	5417	4195	3333	3641	10971	7161	11175	15305	2542	3341	2795	2623	4455	2251	3480	4741	2651	4873
ENSMUSG00000009628	38	394	268	52	48	496	192	609	1557	396	2	148	102	384	42	834	2	9	656	288	190	952	112	86	353	80	82	660	52	82	310	256	11	380	94	108	20	92	72	37	364	303	56	52	578	236	620	1734	355
ENSMUSG00000009630	4762	6508	17138	7769	5443	7507	6057	7424	8692	5370	7248	7709	3889	13155	8653	9596	8338	5634	12934	9364	4597	10062	7104	5738	7714	11865	8320	7352	5603	4107	10385	9919	7878	6369	4477	6418	8580	11420	13921	4690	6010	19403	8295	5927	8752	7440	7560	9681	4818
ENSMUSG00000009633	3375	514	320	182	933	867	407	690	58	690	28	649	1779	377	382	78	302	168	1508	183	315	1419	416	234	510	1346	650	318	262	790	279	643	1547	106	140	38	36	154	54	3324	475	362	194	1016	1011	500	703	65	619
ENSMUSG00000009640	1516	2422	1094	1055	1811	1099	953	2422	925	2397	1032	1158	2505	1634	2823	1265	1209	2062	2199	3043	2057	1527	2425	1807	1226	2074	1737	2912	1900	1406	946	2198	1608	2304	2021	1694	1050	1354	1230	1493	2237	1239	1126	1972	1281	1171	2466	1030	2151
ENSMUSG00000009646	0	0	0	0	0	0	0	14	0	0	0	0	0	0	0	0	0	0	0	0	0	0	0	0	0	0	0	0	0	0	0	0	0	0	0	0	0	0	0	0	0	0	0	0	0	0	14	0	0
ENSMUSG00000009647	1207	1175	739	1260	790	713	630	670	630	944	462	422	414	1009	745	1358	762	1034	2194	533	1424	1198	1941	1190	896	1255	1572	893	473	1622	576	985	674	1014	684	1444	768	1058	1691	1189	1085	837	1345	860	831	774	682	702	847
ENSMUSG00000009654	109	10	2	4	38	2	14	6	0	8	12	10	46	6	24	2	343	24	58	0	129	8	10	218	16	64	0	44	0	20	3	15	2	0	6	8	28	0	16	107	9	2	4	41	2	17	6	0	7
ENSMUSG00000009670	2	0	0	0	8	2	0	4	0	0	0	0	4	2	0	0	0	8	0	0	0	0	7	0	16	0	0	4	0	0	16	2	0	26	2	24	34	10	58	2	0	0	0	9	2	0	4	0	0
ENSMUSG00000009681	3185	5661	5310	2875	3376	5125	4419	3781	5186	5685	3617	3751	3823	5677	2745	5037	4442	2320	11153	3351	6463	3691	9522	5894	4559	3712	6512	4372	4183	6434	4454	6224	2550	3312	2407	6035	5138	2815	4064	3137	5228	6012	3070	3676	5975	5428	3850	5776	5101
ENSMUSG00000009687	6615	1740	3680	4149	4803	3536	4485	2701	8604	2043	2391	1910	2330	1673	2925	2339	1139	1523	7071	1165	3357	1400	13968	1832	6194	7464	3320	2219	2555	7724	6749	5310	2475	4995	3899	4776	4783	1808	3450	6515	1607	4166	4430	5230	4122	5509	2750	9583	1833
ENSMUSG00000009731	398	320	92	137	400	166	98	102	65	102	104	130	126	340	390	154	20	36	30	278	412	38	44	250	108	224	114	425	10	490	95	226	113	97	96	389	272	396	166	392	296	104	146	436	194	120	104	72	92
ENSMUSG00000009733	1404	639	736	657	888	634	596	1929	708	1164	1043	739	1185	960	1437	960	1242	836	1229	961	1189	1126	845	870	977	1097	927	1532	783	660	347	531	449	975	1076	917	940	638	817	1383	590	833	701	967	739	732	1964	789	1044
ENSMUSG00000009734	2	2	4	0	0	0	0	0	2	0	0	2	111	0	2	468	14	0	2	8	4	0	25	185	4	0	0	0	0	0	10	0	0	1	2	4	0	8	12	2	2	5	0	0	0	0	0	2	0
ENSMUSG00000009739	1486	677	828	341	565	774	916	2429	1205	1134	1514	801	1023	2130	2057	1052	1644	1035	1295	1740	1219	1535	152	678	1906	1160	1282	1135	1112	1015	252	823	813	1074	1523	567	1065	818	984	1464	625	937	364	615	902	1125	2473	1342	1017
ENSMUSG00000009741	4162	5263	4224	5726	4218	4722	5607	4218	4107	4412	5696	5157	4351	9283	4809	3963	4092	4903	4511	6635	11722	4622	4802	5850	5227	5465	3469	8569	4571	4490	7689	9309	6915	5049	4944	4514	6312	5511	9629	4099	4860	4782	6113	4593	5505	6887	4295	4574	3958
ENSMUSG00000009772	1202	1857	637	1188	2266	1115	4138	2434	1030	1759	940	1216	1055	2860	3181	1531	1310	402	1107	681	1923	1356	2783	1414	757	4121	1181	2204	3366	1893	655	2637	1635	3374	6065	10221	1645	15340	8465	1184	1715	721	1268	2468	1300	5083	2479	1147	1578
ENSMUSG00000009828	1150	1503	900	1057	1122	1133	1264	1292	844	1331	1782	2021	1387	2928	1879	1368	1017	755	1244	2843	2090	2883	742	1231	1368	2270	942	1838	946	1682	1085	2514	1563	1125	1617	785	1221	1374	1309	1133	1388	1019	1129	1222	1321	1553	1316	940	1194
ENSMUSG00000009863	5129	3427	3250	4363	5289	3257	3896	3506	5854	3017	2781	3070	3052	6190	5099	5513	4671	6657	6569	4392	6567	5143	9973	6966	6917	8818	6181	3539	3860	7047	3713	6052	4813	6638	5454	5528	3358	5427	4776	5052	3165	3680	4658	5760	3797	4786	3570	6520	2707
ENSMUSG00000009876	202	16	62	80	80	94	40	109	183	12	42	119	230	134	62	41	46	9	186	36	140	26	121	54	61	28	34	60	1	53	25	89	18	74	8	73	14	92	36	199	15	70	85	87	110	49	111	204	11
ENSMUSG00000009894	2942	5372	2141	4156	2633	2944	1655	1594	2828	1466	1142	1921	1748	2849	2236	2472	1810	1380	4831	2113	1690	4428	1810	3527	3522	3529	2437	1795	1657	1750	765	2350	1224	1605	1983	2873	1558	2729	1722	2898	4961	2424	4437	2867	3432	2033	1623	3150	1315
ENSMUSG00000009900	0	0	0	0	6	0	0	0	0	0	0	0	2	0	0	0	0	0	0	0	0	0	6	0	0	0	0	0	2	0	0	0	0	0	0	0	0	0	0	0	0	0	0	7	0	0	0	0	0
ENSMUSG00000009905	2356	3289	1456	1913	2262	3017	2814	3120	2243	3527	2295	3476	2846	4260	2594	1697	4266	5717	3050	3021	2321	3703	5921	2969	4038	4004	4083	3551	2116	1812	1864	3704	2280	2543	2333	2127	1544	2780	2554	2321	3037	1648	2042	2463	3517	3456	3177	2498	3164
ENSMUSG00000009907	9401	10215	9700	6383	8005	10884	8732	11649	8940	13526	9087	16334	8499	16011	10427	7990	13248	10448	13132	9745	9409	15996	12531	11515	11167	19888	13386	14550	11478	9925	8877	10372	9620	11485	11635	12350	10343	13964	14712	9260	9434	10982	6815	8717	12689	10726	11862	9957	12136
ENSMUSG00000009927	27284	39942	21039	30221	23573	22402	25195	16130	25563	35948	24740	45358	25383	36022	46558	45217	14765	12875	49284	42583	39442	51735	16186	36954	36118	50244	31727	35301	15555	24704	23604	46885	20269	34460	29988	26792	25428	25589	33462	26873	36886	23820	32266	25670	26116	30947	16425	28472	32253
ENSMUSG00000009941	64	32	6	4	0	2	4	18	52	0	0	46	50	4	12	6	0	0	112	22	10	14	9	4	0	6	4	2	68	32	74	20	0	2	20	4	54	8	24	63	30	7	4	0	2	5	18	58	0
ENSMUSG00000009995	3814	3151	2103	2872	1354	2059	3093	4011	2828	3032	1920	3196	2748	5785	3407	2589	2813	3927	3656	3982	2750	3192	3138	2018	3764	3998	3235	2210	2405	2528	3606	3929	2641	3654	2054	3780	2388	4047	3529	3757	2910	2381	3066	1474	2400	3799	4084	3150	2720
ENSMUSG00000010021	182	86	16	73	135	50	22	126	50	108	46	60	42	31	120	86	38	18	100	90	103	28	172	64	67	98	186	121	0	84	518	88	25	162	381	370	806	253	532	179	79	18	78	147	58	27	128	56	97
ENSMUSG00000010025	2428	3609	2630	7734	2950	4666	6929	3614	7958	4938	5131	1766	5352	9802	4459	2641	10275	5382	7328	2838	2373	5495	7129	12802	5875	10728	4711	1990	6001	9582	18541	9280	2935	10062	5574	10641	14150	10704	14118	2391	3333	2978	8257	3212	5440	8511	3680	8864	4430
ENSMUSG00000010044	13	34	24	48	47	18	41	12	8	14	6	67	26	85	22	50	16	0	2	32	16	6	10	144	34	48	8	34	38	6	31	25	29	21	9	21	12	6	45	13	31	27	51	51	21	50	12	9	13
ENSMUSG00000010045	2512	2732	2028	2218	1704	2070	2346	2444	1856	2241	2608	2614	2781	4057	2244	2678	2568	2271	2840	3698	3562	2674	3042	2962	3008	3208	2366	3892	2130	2254	2733	4317	3040	2526	1924	2422	2429	4278	4942	2474	2523	2296	2368	1856	2413	2882	2489	2067	2011
ENSMUSG00000010047	3562	3481	2820	5452	2666	2809	2213	1792	2422	2337	4146	4317	4409	5735	3272	6517	2120	1744	2654	4006	6490	2660	4779	8115	3682	2679	1974	6036	1992	1643	2937	5333	3346	2522	2696	2015	2029	4327	4229	3508	3215	3193	5821	2903	3275	2718	1825	2698	2097
ENSMUSG00000010048	4583	3840	1887	6584	3702	2160	1780	1869	1474	3721	2370	4360	3769	4680	2907	6615	2483	1984	3027	4787	9392	4869	4947	5938	2611	2599	3275	4108	2289	1741	3665	5019	3997	3776	5793	3775	3503	9269	7015	4514	3546	2136	7030	4031	2518	2186	1903	1642	3338
ENSMUSG00000010051	353	597	265	760	127	276	243	317	255	316	161	415	142	480	269	392	143	248	433	178	163	403	325	186	336	125	267	322	173	226	153	261	235	242	812	346	402	686	976	348	551	300	811	138	322	298	323	284	284
ENSMUSG00000010054	1462	1560	1067	1697	1309	1393	1466	1452	1443	1741	1797	1386	1703	1983	1286	1520	1657	2566	1531	2028	1618	1912	2535	2252	2831	2051	1396	2211	1582	1269	2109	2300	2220	1824	2034	2431	2015	4528	5689	1440	1441	1208	1812	1425	1624	1801	1479	1607	1562
ENSMUSG00000010057	866	1200	685	1079	783	610	857	852	638	753	957	1137	1340	2015	975	1012	1021	566	970	1831	1005	959	729	1827	1170	1212	1178	1421	676	657	1223	1795	1187	891	1171	1348	830	2012	2016	853	1108	776	1152	853	711	1053	868	711	676
ENSMUSG00000010064	5502	1059	533	524	752	334	719	1225	40	1130	280	1749	3925	976	2172	112	494	4	670	683	5424	774	56	3474	58	444	395	8354	3652	572	22	861	8	0	44	244	202	58	34	5419	978	603	559	819	389	883	1247	45	1014
ENSMUSG00000010066	30	78	4	12	18	12	22	96	14	66	52	43	2	12	16	0	2	2	44	108	50	24	2	26	12	32	0	44	0	10	15	14	12	0	40	86	10	60	66	30	72	5	13	20	14	27	98	16	59
ENSMUSG00000010067	2452	1778	2772	2301	2639	2111	2816	1686	1635	1668	3053	3475	2713	6100	2203	2076	1575	2039	2872	3306	2292	2247	4853	2977	3983	4197	2262	4506	2296	2864	3550	4055	3273	2094	3661	3207	2726	4242	5671	2415	1642	3138	2457	2874	2461	3459	1717	1821	1497
ENSMUSG00000010080	859	2984	3158	3120	1199	1493	2042	3372	3895	3180	1732	1937	4597	967	2898	4227	4811	1996	3248	2287	1623	2250	548	2965	1637	1830	4583	2687	1975	525	379	4311	2199	2469	2755	1337	754	598	2801	846	2756	3575	3331	1306	1741	2508	3434	4338	2853
ENSMUSG00000010086	0	2	0	0	0	0	4	8	0	0	0	2	4	0	2	8	0	0	0	0	4	0	0	0	0	0	0	0	0	0	0	0	0	0	0	0	0	0	0	0	2	0	0	0	0	5	8	0	0
ENSMUSG00000010095	15457	48929	13919	20553	12461	15958	14118	27005	16316	25691	12984	15789	19973	24865	17674	14583	9226	15115	28361	17466	18479	30178	31753	20188	24772	22886	16113	16772	11240	14163	14969	14184	13800	15017	8867	9997	17303	10789	15058	15224	45186	15759	21944	13570	18604	17341	27499	18173	23050
ENSMUSG00000010097	10709	10201	6283	12104	7276	6942	5622	13164	7363	11439	8304	11678	12581	12394	13058	7022	11815	7164	9946	8133	10390	12090	17953	7711	8299	12366	11169	8557	6444	10035	9384	12050	4335	11537	10525	9765	8137	8898	6681	10548	9421	7114	12923	7923	8093	6906	13405	8201	10263
ENSMUSG00000010110	5127	6202	2868	4993	3107	4190	2708	6619	4500	5723	4310	6325	4656	4252	8814	3375	4195	2574	8653	5340	5219	7850	7257	5514	4241	6773	5058	5287	3077	4956	3243	6558	2677	5454	6377	5671	4271	3635	4908	5050	5728	3247	5331	3383	4885	3326	6740	5012	5135
ENSMUSG00000010122	0	20	0	56	12	0	0	0	10	16	4	0	19	2	111	84	0	94	0	6	8	0	4	46	10	2	24	20	22	2	3	0	0	13929	0	14	0	9	0	0	18	0	60	13	0	0	0	11	14
ENSMUSG00000010136	0	0	0	0	54	0	112	0	24	10	0	0	6	0	26	0	0	4	18	0	64	0	0	4	0	14	0	0	0	0	0	26	0	2	0	12	48	0	0	0	0	0	0	59	0	138	0	27	9
ENSMUSG00000010142	230	105	96	331	1153	238	154	234	292	124	242	74	86	132	330	310	78	90	211	167	252	140	306	137	282	778	278	72	180	681	404	486	200	513	371	513	81	184	256	227	97	109	353	1256	277	189	238	325	111
ENSMUSG00000010154	210	250	126	32	709	345	488	1449	1215	322	750	227	799	810	495	520	468	590	258	510	150	46	309	432	102	468	410	252	960	36	64	80	48	169	113	12	158	30	12	207	231	143	34	772	402	599	1476	1353	289
ENSMUSG00000010175	4	120	0	196	242	12	244	6	80	0	4	128	177	2	574	30	0	0	6	58	36	4	23	12	84	34	58	16	14	16	44	0	0	100	382	302	1242	136	235	4	111	0	209	264	14	300	6	89	0
ENSMUSG00000010205	0	0	0	0	0	0	0	0	0	0	0	0	0	1	0	0	0	0	0	0	0	0	0	0	0	0	0	0	0	0	0	0	0	0	0	0	0	0	0	0	0	0	0	0	0	0	0	0	0
ENSMUSG00000010277	15055	22665	14514	20481	19421	21457	18244	18811	27587	34068	14964	11681	11537	33534	36299	19684	22404	13729	26533	19627	39008	24014	17002	21640	25493	22204	155094	20639	20199	16309	20985	26332	17794	14126	13960	17590	19709	20697	17621	14828	20931	16433	21867	21149	25015	22409	19155	30726	30566
ENSMUSG00000010290	3010	2686	2244	2416	1772	2065	1416	2506	1735	2411	2011	3382	2354	5806	2776	2830	2014	2691	2361	2368	2156	2847	2430	1730	2623	2459	1803	1756	1858	1977	1937	2704	2172	2669	2512	2151	2479	2813	2485	2965	2481	2541	2579	1930	2407	1739	2552	1932	2163
ENSMUSG00000010307	4587	1869	915	1702	2301	1142	1347	2106	1323	647	1555	1458	1875	1417	3297	2030	3826	1765	1751	1309	1897	913	4128	2650	1758	3541	2058	1221	876	3597	1102	1392	1209	2334	4264	7629	5433	4478	9579	4518	1726	1036	1817	2506	1331	1655	2145	1474	580
ENSMUSG00000010311	135	18	0	0	15	6	0	14	22	0	6	40	100	12	52	52	10	4	8	20	12	0	0	99	0	10	4	82	20	13	13	0	0	16	0	2	13	0	0	133	17	0	0	16	7	0	14	25	0
ENSMUSG00000010342	28	6	6	12	8	18	6	22	4	36	12	24	82	30	25	18	27	8	470	18	12	2	13	47	10	24	82	40	49	34	1448	24	10	26	4	64	36	30	14	28	6	7	13	9	21	7	22	4	32
ENSMUSG00000010358	3027	6404	4001	2042	3536	3542	2584	4248	6541	3699	756	1532	3267	1458	4241	2076	2969	2049	4842	1056	992	1286	1868	2738	3206	3586	5985	2669	4218	3295	4319	5182	2011	3602	3963	14193	10269	9273	7973	2981	5914	4530	2180	3851	4129	3174	4326	7285	3319
ENSMUSG00000010362	1275	4039	1239	1027	662	914	776	1506	1998	1440	752	1135	1754	1578	1762	1382	1043	5277	1653	922	310	637	1743	1490	836	933	1417	941	692	708	5265	2758	1095	1381	1663	1915	1855	3017	1459	1256	3730	1403	1096	721	1066	953	1534	2225	1292
ENSMUSG00000010376	6323	5802	5981	6088	4828	3679	4125	8706	4714	4584	7408	5637	15905	3649	8592	5265	7999	6871	5828	4809	8314	6230	6449	8347	5917	5595	5812	4889	5612	5731	6069	6855	7647	9732	6411	7687	6196	10526	10472	6228	5358	6772	6500	5258	4289	5067	8865	5250	4113
ENSMUSG00000010392	3038	4256	2990	2900	2948	4062	2713	3127	3906	4713	2714	2851	2550	4520	5559	2763	2882	2428	5996	3152	2214	3312	3158	3277	3847	3313	3392	3135	3467	2935	3775	4212	2829	2584	2937	4420	5334	3730	2886	2992	3930	3385	3096	3210	4736	3332	3184	4351	4229
ENSMUSG00000010406	1870	2351	1956	2412	2522	1637	1617	2270	1928	2496	2787	1909	4572	2075	3307	2109	4419	2553	2577	1538	3045	2774	3279	4177	2909	4213	1748	1483	1660	2030	2786	3294	1837	2914	2243	2162	1995	4103	3911	1842	2171	2215	2575	2746	1908	1986	2312	2147	2239
ENSMUSG00000010435	0	0	0	0	0	0	0	1	0	0	0	0	2	0	0	0	0	3	0	0	0	0	2	0	18	0	0	0	0	0	0	0	0	1	0	0	0	1	1	0	0	0	0	0	0	0	1	0	0
ENSMUSG00000010453	8315	8042	5450	5977	6406	10144	7653	9606	6765	8848	5899	10490	8499	17159	9398	6808	6282	7565	8051	8340	6212	8511	7335	7560	13269	8119	7215	7448	9048	7157	8319	8897	7126	7436	7041	11740	9414	7627	11685	8190	7427	6170	6381	6976	11826	9400	9782	7535	7938
ENSMUSG00000010461	275	92	62	84	313	36	102	130	36	122	58	30	29	80	193	282	64	126	104	205	58	80	57	32	124	337	242	62	36	531	102	190	104	284	224	190	220	54	98	271	85	70	90	341	42	125	132	40	109
ENSMUSG00000010476	115	38	44	88	268	110	34	30	72	10	34	16	75	103	308	318	73	26	163	26	127	34	76	82	135	204	42	95	14	38	40	42	34	81	24	113	28	92	20	113	35	50	94	292	128	42	31	80	9
ENSMUSG00000010492	79	77	42	59	141	54	63	144	69	95	37	108	121	30	61	208	30	19	71	57	89	23	186	217	192	49	127	62	40	89	134	93	63	70	79	103	120	60	70	78	71	48	63	154	63	77	147	77	85
ENSMUSG00000010505	4	6	0	0	0	0	2	0	0	0	0	4	26	0	0	2	0	2	6	4	2	0	11	0	16	2	0	2	0	2	0	0	0	0	0	2	6	0	8	4	6	0	0	0	0	2	0	0	0
ENSMUSG00000010517	2637	5226	6051	2522	4512	2425	2671	4538	2172	4057	1538	2729	3450	4057	2682	2983	2656	3310	6317	6969	4304	3896	6607	3726	3551	6132	3640	6300	4627	3689	2319	4486	3623	3431	1751	3373	2880	3768	3834	2597	4826	6851	2693	4913	2827	3281	4621	2419	3640
ENSMUSG00000010529	26	32	8	18	1301	3845	2	170	20	345	38	343	26	46	8	8	8	239	69	106	356	0	702	489	63	132	40	19	0	108	683	557	2690	2915	6052	6903	8833	15292	6601	26	30	9	19	1417	4483	2	173	22	310
ENSMUSG00000010538	70	67	39	167	25	24	50	41	58	59	20	83	62	64	89	98	13	63	74	108	68	97	88	58	118	126	33	48	59	51	87	110	66	128	143	79	49	29	56	69	62	44	178	27	28	61	42	65	53
ENSMUSG00000010554	2400	3904	2615	3256	2848	3211	2119	2022	3131	4423	1846	2162	2184	5399	3678	3318	2297	2003	4344	2729	2169	2199	3322	7173	3319	2056	2524	3689	2812	3838	3689	4185	1838	2226	1940	2560	4286	4779	2353	2364	3605	2961	3476	3101	3743	2603	2059	3487	3968
ENSMUSG00000010592	4	0	2	0	0	0	0	0	0	0	0	4	0	0	2	2	0	2	0	4	0	2	2	0	0	2	0	4	0	0	0	0	0	0	2	10	0	2	4	4	0	2	0	0	0	0	0	0	0
ENSMUSG00000010601	28	159	847	10	72	338	1545	99	2221	1280	4	22	8	4	6	14	123	912	112	34	44	268	12	90	54	2576	954	196	904	418	43	90	790	24	128	273	44	53	8	28	147	959	11	78	394	1898	101	2474	1148
ENSMUSG00000010607	791	1577	322	861	432	680	1034	1400	1404	1508	798	1972	960	1545	1585	1576	1062	745	2879	1413	1372	2886	1742	1600	2858	2170	1757	1166	802	1089	2268	1466	1060	1714	1068	1978	1146	2642	2595	779	1456	365	919	470	793	1270	1426	1564	1353
ENSMUSG00000010608	7911	7142	10405	9728	6218	6418	7617	8571	5783	6996	5995	7787	8633	10656	8527	7019	9579	14258	7666	6564	12555	7502	17409	13743	7937	6367	6334	7300	3804	6626	6896	10904	5784	7954	7497	7809	14286	6707	9072	7792	6596	11780	10386	6771	7482	9356	8728	6441	6277
ENSMUSG00000010609	2138	2188	662	1286	1443	1196	1318	1244	1163	1336	646	996	1402	1655	1647	1896	969	799	1558	2815	1781	1219	1827	956	1917	2456	1924	1712	1132	2649	2550	2516	2175	2634	3207	3662	5138	10607	8057	2106	2021	750	1373	1571	1394	1619	1267	1295	1199
ENSMUSG00000010651	55	33	6	45	85	19	30	116	65	19	11	20	116	17	48	47	443	276	52	168	67	22	18	88	34	22	130	65	364	16	145	60	15	62	190	31	29	32	27	54	30	7	48	93	22	37	118	72	17
ENSMUSG00000010660	778	160	1133	725	488	388	811	1442	1006	52	752	368	1563	759	990	604	468	328	356	210	2134	300	121	990	385	763	466	2019	1340	784	1721	469	194	770	470	809	734	258	392	766	148	1283	774	531	452	996	1468	1120	47
ENSMUSG00000010663	5910	13994	8036	2832	5002	2538	2535	8128	5879	3967	4297	5671	3423	3777	9778	3907	866	9656	2016	7926	2220	5782	1306	13055	2592	11767	2142	7892	1175	17000	4922	8996	11525	9123	11269	5661	6973	8221	2748	5821	12923	9098	3024	5447	2959	3114	8277	6548	3559
ENSMUSG00000010721	829	1887	960	1508	821	1105	554	1209	1293	1268	986	1378	1600	1301	1778	1502	1803	1025	1387	1015	1034	842	1022	879	1050	2247	1396	840	1002	862	832	1502	757	844	478	867	1250	1536	1803	817	1743	1087	1610	894	1288	680	1231	1440	1138
ENSMUSG00000010751	400	176	1132	451	407	1191	2221	108	1933	122	654	204	244	291	234	873	491	2528	1013	310	434	516	7046	248	441	1016	142	450	786	597	2115	536	344	290	156	473	338	174	406	394	163	1282	482	443	1388	2728	110	2153	109
ENSMUSG00000010755	2315	2643	4551	3348	2388	3679	8908	1487	5375	2659	1992	2782	1844	2063	1596	2950	1916	6511	7015	1988	2443	5655	16775	3533	5477	5019	2018	2257	4185	5185	5790	3053	3391	3247	4326	4063	6049	4579	4155	2280	2441	5153	3575	2600	4289	10942	1514	5987	2386
ENSMUSG00000010760	480	494	2130	693	672	920	288	13	618	992	106	689	370	39	32	74	30	174	1654	20	1060	440	1782	66	162	348	554	522	456	18	20	38	35	46	24	72	156	146	71	473	456	2412	740	732	1073	354	13	688	890
ENSMUSG00000010796	0	0	0	0	2	0	0	0	0	0	3	0	0	0	0	0	0	0	0	0	0	0	2	0	6	0	0	0	0	0	0	0	0	0	0	0	4	4	2	0	0	0	0	2	0	0	0	0	0
ENSMUSG00000010797	60	56	14	108	188	20	16	4	52	6	48	4	12	12	96	60	20	5	176	16	68	16	8	52	46	100	2	32	0	14	52	54	20	20	54	56	42	78	10	59	52	16	115	205	23	20	4	58	5
ENSMUSG00000010803	0	0	0	0	0	0	0	0	0	0	0	0	0	0	0	0	0	0	0	2	0	0	3	2	0	0	0	0	0	0	1	2	2	0	0	0	0	0	0	0	0	0	0	0	0	0	0	0	0
ENSMUSG00000010825	23	4	0	2	0	0	0	10	4	6	4	4	6	0	1	0	0	4	0	22	0	4	0	4	2	0	0	10	2	0	0	2	0	1	14	6	2	0	6	23	4	0	2	0	0	0	10	4	5
ENSMUSG00000010830	4221	490	420	601	1150	657	723	495	897	1020	1195	576	1036	641	1166	1077	734	1321	1944	1223	541	1747	340	976	1367	1636	754	1745	386	3014	233	596	198	351	296	316	328	158	148	4157	453	476	642	1252	766	888	504	999	915
ENSMUSG00000010841	2	0	0	0	0	0	0	0	0	0	0	0	0	2	0	0	0	0	0	0	0	0	0	2	0	0	0	0	0	0	0	0	0	0	0	0	5	0	0	2	0	0	0	0	0	0	0	0	0
ENSMUSG00000010911	1366	1515	919	526	992	578	581	675	1075	998	724	832	956	973	1215	1063	1253	1979	681	1184	1447	874	2010	3546	676	1390	1468	1199	520	2141	1165	1631	824	1377	1189	2051	1694	1306	785	1345	1399	1040	562	1080	674	714	687	1197	895
ENSMUSG00000010914	1845	1865	1646	1201	1456	851	858	1523	1910	1397	1618	1303	1297	1766	2254	2406	2757	1940	1396	2225	2334	1696	2181	5348	1184	2084	2233	2375	1394	3460	1937	1933	2056	2616	2918	3140	3715	2978	1924	1817	1722	1864	1282	1586	992	1054	1551	2127	1253
ENSMUSG00000010936	1907	2259	1781	2198	3419	2998	2563	2488	2746	1980	2116	1907	2101	4246	2486	3358	5007	2433	4607	4484	1967	2411	3095	2550	4131	4059	3538	1939	2719	5512	2670	4290	3788	3311	3093	3198	2901	5925	4251	1878	2086	2016	2347	3723	3495	3148	2534	3059	1776
ENSMUSG00000011008	116	279	22	388	244	74	104	132	33	153	92	72	34	56	175	211	91	389	217	348	88	82	95	74	232	446	158	101	14	474	209	139	52	106	197	153	100	104	55	114	258	25	414	266	86	128	134	37	137
ENSMUSG00000011034	58	16	3	14	74	60	354	952	20	258	20	80	340	0	54	88	4258	8634	110	1080	38	82	110	308	592	462	1277	78	58	32	102	324	1981	74	118	30	22	52	21	57	15	3	15	81	70	435	969	22	231
ENSMUSG00000011052	1	1	5	0	1	7	0	3	1	7	0	0	1	0	2	4	4	3	2	3	2	1	4	5	9	1	0	0	0	2	3	0	2	2	0	11	2	0	1	1	1	6	0	1	8	0	3	1	6
ENSMUSG00000011096	5929	6473	3301	5216	9104	5114	3457	5919	5728	6742	6176	10082	5194	4512	4152	5113	6499	3900	10152	5237	5672	6791	19749	11127	7287	4648	5909	4596	3949	4400	2333	2754	3439	4385	6976	3799	5912	5069	6082	5840	5978	3737	5569	9914	5962	4246	6027	6380	6049
ENSMUSG00000011114	3874	5232	4109	2684	5080	6554	5356	6058	7875	6798	6766	6547	3266	7125	6377	4147	3390	5051	9101	3797	7378	10420	8626	7181	9994	12456	7832	5039	4911	5912	3841	7640	4669	7320	4640	7094	7384	7480	7420	3816	4832	4652	2866	5532	7641	6579	6169	8771	6099
ENSMUSG00000011118	0	194	0	0	0	28	66	10	38	2	20	2	0	39	0	2	0	22	0	8	4	16	0	8	0	28	0	0	0	2	0	0	2	12	0	0	0	0	2	0	179	0	0	0	33	81	10	42	2
ENSMUSG00000011148	962	548	3549	693	1498	1686	967	1641	1151	1414	762	701	3593	1067	1230	2057	4079	2368	1434	794	281	566	2367	1557	684	1173	434	592	458	1125	1151	970	568	1137	1599	729	1609	431	931	948	506	4018	740	1631	1966	1188	1671	1282	1269
ENSMUSG00000011154	4	0	2	2	8	2	0	2	10	4	0	12	4	0	2	0	0	2	12	4	6	0	14	8	2	8	0	0	0	0	12	2	0	14	4	6	10	2	10	4	0	2	2	9	2	0	2	11	4
ENSMUSG00000011158	2616	2152	2311	2208	1839	2424	3430	2845	2117	3599	3458	2270	2684	3785	2625	2061	4847	6440	2698	2128	1922	2908	5146	5093	3756	2779	2049	1882	1163	1897	1962	4115	1965	2270	2767	2163	1944	2106	1747	2577	1987	2616	2357	2003	2826	4213	2897	2358	3229
ENSMUSG00000011171	28	6	0	24	32	31	2	54	18	68	24	11	34	32	49	122	18	51	11	69	0	4	2	64	2	8	12	30	0	20	28	22	14	16	9	74	20	8	8	28	6	0	26	35	36	2	55	20	61
ENSMUSG00000011179	24474	8258	18456	14320	18289	6436	8147	4060	9212	5302	14677	7612	10755	8565	8105	8993	35818	7904	11031	20603	10887	6381	30236	50100	19908	9722	7654	4872	11420	6189	11262	11806	6192	6624	11958	7000	16027	14505	41593	24106	7626	20896	15289	19916	7503	10007	4134	10260	4757
ENSMUSG00000011254	583	1005	548	867	625	566	454	366	719	636	487	659	444	914	450	1018	419	429	692	607	769	798	522	1270	898	754	544	462	352	900	786	598	343	1149	625	1012	396	470	418	574	928	620	926	681	660	558	373	801	571
ENSMUSG00000011256	1803	2056	987	1703	2172	1286	1992	781	866	728	1908	436	751	1181	4335	1464	804	725	3546	977	1623	434	1524	3752	2543	4568	1475	608	180	4033	1031	1462	948	1581	1156	2639	787	759	521	1776	1899	1117	1818	2365	1499	2447	795	965	653
ENSMUSG00000011257	6860	10510	8222	8813	8459	7334	6045	9166	9665	8828	4529	6746	3903	9396	8429	7431	4564	9148	11480	18689	10781	8118	19605	6439	8902	8409	7680	13501	9283	10941	6188	12150	5791	7155	7971	4552	3935	4197	3756	6757	9706	9309	9409	9212	8550	7425	9334	10765	7921
ENSMUSG00000011263	967	218	152	276	498	448	210	245	222	155	314	150	172	192	587	502	405	113	468	86	470	189	466	300	704	352	202	324	36	248	112	356	142	311	172	186	129	386	266	952	201	172	295	542	522	258	249	247	139
ENSMUSG00000011267	86	138	80	107	329	201	98	190	115	199	58	210	137	103	62	82	28	113	217	159	320	38	156	208	122	306	108	165	157	132	258	414	341	130	751	811	586	1435	2017	85	127	91	114	358	234	120	193	128	179
ENSMUSG00000011305	6	233	2	8	73	0	4	164	22	123	16	6	30	109	108	62	8	434	52	168	14	50	2	22	16	50	40	40	16	32	4	24	40	21	103	52	18	18	8	6	215	2	9	79	0	5	167	25	110
ENSMUSG00000011306	2175	2387	1829	2020	2483	2667	2161	3388	2205	2915	2594	3012	2410	4153	3755	2566	2317	2042	3183	3537	3451	3083	2352	3935	3698	3300	3030	3840	2230	2365	2621	4201	2429	2858	2575	3228	2909	3684	3692	2142	2204	2071	2157	2704	3109	2654	3450	2456	2615
ENSMUSG00000011349	0	0	0	0	0	0	0	0	0	0	0	0	8	0	0	0	4	0	0	0	0	0	0	45	0	0	0	0	0	0	0	0	0	36	0	2	0	0	0	0	0	0	0	0	0	0	0	0	0
ENSMUSG00000011350	0	0	0	0	0	0	0	0	0	0	0	0	0	0	0	2	0	0	0	0	0	0	0	0	0	0	0	0	0	0	0	0	0	0	0	4	0	2	3	0	0	0	0	0	0	0	0	0	0
ENSMUSG00000011382	170	138	98	170	424	115	166	203	70	132	100	51	59	110	196	196	18	92	192	136	113	30	176	318	142	221	97	104	26	358	376	242	77	266	276	520	468	379	571	167	127	111	182	462	134	204	207	78	118
ENSMUSG00000011427	612	1033	902	605	891	825	752	1451	1147	1058	1095	937	612	1044	758	792	640	669	1288	751	1138	892	1115	1037	897	767	864	669	652	748	1122	853	680	672	851	992	963	557	907	603	954	1021	646	970	962	924	1478	1278	949
ENSMUSG00000011463	0	0	0	0	0	0	0	0	0	0	0	0	0	0	0	0	0	0	0	0	0	0	0	0	0	0	0	0	0	0	0	0	0	0	0	0	0	0	0	0	0	0	0	0	0	0	0	0	0
ENSMUSG00000011486	0	18	0	0	0	2	6	4	0	13	0	0	10	10	0	1	0	0	0	27	0	0	2	4	0	6	0	0	0	0	0	12	4	2	2	2	0	7	12	0	17	0	0	0	2	7	4	0	12
ENSMUSG00000011589	683	54	9	2	155	0	8	52	0	4	54	22	16	40	50	12	0	2	0	0	104	8	20	20	4	17	28	2	0	20	2	20	0	0	0	4	2	2	2	673	50	10	2	169	0	10	53	0	4
ENSMUSG00000011632	0	72	0	0	4	2	10	82	6	40	28	33	18	374	14	2	4	25	68	120	12	94	2	8	2	0	8	2	0	0	0	2	12	22	4	4	0	0	20	0	66	0	0	4	2	12	83	7	36
ENSMUSG00000011658	1263	2192	679	2148	1597	999	776	1730	1414	1265	1125	1518	1015	1049	1098	394	144	504	2476	1095	860	847	2340	1714	901	831	1346	1082	1011	826	1084	836	768	944	1475	1710	1345	1004	1525	1244	2024	769	2293	1739	1165	953	1762	1575	1135
ENSMUSG00000011751	127	53	44	27	118	41	30	325	67	85	48	197	25	74	112	10	16	70	65	207	237	11	59	83	23	28	18	128	22	24	21	21	8	91	169	107	67	53	34	125	49	50	29	128	48	37	331	75	76
ENSMUSG00000011752	11255	9012	13059	10272	5733	9261	6429	4187	14257	11615	5509	11058	7420	9832	4503	16856	8627	7503	21078	9038	9034	10579	7360	8392	5169	4486	12403	10558	7772	10271	8039	8366	5150	6552	3533	3798	5605	2736	4484	11086	8323	14785	10967	6243	10797	7897	4264	15879	10421
ENSMUSG00000011831	5144	3767	3512	3268	2422	3044	3087	2706	2909	2696	2946	3888	2810	7448	3751	4195	3966	4090	3795	7701	4816	2000	3672	4346	4309	3350	3220	4767	2048	1777	2797	3781	2710	3470	1495	3164	3600	3272	3190	5067	3479	3976	3489	2637	3549	3792	2755	3240	2419
ENSMUSG00000011832	3476	3193	2254	2030	1254	950	4242	2294	1790	1420	1358	2273	2187	2793	2762	2494	2118	863	2364	2246	2181	1726	1738	2331	4474	1993	2188	1353	1274	1200	1226	2945	2414	2356	2259	2826	1799	2857	2035	3424	2949	2552	2167	1366	1108	5211	2336	1994	1274
ENSMUSG00000011837	1868	2610	3293	1778	1320	1261	4121	1882	1756	1925	1314	1397	2545	2619	1819	2165	2122	1145	2275	1554	1640	1446	2062	2648	7477	2460	1922	1472	2090	1044	1683	2945	2060	2165	1875	2184	2072	2365	2596	1840	2410	3728	1898	1437	1470	5062	1916	1956	1727
ENSMUSG00000011877	10124	5893	5383	6817	7648	7818	5614	5193	9904	8727	4849	4883	4347	11810	13265	7726	7112	5651	8580	7377	11235	3881	8271	6466	8345	5728	6759	7044	7727	5720	7755	9344	6280	6143	4985	7182	8891	7797	6193	9972	5442	6095	7278	8328	9114	6896	5288	11031	7830
ENSMUSG00000011884	4804	4862	8276	5321	4458	6729	3810	3072	4891	3544	8765	4688	4573	5280	4870	8338	6910	5504	4138	9765	4231	5624	3766	5746	5568	5758	4753	4150	5700	5722	5263	5373	4597	7201	6596	8509	6072	5311	9641	4732	4490	9370	5681	4855	7845	4680	3128	5448	3180
ENSMUSG00000011958	6188	4435	6616	3679	4828	5114	4818	3180	3840	4387	5658	9315	4028	6355	3848	4118	2400	4705	5467	4025	7875	6563	5159	3619	14298	7838	3799	7921	5003	10312	5734	7485	5448	4719	4604	4054	5433	3775	5682	6095	4096	7491	3928	5258	5962	5918	3238	4277	3936
ENSMUSG00000011960	4110	5481	5389	2801	3507	2674	3110	5121	3332	4768	4040	2973	4722	7255	5336	5670	4274	3222	5133	3796	4472	4924	2723	7797	3042	3950	3483	6532	3148	3458	2789	3992	2308	5065	6169	3968	5925	3717	5504	4048	5062	6101	2991	3819	3117	3820	5215	3711	4278
ENSMUSG00000012017	7450	2194	427	870	3595	476	1068	187	429	373	1967	1908	468	1247	3199	1149	346	160	1033	3929	7832	193	664	1721	4326	2344	526	4427	565	1818	352	998	327	594	1041	810	618	411	252	7338	2026	483	929	3915	555	1312	190	478	335
ENSMUSG00000012042	0	0	0	0	0	0	0	0	0	8	0	0	6	0	0	0	0	0	0	0	0	0	0	0	0	0	0	0	0	0	0	0	8	0	10	0	16	6	6	0	0	0	0	0	0	0	0	0	7
ENSMUSG00000012076	1373	1251	1730	869	1353	1077	1119	1303	865	1291	844	1093	1583	1466	1498	1134	2449	1292	1296	2154	1268	1493	2095	2271	1165	1240	2426	1014	1146	1162	1056	1696	1009	1350	996	1181	2173	991	1230	1352	1155	1959	928	1473	1256	1374	1327	963	1158
ENSMUSG00000012114	3713	6633	5452	3117	3762	4748	4329	3595	4724	5546	2222	5606	2583	3970	3533	4834	3335	3051	6761	2995	4762	2879	6778	5579	7852	5462	3802	3501	3422	7068	5898	3435	3457	5217	5092	4628	5460	3018	6430	3657	6126	6173	3328	4097	5535	5317	3661	5262	4976
ENSMUSG00000012117	2584	2691	2022	2109	2721	1926	1781	2712	3227	4795	1789	2614	2382	3128	2798	3610	3034	4527	5340	1278	3387	2851	3687	3569	3382	4203	3993	2152	2488	5021	1578	3732	2530	5036	2663	3180	2055	2643	2530	2545	2485	2289	2252	2963	2245	2188	2762	3594	4302
ENSMUSG00000012123	216	1436	846	152	996	649	344	891	707	1844	240	637	924	980	374	624	254	1292	802	1417	802	1096	415	1865	1024	1007	988	1313	572	1164	616	385	3087	3215	913	3416	1072	1959	1941	213	1326	958	162	1085	757	423	907	787	1654
ENSMUSG00000012126	477	463	209	864	910	381	1174	663	807	576	211	413	496	265	342	413	133	255	967	463	1037	119	1457	556	356	505	692	229	510	640	726	831	564	1166	604	951	466	186	1026	470	428	237	922	991	444	1442	675	899	517
ENSMUSG00000012187	667	88	318	118	126	386	66	56	4	38	22	90	275	134	136	112	0	3	54	86	291	456	466	703	0	10	108	1643	1742	14	8	14	0	16	78	6	6	8	0	657	81	360	126	137	450	81	57	4	34
ENSMUSG00000012211	2	0	0	2	4	4	0	3	2	0	0	4	0	0	0	0	0	2	2	1	1	2	10	2	2	0	0	0	0	0	0	0	0	0	2	0	0	0	0	2	0	0	2	4	5	0	3	2	0
ENSMUSG00000012282	0	0	0	22	0	18	0	0	4	4	0	4	16	1	2	2	0	0	4	0	0	4	0	0	0	16	0	18	50	4	12	8	22	63	12	19	8	0	10	0	0	0	23	0	21	0	0	4	4
ENSMUSG00000012296	3213	3438	3601	2457	2397	3074	3040	3517	2295	4777	2433	3850	2795	5760	4207	1844	2221	2779	3163	1897	1953	2350	4055	2749	3785	3129	2496	2953	3006	3402	2375	3856	2930	4956	2991	2959	4251	4356	3411	3165	3175	4077	2623	2610	3584	3734	3581	2556	4286
ENSMUSG00000012350	1368	38960	12412	7289	5801	7348	21494	40188	25974	47895	7505	10745	3280	7110	25792	14779	12672	28024	14576	34968	9672	24076	7509	8283	21341	23725	35973	2762	7980	9617	18209	26692	58945	22084	27664	23985	11620	21898	14101	1347	35980	14053	7782	6317	8566	26401	40923	28930	42972
ENSMUSG00000012396	45	42	32	182	12	20	8	22	41	22	12	45	53	75	70	22	6	12	97	116	95	29	44	345	100	69	4	89	0	14	0	28	6	14	24	4	8	0	16	44	39	36	194	13	23	10	22	46	20
ENSMUSG00000012405	23222	23434	31137	20333	23425	26697	23109	22408	10431	32621	21884	26252	27617	48772	37545	39577	26054	11325	39374	40089	23100	46340	26010	32041	42046	36588	18856	27339	12933	10018	14490	33940	16232	17963	18563	18351	16855	21951	17837	22872	21641	35253	21709	25509	31124	28385	22818	11618	29268
ENSMUSG00000012422	4886	3460	3655	3500	3331	4138	3783	2545	2800	4789	2630	3091	4001	3422	3360	3436	5110	3148	3289	8869	5521	8315	6164	7101	6702	4684	2117	2913	5503	6731	4208	5597	2705	4801	5369	3140	6825	5764	5110	4812	3195	4138	3737	3627	4824	4647	2592	3119	4297
ENSMUSG00000012428	2366	1778	1076	1490	3966	4117	3916	3956	678	742	2786	6650	1714	2129	2941	1097	364	1423	2034	290	3357	9351	513	1194	2132	5356	1384	4812	4262	3388	754	5711	1964	2366	618	1612	1701	2166	1136	2330	1642	1218	1591	4319	4800	4810	4028	755	666
ENSMUSG00000012429	1525	790	1208	1078	999	1384	605	875	541	1829	1247	1580	2144	2200	1946	1724	1613	669	2844	1350	1100	1074	1513	1987	1270	1297	1847	1144	805	1403	1251	1048	1206	2040	1607	1209	1609	1341	1009	1502	730	1368	1151	1088	1613	743	891	603	1641
ENSMUSG00000012443	4294	7071	7355	7224	5145	3891	2698	2134	4506	12281	8407	12755	4961	9895	5587	15543	5380	3805	6546	9127	8315	9836	4492	8566	1197	3116	4466	8090	7050	6489	7681	8537	5049	12390	7130	3589	6822	4221	5986	4229	6530	8327	7713	5603	4536	3314	2173	5019	11019
ENSMUSG00000012483	2191	1782	2344	2647	1976	1567	1178	1718	1297	2544	3321	2358	2687	2101	2069	3680	1889	1509	2103	2233	1854	2522	2253	5049	1091	5008	1604	2988	1717	1392	3447	2572	1578	2855	3171	1276	3999	5675	4307	2158	1646	2654	2826	2152	1827	1447	1749	1445	2282
ENSMUSG00000012519	1174	817	2380	983	3531	2298	804	1430	2918	1485	1842	873	1472	2066	875	1532	2224	590	3151	1679	2300	1800	1529	2729	831	1975	2585	1129	1896	2053	1156	1085	664	1092	1104	1308	1426	964	1043	1156	754	2695	1050	3845	2679	988	1456	3250	1332
ENSMUSG00000012520	0	0	0	0	0	0	0	0	0	0	0	0	4	0	8	0	0	0	0	2	0	0	2	0	0	0	0	0	0	0	0	0	2	0	0	0	2	0	2	0	0	0	0	0	0	0	0	0	0
ENSMUSG00000012535	8236	7887	12248	9573	7185	12596	6419	7885	9076	7910	9750	9095	4567	12874	9048	9915	7881	9249	10787	8816	7490	8762	15878	12501	12309	10577	7208	12225	7242	7355	6223	7495	5221	8502	7324	3628	7487	6211	7859	8112	7284	13867	10221	7824	14685	7885	8029	10109	7097
ENSMUSG00000012609	1143	1660	3768	1634	1256	1397	2117	1383	1620	2466	978	1001	1406	1559	1428	1329	1375	2213	1444	1485	1976	2263	2456	3343	1155	3031	1122	1569	1409	1974	1269	1869	1040	1135	2171	778	1911	594	806	1126	1533	4266	1745	1368	1629	2600	1408	1804	2213
ENSMUSG00000012640	1004	1238	863	864	1436	866	1311	1940	1147	1340	1240	1590	621	1357	1319	923	702	783	1708	733	755	997	1124	910	1175	1125	1146	898	788	942	1345	1049	731	896	993	1437	1003	774	1129	989	1143	977	922	1564	1010	1610	1975	1278	1202
ENSMUSG00000012705	46	4	8	14	2797	50	0	2	10	0	60	30	11	10	64	0	7	0	26	4	252	10	18	0	60	555	0	142	0	3	316	30	42	42	153	52	46	330	152	45	4	9	15	3046	58	0	2	11	0
ENSMUSG00000012777	34	23	16	51	32	26	30	56	24	22	15	61	18	14	10	8	3	7	35	15	20	35	57	124	76	6	45	25	0	23	26	51	19	33	37	32	35	8	24	33	21	18	54	35	30	37	57	27	20
ENSMUSG00000012819	286	31	22	54	128	301	65	161	63	989	314	424	417	401	117	57	143	12	825	54	283	148	325	505	61	369	184	255	281	64	15	50	38	57	37	53	64	10	30	282	29	25	58	139	351	80	164	70	887
ENSMUSG00000012848	38277	48941	48367	44224	65527	40944	32000	52557	41681	52596	48209	65742	35391	50058	37304	33431	24289	20790	80781	45768	51869	49467	64537	58198	45052	61360	47153	32057	29194	22471	45631	88438	40479	41872	55687	41587	26886	44050	33591	37701	45197	54760	47216	71356	47733	39306	53518	46424	47189
ENSMUSG00000012889	60	154	72	92	138	81	191	80	115	37	213	8	96	71	342	190	24	34	88	57	98	28	102	426	446	376	99	40	40	863	77	159	28	80	118	364	46	95	136	59	142	82	98	150	94	235	81	128	33
ENSMUSG00000013033	4116	6234	2054	906	2472	3203	3178	2021	244	1774	4159	4386	1895	8169	2205	5133	1006	184	2620	4988	7203	2190	336	6435	3450	863	1886	5387	128	1546	1444	603	1905	242	736	1275	875	1250	1132	4054	5757	2326	967	2692	3734	3904	2058	272	1592
ENSMUSG00000013076	12294	15167	11177	6655	8291	15985	10874	20151	15643	16001	11558	21337	13925	14666	23387	20557	17059	5718	23383	11816	19559	16748	43737	16197	16613	16181	12918	17492	9338	11321	9170	14540	8507	13584	11410	10124	8564	10596	12408	12109	14007	12654	7105	9029	18635	13357	20520	17423	14356
ENSMUSG00000013083	0	0	0	0	0	0	0	0	0	0	0	0	0	0	0	0	0	0	0	0	0	0	0	0	0	0	0	0	0	0	4	0	0	0	0	6	23	0	0	0	0	0	0	0	0	0	0	0	0
ENSMUSG00000013089	29043	25431	7517	26505	15202	10554	2313	8758	10200	26918	12578	14575	19207	15665	19898	25454	13812	958	19171	8549	48414	10326	9130	33644	4320	3706	28081	13987	7772	5385	2309	3007	1235	4387	2448	1737	2607	756	3779	28606	23486	8511	28298	16554	12304	2841	8918	11361	24151
ENSMUSG00000013091	0	4	2	9	2	6	2	6	0	10	12	10	0	2	5	11	0	4	0	0	12	0	22	0	15	4	6	4	0	0	6	6	6	5	37	17	12	14	4	0	4	2	10	2	7	2	6	0	9
ENSMUSG00000013150	1912	1066	1079	1246	2121	1388	1573	2062	1728	1788	2004	1427	2331	2671	1573	2214	3416	931	1910	2516	3252	1622	1657	2906	2494	2756	2085	1348	1396	867	1206	2315	2002	1360	1068	880	1304	1427	772	1883	984	1222	1330	2310	1618	1932	2100	1925	1604
ENSMUSG00000013155	936	830	762	1006	1430	982	1188	1173	1184	1426	814	958	1056	1547	645	820	582	216	1624	1742	2120	953	1185	1138	809	1100	1214	720	1094	488	804	1119	898	1032	586	566	1094	724	454	922	767	863	1074	1557	1145	1459	1194	1319	1279
ENSMUSG00000013158	16	28	15	42	48	41	28	26	37	65	35	17	24	20	15	16	2	6	37	42	35	24	25	72	41	10	35	36	34	19	29	40	22	30	14	30	55	14	8	16	26	17	45	52	48	34	26	41	58
ENSMUSG00000013160	4424	3875	3035	4022	4207	4506	4016	7694	4876	5249	4312	4240	5436	11578	4620	4520	7252	6614	9303	7338	5165	8288	5831	3687	7743	9408	6756	3510	3298	5864	4768	6685	5367	4554	6015	6268	4638	12721	11465	4357	3579	3436	4294	4581	5253	4933	7835	5431	4709
ENSMUSG00000013236	16575	16527	21041	3461	13625	21639	25136	7068	14884	27122	15114	15815	10167	28489	23892	12641	842	13671	10998	11042	12074	4291	16599	10956	10380	9300	6073	19664	9859	11354	21707	13863	2842	17972	14556	9359	13613	15707	10403	16326	15263	23822	3695	14837	25227	30875	7197	16578	24334
ENSMUSG00000013275	6974	7533	6591	3814	3339	6169	4368	12153	6718	11281	6681	7228	6248	12709	8014	7711	3942	4182	9631	8792	11370	16083	3698	4284	4829	9327	13117	9372	4592	7912	4819	6427	8140	6601	7647	8209	7017	8967	6044	6869	6957	7462	4072	3636	7192	5365	12375	7483	10121
ENSMUSG00000013338	28	88	10	49	98	16	377	423	416	168	20	24	33	32	24	4	2	159	523	130	24	280	5	172	0	688	311	52	1601	18	168	504	100	70	85	10	8	28	67	28	81	11	52	107	19	463	431	463	151
ENSMUSG00000013353	2	0	12	6	0	0	5	0	13	8	0	0	2	2	0	0	0	8	14	0	0	6	56	0	8	2	0	0	0	4	0	0	0	2	0	2	0	0	0	2	0	14	6	0	0	6	0	14	7
ENSMUSG00000013367	30	171	34	40	178	14	60	4	219	6	60	28	14	30	54	89	4	18	30	40	30	24	22	26	42	83	14	20	8	220	24	16	8	18	94	66	62	14	10	30	158	38	43	194	16	74	4	244	5
ENSMUSG00000013415	26	2	39	8	470	1053	32	0	74	0	4	16	61	11	23	0	0	0	0	10	2452	2	26	5729	0	4	0	0	3	0	12	0	0	0	0	0	2	13	28	26	2	44	9	512	1228	39	0	82	0
ENSMUSG00000013418	4	11	3	7	8	18	6	17	6	2	12	0	24	2	14	8	0	2	10	0	46	12	6	24	35	12	42	6	0	8	17	19	8	26	25	92	34	133	88	4	10	3	7	9	21	7	17	7	2
ENSMUSG00000013419	2388	3545	1369	1759	1484	1959	1344	2015	1170	1554	3723	2267	1430	6380	2479	2427	3371	3082	910	5951	2620	3051	1917	3284	2784	966	517	2699	204	1235	2260	2131	3744	823	3338	2617	1598	4638	7146	2352	3274	1550	1878	1616	2284	1651	2052	1303	1394
ENSMUSG00000013465	6830	7080	5355	3949	7248	4359	4054	5692	3293	8578	6329	7919	7843	11531	7906	9544	7876	7481	4733	6948	7131	7919	10471	13117	7829	6871	7195	6691	3933	3591	6687	8364	7016	4375	5883	8137	7462	11512	9938	6727	6538	6063	4216	7893	5082	4980	5796	3668	7696
ENSMUSG00000013483	80	308	287	145	38	149	280	1339	220	963	52	31	149	87	320	156	146	416	366	153	205	82	620	329	759	125	133	120	129	546	194	94	211	6912	9264	1287	826	954	2122	79	284	325	155	41	174	344	1363	245	864
ENSMUSG00000013495	1643	2054	631	1721	676	1046	803	897	577	751	553	1228	1296	2193	1400	1750	1295	1020	1496	2918	727	892	1187	1372	1800	1424	1176	1157	552	843	715	1377	620	1106	635	979	578	784	894	1618	1897	714	1837	736	1219	986	913	643	674
ENSMUSG00000013523	39	26	36	32	639	17	46	914	14	222	489	6	29	276	28	48	1342	22	230	195	1184	8	80	527	47	52	44	16	32	220	670	26	429	321	240	2138	1458	1312	11011	38	24	41	34	696	20	57	931	16	199
ENSMUSG00000013539	626	1058	779	721	666	559	706	381	853	695	337	489	510	517	561	883	785	658	852	644	586	524	1532	1096	2349	848	578	546	716	1429	771	566	967	1013	2124	3278	1664	2342	4710	617	977	882	770	725	652	867	388	950	624
ENSMUSG00000013562	0	0	0	0	0	0	1	1	0	0	0	0	0	0	0	2	0	0	0	0	0	0	10	1	0	2	0	0	0	0	0	0	0	0	0	2	0	0	0	0	0	0	0	0	0	1	1	0	0
ENSMUSG00000013584	481	168	76	751	378	114	469	18	147	80	1060	18	100	256	999	143	30	68	583	296	574	96	164	324	256	1520	163	130	0	100	232	140	54	316	72	316	74	36	50	474	155	86	802	412	133	576	18	164	72
ENSMUSG00000013593	17546	20001	14927	14684	13461	12803	10450	12403	13098	14737	6429	14863	18768	18943	14450	20044	12017	9487	20167	14579	18110	14589	23228	20825	10219	15792	19160	21817	14311	13916	13179	13989	9986	15480	11858	14038	12040	19380	13871	17282	18471	16900	15678	14659	14926	12836	12630	14589	13222
ENSMUSG00000013611	6	6	0	0	0	0	2	18	6	0	0	0	4	6	0	2	0	2	0	16	0	18	0	8	1	6	0	2	0	0	1	0	6	0	13	0	0	4	23	6	6	0	0	0	0	2	18	7	0
ENSMUSG00000013622	2485	3862	1570	2826	1515	1780	1601	2021	2625	1541	1740	2841	2869	2394	3742	3507	3394	3134	3104	2338	1779	2275	2497	1705	3595	5886	3806	1726	1574	2982	2413	3094	2594	2577	1360	2650	2074	2966	3376	2448	3567	1778	3017	1650	2075	1967	2058	2924	1383
ENSMUSG00000013629	4467	5165	5903	9471	7402	4367	2580	3550	3985	5963	4488	6122	5388	8606	14779	10979	6817	3936	5482	10266	10411	4950	12459	5343	5841	9318	5582	7915	3096	6237	2875	6009	3632	6040	2857	4499	4286	4044	3977	4400	4770	6683	10112	8060	5091	3169	3615	4439	5350
ENSMUSG00000013643	0	0	0	0	0	0	0	0	0	0	0	0	0	0	0	0	0	0	0	0	0	0	0	0	0	0	0	0	0	0	0	0	2	4	0	0	0	0	2	0	0	0	0	0	0	0	0	0	0
ENSMUSG00000013646	2654	4156	2172	3755	3758	2349	2774	2573	3242	3099	2518	2369	2657	4372	3258	2016	1844	2930	4628	2862	2266	3533	2887	4159	3551	5625	4241	1860	3032	1630	2645	4997	2611	2418	2325	3566	1397	3191	2954	2614	3838	2459	4009	4092	2738	3407	2620	3611	2780
ENSMUSG00000013653	0	0	0	0	6	0	0	0	0	0	0	0	2	0	0	0	48	32	0	0	4	0	0	0	0	0	26	0	0	0	0	0	0	0	0	6	0	4	0	0	0	0	0	7	0	0	0	0	0
ENSMUSG00000013662	5266	8537	4997	7497	3785	4351	4439	4238	6473	7280	4750	8059	5059	6936	5951	8758	6217	4159	9188	6804	7286	7825	11204	7107	4576	4257	6104	6619	3122	3502	5282	7097	2968	6933	4063	6510	5585	5216	6739	5187	7884	5658	8004	4122	5072	5453	4316	7210	6532
ENSMUSG00000013663	4649	6107	5575	4887	4002	4742	3981	3522	5924	5686	6135	6197	3378	8850	5664	8031	3358	5469	7139	5250	5495	8182	12532	6527	5166	5202	4436	4862	2138	5258	5346	8124	1488	8488	5014	6154	5096	5547	7401	4579	5640	6312	5218	4358	5528	4890	3586	6598	5101
ENSMUSG00000013668	0	0	0	0	0	0	0	0	0	0	0	0	2	0	0	0	0	0	0	0	0	0	4	0	0	0	0	0	0	0	0	0	0	0	0	0	0	0	0	0	0	0	0	0	0	0	0	0	0
ENSMUSG00000013698	13721	14703	25073	13955	10499	7930	15346	11174	13396	18331	5388	24087	38286	14033	19941	25090	28948	14763	41755	7354	12354	24788	82530	20677	19608	20669	20694	52393	20690	20111	18206	11933	12541	12820	23949	20011	23653	12677	19467	13514	13578	28387	14899	11433	9245	18850	11378	14921	16447
ENSMUSG00000013701	3820	2900	2956	2928	3108	1986	1918	3509	2172	4192	3799	3356	4767	2515	3296	4986	4326	2036	3414	4831	4715	4148	3359	6194	3204	4534	2912	2478	2724	2759	2916	4043	3145	4238	2999	3471	4640	5596	5052	3763	2678	3347	3126	3384	2315	2356	3573	2419	3761
ENSMUSG00000013707	728	458	336	1037	1123	652	706	588	544	300	524	164	421	360	944	930	329	520	693	496	466	323	943	395	1222	2044	724	338	420	2248	1255	1183	776	1559	1054	1558	877	705	828	717	423	380	1107	1223	760	867	599	606	269
ENSMUSG00000013736	3322	3723	3451	4146	3030	2033	1481	2684	2355	2933	2446	1437	2725	4030	2557	2863	2555	1872	3948	5456	3693	3559	4602	5122	2556	3167	3322	3161	1601	1623	2582	3799	1768	2804	2369	1762	2712	2661	1737	3272	3438	3907	4427	3300	2370	1819	2733	2623	2631
ENSMUSG00000013766	48	88	16	222	17	42	96	217	74	177	79	34	319	96	65	36	898	229	110	166	55	521	9	89	290	226	197	97	223	120	55	144	355	200	600	253	6	512	1017	47	81	18	237	19	49	118	221	82	159
ENSMUSG00000013787	17454	20169	13258	14001	11077	17024	11359	22152	15444	20909	13868	17184	18106	31688	14863	17901	19821	15429	17809	22761	19757	21053	27320	16489	15483	17760	16332	17065	15154	16879	12211	17460	14364	24877	15627	13879	19708	25028	18831	17191	18626	15010	14948	12062	19847	13952	22557	17202	18760
ENSMUSG00000013822	2935	4395	2841	3066	2689	2480	3699	4641	4769	5357	2860	5983	3573	4313	5217	6504	2815	2197	9391	3695	3988	6272	7719	4592	6788	5931	5092	4016	3034	3801	4017	4880	3593	6428	4202	3877	4238	4944	4761	2891	4059	3217	3273	2928	2891	4544	4726	5312	4806
ENSMUSG00000013833	1671	2686	1227	1484	1502	1752	2004	1585	1222	2080	520	1818	1584	2885	2201	1716	1350	2150	3575	1734	3318	2152	2382	3592	2786	2441	2673	1496	1128	1773	851	3045	1657	1523	1892	2354	1099	921	1595	1646	2481	1389	1584	1636	2042	2462	1614	1361	1866
ENSMUSG00000013846	1093	1842	4071	1692	2142	778	2837	4015	5174	1945	469	2650	3233	3453	2149	4586	8727	557	4264	893	1653	6112	5685	4606	1952	3047	2874	2160	3779	6510	3722	1512	1524	4773	2200	1842	2403	2879	4422	1077	1701	4609	1806	2333	907	3485	4088	5763	1745
ENSMUSG00000013858	8133	7072	5148	7363	5380	5717	7708	7080	6130	6924	4768	5977	6512	8280	7988	6546	5813	7626	15118	8107	9125	7387	16070	7559	11307	7055	12136	5174	5654	6141	5146	13302	6066	6202	6806	7412	4982	5878	7508	8011	6531	5828	7861	5859	6665	9468	7209	6828	6212
ENSMUSG00000013878	1039	1193	2182	1510	615	845	1048	1079	816	758	624	1055	1237	1941	1885	1441	1270	553	1185	1288	553	1307	490	706	1334	1566	1248	945	1121	651	1626	1047	1083	1111	500	1104	1106	942	1402	1023	1102	2470	1612	670	985	1287	1099	909	680
ENSMUSG00000013921	1668	785	118	306	362	150	156	441	91	58	310	546	72	380	428	398	112	48	485	411	310	76	238	382	389	431	78	106	0	148	104	205	75	168	154	198	72	46	42	1643	725	134	327	394	175	192	449	101	52
ENSMUSG00000013928	15	4	4	6	28	8	11	5	2	4	3	8	1	5	17	18	14	15	5	13	8	5	17	28	14	0	24	14	20	22	33	2	10	10	28	17	25	2	6	15	4	5	6	30	9	14	5	2	4
ENSMUSG00000013936	0	6	0	4	10	0	6	8	2	2	0	4	6	0	2	372	0	0	2	2	0	0	0	8	1	10	0	0	0	8	0	0	1	6	40	2	2	0	4	0	6	0	4	11	0	7	8	2	2
ENSMUSG00000013973	3587	4604	3062	2650	2610	3236	2461	3359	3096	3106	1542	4137	4008	4193	3233	4612	2390	1597	4289	4263	4821	3113	4427	3469	3148	2872	4350	6451	4106	3060	3406	3504	2322	3136	3038	2845	2464	3404	3334	3533	4252	3467	2829	2842	3773	3023	3420	3448	2787
ENSMUSG00000013974	78	4	179	168	101	55	264	16	74	18	22	8	80	34	56	24	5	125	197	10	58	12	210	22	115	291	86	38	106	64	641	60	93	160	62	156	44	64	69	77	4	203	179	110	64	324	16	82	16
ENSMUSG00000013997	2622	5803	3370	3450	2063	2779	2656	3374	3524	2705	1306	4099	4249	3082	2711	3911	2075	2482	3724	3786	2669	2866	3546	4255	2561	2626	3790	4221	2423	3236	3453	3195	2385	3181	3422	4625	3507	4855	4181	2583	5359	3815	3683	2247	3240	3262	3436	3925	2427
ENSMUSG00000014030	14	0	0	181	341	14	0	8	0	2	0	2	2	9	40	0	0	4	6	4	2	0	26	6	0	381	10	0	11	8	180	6	0	24	82	118	6	51	33	14	0	0	193	371	16	0	8	0	2
ENSMUSG00000014039	1389	1544	1129	1118	1009	1074	871	1268	584	1885	729	1353	770	1481	1509	1448	1512	1252	1095	1347	1354	1057	1737	992	1952	1064	1454	934	724	831	767	1048	1034	1531	1167	1494	1182	887	739	1368	1426	1278	1194	1099	1252	1070	1291	650	1691
ENSMUSG00000014074	3119	3523	3003	2158	2041	2103	1409	1740	2376	4559	1680	2624	2350	2629	2331	3932	2889	2088	3033	1980	2996	1886	2519	4833	3257	1866	1800	2434	1478	3087	1584	2084	1610	3684	2525	2301	2944	2556	3417	3072	3253	3400	2304	2223	2452	1731	1772	2646	4090
ENSMUSG00000014075	675	618	474	409	475	366	407	252	356	382	278	505	428	362	380	607	769	269	744	376	520	310	662	1149	1080	638	670	361	412	654	248	368	330	728	544	691	566	512	850	665	571	537	437	517	427	500	257	397	343
ENSMUSG00000014077	8979	7257	9233	3952	5364	5400	6219	6615	9597	6501	6189	4024	4123	9095	8142	7361	10214	6920	7946	6976	8085	7923	10697	8882	6338	12718	9288	4662	4800	4772	5382	6405	7158	3998	10956	9633	9132	11814	9670	8844	6702	10453	4219	5841	6295	7639	6736	10689	5833
ENSMUSG00000014104	0	0	0	0	0	0	0	0	0	0	0	0	0	0	0	0	12	0	0	0	0	0	0	0	0	0	0	0	0	1	0	0	0	0	0	0	0	4	0	0	0	0	0	0	0	0	0	0	0
ENSMUSG00000014158	7593	6586	9625	5023	4756	5986	2901	1168	5524	2335	7686	6698	3771	2485	6718	1912	182	11609	1948	15043	10497	4433	17065	4466	3609	1873	2598	7616	1695	2001	1029	8527	558	503	399	1081	781	308	264	7479	6082	10897	5363	5179	6979	3563	1189	6153	2095
ENSMUSG00000014164	307	289	78	231	232	140	122	390	262	338	192	408	276	388	772	442	280	300	512	766	240	103	166	244	346	104	448	190	165	168	108	366	110	404	143	64	36	46	52	302	267	88	247	253	163	150	397	292	303
ENSMUSG00000014177	4274	5823	2437	4965	2217	4486	3471	2878	5200	6731	3186	3180	2197	4480	3203	4360	2785	2648	8637	3492	1990	6556	3435	6088	9076	6008	4841	2533	2918	2513	4479	4761	2257	2444	2237	4765	1941	5091	3788	4210	5378	2759	5301	2414	5230	4263	2931	5792	6039
ENSMUSG00000014195	10554	17178	10933	10227	8100	8248	7045	13426	11178	10022	6612	8843	11286	9827	12775	9736	7100	9458	14469	6393	6065	7104	9393	19736	11637	7755	16668	11625	10401	10867	13402	18301	7755	12987	8033	13474	18565	26607	21784	10395	15864	12378	10919	8821	9616	8654	13672	12450	8992
ENSMUSG00000014198	12	34	5	6	15	4	8	36	9	12	0	22	3	24	4	4	10	803	4	8	5	0	16	24	38	22	31	14	18	18	10	43	8	10	10	31	0	1	16	12	31	6	6	16	5	10	37	10	11
ENSMUSG00000014226	8224	6797	9644	6335	7850	5584	4537	4451	6027	5575	3386	4931	7734	11926	5692	12871	6017	3533	7412	6288	11468	6656	10667	8638	3319	6843	7649	9836	6120	6346	5595	7354	5170	6270	4702	6613	6784	7531	4206	8100	6277	10919	6764	8548	6510	5573	4532	6713	5002
ENSMUSG00000014232	1239	1494	485	871	1068	726	946	670	1027	1099	472	1148	769	748	666	1807	1014	486	1081	496	1216	698	1525	2015	2275	1892	1440	945	971	674	871	587	843	1030	1174	1190	1044	1042	811	1220	1380	549	930	1163	846	1162	682	1144	986
ENSMUSG00000014243	200	316	162	547	300	275	186	113	382	192	210	146	268	383	193	186	153	276	633	255	221	385	223	729	600	548	308	166	254	328	261	240	174	244	248	288	78	540	241	197	292	183	584	327	321	228	115	425	172
ENSMUSG00000014245	216	257	177	852	241	250	338	281	257	420	233	261	203	536	231	315	312	222	613	532	272	527	359	366	427	487	200	103	211	376	254	291	210	416	358	379	189	405	256	213	237	200	910	262	291	415	286	286	377
ENSMUSG00000014294	4710	6906	4478	7069	5495	2705	4737	2663	5961	4354	4134	3301	6309	3927	8524	5549	3340	3952	8610	6802	6407	9925	9217	7764	11709	8483	6279	5226	4919	2928	5659	6161	5856	4380	3682	5854	5191	6857	7976	4639	6378	5070	7547	5984	3154	5819	2712	6639	3906
ENSMUSG00000014301	1706	1735	867	1123	1196	773	590	534	1320	1281	544	1198	1341	593	729	1415	1045	537	3002	534	2011	892	2162	3029	1640	1824	1670	1137	659	754	1140	529	968	1099	1211	1113	1181	1005	1873	1680	1602	982	1199	1302	901	725	544	1470	1149
ENSMUSG00000014303	1659	2758	4326	1233	2162	3783	2884	1441	3036	2881	1609	2879	1594	1768	1984	2239	1191	693	3058	836	2939	291	1755	3716	6688	5242	1621	2760	2149	2361	4441	1694	965	3926	4348	3489	3767	2424	4553	1634	2547	4898	1316	2354	4410	3542	1467	3382	2585
ENSMUSG00000014313	14676	8403	10220	13263	7022	4722	11071	12967	7981	10303	8489	8326	8811	4060	11889	11267	14023	9306	14394	10454	7425	15205	8800	15833	27138	17163	11374	7024	8336	6687	9795	12016	9242	11087	11787	10078	9383	20138	20932	14455	7760	11571	14160	7647	5505	13599	13204	8889	9244
ENSMUSG00000014329	2002	1700	208	918	1188	478	316	128	281	98	642	526	363	406	1386	1418	317	48	1036	288	2108	140	596	2014	1007	1782	306	290	0	644	264	356	205	376	318	496	330	208	116	1972	1570	235	980	1294	557	388	130	313	88
ENSMUSG00000014349	11753	12017	20041	12760	9907	15825	11514	21248	24880	21977	11424	16401	23895	20392	17197	21144	12302	19647	24906	10155	10248	12751	15188	30754	20838	11815	29274	12097	9556	12454	25985	28705	15326	25230	22222	22819	30112	39376	41814	11576	11098	22690	13623	10788	18449	14143	21637	27711	19718
ENSMUSG00000014351	0	0	0	0	0	0	0	0	4	0	0	0	11	0	2	4	0	2	0	0	0	0	2	0	0	0	0	0	0	0	0	0	0	0	0	0	0	2	0	0	0	0	0	0	0	0	0	4	0
ENSMUSG00000014353	2996	3786	2186	2397	2015	2577	2596	2638	4005	3324	3132	2565	2163	4773	4278	3831	6862	7380	2409	2901	3111	1904	8653	4371	4268	3932	3301	1230	1928	1747	2690	3500	2408	2299	1812	2147	2592	2819	2162	2951	3496	2475	2559	2194	3004	3189	2686	4461	2982
ENSMUSG00000014355	9255	9516	8506	6541	5991	7450	7034	7646	10492	11753	10129	9716	5728	17450	15516	12908	10737	11988	6625	11372	12680	6400	10136	15139	6472	12232	8682	5947	4754	5920	6289	12231	6255	6621	7389	5418	9052	9220	6829	9116	8788	9630	6984	6524	8685	8640	7786	11686	10545
ENSMUSG00000014361	1361	884	610	1297	1683	878	1209	699	996	453	879	209	415	595	1349	847	1844	1243	758	946	1018	294	11944	793	947	1459	564	227	274	2270	2161	3056	588	1310	1073	2391	1710	823	997	1341	816	691	1385	1833	1024	1485	712	1109	406
ENSMUSG00000014402	3265	2760	4316	3687	4904	2846	3358	4453	4324	4309	5266	4629	3515	4111	3586	3441	2747	2812	7410	3443	2914	3566	8909	4643	4316	4599	4221	2967	3404	3064	3499	2966	3134	3459	4302	4552	5516	3787	8967	3216	2549	4887	3936	5340	3318	4125	4534	4816	3866
ENSMUSG00000014418	1655	2044	1312	1528	2567	1829	1626	2410	1754	1939	2212	3106	1183	2470	2192	1650	2720	1650	2503	1636	1501	2061	3235	1905	2087	2414	2188	1339	1273	1884	1542	1561	1473	1678	1823	2053	1983	1976	2241	1630	1888	1485	1631	2795	2132	1997	2454	1954	1740
ENSMUSG00000014426	3244	7336	3565	2314	5061	3988	3652	5920	3838	5414	3875	4061	1464	13274	4683	4405	4007	6637	4775	4432	3819	5343	2576	1759	3246	5650	4747	4356	5056	5023	3757	5913	5451	5016	8065	4093	6552	6455	2962	3195	6775	4036	2471	5511	4649	4486	6028	4275	4857
ENSMUSG00000014444	5930	7390	12511	6485	7960	6980	11279	10277	9673	6704	6359	9161	4640	16759	10720	5409	1996	9857	10431	7035	8165	7793	14361	9044	11120	13907	6433	4901	11042	7772	5919	6377	6567	5321	6937	6479	8088	5977	6440	5841	6825	14165	6924	8668	8137	13854	10465	10774	6015
ENSMUSG00000014453	0	2	2	100	241	12	12	20	26	24	24	4	18	15	26	8	2	2	12	8	8	6	12	8	74	427	38	8	28	58	135	16	15	54	36	222	42	97	202	0	2	2	107	262	14	15	20	29	22
ENSMUSG00000014470	2578	1847	1508	1715	1791	2126	2262	3859	2406	1707	2582	3821	2437	4103	2015	2862	2079	972	3477	1964	2010	4215	3909	2615	4168	4587	2512	1786	4614	2710	1860	1684	2609	2568	3223	2809	2490	2751	2848	2539	1706	1707	1831	1950	2479	2778	3930	2680	1532
ENSMUSG00000014496	5959	3278	2995	4444	4374	3341	17933	4029	2619	5401	4346	4808	4745	4960	7174	6117	4481	2110	4405	7354	9347	4191	3136	6436	3387	6695	3616	4211	4746	1983	2249	5676	2722	4073	2301	2527	3809	3029	3221	5869	3027	3391	4745	4763	3895	22027	4103	2917	4846
ENSMUSG00000014498	5469	3913	5736	4623	4878	4343	4939	4831	5972	7383	3853	4158	3233	8844	13868	6732	5156	4601	4610	8979	10152	4234	4998	5897	5230	4433	4184	4917	4667	4219	4175	4524	4540	5434	3415	3450	4049	3621	3902	5387	3614	6494	4936	5312	5063	6067	4919	6652	6624
ENSMUSG00000014503	206	293	106	198	320	162	198	185	178	316	240	160	205	53	139	58	26	51	336	98	113	138	292	114	664	78	316	342	503	214	490	664	930	725	596	1345	742	441	256	203	271	120	211	348	189	243	188	198	284
ENSMUSG00000014504	2515	4934	3762	4932	3776	1784	2933	2109	3116	2836	3251	2315	3088	2414	3881	3030	1466	3052	5853	4317	3120	6981	4086	3311	7796	4724	4209	3922	3616	2812	2923	4037	5020	3438	2627	2785	2955	2658	3396	2477	4557	4259	5266	4112	2080	3603	2148	3471	2544
ENSMUSG00000014529	0	0	0	0	0	0	0	0	0	0	0	0	0	0	0	0	0	0	0	0	0	0	14	0	0	0	0	0	0	0	0	0	0	0	0	0	0	2	0	0	0	0	0	0	0	0	0	0	0
ENSMUSG00000014542	0	0	0	0	0	0	0	0	0	0	0	0	4	0	0	0	0	0	0	0	0	0	0	0	0	0	0	0	0	0	0	0	0	0	0	0	0	0	3	0	0	0	0	0	0	0	0	0	0
ENSMUSG00000014543	26	30	10	30	44	118	10	30	8	0	8	14	122	30	16	28	30	0	26	10	38	4	46	18	10	58	48	14	18	20	28	40	6	16	14	72	12	6	2	26	28	11	32	48	138	12	31	9	0
ENSMUSG00000014547	1750	2899	1526	2404	2265	1664	2284	2651	1504	2153	1601	2001	846	2119	2049	2018	4985	1838	1850	1484	3178	2397	1641	1938	2915	2479	2069	1528	1092	2208	2068	3036	1912	3085	1740	2347	1423	2561	2030	1724	2677	1728	2567	2466	1940	2805	2699	1675	1932
ENSMUSG00000014550	4380	3586	3915	3138	3224	2608	1784	4341	3073	4129	2804	2066	2914	5240	4520	4123	3184	2001	4317	7106	5190	4998	5160	4598	2340	3529	3696	3792	1530	2466	2792	4412	2367	4020	2474	2827	3795	3476	2819	4314	3312	4432	3350	3511	3040	2191	4420	3423	3705
ENSMUSG00000014551	2798	3118	2652	3612	2748	1484	1362	2254	2491	3063	2266	1004	3001	3013	2577	2701	2574	1423	3905	4444	2991	3975	5177	5275	1661	2191	3502	2349	1765	1311	2674	2913	2169	2391	2054	1777	1825	2541	2230	2756	2879	3003	3856	2992	1730	1673	2295	2774	2748
ENSMUSG00000014554	1885	1387	693	1343	1621	990	747	1619	934	1566	1549	2066	2163	2600	2200	1931	2014	1249	1617	1891	1973	2183	2473	2193	1509	2455	1265	1770	1004	928	1530	1690	1156	1689	1788	1732	1442	1919	2397	1857	1281	785	1434	1765	1154	918	1649	1040	1405
ENSMUSG00000014592	1337	704	288	404	548	304	1247	324	756	1054	508	2368	1735	660	1492	684	1537	572	1184	1073	853	724	941	1460	665	699	1594	1602	2736	508	3168	759	493	1123	598	489	1358	441	563	1317	650	326	431	597	354	1532	330	842	946
ENSMUSG00000014599	4285	3963	8267	5998	6989	4225	9834	7405	7320	7858	3464	2514	2915	3793	6571	3326	2421	7174	7115	5090	3704	3864	10707	4733	5888	14285	7349	3499	7079	44007	29183	13533	15098	33101	21392	8529	10992	6439	9502	4221	3660	9360	6404	7611	4926	12079	7540	8153	7050
ENSMUSG00000014601	4059	2030	3845	3323	3955	2570	3450	5558	3964	3191	3528	4045	3085	4813	6905	3948	3489	3635	5324	3223	4523	3766	3421	3284	4110	4788	4675	3719	3618	3478	2563	4482	4005	9065	6671	5062	5301	6095	6461	3998	1875	4353	3548	4307	2996	4238	5660	4415	2863
ENSMUSG00000014602	272	338	58	42	146	98	200	158	30	100	55	1195	1348	107	158	29	78	58	135	2743	208	48	97	530	3734	290	240	290	76	305	312	160	83	212	112	259	216	90	68	268	312	66	45	159	114	246	161	33	90
ENSMUSG00000014603	0	8	0	6	4	0	0	0	0	0	0	0	0	0	0	2	0	0	0	0	1	0	2	0	0	0	0	4	0	0	0	0	4	4	0	4	0	0	0	0	7	0	6	4	0	0	0	0	0
ENSMUSG00000014606	5145	5300	3289	5203	3957	3922	4142	3805	5140	7005	3946	3640	4782	6893	4689	4281	5589	5824	9177	4331	3163	5172	6085	13536	6217	6453	6021	5498	5636	5468	7186	6235	4436	4273	6442	9867	4417	5084	9712	5068	4895	3724	5555	4309	4572	5088	3875	5725	6285
ENSMUSG00000014609	2	4	0	0	6	2	2	4	18	12	0	0	6	0	14	10	4	6	4	2	8	4	0	18	0	6	16	0	0	2	2	4	0	6	0	8	0	0	0	2	4	0	0	7	2	2	4	20	11
ENSMUSG00000014633	829	790	658	563	956	420	491	743	672	646	889	654	1057	854	583	1571	830	465	1121	530	528	2023	787	1493	964	1190	797	470	594	1259	600	576	653	693	652	500	521	874	759	817	730	745	601	1041	490	603	757	748	580
ENSMUSG00000014668	2673	2743	2913	3668	2517	2451	3251	2877	2510	2719	2680	3089	3009	4642	2619	3098	3454	3215	4110	6822	2956	2626	4340	4629	4398	3206	4179	3280	3610	2663	4026	4854	3613	4568	2697	5296	5030	5434	5069	2633	2533	3298	3916	2741	2857	3993	2930	2796	2439
ENSMUSG00000014686	20	0	2	21	83	6	30	56	25	10	30	3	17	0	27	2	4	6	10	7	14	6	48	34	60	24	48	7	26	39	190	32	59	26	201	252	692	184	995	20	0	2	22	90	7	37	57	28	9
ENSMUSG00000014704	77	6	0	702	46	157	4	1	1	44	103	13	48	92	312	81	3	0	34	246	257	1	6	28	16	8	1	7	22	0	8	8	10	4	11	2	30	8	2	76	6	0	750	50	183	5	1	1	39
ENSMUSG00000014725	0	2	0	6	2	2	2	0	3	0	0	2	32	0	0	0	0	5	0	8	14	16	4	2	0	0	0	0	9	0	85	0	1	0	2	0	0	0	2	0	2	0	6	2	2	2	0	3	0
ENSMUSG00000014747	4	14	0	2	10	0	8	35	7	10	18	35	0	27	5	4	0	2	18	45	31	13	6	22	2	8	4	5	2	0	2	41	12	107	2	4	4	0	5	4	13	0	2	11	0	10	36	8	9
ENSMUSG00000014748	9282	9085	4614	7367	9090	5281	4491	10528	8156	9634	8924	8199	8285	11889	10263	9420	8901	6812	10451	14513	12151	10737	14883	10371	4930	10343	9145	7477	5011	4965	9385	10183	6678	7691	5283	5923	7630	7833	9998	9142	8390	5224	7865	9899	6157	5516	10721	9084	8644
ENSMUSG00000014763	2741	3815	1887	1599	1593	4209	1929	3349	2198	2496	2239	2529	2459	3750	3278	2605	3187	3472	2585	2609	2600	2129	2331	2555	2548	2946	2961	2585	4282	2172	1282	2794	2037	2234	2227	2752	3002	2437	1655	2700	3523	2136	1707	1735	4907	2369	3410	2448	2239
ENSMUSG00000014767	2313	2813	2012	1354	1625	2932	1716	2827	1865	2485	1751	2378	2568	3698	2025	1816	2380	1655	2840	3044	2146	1863	2395	1914	1358	2067	2229	2429	2175	2047	1610	2777	1331	2326	2285	1532	2678	1945	1744	2278	2598	2278	1446	1770	3418	2108	2879	2077	2230
ENSMUSG00000014769	14561	19052	11583	9517	11204	18936	9637	14065	14920	13998	11269	13405	21357	26081	13226	13665	14067	13942	22802	25049	15019	17672	18109	15270	9023	22630	19647	14977	19382	13151	11890	18556	10235	11537	13645	13371	14757	23755	20032	14342	17595	13114	10161	12201	22076	11837	14322	16618	12559
ENSMUSG00000014771	1306	2050	1399	785	1259	2788	1246	1673	1607	2048	1355	1461	1640	3313	1205	1348	2825	2263	2661	2959	1612	1787	3848	1534	1722	2373	1758	1475	1958	1302	1276	2249	1070	1396	1446	1158	1516	2197	1103	1286	1893	1584	838	1371	3250	1530	1704	1790	1837
ENSMUSG00000014773	2644	10179	912	2182	6838	8934	1474	7715	643	11760	6081	4553	14015	6893	10237	653	1322	319	3114	11816	9988	2587	7411	9537	801	3705	7141	6558	2749	748	261	1086	479	877	931	828	1007	1050	545	2604	9400	1033	2330	7446	10415	1811	7856	716	10551
ENSMUSG00000014776	935	538	220	146	1153	401	329	609	1274	742	898	443	1192	2899	693	425	48	1516	1059	2671	806	365	102	908	602	801	896	746	1722	528	122	254	231	374	267	172	74	988	168	921	497	249	156	1256	467	404	620	1419	666
ENSMUSG00000014778	1605	1128	1500	1406	1744	2233	2180	2366	1984	2056	1524	1791	2504	2776	1809	946	1665	2093	2040	1910	2445	2393	2597	1608	3705	3370	2566	1599	1984	3205	2356	3568	2495	2762	3213	2824	2859	5517	3304	1581	1042	1698	1501	1899	2603	2678	2409	2210	1845
ENSMUSG00000014782	74	48	46	27	100	48	16	14	14	48	41	39	113	47	135	76	50	28	26	26	158	26	33	145	42	104	26	100	93	62	6	64	97	27	86	185	54	42	171	73	44	52	29	109	56	20	14	16	43
ENSMUSG00000014786	652	196	307	152	551	558	525	249	324	450	168	629	723	991	447	156	120	355	430	661	790	370	366	632	270	582	302	743	488	537	616	733	847	361	452	675	749	1174	891	642	181	348	162	600	651	645	254	361	404
ENSMUSG00000014791	634	1799	844	998	1519	2398	1359	2705	2397	2878	1494	1812	1579	4199	1306	617	1383	1873	4287	2810	1863	2539	1652	1924	1984	3451	2612	1173	1633	564	1729	2518	1445	1242	1419	2421	1514	4184	2711	624	1661	956	1066	1654	2796	1669	2754	2670	2582
ENSMUSG00000014813	816	106	118	328	408	273	110	232	62	68	84	206	276	306	198	232	284	262	1123	118	427	116	348	106	211	152	122	226	105	375	114	174	64	159	88	114	208	166	344	804	98	134	350	444	318	135	236	69	61
ENSMUSG00000014837	764	647	488	136	900	714	281	908	972	1245	502	769	973	1335	518	301	213	552	1153	1249	803	368	110	604	307	625	801	564	541	333	756	861	466	583	501	618	371	704	462	753	598	553	145	980	832	345	925	1083	1117
ENSMUSG00000014846	1659	740	100	675	2522	314	490	213	556	452	368	265	224	1241	1138	1565	176	76	473	160	2277	102	256	363	2005	1242	330	1122	276	937	610	432	212	369	436	379	522	262	142	1634	683	113	721	2746	366	602	217	619	406
ENSMUSG00000014850	1397	1511	776	953	1098	1700	1055	871	820	2672	847	1396	1448	1874	1293	1126	1482	956	1272	2352	1162	2054	2154	2034	2110	1411	1012	840	1737	1244	1102	1972	857	1718	1317	915	1125	1171	673	1376	1395	879	1017	1196	1982	1296	887	913	2397
ENSMUSG00000014852	0	0	0	0	0	0	0	0	44	2	0	0	0	6	0	0	0	2	6	0	0	0	1	2	0	4	2	2	0	20	263	6	4	8	79	1263	491	273	207	0	0	0	0	0	0	0	0	49	2
ENSMUSG00000014856	1702	1504	1188	1673	1856	1905	1440	2155	2087	2067	1944	1503	2065	2989	1368	1587	1503	1611	2845	2434	1709	3839	1494	1980	3086	3679	2004	1612	1685	1722	1733	2360	1733	1202	1307	1376	1143	2929	2222	1676	1389	1345	1786	2021	2221	1769	2194	2325	1855
ENSMUSG00000014859	2686	2397	4420	2737	4415	5085	2863	4375	3882	5209	3431	3811	2646	6834	2471	2324	3372	2148	4713	4167	4683	3569	4050	3241	4249	5510	3884	2555	2534	3279	4016	5592	3000	3445	2618	2593	2945	5370	3046	2646	2214	5004	2922	4808	5928	3517	4455	4324	4674
ENSMUSG00000014867	26388	18755	17402	14407	17139	13363	16235	17917	15168	33225	22150	20410	24992	28097	35817	22466	25477	23067	24221	28113	30095	61320	25293	32178	39955	34929	31541	28023	18944	21070	19156	23114	15937	14527	12296	28536	31647	32924	32056	25991	17320	19702	15382	18664	15579	19942	18245	16894	29810
ENSMUSG00000014873	1758	1355	923	1122	1311	949	870	793	589	1464	1007	1252	1273	2081	1357	1447	1642	1707	864	1257	1158	1116	1906	3073	1561	1124	1197	1199	714	893	1363	1566	1187	752	1089	1313	1318	1445	1328	1732	1251	1045	1198	1428	1106	1069	808	656	1314
ENSMUSG00000014905	2034	2308	2316	1399	1449	2407	2325	3336	3375	3609	2524	1430	2850	3607	2423	1442	1442	5941	6162	2078	1930	2168	3191	1554	2760	2596	5046	1584	2074	3470	2482	3049	2119	2041	4336	11997	5810	11308	23586	2003	2131	2622	1494	1578	2806	2856	3397	3759	3238
ENSMUSG00000014907	1014	1250	1608	1125	2266	1652	1517	1614	1626	1046	1190	1902	883	3668	1993	2592	1386	747	2470	2119	2810	1290	853	1997	1172	1222	1304	1805	736	924	1262	1558	917	1498	714	814	1596	1926	1435	999	1154	1821	1201	2468	1926	1863	1644	1811	938
ENSMUSG00000014932	2449	3512	2897	3969	2329	3563	1598	2766	3421	3464	2884	3539	2738	3653	6704	3714	4430	6558	4619	4756	3608	2278	4305	2673	1827	2886	3402	3099	1934	1830	3183	3686	2474	2644	1526	3209	3842	2858	4280	2412	3243	3280	4238	2536	4154	1963	2817	3810	3108
ENSMUSG00000014956	15263	28663	11559	21688	14817	15736	7974	20547	20328	22936	13880	19600	15528	22727	41595	28704	28745	30220	35114	37266	21476	20923	15892	13624	14781	25044	33517	18209	12642	17458	19097	23392	19048	21195	15797	28866	21188	30910	34089	15033	26470	13087	23156	16135	18345	9795	20923	22641	20578
ENSMUSG00000014959	18098	7048	10330	11282	9351	6824	6610	12155	9375	13887	11469	13938	14974	19929	12412	15275	16011	11465	19617	10686	22213	15607	16269	15444	12527	14495	23657	19320	7322	13782	6284	11484	7855	8710	6916	9069	9471	8864	6724	17826	6509	11695	12045	10183	7955	8119	12377	10442	12459
ENSMUSG00000014980	2569	1429	1325	1372	1305	884	817	1058	964	1366	486	1114	1880	1319	1374	1606	1054	804	1317	1081	1966	1034	1470	1259	812	1436	1766	1719	1300	1120	566	1147	718	1047	948	647	1026	817	829	2530	1320	1500	1465	1421	1031	1004	1077	1074	1226
ENSMUSG00000015001	230	0	0	2	0	0	0	0	0	0	0	2	0	2	0	12	18	2	0	4	2	0	0	4	1	0	0	0	11	0	0	0	0	0	0	0	0	0	0	227	0	0	2	0	0	0	0	0	0
ENSMUSG00000015002	10221	10919	6503	6724	6048	5852	8821	9243	8299	8630	4985	10865	5085	10193	9257	10546	8552	10414	13696	7529	7510	13716	9576	11851	10790	12026	7375	5921	9160	7523	5674	8441	6377	8091	7850	9515	9387	10940	8037	10067	10084	7363	7179	6586	6822	10835	9412	9243	7743
ENSMUSG00000015013	1668	1151	742	1276	1320	846	1131	1653	1795	712	1448	1622	1661	2090	1330	1810	1391	1443	2153	915	884	1841	3040	1562	2513	2299	1456	804	1987	1172	1354	1044	1434	1167	1262	1575	998	1445	1922	1643	1063	840	1362	1437	986	1389	1683	1999	639
ENSMUSG00000015016	949	1576	855	1232	1391	1000	1072	2237	1070	1146	1129	2009	1451	2788	1306	2278	1757	1064	2731	1382	998	2496	1622	1858	1574	2365	1658	855	2412	726	922	1038	1855	1212	1545	1408	1554	1323	2615	935	1455	968	1315	1515	1166	1317	2278	1192	1028
ENSMUSG00000015023	2332	3003	3000	2494	4338	3900	2878	2365	3582	2971	4048	4068	2736	4866	2820	5187	3597	2313	5205	4886	2235	7199	2122	3471	4139	5320	3675	2513	2790	7766	2271	3562	3431	2790	2776	2484	2627	4347	2535	2297	2773	3397	2663	4724	4547	3535	2408	3990	2666
ENSMUSG00000015027	783	1088	741	954	827	720	1004	1276	1343	503	1027	1068	1146	1341	1179	1509	970	1925	1340	755	897	1333	2565	965	1095	2482	1133	786	1621	1288	757	847	1126	1102	848	1276	1289	857	1128	771	1005	839	1019	901	839	1233	1299	1496	451
ENSMUSG00000015053	234	54	28	128	233	124	100	44	58	12	86	36	80	48	214	80	74	2108	128	42	208	40	130	164	175	154	20	60	44	92	62	134	24	107	54	94	74	94	72	230	50	32	137	254	145	123	45	65	11
ENSMUSG00000015083	93	161	20	40	36	21	28	39	14	45	8	42	66	105	59	83	167	93	46	96	80	78	62	185	56	75	100	75	27	49	89	55	62	56	69	290	42	282	269	92	149	23	43	39	24	34	40	16	40
ENSMUSG00000015085	284	266	28	145	514	86	28	295	92	141	299	408	160	554	253	323	71	193	273	185	207	165	133	348	171	429	105	287	139	123	242	134	668	432	362	1396	1221	1174	1681	280	246	32	155	560	100	34	300	102	127
ENSMUSG00000015087	12467	8888	8825	6679	9451	5539	4328	7972	4144	9984	7217	9182	8765	12287	13996	10410	12077	7608	6493	10297	11555	11977	12428	17952	10257	6553	9528	10670	4719	5651	6476	8327	8700	7459	9075	10818	10168	12075	10972	12279	8208	9992	7131	10292	6457	5316	8118	4616	8958
ENSMUSG00000015090	60	112	2	74	62	4	18	10	12	8	28	34	184	709	3	52	44478	3189	24	705	24	6	3186	372	184	4	6	28	0	48	186	190	22	18	1181	21743	10261	8866	102430	59	103	2	79	68	5	22	10	13	7
ENSMUSG00000015092	9051	9208	8780	6611	8563	5984	5742	9754	7283	12288	8260	6684	10243	8811	7928	7777	8468	8226	8088	6982	7719	13409	21283	18402	11778	7995	11270	8941	7469	8493	14291	12767	13331	8463	9851	15847	11021	24166	24574	8915	8504	9941	7058	9325	6976	7053	9932	8112	11025
ENSMUSG00000015093	18	12	2	4	20	4	10	36	5	18	12	12	8	8	12	12	13	27	10	48	16	12	6	40	13	4	38	26	18	15	38	40	23	22	499	2649	78	126	1605	18	11	2	4	22	5	12	37	6	16
ENSMUSG00000015094	6768	5335	2126	1574	4663	1342	1283	5871	3663	3350	4711	2791	5145	9318	7195	5313	9076	8904	2647	4689	2931	2095	3890	6760	5660	7078	5420	5310	3162	2698	711	3545	8373	2477	4548	8310	9558	9507	9405	6666	4927	2407	1681	5078	1565	1576	5978	4080	3006
ENSMUSG00000015095	2861	3047	2173	2105	2080	1807	1821	2335	1599	2143	2021	2125	2603	5276	3607	4300	5264	3215	2038	3633	2654	4612	3659	5936	3577	3883	3267	2555	1825	2494	3478	3146	3898	2727	3417	5204	4284	5773	8579	2818	2814	2460	2247	2265	2107	2237	2378	1781	1923
ENSMUSG00000015112	2252	2846	1899	2035	2590	2918	2282	3840	4274	4944	4283	2911	1022	5681	3473	6649	4012	2254	2442	3043	2446	3582	2697	4398	4565	8322	2489	3091	2834	3074	10405	2715	4117	4634	4060	1768	3373	4685	5182	2218	2628	2150	2173	2820	3402	2803	3910	4760	4436
ENSMUSG00000015120	11578	11464	10555	7875	8216	15942	10905	11660	10403	12088	10771	12590	11245	17217	9842	8674	8165	8975	13681	14289	12045	8686	15458	9383	9098	11055	9867	10438	11947	10448	8422	11933	7378	11006	11107	7786	11032	9352	10648	11404	10587	11950	8408	8947	18585	13395	11873	11587	10845
ENSMUSG00000015126	1704	1844	1047	1016	1172	2005	977	1679	1382	1484	1002	1670	1778	2227	1368	1105	2135	1272	2317	2385	1719	1986	1585	1983	1564	1709	1677	1544	1770	1587	1007	1697	957	964	934	1179	1533	1723	1868	1678	1703	1185	1085	1276	2337	1200	1710	1539	1331
ENSMUSG00000015127	888	1522	607	379	921	1177	900	1145	861	1292	1116	1258	710	2126	1033	1027	785	1230	1380	1928	1289	1079	886	883	696	882	1248	1251	1143	834	446	943	433	778	773	897	918	711	916	875	1406	687	405	1003	1372	1105	1166	959	1159
ENSMUSG00000015133	2553	1998	7429	3112	4011	4868	2864	3243	5827	2140	4987	2431	2694	3540	4399	2301	1128	1203	6675	2121	2516	2493	8532	3854	3904	6506	1973	4126	2425	3571	2095	5293	1789	4052	3479	4530	3768	2970	7165	2515	1845	8411	3323	4368	5675	3518	3302	6490	1920
ENSMUSG00000015134	1086	698	1552	5898	991	9555	6588	1508	1722	2420	4516	2262	2695	6611	661	2596	84	60	3029	1583	886	490	1012	853	4188	515	1080	1769	217	72	3150	925	162	104	198	178	220	98	106	1070	645	1757	6297	1079	11139	8092	1536	1918	2171
ENSMUSG00000015143	6399	11594	50294	8566	10073	20727	24596	12082	13033	23322	6060	9900	8763	11435	10290	6338	7322	43855	15330	6043	14449	5649	42298	13968	18745	11511	7512	9906	13539	18646	46795	33720	7581	8137	13823	9339	26012	9981	13860	6303	10707	56942	9146	10969	24164	30212	12303	14516	20925
ENSMUSG00000015149	3555	4053	3515	3278	4017	3644	4068	5239	5586	4149	3654	3967	2590	4394	3100	2960	2889	3420	7298	3367	3823	3377	9411	3190	5204	4363	4793	2565	3370	3822	5870	3819	2589	3328	4017	6010	4206	2647	4775	3501	3743	3980	3500	4374	4248	4997	5335	6222	3722
ENSMUSG00000015165	17191	17508	16918	17136	20082	15008	13759	20202	15970	22269	18289	23020	18468	25859	17079	18733	15621	14308	25495	20122	25039	20823	25051	27141	14377	15328	18532	15892	12698	15397	21370	17503	14068	20958	16814	14711	19222	17547	21916	16932	16169	19154	18295	21869	17496	16900	20571	17787	19980
ENSMUSG00000015176	8424	10308	8013	12552	6538	6401	4188	3880	6655	8666	7190	9759	6613	8766	5742	14232	9867	2458	8777	11835	12749	10559	10584	13386	5703	6387	6982	8878	7367	9539	5518	9493	6473	8588	8125	6249	6112	4552	5830	8297	9519	9072	13401	7120	7462	5144	3951	7412	7775
ENSMUSG00000015189	4300	3720	2325	3944	2520	2266	1886	3365	2550	3323	577	3903	2279	4700	5251	5412	4853	242	3435	3902	4242	3015	2031	3480	3322	3873	3338	3315	2008	2546	1555	2439	2783	3826	2820	1642	1913	4111	2591	4235	3435	2632	4211	2744	2642	2317	3427	2840	2981
ENSMUSG00000015202	1574	724	126	684	504	188	697	613	476	902	218	626	360	1027	1459	395	604	412	988	503	780	465	449	518	1605	1059	1006	468	274	766	280	1100	581	553	240	568	292	454	321	1550	669	143	730	549	219	856	624	530	809
ENSMUSG00000015214	2148	2021	2049	1639	1065	1045	2194	3393	1566	2306	2208	2826	1707	3822	3024	3479	3058	1927	3361	2850	1731	4078	1745	1441	1597	4154	2910	1766	2440	2690	3164	3142	3301	3009	2946	3470	3565	3431	5305	2116	1866	2320	1750	1160	1218	2695	3455	1744	2069
ENSMUSG00000015217	2893	2037	4228	3084	1626	1270	2742	3417	2877	4163	3610	4877	4223	5297	3807	4364	2071	3134	2605	2586	3367	3678	3115	4684	3174	3648	3135	3573	2874	1570	2972	4040	4418	3392	1897	2023	3416	2873	4642	2849	1881	4787	3293	1771	1481	3368	3479	3204	3735
ENSMUSG00000015222	13979	7866	3980	4653	10777	3102	6246	12341	5607	12223	3927	7606	3444	8271	7153	6569	3477	6677	9221	5129	3009	6023	1313	2896	9424	8359	8754	3451	6391	3076	2938	12887	9566	6259	6046	4041	3021	4020	2620	13769	7264	4506	4968	11736	3616	7672	12567	6245	10967
ENSMUSG00000015224	272	22	2	28	60	8	2	2	19	0	38	8	4	62	48	30	68	2	34	12	40	4	4	6	26	46	182	24	0	86	8	18	16	108	28	28	14	22	0	268	20	2	30	65	9	2	2	21	0
ENSMUSG00000015242	0	0	0	0	0	0	0	0	0	0	0	0	0	0	0	0	0	0	0	0	0	0	0	0	0	0	0	0	0	0	0	0	0	1	0	0	0	0	0	0	0	0	0	0	0	0	0	0	0
ENSMUSG00000015243	6874	4618	5999	5025	9298	7407	6253	19806	5612	9231	9370	7051	8244	11818	15797	5362	2607	14747	8100	3817	6972	5679	7187	3453	10635	12753	6438	11302	9528	11381	7466	9921	8746	14561	9376	9631	30931	6147	6616	6771	4265	6792	5365	10125	8635	7681	20168	6251	8282
ENSMUSG00000015247	1565	931	2389	933	1535	1082	734	1539	1008	1931	1679	1103	2153	1219	1685	1603	803	1299	1904	1142	1426	1594	2370	1103	3034	2166	1332	1092	1912	1890	1467	1453	1800	1942	1911	2476	2437	1275	1438	1541	860	2705	996	1672	1261	902	1567	1123	1732
ENSMUSG00000015289	3075	1908	1692	2043	942	814	1307	2043	1963	2226	1840	1905	2417	2781	2378	2596	2665	2080	2684	1987	2229	2746	2705	3022	1525	3188	1818	1609	2067	2183	2327	1851	2367	2099	1626	1998	2139	3006	3015	3029	1762	1916	2181	1026	949	1605	2080	2186	1997
ENSMUSG00000015290	7177	3693	3785	2926	2654	1942	3586	5909	3397	6556	5710	5325	6360	6896	6301	5466	7558	5245	5745	4989	4396	6773	7259	5781	5966	8172	6534	5199	5042	5761	5141	4787	5784	6284	4130	6711	7075	6612	8250	7069	3410	4285	3124	2890	2264	4405	6017	3784	5882
ENSMUSG00000015291	10686	6775	7827	6469	5343	4172	7117	8440	5889	7405	7699	9113	9499	12739	9732	7849	6335	8369	7648	9270	7447	9080	11136	5312	8777	9386	10589	7645	11285	6886	6803	7652	9868	6615	5174	14809	11205	16006	16448	10525	6257	8862	6907	5818	4864	8742	8594	6559	6644
ENSMUSG00000015305	6276	3244	9439	5711	4027	2986	5559	5936	8174	6349	3035	4468	3844	3314	6754	4869	3869	6808	14376	2835	9180	4013	7107	4080	6650	9613	6171	4869	4404	4991	3373	8803	4814	5586	2767	3127	1715	2233	2588	6182	2996	10687	6097	4385	3481	6828	6045	9104	5696
ENSMUSG00000015312	875	1497	2610	986	2024	3291	3089	1206	1196	2107	1677	1792	2064	1666	795	440	134	881	5761	2085	1438	1178	3989	2158	2509	1972	1232	1717	2450	1632	1353	5159	1196	1577	2521	1842	1858	1279	3362	862	1382	2955	1053	2204	3837	3794	1228	1332	1890
ENSMUSG00000015314	57	64	74	133	259	126	108	118	70	52	42	34	84	53	234	36	42	171	63	76	76	8	177	58	138	633	130	26	142	344	323	170	120	238	211	486	104	166	170	56	59	84	142	282	147	133	120	78	47
ENSMUSG00000015316	14	0	0	12	26	10	2	8	1	4	0	2	0	0	6	2	2	0	8	6	9	0	13	6	4	32	8	2	21	14	22	2	4	12	22	119	14	12	18	14	0	0	13	28	12	2	8	1	4
ENSMUSG00000015335	412	610	786	573	497	560	502	450	430	702	413	601	404	837	437	405	1002	1829	430	905	569	824	1599	1675	571	767	266	568	699	641	1706	1064	788	622	668	1278	1026	1829	1640	406	563	890	612	541	653	617	458	479	630
ENSMUSG00000015337	802	861	368	663	757	506	504	627	440	775	485	622	1053	1297	962	923	4281	918	712	856	543	1298	1105	2119	1407	596	990	790	526	344	674	661	591	451	457	627	483	801	1071	790	795	417	708	824	590	619	638	490	695
ENSMUSG00000015340	3352	3720	3440	3096	6961	4434	7239	5076	2940	2660	2874	1096	2360	2563	6560	2548	1800	5442	3065	3030	2653	2204	4617	2107	5980	15559	5591	1494	2958	13797	8224	8254	5881	11789	10001	13182	7382	4616	6082	3302	3435	3895	3305	7580	5169	8892	5169	3275	2387
ENSMUSG00000015341	7527	6946	9014	6246	5481	5912	3776	6662	5332	3824	5037	7057	8972	7850	8365	7414	6240	3398	8964	5479	4400	7145	4402	4830	5475	7335	6432	7279	6164	7314	5361	7180	4860	4828	6580	4141	4936	2972	5365	7414	6415	10205	6669	5969	6892	4638	6784	5939	3431
ENSMUSG00000015342	421	579	509	700	341	687	572	435	463	839	546	429	312	1723	154	550	655	364	592	967	505	1139	330	203	368	814	326	538	320	436	226	517	511	272	418	593	427	802	1132	415	535	576	747	371	801	703	443	516	753
ENSMUSG00000015354	2168	94	8572	362	760	96	436	26	130	14	162	274	182	1770	388	470	46	70	286	1794	1114	1396	1388	140	732	537	22	640	28	2200	168	54	22	145	92	156	66	140	42	2135	87	9705	386	828	112	536	26	145	13
ENSMUSG00000015355	584	308	338	611	830	489	472	414	293	223	298	85	286	297	662	568	286	386	438	272	274	192	345	220	648	1774	527	208	402	1570	946	741	438	1151	899	1631	648	444	693	575	284	383	652	904	570	580	422	326	200
ENSMUSG00000015357	2169	3855	3853	1796	2717	2193	2230	2498	1826	4111	2371	4513	2030	4505	4490	2039	2178	1693	6554	3786	3281	5847	2171	2648	4386	3987	2142	3592	2158	3655	2978	4251	3203	2768	3785	2181	3380	4498	4963	2136	3560	4362	1918	2959	2557	2739	2544	2034	3688
ENSMUSG00000015363	7241	10523	5656	3872	4770	4978	4029	11229	7973	9817	5935	3498	6677	9262	8572	6254	14125	3060	13324	8108	7342	10066	4805	9197	6547	10790	9183	6187	6523	6994	4799	4534	4946	9043	11740	6490	7965	9063	8092	7132	9718	6404	4134	5194	5803	4949	11434	8880	8808
ENSMUSG00000015365	2	4	0	0	0	0	0	0	0	0	0	0	3	0	0	0	0	0	0	0	0	0	0	2	0	0	0	0	0	0	1	0	0	0	0	0	0	0	0	2	4	0	0	0	0	0	0	0	0
ENSMUSG00000015377	1010	1415	528	595	1140	676	830	1850	646	876	649	709	773	1764	686	487	567	564	974	1881	892	859	586	1110	1002	716	607	294	418	296	524	1033	691	833	1293	796	805	936	991	995	1307	598	635	1241	788	1020	1884	720	786
ENSMUSG00000015396	776	438	252	554	660	478	512	390	234	226	300	256	624	850	1000	452	220	326	1052	634	438	388	904	284	812	2138	918	166	366	2602	3948	704	448	2100	984	2424	1476	2662	1066	764	404	285	591	719	557	629	397	261	203
ENSMUSG00000015401	0	0	0	0	0	4	2	2	6	0	0	0	5	0	2	2	0	0	0	1	0	0	1	0	0	0	0	2	0	2	0	0	0	0	0	14	0	11	9	0	0	0	0	0	5	2	2	7	0
ENSMUSG00000015405	162	76	0	4	10	2	0	148	4	36	0	24	130	4	0	6	110	26	372	64	22	12	0	258	0	4	42	22	14	0	0	4	10	123	0	24	0	12	8	160	70	0	4	11	2	0	151	4	32
ENSMUSG00000015437	56	98	8	24	370	138	14	64	152	54	30	36	32	34	60	60	1892	18	108	12	18	10	18	8	30	300	104	20	542	112	66	114	92	12	32	426	192	12	250	55	91	9	26	403	161	17	65	169	48
ENSMUSG00000015441	6	20	0	6	14	0	0	0	30	0	0	0	0	0	0	14	0	3	0	0	0	0	0	2	0	6	0	0	0	0	24	0	4	0	0	2	0	0	4	6	18	0	6	15	0	0	0	33	0
ENSMUSG00000015443	4	0	8	12	0	0	0	0	2	0	0	0	1	1	4	22	2	0	0	0	0	0	5	8	0	4	0	0	0	4	0	0	0	6	0	0	0	0	0	4	0	9	13	0	0	0	0	2	0
ENSMUSG00000015451	109	107	17	84	100	94	108	151	14	76	40	107	92	69	54	35	57	134	35	57	75	72	74	59	110	65	32	85	54	33	32	116	41	63	25	141	115	22	70	107	99	19	90	109	110	133	154	16	68
ENSMUSG00000015452	332	177	110	159	208	84	102	108	64	152	101	86	212	123	102	225	152	46	90	248	313	82	134	213	114	107	157	189	94	179	127	130	134	219	383	641	501	912	1537	327	163	125	170	227	98	125	110	71	136
ENSMUSG00000015461	5743	8954	4269	5923	6242	7927	4803	8911	8724	16947	5635	7402	5226	12910	6732	7571	6017	4813	10081	8199	7798	7952	7718	5619	6254	7375	7460	9296	4772	7969	4892	7418	7204	14399	4448	7247	8100	9548	9416	5657	8269	4833	6324	6797	9241	5900	9074	9717	15205
ENSMUSG00000015467	95	182	81	112	91	116	95	99	50	172	54	81	134	87	94	66	66	45	91	166	115	94	139	61	225	134	64	104	88	74	52	108	103	108	91	74	55	60	93	94	168	92	120	99	135	117	101	56	154
ENSMUSG00000015468	14584	1163	1516	2577	1736	1473	868	1507	1033	672	820	564	1260	1096	2024	5121	1615	504	3712	365	3570	1557	2813	944	2889	2796	828	9180	2778	1845	596	1552	706	1284	692	962	668	1260	1081	14364	1074	1716	2751	1890	1717	1066	1535	1151	603
ENSMUSG00000015474	2571	1584	914	1573	1034	888	617	1197	786	2143	1017	1041	2625	1167	1132	1264	1969	1037	1479	980	1415	741	1052	706	752	1311	1256	1760	762	1367	695	1055	837	1085	726	963	904	638	1151	2532	1463	1035	1679	1126	1035	758	1219	875	1923
ENSMUSG00000015476	14	13	8	26	39	33	16	39	4	58	0	9	42	29	24	20	29	11	51	36	50	43	22	19	23	56	16	36	6	34	50	16	16	28	35	111	18	12	40	14	12	9	28	42	38	20	40	4	52
ENSMUSG00000015478	4288	6288	2648	4762	2546	4338	2664	5378	4519	8760	4701	5318	4509	4838	3566	4198	3892	5282	6192	4988	4070	7009	6841	4110	3166	4382	5444	4218	4590	3948	4461	4391	4718	7300	6664	5130	5301	7837	8900	4223	5807	2998	5084	2772	5057	3272	5476	5033	7859
ENSMUSG00000015484	12	0	0	0	10	12	2	2	2	8	0	6	0	0	0	4	0	4	0	0	8	0	24	4	4	2	0	0	13	4	18	0	2	4	1009	2350	0	56	1572	12	0	0	0	11	14	2	2	2	7
ENSMUSG00000015488	4927	4877	3108	2549	2889	2999	3711	3884	4545	5753	3836	4017	3592	5964	5838	6507	4896	4819	4304	4911	3668	8194	7103	6471	9288	4687	4400	4619	3350	2506	7689	4157	4232	3116	3574	8221	7004	6368	7235	4853	4504	3519	2721	3146	3496	4558	3955	5062	5162
ENSMUSG00000015501	1694	2276	2917	3156	2292	2447	2715	1981	2785	3667	2331	3056	2048	3094	4538	3624	2371	1530	5848	1973	4350	2439	7184	2255	3778	4698	3013	1915	1964	4501	2791	3899	1830	3708	1286	3395	1959	2915	4293	1669	2102	3303	3370	2496	2853	3335	2017	3102	3290
ENSMUSG00000015519	6515	12	144	0	4	0	16	338	230	62	0	0	0	0	6	4	8	0	1660	10	6	8	0	751	0	0	1611	6	0	0	18	0	50	0	0	0	0	0	0	6417	11	163	0	4	0	20	344	256	56
ENSMUSG00000015522	5831	5875	5106	4193	2862	4914	3666	5984	3794	5832	3788	5273	4347	7011	9017	5203	3435	5239	6575	7825	6568	5679	10710	4442	6304	5549	5380	4713	4648	5828	4922	5899	3797	6781	11732	4230	3659	4492	3635	5743	5426	5781	4477	3117	5729	4503	6093	4226	5232
ENSMUSG00000015533	1355	507	1432	490	795	1038	1371	1164	1962	2378	736	762	897	454	5779	3139	116	56	1691	1632	1080	218	871	296	891	2315	1274	920	6056	894	5188	1558	1465	871	3163	838	5810	738	1563	1335	468	1621	523	866	1210	1684	1185	2185	2134
ENSMUSG00000015536	2845	2053	2621	1447	1818	1645	2407	1728	2082	3703	1373	2294	2841	1558	3634	4299	1642	795	2100	3756	1453	2650	3348	2973	3370	4227	1894	1396	4084	4034	2410	2150	1660	3108	4846	2792	4330	3011	2523	2802	1896	2967	1545	1980	1918	2957	1760	2319	3322
ENSMUSG00000015542	1415	1706	947	1412	907	607	1039	1329	2687	774	286	727	1236	1984	1381	1524	1242	1043	2416	1424	1486	1951	773	1546	3981	2112	2421	870	890	885	1237	1976	1763	1712	1359	1340	1710	2323	2116	1394	1575	1072	1508	988	708	1276	1353	2993	694
ENSMUSG00000015568	3243	576	572	1358	10562	688	1308	3081	617	492	928	828	688	1828	2480	2298	1223	1268	904	1056	1636	717	1236	1776	1442	3977	1334	1242	840	2142	6084	2569	2786	3332	5409	3885	3118	3200	17378	3194	532	648	1450	11502	802	1607	3137	687	441
ENSMUSG00000015575	11943	8644	6609	4793	6165	10875	5351	7340	7112	8036	5555	6478	10932	9170	5638	7276	9160	9258	10129	10235	5464	9722	13628	4616	8709	10105	8714	7401	9599	7017	7160	7340	5399	5072	6165	6315	8328	7876	10028	11763	7983	7483	5117	6713	12678	6573	7474	7921	7210
ENSMUSG00000015579	0	12	0	0	46	0	0	0	0	0	0	0	12	30	0	0	0	2	0	0	4	0	0	0	0	0	0	0	0	0	0	0	0	0	0	0	0	8	6	0	11	0	0	50	0	0	0	0	0
ENSMUSG00000015597	1946	1680	1004	1566	1039	1626	1697	2092	1214	3363	2149	2248	1713	5146	3111	1562	2090	4845	1837	1587	1172	1384	1496	946	2167	2692	1910	1841	1012	1848	1285	2431	1784	2942	1815	1612	1344	2946	1790	1917	1551	1137	1672	1131	1896	2084	2130	1352	3017
ENSMUSG00000015599	48	2	0	16	20	2	1	6	6	4	0	14	16	23	16	0	22	4	0	50	0	2	20	2	3	2	0	0	0	10	16	12	2	10	14	50	0	8	16	47	2	0	17	22	2	1	6	7	4
ENSMUSG00000015605	5888	7374	6565	5389	5833	7021	4206	5197	4854	9708	5026	10195	7169	10711	7513	6928	5277	4774	10334	3245	6154	4280	5652	5089	6331	4620	4447	6349	4623	9515	6261	6699	3826	7339	4946	3400	5068	5298	5299	5799	6810	7433	5754	6352	8185	5166	5292	5406	8710
ENSMUSG00000015619	1150	7851	1592	1601	2013	1699	1921	7013	3369	3973	5456	3177	1317	9644	11112	5795	124	2070	2530	2192	1544	4016	1318	459	4941	6561	3161	1394	2646	1603	2298	5049	5249	3498	4230	898	3638	3821	3421	1133	7250	1802	1709	2192	1981	2360	7141	3752	3565
ENSMUSG00000015627	0	0	0	0	2	0	0	10	0	1	0	0	7	0	0	0	0	0	0	0	0	0	10	0	0	0	6	24	0	0	0	0	0	0	0	6	2	1	8	0	0	0	0	2	0	0	10	0	1
ENSMUSG00000015647	9270	14564	11021	4559	14130	10691	30493	15283	13219	20505	10637	18628	16951	32051	15372	4589	12296	23841	13728	15311	7959	2563	34473	33335	17587	13076	8584	13429	10946	4072	26114	19035	5337	8075	8795	13294	23675	13049	17406	9130	13450	12478	4867	15387	12464	37455	15563	14723	18397
ENSMUSG00000015652	108	82	556	179	252	36	255	104	115	40	112	36	74	8	184	112	2	2	220	77	164	172	984	106	98	112	96	111	22	620	37	203	42	10	30	44	74	212	232	106	76	629	191	274	42	313	106	128	36
ENSMUSG00000015653	727	654	2752	312	962	147	1107	1359	826	420	370	571	706	152	2699	772	48	28	934	630	1504	48	4049	194	303	921	749	1112	66	1966	100	860	132	130	132	108	175	173	48	716	604	3116	333	1048	171	1360	1384	920	377
ENSMUSG00000015656	84964	127912	117373	104434	85704	90727	86634	79946	101544	117049	86073	69772	98272	160422	98923	140612	68289	101719	162210	93868	92861	100808	128271	93371	125998	108045	102081	78499	77615	98373	111612	161459	86364	110940	87413	110608	108815	87709	79039	83685	118127	132888	111500	93328	105770	106414	81408	113100	105017
ENSMUSG00000015659	425	499	255	187	384	459	587	626	334	602	437	470	171	1399	450	253	749	1215	385	516	371	320	666	240	837	471	404	386	330	452	354	577	304	438	272	277	555	418	234	419	461	289	200	418	535	721	637	372	540
ENSMUSG00000015665	0	0	0	0	0	0	0	2	0	0	0	0	0	2	0	0	0	6	0	0	0	0	6	12	2	0	10	0	3	0	0	0	0	0	0	0	0	2	10	0	0	0	0	0	0	0	2	0	0
ENSMUSG00000015668	2317	1726	2258	1753	1056	844	1820	1827	2388	2098	1385	1372	1830	2525	2169	1862	1763	2014	3341	1776	1949	2396	3546	2408	2424	2454	1949	1805	2058	3958	2782	2082	2282	3330	2153	3435	1900	2864	4053	2282	1594	2556	1872	1150	984	2236	1860	2660	1882
ENSMUSG00000015671	12005	6400	9516	10430	7052	8801	5803	5925	6566	11394	9393	11078	20961	11660	12217	13098	10138	4771	17450	15024	11423	12157	13268	16206	9511	16708	14014	9673	18768	11878	12965	7072	14508	13107	12482	12243	15972	14609	14818	11824	5910	10774	11136	7679	10260	7128	6033	7313	10223
ENSMUSG00000015672	1637	1044	1356	1554	984	1464	770	788	744	1658	1328	1672	2656	1614	1646	1769	1760	612	2260	1522	1254	1328	1474	1834	1216	1986	1686	1486	1402	1530	1734	1094	2042	1600	1926	1782	2206	1656	1533	1612	964	1535	1659	1072	1707	946	802	829	1488
ENSMUSG00000015697	4775	5084	3683	6245	3194	3956	3479	6101	3561	6657	4170	5632	4879	5925	8745	6558	4062	5424	4623	7456	5210	4577	7156	4696	5036	6027	4610	5051	4016	4840	4710	7108	4554	7541	10207	3259	4163	4175	3765	4703	4695	4170	6668	3478	4612	4273	6213	3966	5973
ENSMUSG00000015702	216	100	206	600	113	199	298	122	573	390	330	272	1276	66	709	224	239	812	633	541	239	276	1059	1190	802	1545	268	245	474	205	281	231	137	197	509	202	137	264	453	213	92	233	641	123	232	366	124	638	350
ENSMUSG00000015709	910	1097	83	1563	426	80	648	951	2556	1229	4446	3191	1303	5680	4016	2291	3292	6112	1348	2794	1441	1908	589	2502	4472	786	1264	560	735	313	122	158	1206	809	266	626	228	163	991	896	1013	94	1669	464	93	796	968	2847	1103
ENSMUSG00000015711	2845	2835	6113	4298	1472	2858	2806	2360	2508	2758	2077	2671	3853	4074	4517	4064	2172	2846	3705	6558	4295	4226	9584	3422	5036	3481	3451	3052	3665	3077	4361	3896	2439	3665	9114	2035	3622	2423	2170	2802	2618	6921	4589	1603	3332	3447	2403	2793	2474
ENSMUSG00000015714	13912	10828	18346	17159	6727	10539	10676	13009	12627	14157	11587	10655	13140	10404	26374	12837	10740	19004	18543	29781	15703	12922	30784	8155	17737	19001	12538	9592	10765	15235	12228	13615	10691	13920	19036	6709	11101	8441	9922	13703	10000	20771	18320	7325	12286	13114	13247	14064	12702
ENSMUSG00000015721	0	0	0	0	0	0	0	0	0	0	0	0	0	0	0	0	0	0	0	0	0	0	1	0	0	0	0	0	0	0	0	0	0	10	0	0	0	0	0	0	0	0	0	0	0	0	0	0	0
ENSMUSG00000015733	11928	12051	313957	12607	12740	14928	12751	11387	15926	13730	15281	12514	9420	19918	14614	18591	12029	10611	16782	13289	10915	13304	16694	16985	81583	36238	12509	16181	9486	16970	16743	14300	8828	14234	16036	10537	11910	15472	23071	11748	11129	355457	13460	13873	17403	15662	11595	17738	12319
ENSMUSG00000015745	9785	1159	2319	3587	3050	2034	2146	1675	1412	928	3934	1883	4368	4121	4591	2578	1338	1948	2469	8254	6451	802	15891	3462	3221	3855	1567	1690	1074	5711	3115	3154	1788	3345	3316	2960	1759	1309	2056	9638	1070	2626	3830	3321	2371	2636	1706	1573	833
ENSMUSG00000015747	1817	1897	2101	1883	918	1053	1223	2004	1476	1844	1140	1150	1785	1540	2798	2219	1480	1913	2448	3113	1192	1962	3191	1435	2474	2368	1872	1560	1266	1794	1610	1690	1900	2485	4146	1924	1895	1888	1626	1790	1752	2379	2010	1000	1228	1502	2041	1644	1654
ENSMUSG00000015748	3698	3441	4718	2999	2783	2825	2328	3396	2783	4406	3823	3561	3984	4075	5138	3345	3287	3828	3894	4555	3260	2786	5584	3241	4488	2326	3086	3617	2779	4517	3942	5128	3167	6597	10456	2035	4168	3948	2724	3642	3178	5342	3202	3031	3293	2860	3458	3100	3953
ENSMUSG00000015749	9776	9486	9862	15242	8258	6911	6633	7072	7684	14782	11267	10330	12173	10818	12648	12161	4900	13281	9516	13772	15100	9944	14963	11209	8293	8305	9254	9376	6666	10035	11524	12673	9046	16892	22328	4465	7102	8414	8361	9629	8760	11166	16273	8993	8057	8147	7201	8558	13262
ENSMUSG00000015750	6375	5884	4833	5518	2854	4239	3905	5854	5359	6093	4902	5667	6585	5918	8719	6452	5755	6895	7066	9096	5158	5920	10220	3646	8408	6809	6237	5273	5633	6221	4892	6232	5703	9072	13734	4647	5614	6161	5676	6279	5434	5472	5891	3108	4942	4797	5961	5969	5467
ENSMUSG00000015755	12288	9661	16103	10299	5861	3948	8757	6961	11654	10411	4616	9514	5973	10638	16695	7942	5619	11858	18537	7501	17259	8535	9030	8436	6514	11684	14427	6919	6310	12203	6209	11492	10609	12798	4581	10761	6505	13248	20860	12103	8922	18232	10996	6382	4603	10756	7088	12980	9341
ENSMUSG00000015757	2198	1576	4584	2774	1482	928	1913	1753	2112	1765	1222	1849	1096	2139	2738	1460	932	2596	3051	1130	2754	1562	2368	1837	1869	2155	2754	1448	1380	2842	1567	3958	2219	3378	1155	2676	1746	3267	3380	2165	1455	5190	2962	1614	1082	2350	1785	2352	1584
ENSMUSG00000015759	4747	3692	3084	3770	3130	2348	2743	3917	2639	5267	3064	3625	7511	4206	6088	6386	5547	2855	3508	3710	4826	3294	3696	3368	1859	4204	3330	2341	2051	3350	3473	4307	3713	3982	1619	2962	2434	3954	4224	4676	3410	3492	4025	3408	2737	3369	3989	2939	4726
ENSMUSG00000015766	18965	8718	14284	13378	7771	6885	3645	4983	7493	9345	9183	9959	19155	13113	2662	16989	12306	3164	10145	13185	15466	9348	27698	36179	2575	2002	5474	5372	848	5766	1352	2990	356	1314	434	895	5897	750	2433	18680	8051	16172	14283	8462	8027	4477	5074	8346	8384
ENSMUSG00000015776	6202	6172	5196	3635	5601	3760	4304	6996	3893	6866	6764	6349	6369	9392	8756	8426	4906	6452	3753	6620	5892	8559	7471	13399	6561	7558	7463	6525	3532	5401	8487	7221	6807	5885	6355	7553	6998	9749	8501	6109	5700	5883	3881	6099	4383	5287	7124	4336	6160
ENSMUSG00000015787	0	0	0	0	0	0	0	0	0	0	0	2	0	0	0	0	0	0	0	0	0	0	0	0	0	0	0	0	0	0	0	0	2	2	0	0	0	0	2	0	0	0	0	0	0	0	0	0	0
ENSMUSG00000015790	2228	3800	2208	1498	2382	2288	1741	2270	1516	3042	2136	2209	2089	3913	2395	2434	2825	3908	2274	2461	2159	4159	3612	4674	3259	4065	3135	3165	2497	2260	3066	3519	2938	1707	2267	4310	3177	6053	3809	2194	3509	2500	1599	2594	2667	2139	2312	1689	2729
ENSMUSG00000015804	4675	5306	4542	5400	4264	4997	2080	3279	4120	4218	3162	5014	6135	3319	5596	6430	6178	6269	6612	5831	4596	3208	6488	6798	5312	4389	5163	4253	4505	4769	4668	5386	3591	5249	3351	6240	6005	5882	7216	4605	4900	5142	5765	4643	5826	2555	3339	4589	3784
ENSMUSG00000015806	3564	4708	1786	4793	2973	2731	1288	3035	3492	3139	3269	4899	5523	2872	4992	5731	5908	5109	5772	6830	5220	2755	7328	5189	4431	4197	4866	2748	3496	3775	4031	4979	4191	4139	2115	4735	2832	6582	4210	3510	4348	2022	5117	3237	3184	1582	3091	3889	2816
ENSMUSG00000015812	19	22	17	30	25	11	40	19	28	12	4	26	15	8	45	7	4	19	25	57	14	16	47	19	18	14	10	24	22	35	42	75	40	12	10	21	6	16	14	19	20	19	32	27	13	49	19	31	11
ENSMUSG00000015829	10	8	0	0	4	6	0	0	0	0	2	0	4	4	0	0	0	0	0	0	6	2	6	0	0	0	0	4	0	0	0	10	2	12	2	2	4	0	5	10	7	0	0	4	7	0	0	0	0
ENSMUSG00000015837	20566	33647	17972	15020	10830	27441	31778	20075	42162	21082	13121	13286	22229	39013	15868	20804	16904	27433	43841	17203	16236	20003	33619	21752	37464	17814	31367	16787	34654	30615	27511	18770	10057	13653	17388	25026	19856	33456	24228	20256	31073	20348	16036	11793	31991	39033	20442	46960	18915
ENSMUSG00000015839	4878	4289	6326	3419	3881	4405	4578	4412	3275	5743	4218	4591	5807	6018	7053	6219	6486	10076	5554	4395	6747	3702	17022	9266	5772	10095	5622	5776	3968	12126	6038	7773	4534	6994	6823	8028	6786	5105	8067	4805	3961	7162	3650	4226	5135	5623	4493	3648	5153
ENSMUSG00000015843	2326	40	0	54	86	0	0	0	10	10	0	287	66	0	42	118	45	0	0	8	56	124	2	2	0	20	340	34	0	20	4	0	0	0	6	2	4	11	0	2291	37	0	58	94	0	0	0	11	9
ENSMUSG00000015846	6539	12966	5437	3193	6725	4865	4287	8136	4687	11625	8192	9625	4085	12017	10609	12220	8439	8855	5037	8451	5947	14049	11727	20888	10379	9693	9181	12168	4850	6764	5296	8521	7838	6180	7805	7737	7408	6986	7529	6441	11974	6156	3409	7323	5672	5266	8285	5220	10430
ENSMUSG00000015850	634	510	7465	688	1057	2362	1523	386	1183	1247	330	411	786	731	834	426	142	2488	851	926	1153	277	4179	356	3872	1317	524	1128	821	3000	1706	2187	282	409	909	586	474	144	664	624	471	8452	735	1151	2754	1871	393	1318	1119
ENSMUSG00000015852	6281	2395	3123	7549	3320	534	4923	4614	3445	1222	3336	1558	2321	5410	6042	7518	3477	3817	2740	2476	1748	3852	1873	3023	6995	6554	2268	1546	2002	37070	1357	3268	3229	9579	7227	10047	8490	9707	7480	6186	2212	3536	8060	3615	623	6047	4698	3837	1096
ENSMUSG00000015854	36	18	10	1332	118	0	10	70	16	2	76	44	15	156	56	760	433	79	6	26	20	55	17	45	155	154	24	50	14	96	34	8	12	94	122	3550	5308	600	174	35	17	11	1422	128	0	12	71	18	2
ENSMUSG00000015869	5966	5165	10237	4338	4670	5295	7307	7508	10898	6972	2568	3866	5082	12200	9615	4386	4419	5528	8022	12644	11681	5157	10120	4950	7783	10719	12129	5950	5438	4940	4763	10426	6623	6218	4382	3720	5621	6603	5124	5876	4770	11590	4632	5085	6173	8975	7645	12138	6255
ENSMUSG00000015879	1167	18	0	18	18	4	0	6	2	0	10	178	0	24	4	4	10	7	12	120	10	6	17	0	8	0	0	4	20	10	4	22	0	0	0	0	0	0	5	1149	17	0	19	20	5	0	6	2	0
ENSMUSG00000015880	2006	2589	3498	2812	2429	1679	942	955	1634	3810	2921	3379	2299	3262	2829	4764	2560	3105	2445	3499	3306	2198	2378	5426	498	2302	1928	2520	1802	2128	2468	3548	1842	2884	1429	1150	2907	2600	2218	1976	2391	3960	3002	2645	1957	1157	972	1820	3418
ENSMUSG00000015882	759	1492	1220	1242	1035	1288	694	1112	790	935	932	1401	616	1262	1384	1854	2277	1201	1822	1373	1150	1428	917	1248	691	1039	898	1216	604	1075	1069	1292	977	764	574	964	1286	776	878	748	1378	1381	1326	1127	1502	852	1132	880	839
ENSMUSG00000015889	3163	3660	2456	3254	2474	2544	2604	2601	2049	3512	2324	2525	2808	5155	3563	4540	3513	2618	5502	2728	3374	3210	2018	4387	4089	4838	4171	2391	2561	2547	2801	2827	1837	2316	2240	2857	2064	2001	2391	3115	3380	2781	3474	2694	2966	3199	2649	2282	3151
ENSMUSG00000015890	4	14	0	7	2	2	6	8	2	2	14	22	19	6	2	2	2	0	18	30	14	0	2	26	16	0	0	2	4	2	2	12	4	2	0	12	6	0	1	4	13	0	7	2	2	7	8	2	2
ENSMUSG00000015932	14673	33977	18909	14341	21024	21738	15000	15111	21917	41141	19807	21191	19029	30750	32689	19638	13174	23752	41759	24874	18344	12426	26338	25881	16633	30294	21803	10627	16515	11975	42747	27290	14020	17823	25302	14443	26560	27406	33280	14452	31378	21408	15311	22894	25342	18425	15387	24411	36912
ENSMUSG00000015937	9732	9178	11763	8416	7979	7742	6235	6650	6815	16954	11588	13425	15455	8337	13521	15178	10379	5916	15147	14709	13385	12700	19844	14239	13232	9094	15118	9309	10258	10591	8643	11957	10010	17780	12002	7312	15754	16756	16010	9586	8476	13318	8985	8689	9026	7659	6772	7591	15211
ENSMUSG00000015942	832	1793	563	1393	891	1796	952	931	1282	1469	963	1585	1012	1004	1126	677	756	1157	1230	1715	1438	1080	1839	1374	1556	1127	963	1062	1421	1272	1174	1798	1064	2812	1399	2296	1251	1395	2456	819	1656	637	1487	970	2094	1169	948	1428	1318
ENSMUSG00000015943	1501	1273	1015	2145	665	776	968	661	1169	1082	657	1069	1768	1022	1854	1843	1195	1174	1921	2084	1385	1576	2721	2324	1912	1571	1468	1007	747	698	1459	1259	913	1570	3585	1007	1089	1405	1583	1478	1176	1149	2290	724	905	1189	673	1302	971
ENSMUSG00000015944	2644	1704	974	1229	940	825	1472	1818	1132	968	580	580	1136	2028	2020	1780	1360	634	1856	3386	1770	706	735	486	1502	876	2230	1962	772	2697	990	1920	686	1711	860	3729	2342	3298	5254	2604	1574	1103	1312	1024	962	1808	1851	1261	868
ENSMUSG00000015947	1491	1027	1536	1735	3059	1806	1827	1764	1143	676	944	369	954	691	1413	1311	647	937	1465	817	1087	642	2048	876	2134	5393	1904	565	1415	7694	1832	3154	1491	4014	2521	3825	2238	1174	2496	1469	948	1739	1852	3331	2105	2244	1796	1273	607
ENSMUSG00000015950	1920	1214	2130	5098	3870	2028	4546	2048	2452	1607	1479	522	1282	1167	2748	2375	1091	2519	2473	1076	1210	1072	4436	885	4126	5960	2375	986	1733	10735	8299	4989	3518	6983	8231	18551	6041	15782	42144	1891	1121	2412	5443	4214	2364	5584	2085	2731	1442
ENSMUSG00000015957	202	426	198	171	310	54	1239	76	91	267	410	30	32	142	467	160	58	34	408	180	222	66	48	138	858	934	50	133	16	293	2096	513	135	194	2303	5987	938	2520	7777	199	393	224	183	338	63	1522	77	101	240
ENSMUSG00000015961	6246	9150	10275	5970	7873	8098	8153	8286	8066	8638	3114	8614	7150	11887	7521	11273	5043	4346	12485	11205	11303	9348	13987	11240	5196	11612	10666	11205	7698	7363	8023	11311	4713	7924	5132	6124	4406	8988	6372	6152	8450	11633	6374	8573	9441	10014	8438	8984	7750
ENSMUSG00000015962	4	32	221	0	116	88	218	27	145	189	8	18	12	2	4	8	0	0	392	120	28	117	42	24	98	234	56	66	52	52	12	361	29	22	85	35	6	14	16	4	30	250	0	126	103	268	27	162	170
ENSMUSG00000015966	108	87	41	85	122	99	726	146	98	169	96	207	71	93	94	124	31	74	108	397	52	83	12	97	134	86	136	96	118	43	185	206	80	354	219	596	281	419	206	106	80	46	91	133	115	892	149	109	152
ENSMUSG00000015968	306	160	106	324	269	213	569	454	256	236	180	256	493	203	485	217	105	202	234	999	199	157	159	245	525	702	448	470	269	929	399	313	575	2283	946	983	473	597	990	301	148	120	346	293	248	699	462	285	212
ENSMUSG00000015970	1635	4503	1983	1626	2253	6614	19831	7546	2961	8144	3192	6734	2342	4042	2203	5229	2489	2154	3766	11245	1886	6655	474	2521	4260	5510	4164	2802	4876	1681	4885	5996	4644	9509	6753	12254	9936	16024	7392	1610	4159	2245	1736	2453	7711	24359	7684	3298	7307
ENSMUSG00000015971	2377	2544	1374	1834	1935	2599	7196	3138	1202	3595	2246	2777	3364	2468	2712	3091	3302	1684	2384	3847	2703	2031	1773	3210	2518	2868	2189	1512	1606	1312	1883	3516	1951	2471	1693	2306	2997	2276	3284	2341	2349	1556	1958	2107	3030	8839	3195	1339	3225
ENSMUSG00000015980	136	202	59	205	48	82	164	62	142	127	70	166	127	196	85	171	107	316	252	97	174	278	190	116	278	219	109	78	80	200	128	111	93	142	101	268	202	91	258	134	187	67	219	52	96	201	63	158	114
ENSMUSG00000015981	34	6	16	28	122	50	14	22	2	2	24	36	11	16	71	26	20	10	32	18	32	10	44	4	36	68	20	46	12	86	57	39	14	25	20	175	36	20	28	33	6	18	30	133	58	17	22	2	2
ENSMUSG00000015994	4320	5715	7028	5102	4326	4431	3432	5586	4414	2664	4466	4257	6123	7776	5127	5638	7081	2753	6005	5072	2481	5681	3510	4330	3766	7588	5443	4651	5142	3069	4887	3527	5493	4500	2957	3087	4019	2850	4450	4255	5278	7957	5447	4711	5166	4216	5688	4916	2390
ENSMUSG00000016018	5232	6192	11344	4185	4685	6515	5987	4156	3246	12300	3861	8559	5888	6061	8844	12190	3153	3405	4416	7497	3969	7174	7566	7013	7273	4236	3412	4441	8035	5986	3661	5945	3058	6142	9151	3680	9601	7658	4366	5153	5718	12843	4468	5102	7595	7354	4232	3615	11036
ENSMUSG00000016024	13789	4430	6342	1584	6031	6727	6538	936	2898	10761	450	2702	7196	4003	5874	4655	14385	29866	3148	2024	6799	6468	6982	4347	1334	9178	6404	7370	2562	1586	752	4853	570	1791	224	1355	1027	619	463	13581	4091	7180	1691	6568	7842	8031	953	3228	9655
ENSMUSG00000016028	1816	8472	4597	3500	2401	4696	9197	9960	5158	13994	6300	3126	3268	19735	4036	9439	8530	8752	2271	10559	4303	10053	5748	3751	1578	4149	3213	3121	3414	4793	6991	7497	6521	17130	11743	19094	21869	23863	15732	1789	7824	5205	3737	2615	5475	11297	10142	5745	12555
ENSMUSG00000016087	691	234	254	591	738	399	408	470	296	178	269	92	202	212	789	553	218	165	490	168	331	138	384	235	520	818	265	220	170	1360	499	395	304	681	626	834	398	292	355	681	216	288	631	804	465	501	479	330	160
ENSMUSG00000016128	6814	957	1422	2015	1510	1824	839	774	948	258	1473	1953	2034	492	2109	1645	2940	888	867	2550	2116	357	4406	1633	822	872	862	364	553	1293	957	860	356	1309	465	496	482	409	316	6711	884	1610	2151	1644	2126	1031	788	1056	231
ENSMUSG00000016150	2	6	2	0	4	0	2	0	70	0	40	20	46	18	38	4	0	0	26	12	26	2	82	2	0	4	8	4	12	6	8	18	56	7	2	257	1588	1833	27	2	6	2	0	4	0	2	0	78	0
ENSMUSG00000016179	12	2	9	4	19	12	17	0	1	0	6	0	0	0	28	40	2	0	10	6	4	2	21	4	32	48	24	15	0	14	0	3	10	6	21	8	0	0	2	12	2	10	4	21	14	21	0	1	0
ENSMUSG00000016181	3306	2680	1700	1818	1990	1427	1382	1159	1314	2067	924	2407	2157	2867	1916	2455	1871	955	1906	2868	2258	2994	1794	1929	1611	1672	2233	3667	1307	1569	1381	2279	3236	2181	1212	1212	1341	1233	921	3256	2475	1925	1941	2167	1664	1698	1180	1464	1855
ENSMUSG00000016194	323	1852	134	128	1627	106	142	75	98	232	68	258	532	528	282	134	483	76	662	60	294	456	198	66	312	1436	338	2872	126	498	236	110	62	108	80	396	130	208	72	318	1710	152	137	1772	124	174	76	109	208
ENSMUSG00000016200	10	18	0	0	8	4	0	9	0	0	0	2	11	4	2	0	2	0	10	210	0	0	5	12	2	8	2	12	8	2	116	2	10	2	2	6	28	2	4	10	17	0	0	9	5	0	9	0	0
ENSMUSG00000016206	768	1723	938	752	2658	1577	746	1532	1377	1582	295	717	588	301	878	661	1184	351	1705	1159	786	157	506	266	883	1250	2090	769	685	2255	1168	1948	882	2428	1120	3026	2523	2670	2310	756	1591	1062	803	2894	1838	916	1560	1534	1419
ENSMUSG00000016239	605	334	32	392	20	30	211	60	205	719	69	737	353	48	42	889	2022	1457	816	618	296	594	24	720	32	84	250	536	8	391	782	366	20	925	90	276	910	161	189	596	308	36	419	22	35	259	61	228	645
ENSMUSG00000016252	12775	9758	6510	8761	7786	4187	5548	7658	6257	7958	6679	11362	10362	8901	9772	10368	12195	8436	10041	8621	8872	9348	12699	20326	13203	13058	8006	6737	3562	7820	12186	9470	6845	10853	7273	14220	12740	15778	20762	12583	9012	7371	9354	8479	4881	6815	7798	6969	7140
ENSMUSG00000016253	5368	3471	2461	2154	3049	2139	2161	4191	2519	3936	2576	5017	3254	5331	4031	4057	2492	3499	3623	3637	4294	3278	3954	8261	3408	3455	3721	3487	1769	3234	3852	3709	2562	5950	3851	4805	6405	5620	5624	5287	3205	2786	2300	3320	2494	2654	4268	2806	3531
ENSMUSG00000016255	14	0	5	25	10	10	4	4	2	0	0	6	2	10	8	16	0	2	11	5	8	4	7	0	8	20	0	0	6	0	5	4	1	16	7	50	132	24	27	14	0	6	27	11	12	5	4	2	0
ENSMUSG00000016256	28158	30065	23940	16635	25785	16805	27802	26998	25848	27403	17003	25933	16963	22915	23518	14116	7276	38923	26623	24074	23439	13175	57625	23443	39846	41148	27890	25113	19667	48805	78108	33435	25955	56742	26863	83509	126145	78363	114732	27734	27765	27104	17761	28079	19591	34150	27492	28790	24586
ENSMUSG00000016257	3920	3063	3381	2295	3070	2039	2384	2641	2575	3125	2286	3782	3170	3492	2373	3550	3278	1962	4001	3070	4040	2374	3842	6273	3309	3334	3096	3090	1513	4090	4883	3206	2677	4971	3447	6424	7322	4891	7491	3861	2829	3828	2450	3343	2377	2928	2689	2868	2804
ENSMUSG00000016262	6709	8498	8820	5295	6361	4495	6083	5912	5277	12833	2207	8934	5837	3103	9730	5803	7098	2810	9852	8466	8947	11934	4053	6071	9424	10031	16215	19731	6236	9147	4130	14247	20968	8353	8476	7328	7802	4496	8410	6608	7848	9986	5653	6927	5240	7472	6020	5878	11514
ENSMUSG00000016283	59	431	38	39	264	351	510	399	164	369	215	150	694	198	505	0	6	645	381	559	563	76	1715	16	895	750	1665	96	97	1947	5583	1037	533	5422	3566	7930	14038	11062	7675	58	398	43	42	287	409	626	406	183	331
ENSMUSG00000016308	3938	1850	3414	2236	2091	2178	2205	2559	2416	2781	2454	2630	2860	3961	3387	3303	3746	2844	3440	2389	2786	4034	3336	2396	2185	4372	2457	2874	2462	2434	3275	2439	2111	2278	1231	2466	2482	2888	3966	3879	1708	3865	2387	2277	2539	2708	2606	2691	2495
ENSMUSG00000016319	23110	13962	27317	28825	21203	15841	16606	20951	17644	20242	16124	17150	17544	31966	20462	30330	43363	13796	31292	26113	23118	35103	19749	17198	11941	32874	29050	15880	11610	19941	20808	25866	24726	21806	10778	16660	15252	16001	20076	22762	12894	30928	30775	23089	18468	20397	21334	19652	18161
ENSMUSG00000016327	0	0	0	0	0	0	0	0	0	0	0	0	4	0	16	6	0	0	0	0	0	0	7	0	0	0	0	0	2	0	0	0	0	0	0	0	0	1	9	0	0	0	0	0	0	0	0	0	0
ENSMUSG00000016344	7198	6064	2428	3202	3922	2737	2637	4162	4757	5499	4286	7586	8203	5891	4800	6956	9924	3908	5569	5773	6390	4585	10217	15999	4739	4991	4838	4126	2484	2664	9210	3616	3537	5920	4256	5842	5924	4951	7646	7090	5600	2749	3419	4271	3191	3239	4238	5298	4934
ENSMUSG00000016346	0	0	0	0	0	0	0	0	2	0	0	2	6	2	0	0	18	0	0	0	0	0	139	2	0	0	0	0	0	0	0	0	2	0	0	0	0	0	0	0	0	0	0	0	0	0	0	2	0
ENSMUSG00000016349	0	542	0	2	1500	0	2	0	170	558	0	4	232	0	3647	3717	0	0	0	102	20	0	0	2	40	268	0	0	0	64	0	0	0	2	0	2	6	106	0	0	501	0	2	1633	0	2	0	189	501
ENSMUSG00000016356	252	85	63	103	132	40	209	190	38	79	38	115	199	96	77	328	81	77	101	68	305	962	95	866	138	162	205	298	18	16	88	122	10	47	45	551	32	88	68	248	78	71	110	144	47	257	193	42	71
[truncated: 52,001 more rows]
[truncated: 43 more columns]
