# Supplementary material for: Conditional in vivo deletion of LYN kinase has little effect on a BRCA1 loss-of-function-associated mammary tumour model
Source: Dis Model Mech. 2024 Jan 25;17(1):dmm050211. doi: 10.1242/dmm.050211 (PMC10846530; doi:10.1242/dmm.050211)
Supplement: Table S9. — For each comparison, whether or not the DEG is also found to be differentially expressed in the other comparisons is indicated. [file dmm-17-050211-TableS9.xlsx]

## Sheet: Signif HOM_WT
UP in HOM tumours / DOWN in WT tumours
Id	Gene	Venny Distribution	FoldChange	log2FoldChange	stat	pvalue	padj	dispGeneEst	dispFit	dispMAP	dispersion	betaConv	maxCooks
ENSMUSG00000025927.13	Tfap2b	Unique	31.477	4.976	3.747	0.000178956	0.036122	5.2445	0.5188	4.6775	5.2445	TRUE	1.3521
ENSMUSG00000026327.8	Serpinb11	Shared with all	30.469	4.929	3.935	8.30408e-05	0.0240948	4.9845	0.9282	4.4213	4.4213	TRUE	0.7185
ENSMUSG00000029307.7	Dmp1	Unique	29.411	4.878	6.222	4.92119e-10	9.13865e-06	1.9402	0.4896	1.8389	1.8389	TRUE	1.3838
ENSMUSG00000044006.8	Cilp2	Shared with PCA	9.717	3.281	4.6	4.22993e-06	0.00357045	1.4756	0.8346	1.435	1.435	TRUE	1.2056
ENSMUSG00000054200.6	Ffar4	Unique	8.753	3.13	4.605	4.12026e-06	0.00357045	1.4122	0.5537	1.3514	1.3514	TRUE	0.6253
ENSMUSG00000029334.14	Prkg2	Shared with all	8.022	3.004	3.718	0.000200905	0.0391578	2.0717	0.4889	1.9557	1.9557	TRUE	0.3494
ENSMUSG00000049892.7	Rasd1	Unique	7.085	2.825	5.596	2.19662e-08	0.000135971	0.7791	0.4901	0.7623	0.7623	TRUE	0.1018
ENSMUSG00000024578.2	Il17b	Shared with all	6.854	2.777	3.761	0.000169443	0.0355782	1.6776	0.5014	1.6314	1.6314	TRUE	0.1126
ENSMUSG00000072653.13	Zfp783	Unique	5.498	2.459	3.766	0.000166177	0.0354701	1.3059	0.5693	1.2602	1.2602	TRUE	0.4254
ENSMUSG00000025213.11	Kazald1	Shared with all	5.408	2.435	4.726	2.28425e-06	0.00265116	0.8109	0.4976	0.793	0.793	TRUE	0.8032
ENSMUSG00000044719.4	AC115631.4	Unique	4.382	2.132	4.032	5.53285e-05	0.020549	0.8365	0.5771	0.8219	0.8219	TRUE	0.2449
ENSMUSG00000025279.7	Dnase1l3	Unique	4.229	2.08	3.62	0.000294941	0.0480443	1.0169	0.5072	0.9861	0.9861	TRUE	0.511
DOWN in HOM tumours / UP in WT tumours
Id	Gene	Venny Distribution	FoldChange	log2FoldChange	stat	pvalue	padj	dispGeneEst	dispFit	dispMAP	dispersion	betaConv	maxCooks
ENSMUSG00000033222.16	Ttf2	Unique	0.693	-0.529	-3.955	7.65466e-05	0.0236912	0.046	0.4857	0.0531	0.0531	TRUE	0.2295
ENSMUSG00000022774.12	Ncbp2	Unique	0.687	-0.541	-3.706	0.000210856	0.0391578	0.0501	0.4836	0.0637	0.0637	TRUE	0.1691
ENSMUSG00000028085.12	Gatb	Unique	0.651	-0.619	-3.606	0.000310501	0.0492821	0.0779	0.492	0.0871	0.0871	TRUE	0.1354
ENSMUSG00000045464.5	RP23-16O15.2	Unique	0.642	-0.64	-3.986	6.71881e-05	0.0225655	0.0637	0.5127	0.0742	0.0742	TRUE	0.1436
ENSMUSG00000034379.8	Wdr5b	Unique	0.635	-0.656	-3.974	7.06154e-05	0.0226091	0.068	0.5207	0.0778	0.0778	TRUE	0.2169
ENSMUSG00000027424.11	Mgme1	Unique	0.625	-0.677	-4.667	3.05854e-06	0.00319571	0.0536	0.4901	0.0623	0.0623	TRUE	0.0404
ENSMUSG00000022951.15	Rcan1	Unique	0.614	-0.704	-3.597	0.000321635	0.049402	0.1112	0.4865	0.1142	0.1142	TRUE	0.1444
ENSMUSG00000001729.14	Akt1	Unique	0.593	-0.754	-3.641	0.000271085	0.0449468	0.1206	0.482	0.1284	0.1284	TRUE	0.0405
ENSMUSG00000010911.12	Apip	Unique	0.587	-0.768	-3.656	0.000256546	0.0444072	0.1286	0.4905	0.1314	0.1314	TRUE	0.196
ENSMUSG00000025232.8	Hexa	Shared with Lyn expression	0.575	-0.799	-4.055	5.01674e-05	0.020067	0.1128	0.4828	0.1164	0.1164	TRUE	0.1705
ENSMUSG00000033068.16	Entpd6	Unique	0.574	-0.8	-4.052	5.07887e-05	0.020067	0.1102	0.4877	0.1163	0.1163	TRUE	0.115
ENSMUSG00000097537.2	RP23-230D17.7	Unique	0.558	-0.841	-4.087	4.36655e-05	0.0184288	0.1104	0.533	0.122	0.122	TRUE	0.0852
ENSMUSG00000035954.10	Dock4	Unique	0.541	-0.887	-3.828	0.000129424	0.030115	0.1523	0.4936	0.1597	0.1597	TRUE	0.0865
ENSMUSG00000034271.16	Jdp2	Unique	0.513	-0.963	-4.935	8.00963e-07	0.00140863	0.1034	0.4895	0.1134	0.1134	TRUE	0.1956
ENSMUSG00000045327.7	AC122037.7	Unique	0.511	-0.968	-3.653	0.000258883	0.0444072	0.1894	0.5688	0.2025	0.2025	TRUE	0.9432
ENSMUSG00000053819.16	Camk2d	Shared with Lyn expression	0.484	-1.046	-3.652	0.000260656	0.0444072	0.2521	0.4886	0.2452	0.2452	TRUE	0.1414
ENSMUSG00000027947.11	Il6ra	Unique	0.483	-1.05	-4.661	3.15299e-06	0.00319571	0.153	0.4874	0.1517	0.1517	TRUE	0.0812
ENSMUSG00000112980.1	RP24-264B23.2	Unique	0.478	-1.065	-3.642	0.000270086	0.0449468	0.2453	0.4951	0.255	0.255	TRUE	0.7546
ENSMUSG00000020964.14	Sel1l	Unique	0.47	-1.091	-4.183	2.88164e-05	0.0140821	0.1936	0.4827	0.2037	0.2037	TRUE	0.4053
ENSMUSG00000068744.12	Psrc1	Unique	0.458	-1.126	-3.652	0.000259888	0.0444072	0.2752	0.4926	0.284	0.284	TRUE	1.5822
ENSMUSG00000113722.1	RP24-132G6.4	Unique	0.438	-1.19	-4.474	7.66838e-06	0.00569607	0.1869	0.5948	0.201	0.201	TRUE	0.389
ENSMUSG00000031453.16	Rasa3	Unique	0.434	-1.204	-3.708	0.00020879	0.0391578	0.3245	0.4854	0.3158	0.3158	TRUE	0.1102
ENSMUSG00000020973.7	Dnaaf2	Shared with PCA	0.418	-1.258	-4.032	5.5262e-05	0.020549	0.2799	0.5112	0.2893	0.2893	TRUE	0.4695
ENSMUSG00000020974.6	Pole2	Unique	0.416	-1.265	-4.322	1.54317e-05	0.00949724	0.2461	0.494	0.2557	0.2557	TRUE	0.1381
ENSMUSG00000103898.1	RP24-562D16.4	Unique	0.413	-1.276	-3.833	0.000126676	0.030115	0.3103	0.5864	0.3216	0.3216	TRUE	0.3174
ENSMUSG00000021003.10	Galc	Unique	0.412	-1.279	-4.583	4.57544e-06	0.00369417	0.2232	0.4868	0.2329	0.2329	TRUE	0.3195
ENSMUSG00000057315.14	Arhgap24	Unique	0.379	-1.401	-3.94	8.14278e-05	0.0240948	0.3717	0.4984	0.3775	0.3775	TRUE	0.2901
ENSMUSG00000037110.20	Ralgapa2	Unique	0.369	-1.439	-3.91	9.21846e-05	0.0254443	0.4016	0.4857	0.4058	0.4058	TRUE	0.3108
ENSMUSG00000097818.1	Gm26681	Unique	0.368	-1.442	-3.868	0.000109839	0.0278915	0.3367	0.9717	0.3631	0.3631	TRUE	0.1991
ENSMUSG00000030862.13	Cpxm2	Unique	0.36	-1.475	-3.747	0.000178701	0.036122	0.4626	0.4891	0.4638	0.4638	TRUE	0.1302
ENSMUSG00000116518.1	RP23-32P19.4	Shared with Lyn expression	0.36	-1.475	-3.897	9.74415e-05	0.0262245	0.3828	0.773	0.3998	0.3998	TRUE	0.2924
ENSMUSG00000014361.5	Mertk	Shared with Lyn expression	0.35	-1.516	-3.942	8.09001e-05	0.0240948	0.4397	0.4898	0.4424	0.4424	TRUE	1.5892
ENSMUSG00000112860.1	RP23-304C21.4	Unique	0.348	-1.522	-3.994	6.50156e-05	0.0225655	0.3385	1.0824	0.3712	0.3712	TRUE	0.1936
ENSMUSG00000097757.1	Gm17518	Unique	0.333	-1.587	-4.036	5.44291e-05	0.020549	0.4158	0.7369	0.4306	0.4306	TRUE	0.1084
ENSMUSG00000080797.1	RP23-101H1.5	Unique	0.321	-1.64	-4.113	3.90245e-05	0.0176753	0.2837	1.5238	0.3432	0.3432	TRUE	0.252
ENSMUSG00000033530.8	Ttc7b	Unique	0.306	-1.71	-5.228	1.71433e-07	0.000530586	0.312	0.4916	0.3196	0.3196	TRUE	0.2011
ENSMUSG00000049916.11	2610318N02Rik	Unique	0.302	-1.727	-4.312	1.61557e-05	0.00949724	0.4582	0.6188	0.4657	0.4657	TRUE	0.1481
ENSMUSG00000004473.10	Clec11a	Unique	0.292	-1.777	-3.716	0.000202527	0.0391578	0.6911	0.5159	0.6814	0.6814	TRUE	0.2765
ENSMUSG00000054556.6	RP23-413D8.2	Unique	0.275	-1.862	-3.86	0.000113586	0.0278915	0.7021	0.5302	0.6928	0.6928	TRUE	1.628
ENSMUSG00000030268.17	Bcat1	Unique	0.261	-1.936	-3.601	0.000316783	0.049402	0.8766	0.5493	0.8577	0.8577	TRUE	0.3419
ENSMUSG00000086814.1	AC100735.2	Unique	0.244	-2.035	-3.979	6.90776e-05	0.0225655	0.6854	0.9832	0.7031	0.7031	TRUE	0.1908
ENSMUSG00000023092.16	Fhl1	Unique	0.24	-2.059	-3.683	0.000230159	0.0423173	0.9634	0.4941	0.9352	0.9352	TRUE	0.1663
ENSMUSG00000097515.2	RP23-298M23.5	Unique	0.238	-2.073	-3.859	0.00011364	0.0278915	0.8266	0.8185	0.8192	0.8192	TRUE	1.4106
ENSMUSG00000030616.15	Sytl2	Unique	0.229	-2.126	-4.476	7.59752e-06	0.00569607	0.6824	0.5094	0.6729	0.6729	TRUE	0.5638
ENSMUSG00000038527.9	C1rl	Shared with PCA	0.226	-2.146	-4.36	1.29792e-05	0.00860802	0.7372	0.5008	0.7238	0.7238	TRUE	0.6948
ENSMUSG00000019577.6	Pdk4	Shared with PCA	0.209	-2.261	-3.607	0.000309223	0.0492821	1.2236	0.4894	1.177	1.177	TRUE	1.1276
ENSMUSG00000027254.13	Map1a	Unique	0.203	-2.299	-4.814	1.47639e-06	0.00200327	0.6892	0.5138	0.6795	0.6795	TRUE	0.1596
ENSMUSG00000069515.6	Lyz1	Shared with Lyn expression	0.192	-2.38	-3.709	0.000208347	0.0391578	1.2741	0.5302	1.2273	1.2273	TRUE	1.0638
ENSMUSG00000078670.3	Fam174b	Unique	0.189	-2.406	-4.635	3.57571e-06	0.00332005	0.8229	0.5066	0.8048	0.8048	TRUE	0.2639
ENSMUSG00000068699.12	Flnc	Unique	0.178	-2.487	-4.183	2.87155e-05	0.0140821	1.0955	0.4931	1.058	1.058	TRUE	0.2932
ENSMUSG00000062980.15	Cped1	Shared with PCA	0.178	-2.489	-4.303	1.68303e-05	0.00949724	1.0331	0.4978	1.0005	1.0005	TRUE	2.0363
ENSMUSG00000029108.14	Pcdh7	Shared with Lyn expression	0.178	-2.491	-3.884	0.000102761	0.0265039	1.2807	0.4983	1.2307	1.2307	TRUE	0.5867
ENSMUSG00000084772.1	RP23-413D8.3	Unique	0.175	-2.514	-3.774	0.000160965	0.0351661	1.3122	0.8399	1.2817	1.2817	TRUE	1.944
ENSMUSG00000026958.13	Dpp7	Unique	0.172	-2.538	-5.047	4.48534e-07	0.00104116	0.7732	0.4902	0.7571	0.7571	TRUE	2.8643
ENSMUSG00000090066.2	RP24-553B2.1	Unique	0.172	-2.543	-3.68	0.000233032	0.0424256	1.4763	0.5698	1.4183	1.4183	TRUE	0.1262
ENSMUSG00000083240.3	RP23-154H8.1	Unique	0.161	-2.634	-5.423	5.86659e-08	0.000272356	0.6954	0.6021	0.6905	0.6905	TRUE	0.0165
ENSMUSG00000024247.14	Pkdcc	Shared with Lyn expression	0.16	-2.646	-3.801	0.000143955	0.0322077	1.5204	0.485	1.4516	1.4516	TRUE	2.894
ENSMUSG00000041794.13	Myrip	Unique	0.159	-2.657	-3.597	0.000321898	0.049402	1.6933	0.6041	1.6191	1.6191	TRUE	2.0126
ENSMUSG00000085348.1	RP23-294E23.8	Unique	0.157	-2.675	-3.706	0.000210866	0.0391578	1.5311	0.8803	1.4865	1.4865	TRUE	0.4729
ENSMUSG00000038248.8	Sobp	Unique	0.152	-2.717	-4.851	1.22769e-06	0.00189985	0.9467	0.5733	0.9251	0.9251	TRUE	1.0058
ENSMUSG00000047759.6	Hs3st3a1	Unique	0.135	-2.887	-4.132	3.59676e-05	0.016698	1.5287	0.4982	1.4605	1.4605	TRUE	0.2202
ENSMUSG00000027230.9	Creb3l1	Unique	0.127	-2.977	-5.617	1.94841e-08	0.000135971	0.8627	0.4899	0.8408	0.8408	TRUE	2.5732
ENSMUSG00000031283.16	Chrdl1	Unique	0.121	-3.048	-3.908	9.31725e-05	0.0254443	1.9168	0.5324	1.8137	1.8137	TRUE	2.1751
ENSMUSG00000041624.10	Gucy1a2	Unique	0.117	-3.097	-4.322	1.5468e-05	0.00949724	1.5817	0.6212	1.5149	1.5149	TRUE	2.5706
ENSMUSG00000008658.16	Rbfox1	Unique	0.111	-3.173	-3.621	0.000293018	0.0480443	2.3327	0.8999	2.2146	2.2146	TRUE	0.4105
ENSMUSG00000055368.14	Slc6a2	Unique	0.105	-3.245	-3.67	0.000242999	0.0438106	2.4995	0.5145	2.339	2.339	TRUE	1.907
ENSMUSG00000026208.9	Des	Shared with PCA	0.098	-3.344	-4.987	6.14781e-07	0.0012685	1.4071	0.4868	1.3469	1.3469	TRUE	2.5768
ENSMUSG00000087547.1	Platr27	Shared with Lyn expression	0.097	-3.37	-4.252	2.12312e-05	0.0112647	1.8264	0.8726	1.7481	1.7481	TRUE	0.1734
ENSMUSG00000049134.15	Nrap	Unique	0.095	-3.402	-4.064	4.83394e-05	0.0199481	2.2254	0.5104	2.0946	2.0946	TRUE	2.4384
ENSMUSG00000020354.15	Sgcd	Unique	0.093	-3.43	-4.418	9.9695e-06	0.00712052	1.8406	0.7011	1.7511	1.7511	TRUE	0.4297
ENSMUSG00000027107.3	Chrna1	Unique	0.081	-3.619	-3.89	0.000100296	0.0265039	2.6361	0.9563	2.4795	2.4795	TRUE	0.7382
ENSMUSG00000047746.14	Fbxo40	Shared with PCA	0.079	-3.659	-4.004	6.21772e-05	0.0222044	2.6106	0.6956	2.4476	2.4476	TRUE	1.1971
ENSMUSG00000030283.7	St8sia1	Unique	0.075	-3.728	-5.096	3.47318e-07	0.000921386	1.6686	0.5287	1.5929	1.5929	TRUE	2.7083
ENSMUSG00000033544.6	Angptl1	Shared with PCA	0.07	-3.837	-3.936	8.27895e-05	0.0240948	3.0717	0.5836	2.8239	2.8239	TRUE	0.4274
ENSMUSG00000074665.10	Bpifb4	Unique	0.07	-3.841	-3.979	6.9264e-05	0.0225655	2.9683	0.5423	2.7786	2.7786	TRUE	2.1098
ENSMUSG00000111620.1	RP24-170A20.7	Unique	0.068	-3.874	-4.749	2.03959e-06	0.00252502	1.7848	1.386	1.7543	1.7543	TRUE	1.8111
ENSMUSG00000022790.14	Igsf11	Shared with PCA	0.064	-3.976	-4.303	1.68772e-05	0.00949724	2.7395	0.5374	2.5455	2.5455	TRUE	0.1815
ENSMUSG00000085649.7	RP23-346D16.6	Unique	0.058	-4.109	-4.106	4.02545e-05	0.0177983	3.1105	0.9742	2.8625	2.8625	TRUE	3.2779
ENSMUSG00000052212.6	Cd177	Unique	0.052	-4.275	-4.81	1.51027e-06	0.00200327	2.514	0.4892	2.3661	2.3661	TRUE	2.6305
ENSMUSG00000040653.6	Ppp1r14c	Unique	0.046	-4.454	-5.276	1.32055e-07	0.000490453	2.2655	0.5262	2.1205	2.1205	TRUE	4.2581
ENSMUSG00000036853.5	Mcoln3	Shared with Lyn expression	0.023	-5.455	-4.653	3.2697e-06	0.00319571	4.1142	0.4881	3.7524	4.1142	TRUE	1.1139

## Sheet: Signif Lyn_Low_High
UP in Lyn LOW tumours / DOWN in Lyn HIGH tumours
Id	Gene	Venny Distribution	FoldChange	log2FoldChange	stat	pvalue	padj	dispGeneEst	dispFit	dispMAP	dispersion	betaConv	maxCooks
ENSMUSG00000039533.8	Mmd2	Shared with PCA DEGs	76.005	6.248	6.265	3.73494e-10	6.80796e-08	3.4636	0.5194	2.958	2.958	TRUE	1.937
ENSMUSG00000078252.1	Krtap17-1	Unique	51.256	5.68	3.382	0.000720146	0.0123444	11.1671	2.4839	7.7565	7.7565	TRUE	0.9446
ENSMUSG00000059934.12	Prh1	Shared with PCA DEGs	32.964	5.043	3.764	0.000167191	0.00376223	5.3009	2.3982	4.5541	4.5541	TRUE	0.277
ENSMUSG00000000632.13	Sez6	Shared with PCA DEGs	29.135	4.865	5.645	1.65376e-08	1.46084e-06	2.53	0.4583	2.3101	2.3101	TRUE	1.5752
ENSMUSG00000071341.4	Egr4	Unique	25.961	4.698	4.742	2.12024e-06	9.9582e-05	3.442	0.5546	2.987	2.987	TRUE	1.7788
ENSMUSG00000021944.15	Gata4	Unique	25.394	4.666	3.287	0.00101123	0.0160949	6.2817	0.4621	5.2385	6.2817	TRUE	0.6002
ENSMUSG00000055874.6	Foxi3	Shared with PCA DEGs	23.951	4.582	3.406	0.000660035	0.0115453	5.5022	0.6681	4.4442	5.5022	TRUE	4.066
ENSMUSG00000030771.17	Micalc1	Unique	22.401	4.486	3.653	0.000259421	0.005449	3.3902	4.3969	3.6066	3.6066	TRUE	0.2187
ENSMUSG00000049971.17	Glt1d1	Shared with PCA DEGs	19.458	4.282	4.396	1.10018e-05	0.000394812	3.3628	0.5068	2.929	2.929	TRUE	0.6627
ENSMUSG00000027485.15	Bpifb1	Shared with PCA DEGs	17.913	4.163	4.418	9.96748e-06	0.000363948	3.1059	0.4801	2.7554	2.7554	TRUE	1.8784
ENSMUSG00000090722.8	RP24-357I4.2	Unique	17.736	4.149	4.012	6.03078e-05	0.00164892	3.6233	0.8984	3.1056	3.1056	TRUE	0.3569
ENSMUSG00000026327.8	Serpinb11	Shared with all	14.135	3.821	3.495	0.000474369	0.00896716	4.0347	1.0212	3.4897	3.4897	TRUE	0.5854
ENSMUSG00000029522.12	Pla2g1b	Shared with PCA DEGs	13.332	3.737	3.061	0.00220643	0.0294606	3.0759	5.1695	3.5278	3.5278	TRUE	0.3665
ENSMUSG00000066438.6	Plekhd1	Shared with PCA DEGs	13.285	3.732	5.118	3.09202e-07	1.81159e-05	1.7489	0.5491	1.6193	1.6193	TRUE	3.5579
ENSMUSG00000047324.5	RP23-347J22.1	Unique	12.58	3.653	3.922	8.79826e-05	0.00222544	2.9479	0.6297	2.6398	2.6398	TRUE	5.1725
ENSMUSG00000032936.13	Camkv	Shared with PCA DEGs	10.652	3.413	3.539	0.000401324	0.00780457	3.2386	0.4546	2.9018	2.9018	TRUE	0.6644
ENSMUSG00000029236.4	Nmu	Shared with PCA DEGs	10.251	3.358	3.69	0.000224287	0.00481745	2.5877	1.1233	2.3677	2.3677	TRUE	0.4565
ENSMUSG00000017453.4	Pipox	Shared with PCA DEGs	9.788	3.291	4.369	1.24694e-05	0.000435899	1.9233	0.4624	1.767	1.767	TRUE	0.2619
ENSMUSG00000016995.17	Matn4	Shared with PCA DEGs	9.61	3.264	5.193	2.06901e-07	1.26825e-05	1.3117	0.4556	1.2314	1.2314	TRUE	0.216
ENSMUSG00000024500.18	Ppp2r2b	Shared with PCA DEGs	9.487	3.246	4.334	1.4664e-05	0.000499686	1.8803	0.484	1.7408	1.7408	TRUE	0.3387
ENSMUSG00000043668.13	Tox3	Unique	9.297	3.217	3.335	0.00085317	0.0140666	3.177	0.7298	2.8209	2.8209	TRUE	4.2209
ENSMUSG00000105652.1	RP23-49B23.1	Unique	9.213	3.204	4.354	1.33889e-05	0.000462409	1.7423	0.7137	1.612	1.612	TRUE	1.5398
ENSMUSG00000090122.3	Kcne1l	Shared with PCA DEGs	9.148	3.194	3.633	0.000279731	0.00576196	2.6344	0.4955	2.3982	2.3982	TRUE	2.1572
ENSMUSG00000024076.9	Vit	Shared with PCA DEGs	9.139	3.192	3.1	0.00193721	0.0267218	3.7677	0.5324	3.2866	3.2866	TRUE	1.7044
ENSMUSG00000098021.2	RP23-205C7.1	Unique	9.124	3.19	2.972	0.00296212	0.0365169	3.8922	1.1185	3.4005	3.4005	TRUE	0.1238
ENSMUSG00000050473.5	Slc35d3	Shared with PCA DEGs	8.939	3.16	3.821	0.000133118	0.00313572	2.3433	0.5336	2.1114	2.1114	TRUE	0.4358
ENSMUSG00000096883.2	Shisa8	Shared with PCA DEGs	8.912	3.156	4.643	3.44069e-06	0.000147174	1.524	0.4515	1.4417	1.4417	TRUE	0.5735
ENSMUSG00000090486.2	RP24-300L5.2	Unique	8.887	3.152	4.029	5.60073e-05	0.00154978	2.066	0.5617	1.8778	1.8778	TRUE	1.9668
ENSMUSG00000051067.8	Lingo3	Shared with PCA DEGs	8.194	3.035	2.931	0.00338202	0.0399562	3.8263	0.5697	3.315	3.315	TRUE	0.6012
ENSMUSG00000038572.7	Bpifb5	Shared with PCA DEGs	8.154	3.028	3.431	0.0006013	0.0107891	2.7059	0.485	2.4214	2.4214	TRUE	1.4048
ENSMUSG00000054256.11	Msi1	Shared with PCA DEGs	8.065	3.012	3.956	7.63708e-05	0.00199093	1.9459	0.5036	1.7952	1.7952	TRUE	0.616
ENSMUSG00000011632.7	Pinlyp	Shared with PCA DEGs	7.949	2.991	3.516	0.000437713	0.00838348	2.3651	0.8157	2.1621	2.1621	TRUE	1.7346
ENSMUSG00000101054.1	RP23-289H3.1	Unique	7.838	2.97	2.859	0.00424981	0.0472436	2.8597	2.593	2.8156	2.8156	TRUE	1.505
ENSMUSG00000085923.1	RP23-324J22.3	Unique	7.591	2.924	3.831	0.000127631	0.00302821	0.8813	3.178	1.1279	1.1279	TRUE	0.1762
ENSMUSG00000070498.3	Tmem132b	Unique	7.142	2.836	3.692	0.000222571	0.00479081	1.8813	0.7949	1.7586	1.7586	TRUE	2.0912
ENSMUSG00000102778.1	RP24-390G17.2	Unique	7.03	2.814	3.684	0.000229369	0.0049004	1.9481	0.6668	1.7684	1.7684	TRUE	0.1607
ENSMUSG00000034127.15	Tspan8	Shared with PCA DEGs	6.815	2.769	3.139	0.00169796	0.0243175	2.5933	0.4494	2.4298	2.4298	TRUE	0.4915
ENSMUSG00000028699.9	Tspan1	Unique	6.747	2.754	3.775	0.000159867	0.00362455	1.7926	0.4552	1.6602	1.6602	TRUE	1.8794
ENSMUSG00000026418.16	Tnni1	Shared with PCA DEGs	6.684	2.741	6.217	5.07522e-10	8.67139e-08	0.6062	0.4892	0.5971	0.5971	TRUE	0.1831
ENSMUSG00000085596.1	RP23-118A2.9	Unique	6.678	2.739	3.28	0.00103636	0.0164153	2.3412	0.6081	2.1403	2.1403	TRUE	0.4232
ENSMUSG00000055254.15	Ntrk2	Shared with PCA DEGs	6.608	2.724	4.076	4.59044e-05	0.00130159	1.4951	0.4503	1.3946	1.3946	TRUE	0.1403
ENSMUSG00000027224.14	Duoxa1	Shared with PCA DEGs	6.458	2.691	3.992	6.53933e-05	0.00176485	1.509	0.4806	1.4112	1.4112	TRUE	1.4777
ENSMUSG00000012187.13	Mogat1	Shared with PCA DEGs	6.445	2.688	3.595	0.000324917	0.00651735	1.9137	0.4821	1.7387	1.7387	TRUE	0.9306
ENSMUSG00000029477.14	Morn3	Shared with PCA DEGs	6.323	2.661	3.963	7.39814e-05	0.00194409	1.4232	0.7029	1.3507	1.3507	TRUE	0.4275
ENSMUSG00000024347.16	Psd2	Shared with PCA DEGs	6.281	2.651	3.79	0.000150942	0.00348062	1.6121	0.5667	1.5019	1.5019	TRUE	1.6665
ENSMUSG00000001985.9	Grik3	Unique	6.27	2.648	3.043	0.0023392	0.0307877	2.5882	0.4546	2.3632	2.3632	TRUE	8.6153
ENSMUSG00000039628.8	Hs3st6	Unique	6.265	2.647	3.301	0.000962847	0.0154641	2.1656	0.6356	1.9667	1.9667	TRUE	1.9307
ENSMUSG00000025213.11	Kazald1	Shared with all	6.257	2.645	5.164	2.41262e-07	1.46203e-05	0.8707	0.4587	0.8169	0.8169	TRUE	0.1276
ENSMUSG00000017007.9	Rbpjl	Shared with PCA DEGs	6.236	2.641	4.211	2.54522e-05	0.000800695	1.2145	0.7279	1.1664	1.1664	TRUE	0.1352
ENSMUSG00000025777.8	Gdap1	Shared with PCA DEGs	6.232	2.64	3.31	0.000933078	0.0150809	1.9546	1.0509	1.8538	1.8538	TRUE	1.464
ENSMUSG00000079580.8	Tmem217	Unique	6.17	2.625	3.108	0.00188051	0.0260807	1.411	3.157	1.6409	1.6409	TRUE	0.0539
ENSMUSG00000097326.2	RP23-344L21.3	Unique	6.094	2.607	3.231	0.00123288	0.0188019	2.1906	0.6458	1.9907	1.9907	TRUE	0.5003
ENSMUSG00000110332.1	RP24-160I20.1	Unique	5.899	2.561	3.723	0.00019718	0.00432949	1.468	0.8115	1.4005	1.4005	TRUE	0.8674
ENSMUSG00000062713.7	Sim2	Shared with PCA DEGs	5.781	2.531	2.989	0.00280195	0.0351652	1.8577	2.1188	1.894	1.894	TRUE	0.1062
ENSMUSG00000025934.15	Gsta3	Shared with PCA DEGs	5.693	2.509	3.055	0.00224939	0.0298432	2.2921	0.461	2.1035	2.1035	TRUE	5.4527
ENSMUSG00000024578.2	Il17b	Shared with all	5.601	2.486	3.382	0.000720764	0.0123444	1.8674	0.4616	1.6846	1.6846	TRUE	0.2649
ENSMUSG00000104459.1	RP23-415C3.6	Unique	5.594	2.484	2.914	0.00356621	0.0417458	1.6917	2.634	1.8267	1.8267	TRUE	0.0864
ENSMUSG00000042216.13	Sgsm1	Unique	5.526	2.466	3.493	0.000478099	0.0090226	1.6568	0.5234	1.5416	1.5416	TRUE	0.3437
ENSMUSG00000085781.1	RP23-244J23.1	Unique	5.515	2.463	3.215	0.00130591	0.0196674	1.7131	1.2792	1.6662	1.6662	TRUE	0.4834
ENSMUSG00000030617.13	Ccdc83	Unique	5.478	2.454	3.037	0.00238586	0.0312941	2.0129	1.0617	1.9149	1.9149	TRUE	3.0507
ENSMUSG00000030428.16	Ttyh1	Shared with PCA DEGs	5.469	2.451	3.368	0.000757075	0.0127945	1.7916	0.461	1.6515	1.6515	TRUE	0.6077
ENSMUSG00000085836.1	RP23-308N2.2	Unique	5.426	2.44	3.179	0.0014757	0.0217399	1.9935	0.571	1.8144	1.8144	TRUE	0.6657
ENSMUSG00000028039.11	Efna3	Shared with PCA DEGs	5.4	2.433	5.368	7.96993e-08	5.58065e-06	0.6479	0.4805	0.6348	0.6348	TRUE	0.6482
ENSMUSG00000003849.8	Nqo1	Shared with PCA DEGs	5.341	2.417	3.954	7.6779e-05	0.00199766	1.24	0.4507	1.1662	1.1662	TRUE	0.8331
ENSMUSG00000063130.4	Calml3	Shared with PCA DEGs	5.28	2.4	3.821	0.000132961	0.00313524	1.3071	0.4683	1.2284	1.2284	TRUE	1.452
ENSMUSG00000093910.2	Zfp853	Shared with PCA DEGs	5.262	2.396	3.123	0.00179006	0.0251605	1.9729	0.5268	1.822	1.822	TRUE	0.9441
ENSMUSG00000010064.15	Slc38a3	Shared with PCA DEGs	5.223	2.385	3.438	0.00058503	0.0105715	1.6242	0.4536	1.5011	1.5011	TRUE	0.2095
ENSMUSG00000099871.1	RP24-500I4.2	Unique	5.207	2.38	3.938	8.20575e-05	0.00210807	1.0894	0.8291	1.067	1.067	TRUE	0.1404
ENSMUSG00000049551.2	Fzd9	Shared with PCA DEGs	5.067	2.341	2.845	0.00444326	0.048664	2.3072	0.4508	2.1145	2.1145	TRUE	0.2206
ENSMUSG00000034837.12	Gnat1	Shared with PCA DEGs	5.058	2.338	3.485	0.000491673	0.00918816	1.2288	1.3291	1.2386	1.2386	TRUE	0.1073
ENSMUSG00000114319.1	RP24-370C1.1	Unique	5.022	2.328	5.916	3.30275e-09	4.01345e-07	0.4272	0.6595	0.4436	0.4436	TRUE	0.0575
ENSMUSG00000087355.7	RP23-416H10.4	Unique	5.007	2.324	3.09	0.00199981	0.0273553	1.7353	1.0599	1.6505	1.6505	TRUE	0.2468
ENSMUSG00000113404.1	CH25-660D15.1	Unique	4.894	2.291	3.275	0.00105682	0.0166497	1.0451	2.2604	1.1921	1.1921	TRUE	0.7078
ENSMUSG00000045532.5	C1ql1	Unique	4.885	2.288	2.848	0.0043968	0.048389	2.1615	0.5925	1.9891	1.9891	TRUE	0.1709
ENSMUSG00000021379.2	Id4	Shared with PCA DEGs	4.883	2.288	3.728	0.000193335	0.00426955	1.2503	0.4518	1.1755	1.1755	TRUE	0.347
ENSMUSG00000032373.15	Car12	Shared with PCA DEGs	4.805	2.264	3.206	0.00134732	0.0202248	1.7878	0.4485	1.558	1.558	TRUE	3.4662
ENSMUSG00000048349.9	Pou4f1	Unique	4.752	2.249	3.202	0.00136454	0.0204166	1.5749	0.7603	1.4828	1.4828	TRUE	0.7812
ENSMUSG00000050822.11	Slc29a4	Shared with PCA DEGs	4.735	2.243	4.001	6.29998e-05	0.0017103	1.0273	0.4696	0.9776	0.9776	TRUE	0.104
ENSMUSG00000029334.14	Prkg2	Shared with all	4.733	2.243	2.859	0.00424781	0.0472436	2.0866	0.4525	1.9206	1.9206	TRUE	2.4436
ENSMUSG00000020723.3	Cacng4	Unique	4.729	2.242	3.269	0.00108017	0.0169455	1.5611	0.52	1.4554	1.4554	TRUE	0.5219
ENSMUSG00000092600.1	RP23-296D10.4	Unique	4.716	2.237	3.283	0.00102796	0.0162935	1.5247	0.6633	1.4116	1.4116	TRUE	0.7627
ENSMUSG00000024039.14	Cbs	Shared with PCA DEGs	4.69	2.23	3.22	0.00128375	0.0193973	1.5997	0.4966	1.4887	1.4887	TRUE	0.2576
ENSMUSG00000029309.7	Sparcl1	Shared with PCA DEGs	4.671	2.224	4.878	1.07189e-06	5.43446e-05	0.7204	0.4472	0.649	0.649	TRUE	0.2405
ENSMUSG00000000416.16	Cttnbp2	Shared with PCA DEGs	4.487	2.166	3.11	0.0018681	0.02594	1.6248	0.4623	1.5115	1.5115	TRUE	0.2917
ENSMUSG00000020932.14	Gfap	Shared with PCA DEGs	4.428	2.147	4.081	4.48825e-05	0.00127893	0.8991	0.4639	0.8613	0.8613	TRUE	0.2148
ENSMUSG00000021994.15	Wnt5a	Unique	4.405	2.139	3.215	0.00130417	0.0196542	1.4785	0.4573	1.3808	1.3808	TRUE	2.2465
ENSMUSG00000087149.8	Itih5l-ps	Shared with PCA DEGs	4.396	2.136	3.058	0.00222667	0.0296807	1.6366	0.511	1.5126	1.5126	TRUE	0.3994
ENSMUSG00000022687.12	Boc	Shared with PCA DEGs	4.366	2.126	3.629	0.000284165	0.00584804	1.1339	0.4504	1.0714	1.0714	TRUE	0.9002
ENSMUSG00000056632.7	Dsg3	Shared with PCA DEGs	4.337	2.117	3.225	0.0012583	0.0190629	1.4362	0.4582	1.3431	1.3431	TRUE	2.1818
ENSMUSG00000087684.1	RP24-151H6.5	Unique	4.325	2.113	3.3	0.000967735	0.0155318	1.3591	0.4716	1.276	1.276	TRUE	3.0283
ENSMUSG00000024109.18	Nrxn1	Unique	4.313	2.109	3.238	0.00120183	0.0184099	1.4048	0.4869	1.3174	1.3174	TRUE	1.5631
ENSMUSG00000017002.14	Slpi	Shared with PCA DEGs	4.279	2.097	3.004	0.00266412	0.0338985	1.6387	0.4481	1.5221	1.5221	TRUE	1.0777
ENSMUSG00000044694.2	RP24-173L14.2	Unique	4.208	2.073	2.964	0.00303879	0.0370445	1.625	0.5103	1.5174	1.5174	TRUE	3.3261
ENSMUSG00000027832.5	Ptx3	Shared with PCA DEGs	4.204	2.072	3.17	0.00152441	0.0223286	1.4259	0.4519	1.3332	1.3332	TRUE	0.4451
ENSMUSG00000021728.8	Emb	Shared with PCA DEGs	4.157	2.055	3.241	0.00119071	0.018268	1.3398	0.4484	1.2558	1.2558	TRUE	0.6407
ENSMUSG00000038765.13	Lmx1b	Shared with PCA DEGs	4.148	2.052	3.117	0.00182477	0.0255791	1.4428	0.4536	1.3526	1.3526	TRUE	1.3125
ENSMUSG00000067279.2	Ppp1r3c	Shared with PCA DEGs	4.137	2.049	3.195	0.00139673	0.0207226	1.3672	0.4625	1.2812	1.2812	TRUE	0.1944
ENSMUSG00000006269.7	Atp6v1b1	Shared with PCA DEGs	4.108	2.038	3.549	0.000385993	0.00757054	1.0876	0.4489	1.0297	1.0297	TRUE	0.7552
ENSMUSG00000031825.16	Crispld2	Shared with PCA DEGs	4.062	2.022	4.297	1.7299e-05	0.000572486	0.6323	0.4472	0.6916	0.6916	TRUE	0.2736
ENSMUSG00000079559.4	RP24-173L14.5	Unique	4.02	2.007	3.129	0.00175162	0.0248188	1.3638	0.4764	1.2799	1.2799	TRUE	0.7576
DOWN in Lyn LOW tumours / UP in Lyn HIGH tumours
Id	Gene	Venny Distribution	FoldChange	log2FoldChange	stat	pvalue	padj	dispGeneEst	dispFit	dispMAP	dispersion	betaConv	maxCooks
ENSMUSG00000004207.14	Psap	Unique	0.705	-0.504	-2.938	0.0033031	0.0393902	0.082	0.447	0.0918	0.0918	TRUE	0.2074
ENSMUSG00000091512.5	Lamtor3	Unique	0.704	-0.507	-3.621	0.000293462	0.0059964	0.0495	0.4496	0.0609	0.0609	TRUE	0.1913
ENSMUSG00000063849.6	Ppcdc	Unique	0.703	-0.509	-3.137	0.00170531	0.0243618	0.072	0.4544	0.0815	0.0815	TRUE	0.1094
ENSMUSG00000019082.18	Slc25a22	Unique	0.703	-0.508	-2.951	0.00316327	0.038177	0.0758	0.4526	0.0919	0.0919	TRUE	0.106
ENSMUSG00000036948.17	AC159257.5	Unique	0.702	-0.509	-2.89	0.00385259	0.0442191	0.0881	0.4508	0.0966	0.0966	TRUE	0.2254
ENSMUSG00000029073.9	Cptp	Unique	0.699	-0.517	-2.848	0.00439708	0.048389	0.0885	0.4527	0.1021	0.1021	TRUE	0.0967
ENSMUSG00000039361.11	Picalm	Unique	0.699	-0.517	-3.251	0.0011509	0.0178238	0.0726	0.4477	0.0788	0.0788	TRUE	0.2658
ENSMUSG00000074212.7	Dnajb14	Unique	0.695	-0.525	-3.851	0.000117425	0.00284627	0.0492	0.4506	0.0575	0.0575	TRUE	0.2472
ENSMUSG00000023452.18	Pisd	Unique	0.695	-0.525	-3.258	0.00112265	0.0174807	0.0683	0.4531	0.0803	0.0803	TRUE	0.1316
ENSMUSG00000037348.15	Paqr7	Unique	0.694	-0.528	-3.156	0.00159744	0.0231766	0.0749	0.4563	0.0864	0.0864	TRUE	0.1526
ENSMUSG00000027130.15	Slc12a6	Unique	0.693	-0.528	-3.154	0.00160796	0.023285	0.0739	0.4553	0.0867	0.0867	TRUE	0.3623
ENSMUSG00000027881.14	Prpf38b	Unique	0.692	-0.531	-2.895	0.00379491	0.0436662	0.0838	0.448	0.105	0.105	TRUE	0.0631
ENSMUSG00000029038.9	Ssu72	Unique	0.691	-0.533	-3.607	0.00030999	0.0062838	0.0536	0.4498	0.0678	0.0678	TRUE	0.0637
ENSMUSG00000039789.7	Zfp597	Unique	0.69	-0.535	-3.056	0.00223965	0.0297846	0.0819	0.4595	0.0943	0.0943	TRUE	0.1338
ENSMUSG00000056592.14	Zfp658	Unique	0.69	-0.535	-3.64	0.000272998	0.00566902	0.0499	0.4817	0.0638	0.0638	TRUE	0.1862
ENSMUSG00000060733.13	Ipmk	Unique	0.686	-0.543	-3.726	0.00019421	0.0042834	0.0553	0.4524	0.0657	0.0657	TRUE	0.1318
ENSMUSG00000028991.15	Mtor	Unique	0.685	-0.547	-3.312	0.000925626	0.0150027	0.0723	0.4495	0.0848	0.0848	TRUE	0.7897
ENSMUSG00000020190.13	Mknk2	Unique	0.684	-0.547	-3.031	0.00243529	0.0318153	0.1031	0.448	0.1017	0.1017	TRUE	0.6989
ENSMUSG00000036622.15	Atp13a2	Unique	0.682	-0.552	-2.858	0.00426244	0.0473612	0.0953	0.4487	0.1163	0.1163	TRUE	0.1649
ENSMUSG00000022969.13	Il10rb	Unique	0.682	-0.553	-2.914	0.00357178	0.0417664	0.1021	0.4509	0.1121	0.1121	TRUE	0.147
ENSMUSG00000024851.13	Pitpnm1	Unique	0.681	-0.555	-3.159	0.00158471	0.0230354	0.0832	0.4491	0.0962	0.0962	TRUE	0.4979
ENSMUSG00000033819.16	Ppp1r16a	Unique	0.681	-0.553	-2.864	0.00418783	0.046859	0.115	0.449	0.1164	0.1164	TRUE	0.1976
ENSMUSG00000024644.16	Cndp2	Unique	0.68	-0.555	-2.931	0.00338133	0.0399562	0.0923	0.4486	0.112	0.112	TRUE	0.0928
ENSMUSG00000028974.13	Dffa	Unique	0.678	-0.561	-3.986	6.72504e-05	0.00180648	0.0521	0.4531	0.0612	0.0612	TRUE	0.2051
ENSMUSG00000003812.13	Dnase2a	Unique	0.678	-0.561	-3.076	0.00209679	0.0283945	0.0956	0.4503	0.1036	0.1036	TRUE	0.1449
ENSMUSG00000038151.13	Prdm1	Unique	0.677	-0.562	-2.973	0.00295259	0.0364581	0.0939	0.4744	0.1087	0.1087	TRUE	0.0938
ENSMUSG00000024404.6	Riok3	Unique	0.677	-0.563	-2.895	0.00378803	0.0436088	0.1204	0.4485	0.1181	0.1181	TRUE	0.3232
ENSMUSG00000010936.11	Vac14	Unique	0.677	-0.563	-3.33	0.000868941	0.0142671	0.0761	0.4502	0.0888	0.0888	TRUE	0.2361
ENSMUSG00000045854.4	Lyrm2	Unique	0.676	-0.565	-2.911	0.00359704	0.0419783	0.1014	0.4637	0.1158	0.1158	TRUE	0.2006
ENSMUSG00000028850.2	Gpatch3	Unique	0.673	-0.572	-3.173	0.00151048	0.0221811	0.0862	0.4614	0.0999	0.0999	TRUE	0.3694
ENSMUSG00000037062.13	Sh3glb1	Unique	0.673	-0.571	-3.245	0.00117449	0.0180794	0.0879	0.4477	0.0966	0.0966	TRUE	0.7678
ENSMUSG00000028955.3	Vamp3	Unique	0.673	-0.572	-3.89	0.00010012	0.00249399	0.0559	0.449	0.0672	0.0672	TRUE	0.6751
ENSMUSG00000044881.7	Coa4	Unique	0.672	-0.573	-2.851	0.0043564	0.0480795	0.1073	0.4807	0.1226	0.1226	TRUE	0.0626
ENSMUSG00000050708.16	Ftl1	Unique	0.672	-0.574	-3.208	0.00133526	0.0200569	0.1015	0.447	0.0998	0.0998	TRUE	0.5164
ENSMUSG00000040712.16	Camta2	Unique	0.669	-0.579	-3.737	0.000185877	0.00412801	0.0613	0.4513	0.0746	0.0746	TRUE	0.0893
ENSMUSG00000028165.9	Cisd2	Unique	0.668	-0.582	-3.502	0.00046162	0.00876201	0.0733	0.4495	0.0859	0.0859	TRUE	0.3138
ENSMUSG00000045980.13	Tmem104	Unique	0.667	-0.584	-3.01	0.00260954	0.0335159	0.0995	0.4522	0.1172	0.1172	TRUE	0.1767
ENSMUSG00000040687.16	Madd	Unique	0.666	-0.587	-2.965	0.00302404	0.0370219	0.1083	0.45	0.1221	0.1221	TRUE	0.452
ENSMUSG00000032812.18	Arap1	Unique	0.665	-0.589	-3.628	0.000286044	0.00587619	0.0744	0.4486	0.0821	0.0821	TRUE	0.1869
ENSMUSG00000022560.9	Slc52a2	Unique	0.664	-0.59	-3.155	0.00160457	0.0232506	0.098	0.4512	0.1087	0.1087	TRUE	0.1594
ENSMUSG00000039047.17	Pigk	Unique	0.663	-0.593	-4.321	1.55476e-05	0.000524348	0.0468	0.4499	0.0584	0.0584	TRUE	0.0851
ENSMUSG00000025138.14	Sirt7	Unique	0.662	-0.596	-2.922	0.0034827	0.0409981	0.1034	0.4496	0.1297	0.1297	TRUE	0.1545
ENSMUSG00000029030.14	Tprgl	Unique	0.662	-0.595	-3.013	0.00258598	0.033329	0.124	0.4486	0.1216	0.1216	TRUE	0.2927
ENSMUSG00000089998.2	Phtf1os	Unique	0.66	-0.599	-3.121	0.00180031	0.0252736	0.0919	0.5108	0.1082	0.1082	TRUE	0.6292
ENSMUSG00000019868.16	Vta1	Unique	0.66	-0.599	-3.103	0.00191704	0.0264913	0.1016	0.4511	0.1161	0.1161	TRUE	0.1036
ENSMUSG00000035284.10	Vps13c	Unique	0.658	-0.604	-3.094	0.00197246	0.0271104	0.1081	0.4526	0.1184	0.1184	TRUE	0.102
ENSMUSG00000038417.4	Fig4	Unique	0.654	-0.613	-3.498	0.000469288	0.00888553	0.0818	0.4548	0.0949	0.0949	TRUE	0.4341
ENSMUSG00000018599.5	Mief2	Unique	0.654	-0.613	-3.342	0.000831155	0.0138027	0.0897	0.4615	0.1036	0.1036	TRUE	0.5286
ENSMUSG00000019873.8	Reep3	Unique	0.654	-0.612	-3.136	0.00171155	0.0244309	0.0987	0.4492	0.1188	0.1188	TRUE	0.0402
ENSMUSG00000028923.14	Necap2	Unique	0.652	-0.617	-3.95	7.82583e-05	0.00202178	0.0659	0.4484	0.0761	0.0761	TRUE	0.102
ENSMUSG00000028944.14	Prkag2	Unique	0.65	-0.622	-2.906	0.00366109	0.0425238	0.1369	0.453	0.1426	0.1426	TRUE	0.1888
ENSMUSG00000074384.4	RP24-229D22.2	Unique	0.65	-0.621	-3.11	0.00186787	0.02594	0.1049	0.4834	0.1204	0.1204	TRUE	0.1017
ENSMUSG00000037965.14	Zc3h7a	Unique	0.65	-0.623	-3.716	0.000202212	0.00442305	0.0771	0.4496	0.0873	0.0873	TRUE	0.0948
ENSMUSG00000043432.7	Leng9	Unique	0.649	-0.624	-2.993	0.00276557	0.0348315	0.1173	0.4768	0.1326	0.1326	TRUE	0.1288
ENSMUSG00000030822.15	Prr14	Unique	0.648	-0.626	-2.892	0.00383156	0.0439997	0.1241	0.4506	0.146	0.146	TRUE	0.1177
ENSMUSG00000037822.12	Smim14	Unique	0.646	-0.63	-3.316	0.000912182	0.0148372	0.0929	0.4487	0.1126	0.1126	TRUE	0.0779
ENSMUSG00000062421.13	Arf2	Unique	0.645	-0.632	-2.935	0.00333237	0.0396141	0.1343	0.4499	0.1445	0.1445	TRUE	0.3083
ENSMUSG00000016495.12	Plgrkt	Unique	0.644	-0.636	-3.549	0.000386897	0.00758179	0.0858	0.4521	0.0996	0.0996	TRUE	0.0884
ENSMUSG00000006281.8	Tep1	Unique	0.644	-0.636	-4.346	1.38667e-05	0.00047676	0.0577	0.4502	0.0665	0.0665	TRUE	0.1847
ENSMUSG00000048677.9	Tpcn2	Unique	0.644	-0.636	-3.676	0.000237013	0.0050356	0.0793	0.4554	0.0924	0.0924	TRUE	0.2135
ENSMUSG00000034854.8	Mfsd12	Unique	0.64	-0.644	-3.056	0.00224095	0.0297847	0.1266	0.4502	0.1384	0.1384	TRUE	0.0978
ENSMUSG00000056724.14	Nbeal2	Unique	0.639	-0.645	-2.987	0.0028194	0.0353263	0.1276	0.4508	0.1452	0.1452	TRUE	0.0526
ENSMUSG00000086682.1	RP23-183D11.8	Unique	0.639	-0.646	-2.876	0.0040323	0.0456489	0.1249	0.5629	0.1452	0.1452	TRUE	0.1375
ENSMUSG00000039531.8	Zufsp	Unique	0.637	-0.65	-3.639	0.000273405	0.00567234	0.0844	0.4616	0.098	0.098	TRUE	0.1703
ENSMUSG00000027900.15	Dram2	Unique	0.636	-0.654	-4.245	2.18745e-05	0.000706598	0.0618	0.4511	0.0736	0.0736	TRUE	0.4226
ENSMUSG00000028657.14	Ppt1	Unique	0.636	-0.653	-3.594	0.00032544	0.00652214	0.0868	0.4483	0.1028	0.1028	TRUE	0.1132
ENSMUSG00000036073.17	Galt	Unique	0.635	-0.654	-2.916	0.00354472	0.0416214	0.1512	0.4543	0.1563	0.1563	TRUE	0.2082
ENSMUSG00000031828.9	Klhl36	Unique	0.635	-0.655	-2.904	0.0036869	0.0427015	0.1423	0.4633	0.1572	0.1572	TRUE	0.0749
ENSMUSG00000086290.8	Snhg12	Unique	0.633	-0.66	-2.843	0.0044745	0.0488664	0.1525	0.4573	0.167	0.167	TRUE	0.0718
ENSMUSG00000031805.17	Jak3	Unique	0.632	-0.662	-3.146	0.00165376	0.023828	0.1236	0.4507	0.1377	0.1377	TRUE	0.1955
ENSMUSG00000023277.12	Twf2	Unique	0.632	-0.663	-3.567	0.00036113	0.00713776	0.0991	0.4514	0.1073	0.1073	TRUE	0.2071
ENSMUSG00000043323.16	Fbrsl1	Unique	0.629	-0.67	-3.07	0.00214385	0.0288954	0.1343	0.4489	0.1484	0.1484	TRUE	0.5141
ENSMUSG00000025232.8	Hexa	Shared with genotype DEGs	0.627	-0.674	-3.083	0.00204721	0.027904	0.157	0.448	0.1491	0.1491	TRUE	0.4222
ENSMUSG00000073889.10	Il11ra1	Unique	0.627	-0.672	-3.477	0.000507955	0.00944632	0.1103	0.4499	0.1165	0.1165	TRUE	0.229
ENSMUSG00000074582.10	Arfgef2	Unique	0.624	-0.68	-3.192	0.0014149	0.0209517	0.1371	0.4487	0.1416	0.1416	TRUE	0.4481
ENSMUSG00000026094.14	Stk17b	Unique	0.624	-0.681	-3.004	0.00266358	0.0338985	0.1406	0.4518	0.1601	0.1601	TRUE	0.0943
ENSMUSG00000028015.3	Ctso	Unique	0.623	-0.682	-2.858	0.00426527	0.0473696	0.1669	0.4553	0.1772	0.1772	TRUE	0.3912
ENSMUSG00000057963.9	Itpk1	Unique	0.623	-0.683	-3.311	0.000930624	0.0150625	0.1158	0.4576	0.1316	0.1316	TRUE	0.0771
ENSMUSG00000022558.16	Mroh1	Unique	0.622	-0.685	-2.888	0.00387742	0.0444375	0.1617	0.4483	0.1757	0.1757	TRUE	0.8505
ENSMUSG00000038612.16	Mcl1	Unique	0.621	-0.688	-3.763	0.000167658	0.00376402	0.1039	0.4474	0.1044	0.1044	TRUE	0.5132
ENSMUSG00000028899.11	Taf12	Unique	0.621	-0.688	-3.473	0.000515361	0.00953436	0.1056	0.4531	0.1219	0.1219	TRUE	0.0887
ENSMUSG00000028191.11	Bcl10	Unique	0.619	-0.692	-3.18	0.00147142	0.0217046	0.1329	0.4491	0.1476	0.1476	TRUE	0.1042
ENSMUSG00000052298.12	Cdc42se2	Unique	0.618	-0.694	-3.338	0.000844253	0.0139496	0.1209	0.4493	0.1349	0.1349	TRUE	0.8409
ENSMUSG00000020775.13	Mrpl38	Unique	0.618	-0.694	-2.98	0.00288606	0.0358875	0.1582	0.448	0.1691	0.1691	TRUE	0.1016
ENSMUSG00000052331.14	Ankrd44	Unique	0.617	-0.696	-2.947	0.00320898	0.038486	0.1591	0.4544	0.1734	0.1734	TRUE	0.0925
ENSMUSG00000062944.4	RP23-144N15.11	Unique	0.617	-0.696	-3.374	0.000740268	0.0126032	0.1127	0.4682	0.1306	0.1306	TRUE	0.0476
ENSMUSG00000080727.2	C920021L13Rik	Unique	0.616	-0.7	-2.841	0.00449637	0.0490377	0.1547	0.5727	0.1757	0.1757	TRUE	0.3457
ENSMUSG00000024235.10	Map3k8	Unique	0.616	-0.698	-3.338	0.000843501	0.0139472	0.1199	0.464	0.1346	0.1346	TRUE	0.4261
ENSMUSG00000007613.15	Tgfbr1	Unique	0.616	-0.698	-4.142	3.44791e-05	0.0010311	0.0782	0.4487	0.0885	0.0885	TRUE	0.0893
ENSMUSG00000038539.15	Atf5	Unique	0.615	-0.7	-2.876	0.00403208	0.0456489	0.162	0.4483	0.1851	0.1851	TRUE	0.0821
ENSMUSG00000032370.8	Lactb	Unique	0.615	-0.701	-3.295	0.000985547	0.0157846	0.1256	0.4592	0.1401	0.1401	TRUE	0.0714
ENSMUSG00000050022.16	Amz1	Unique	0.614	-0.703	-3.474	0.000512651	0.00950287	0.113	0.4533	0.1271	0.1271	TRUE	0.0873
ENSMUSG00000075000.11	Nrbf2	Unique	0.613	-0.707	-3.117	0.00182875	0.0255791	0.1449	0.4575	0.1594	0.1594	TRUE	0.1691
ENSMUSG00000024725.12	Ostf1	Unique	0.613	-0.706	-3.439	0.000582825	0.01054	0.118	0.4487	0.1313	0.1313	TRUE	0.1331
ENSMUSG00000029217.16	Tec	Unique	0.612	-0.708	-3.397	0.000680179	0.0118346	0.1153	0.4558	0.1348	0.1348	TRUE	0.134
ENSMUSG00000078453.3	Abracl	Unique	0.611	-0.71	-3.693	0.000221243	0.00477115	0.0963	0.4508	0.115	0.115	TRUE	0.1719
ENSMUSG00000010609.15	Psen2	Unique	0.611	-0.712	-3.393	0.000691425	0.0119668	0.1207	0.4525	0.1368	0.1368	TRUE	0.0813
ENSMUSG00000048796.7	Cyb561d1	Unique	0.61	-0.714	-4.361	1.29356e-05	0.000450138	0.0675	0.458	0.0825	0.0825	TRUE	0.0601
ENSMUSG00000049091.6	Sephs2	Unique	0.607	-0.719	-3.023	0.0024992	0.0323923	0.1507	0.4486	0.1766	0.1766	TRUE	0.1542
ENSMUSG00000028164.15	Manba	Unique	0.606	-0.724	-3.203	0.0013624	0.0203978	0.1602	0.4501	0.1591	0.1591	TRUE	0.2007
ENSMUSG00000053641.9	Dennd4a	Unique	0.604	-0.728	-3.475	0.000510819	0.00948886	0.1224	0.4518	0.1365	0.1365	TRUE	0.1178
ENSMUSG00000027615.14	Hps3	Unique	0.604	-0.727	-3.382	0.00072029	0.0123444	0.1289	0.4551	0.1432	0.1432	TRUE	0.9656
ENSMUSG00000022295.8	Atp6v1c1	Unique	0.603	-0.73	-3.093	0.00198227	0.0272127	0.1861	0.4482	0.1737	0.1737	TRUE	0.2466
ENSMUSG00000038178.16	Slc43a2	Unique	0.603	-0.731	-3.394	0.000689475	0.0119421	0.1179	0.4501	0.1444	0.1444	TRUE	0.1361
ENSMUSG00000033278.10	Ptprm	Unique	0.602	-0.732	-2.993	0.00276536	0.0348315	0.1701	0.4646	0.1848	0.1848	TRUE	0.4006
ENSMUSG00000028672.13	Hmgcl	Unique	0.601	-0.733	-4.7	2.59723e-06	0.000116505	0.064	0.4527	0.0754	0.0754	TRUE	0.1124
ENSMUSG00000017631.18	Abr	Unique	0.599	-0.739	-3.689	0.000225502	0.00483577	0.1195	0.4487	0.1253	0.1253	TRUE	0.1217
ENSMUSG00000026737.12	Pip4k2a	Unique	0.598	-0.741	-3.574	0.000352084	0.00699507	0.1196	0.4523	0.1337	0.1337	TRUE	0.0582
ENSMUSG00000079418.3	Atg4a	Unique	0.597	-0.745	-3.274	0.0010587	0.0166657	0.1477	0.4565	0.1607	0.1607	TRUE	0.1119
ENSMUSG00000025534.17	Gusb	Unique	0.597	-0.743	-3.803	0.000142911	0.00332885	0.11	0.448	0.1191	0.1191	TRUE	0.2279
ENSMUSG00000035722.15	Abca7	Unique	0.596	-0.746	-3.424	0.000617231	0.0109976	0.1335	0.4526	0.1477	0.1477	TRUE	0.6002
ENSMUSG00000073982.11	Rhog	Unique	0.596	-0.748	-4.455	8.37455e-06	0.000313766	0.0707	0.4493	0.0877	0.0877	TRUE	0.0601
ENSMUSG00000036246.14	Gmip	Unique	0.593	-0.753	-4.629	3.66673e-06	0.00015509	0.0698	0.4516	0.0821	0.0821	TRUE	0.4261
ENSMUSG00000003348.10	Mob3a	Unique	0.592	-0.757	-3.654	0.000258285	0.00543225	0.1195	0.4501	0.1335	0.1335	TRUE	0.0882
ENSMUSG00000056687.9	RP23-12N20.1	Unique	0.592	-0.757	-3.399	0.000675841	0.011768	0.1352	0.4834	0.151	0.151	TRUE	0.0847
ENSMUSG00000029063.16	Nadk	Unique	0.59	-0.76	-3.813	0.000137124	0.00322435	0.1136	0.4477	0.124	0.124	TRUE	0.0618
ENSMUSG00000061119.7	Prcp	Unique	0.59	-0.762	-3.092	0.00199043	0.027286	0.1752	0.4505	0.1891	0.1891	TRUE	0.1912
ENSMUSG00000060538.14	Tmem219	Unique	0.589	-0.763	-4.708	2.5049e-06	0.000113026	0.0657	0.4551	0.0811	0.0811	TRUE	0.1359
ENSMUSG00000034902.17	Pip5k1c	Unique	0.588	-0.766	-3.033	0.00242389	0.0317025	0.2178	0.4481	0.1991	0.1991	TRUE	0.3091
ENSMUSG00000028744.15	Pqlc2	Unique	0.588	-0.767	-4.383	1.1694e-05	0.000411926	0.0809	0.4597	0.0942	0.0942	TRUE	0.9437
ENSMUSG00000029119.9	Man2b2	Unique	0.587	-0.769	-3.017	0.00255107	0.0329345	0.1888	0.4508	0.2024	0.2024	TRUE	0.1304
ENSMUSG00000022973.17	Synj1	Unique	0.587	-0.768	-4.052	5.073e-05	0.00142035	0.0979	0.452	0.1116	0.1116	TRUE	0.5763
ENSMUSG00000023075.9	Akirin1	Unique	0.586	-0.772	-3.703	0.000213312	0.00462183	0.1306	0.4503	0.1354	0.1354	TRUE	0.1513
ENSMUSG00000114835.1	RP23-423B11.2	Unique	0.586	-0.771	-2.931	0.00337344	0.0399165	0.1485	0.7627	0.1809	0.1809	TRUE	0.0924
ENSMUSG00000035713.15	Usp35	Unique	0.586	-0.771	-3.006	0.0026497	0.0338092	0.1967	0.4561	0.2044	0.2044	TRUE	0.2561
ENSMUSG00000020573.17	Pik3cg	Unique	0.585	-0.774	-2.877	0.0040111	0.0455153	0.2204	0.4554	0.2248	0.2248	TRUE	0.2211
ENSMUSG00000098188.1	Sowahc	Unique	0.585	-0.774	-4.325	1.52309e-05	0.000515181	0.0873	0.4533	0.0993	0.0993	TRUE	0.2633
ENSMUSG00000105272.1	RP23-164N7.3	Unique	0.583	-0.779	-3.055	0.00224692	0.0298432	0.1532	0.6532	0.1801	0.1801	TRUE	0.6317
ENSMUSG00000042659.15	Arrdc4	Unique	0.582	-0.781	-3.419	0.000627848	0.0111522	0.1542	0.451	0.1623	0.1623	TRUE	0.2139
ENSMUSG00000027447.6	Cst3	Unique	0.581	-0.783	-3.468	0.000523657	0.00963688	0.1472	0.4475	0.1591	0.1591	TRUE	0.1628
ENSMUSG00000030805.14	Stx4a	Unique	0.58	-0.786	-3.806	0.00014131	0.00330495	0.109	0.4488	0.133	0.133	TRUE	0.0608
ENSMUSG00000027698.14	Nceh1	Unique	0.579	-0.789	-3.256	0.00112855	0.0175486	0.1573	0.4517	0.1828	0.1828	TRUE	0.0596
ENSMUSG00000036943.9	Rab8b	Unique	0.578	-0.792	-3.791	0.000149919	0.00346048	0.1192	0.4506	0.1359	0.1359	TRUE	0.3462
ENSMUSG00000095123.1	RP24-538B17.1	Unique	0.578	-0.792	-3.412	0.000645849	0.0113839	0.1493	0.4696	0.1656	0.1656	TRUE	0.1449
ENSMUSG00000022545.13	Ercc4	Unique	0.575	-0.799	-3.037	0.00238927	0.031321	0.2021	0.4535	0.2156	0.2156	TRUE	1.0903
ENSMUSG00000055865.8	Fam19a3	Unique	0.575	-0.798	-3.119	0.00181414	0.0254522	0.1324	0.7703	0.1681	0.1681	TRUE	0.3164
ENSMUSG00000055401.14	Fbxo6	Unique	0.575	-0.798	-3.843	0.000121646	0.00292243	0.1125	0.4534	0.1338	0.1338	TRUE	0.1043
ENSMUSG00000111080.1	RP23-128C4.4	Unique	0.575	-0.797	-3.112	0.00185876	0.0258728	0.1878	0.47	0.2025	0.2025	TRUE	0.254
ENSMUSG00000075415.13	Fnbp1	Unique	0.574	-0.8	-2.947	0.00320461	0.0384682	0.2353	0.4478	0.2298	0.2298	TRUE	0.1189
ENSMUSG00000019088.13	Dnase1l1	Unique	0.573	-0.804	-4.118	3.82542e-05	0.00112351	0.1085	0.4563	0.118	0.118	TRUE	0.1515
ENSMUSG00000019864.14	Rtn4ip1	Unique	0.573	-0.803	-3.315	0.00091482	0.014859	0.1711	0.4644	0.1812	0.1812	TRUE	0.1899
ENSMUSG00000027882.18	Stxbp3	Unique	0.571	-0.807	-3.653	0.000259555	0.005449	0.1428	0.4486	0.1523	0.1523	TRUE	0.0906
ENSMUSG00000020743.15	Mif4gd	Unique	0.57	-0.81	-2.862	0.0042086	0.0469446	0.2355	0.4495	0.2499	0.2499	TRUE	0.1099
ENSMUSG00000024818.14	Slc25a45	Unique	0.569	-0.813	-3.293	0.000991451	0.015835	0.1746	0.4602	0.189	0.189	TRUE	0.0831
ENSMUSG00000106904.1	RP23-446B13.7	Unique	0.565	-0.824	-3.279	0.0010428	0.0164763	0.0664	1.0727	0.1269	0.1269	TRUE	0.229
ENSMUSG00000018585.9	Atox1	Unique	0.563	-0.828	-3.71	0.000207647	0.00452041	0.1414	0.4489	0.1555	0.1555	TRUE	0.3788
ENSMUSG00000021939.8	Ctsb	Unique	0.563	-0.83	-4.235	2.28104e-05	0.000728633	0.1484	0.447	0.1199	0.1199	TRUE	1.1673
ENSMUSG00000106383.1	RP23-231L15.4	Unique	0.563	-0.828	-2.968	0.00299834	0.0368251	0.2075	0.5831	0.2277	0.2277	TRUE	0.7805
ENSMUSG00000005054.7	Cstb	Unique	0.561	-0.833	-3.4	0.000673481	0.0117358	0.1734	0.4484	0.1873	0.1873	TRUE	0.8998
ENSMUSG00000087381.8	RP23-118E21.9	Unique	0.561	-0.833	-2.896	0.00377833	0.043519	0.2319	0.5394	0.2481	0.2481	TRUE	0.1723
ENSMUSG00000074622.4	Mafb	Unique	0.56	-0.836	-3.755	0.000173242	0.00387425	0.1557	0.4487	0.1546	0.1546	TRUE	0.2338
ENSMUSG00000037349.9	Nudt22	Unique	0.56	-0.836	-2.94	0.00327728	0.039162	0.2368	0.4548	0.2518	0.2518	TRUE	0.1484
ENSMUSG00000085890.7	Tnfsf13os	Unique	0.56	-0.836	-3.045	0.00232331	0.0306311	0.2031	0.5626	0.2225	0.2225	TRUE	0.3874
ENSMUSG00000035354.9	Uvrag	Unique	0.559	-0.84	-2.985	0.00284004	0.0354496	0.2347	0.4497	0.2469	0.2469	TRUE	2.123
ENSMUSG00000074829.10	CAAA01180111.1	Unique	0.557	-0.843	-3.625	0.000288694	0.00592003	0.1474	0.4614	0.1673	0.1673	TRUE	0.1033
ENSMUSG00000031897.9	Psmb10	Unique	0.557	-0.844	-2.855	0.00430566	0.0477591	0.2614	0.4504	0.2726	0.2726	TRUE	0.3499
ENSMUSG00000034445.7	Cyb561a3	Unique	0.556	-0.846	-3.638	0.000274948	0.00568894	0.1539	0.4533	0.1682	0.1682	TRUE	1.005
ENSMUSG00000097589.9	Dleu2	Unique	0.556	-0.846	-3.428	0.000609036	0.0108939	0.1729	0.4691	0.1878	0.1878	TRUE	0.3445
ENSMUSG00000001227.11	Sema6b	Unique	0.556	-0.847	-3.171	0.00151752	0.0222702	0.2066	0.4653	0.2206	0.2206	TRUE	0.0402
ENSMUSG00000039031.16	Arhgap18	Unique	0.555	-0.849	-3.489	0.000483932	0.00910276	0.1701	0.4525	0.1842	0.1842	TRUE	0.515
ENSMUSG00000038280.12	Ostm1	Unique	0.555	-0.848	-4.738	2.16105e-06	0.00010094	0.0863	0.4522	0.0995	0.0995	TRUE	0.3585
ENSMUSG00000028898.15	Trnau1ap	Unique	0.555	-0.85	-3.429	0.000606211	0.0108518	0.1777	0.4498	0.1915	0.1915	TRUE	0.2897
ENSMUSG00000034708.11	Grn	Unique	0.554	-0.851	-3.294	0.000987273	0.015801	0.2426	0.4472	0.2084	0.2084	TRUE	1.1347
ENSMUSG00000046280.9	She	Unique	0.554	-0.852	-2.853	0.00432848	0.0478634	0.2596	0.4928	0.2734	0.2734	TRUE	0.4167
ENSMUSG00000013539.13	Tango2	Unique	0.552	-0.856	-3.344	0.000826335	0.0137326	0.1895	0.4574	0.2035	0.2035	TRUE	0.8806
ENSMUSG00000029810.15	Tmem176b	Unique	0.551	-0.859	-2.95	0.00317288	0.0382127	0.2535	0.4472	0.2649	0.2649	TRUE	2.1621
ENSMUSG00000059326.6	Csf2ra	Unique	0.549	-0.864	-5.12	3.05048e-07	1.79183e-05	0.0723	0.4493	0.0886	0.0886	TRUE	0.0631
ENSMUSG00000036833.16	Pnpla7	Unique	0.549	-0.864	-3.46	0.000540727	0.00991131	0.1806	0.4514	0.1944	0.1944	TRUE	2.3185
ENSMUSG00000004508.6	Gab2	Unique	0.548	-0.869	-4.102	4.09139e-05	0.00118795	0.1252	0.4527	0.1395	0.1395	TRUE	0.2521
ENSMUSG00000037347.7	Chst7	Unique	0.546	-0.873	-3.087	0.00202356	0.027598	0.2286	0.5004	0.2439	0.2439	TRUE	0.3971
ENSMUSG00000055850.12	Rnf181	Unique	0.545	-0.874	-2.981	0.00286942	0.0357386	0.2572	0.4482	0.2685	0.2685	TRUE	0.3554
ENSMUSG00000020785.17	Camkk1	Unique	0.544	-0.879	-3.095	0.00197127	0.0271103	0.2368	0.4668	0.25	0.25	TRUE	0.4548
ENSMUSG00000030560.17	Ctsc	Unique	0.544	-0.879	-3.737	0.000185964	0.00412801	0.1781	0.4476	0.1726	0.1726	TRUE	0.2272
ENSMUSG00000019978.16	Epb41l2	Unique	0.544	-0.879	-3.573	0.000352915	0.00700553	0.1879	0.448	0.1889	0.1889	TRUE	0.1416
ENSMUSG00000071042.11	Rasgrp3	Unique	0.544	-0.878	-3.709	0.000207884	0.00452127	0.1538	0.4643	0.173	0.173	TRUE	0.16
ENSMUSG00000055447.19	Cd47	Unique	0.542	-0.882	-2.861	0.00422538	0.047086	0.2869	0.4484	0.2969	0.2969	TRUE	0.2485
ENSMUSG00000069662.5	Marcks	Unique	0.542	-0.882	-3.168	0.00153446	0.0224482	0.2235	0.4486	0.242	0.242	TRUE	0.124
ENSMUSG00000020092.9	Pald1	Unique	0.542	-0.883	-3.708	0.000208754	0.0045359	0.1792	0.4495	0.1766	0.1766	TRUE	0.1587
ENSMUSG00000021947.11	Cryl1	Unique	0.541	-0.887	-3.01	0.0026107	0.0335159	0.2574	0.4583	0.2698	0.2698	TRUE	0.0759
ENSMUSG00000110575.1	RP23-410L16.8	Unique	0.541	-0.886	-3.654	0.000257939	0.00542996	0.1541	0.5433	0.1726	0.1726	TRUE	0.0831
ENSMUSG00000016256.10	Ctsz	Unique	0.539	-0.892	-3.358	0.000785896	0.0131942	0.2036	0.4472	0.2205	0.2205	TRUE	0.1849
ENSMUSG00000093594.1	RP23-406N5.8	Unique	0.539	-0.892	-2.874	0.00404948	0.0457493	0.2632	0.593	0.2843	0.2843	TRUE	0.7929
ENSMUSG00000038213.7	Tapbpl	Unique	0.538	-0.894	-3.447	0.000566583	0.0102949	0.1963	0.4507	0.2098	0.2098	TRUE	0.3307
ENSMUSG00000047875.6	Gpr157	Unique	0.537	-0.897	-3.86	0.000113464	0.00277817	0.1511	0.4686	0.1661	0.1661	TRUE	0.2727
ENSMUSG00000079484.12	Phyhd1	Unique	0.537	-0.898	-3.197	0.00138916	0.0206771	0.1915	0.6872	0.219	0.219	TRUE	0.1387
ENSMUSG00000044258.10	Ctla2a	Unique	0.536	-0.899	-3.147	0.00165034	0.0237937	0.2368	0.4674	0.2528	0.2528	TRUE	0.1431
ENSMUSG00000042404.16	Dennd4b	Unique	0.536	-0.9	-4.671	3.0036e-06	0.000131398	0.101	0.4554	0.1149	0.1149	TRUE	0.127
ENSMUSG00000023961.16	Enpp4	Unique	0.536	-0.901	-2.972	0.00295457	0.0364629	0.2758	0.4502	0.2864	0.2864	TRUE	0.6236
ENSMUSG00000027901.12	Dennd2d	Unique	0.535	-0.904	-3.044	0.00233825	0.0307877	0.2635	0.4513	0.2747	0.2747	TRUE	0.058
ENSMUSG00000031903.7	Pla2g15	Unique	0.535	-0.904	-3.973	7.11049e-05	0.00188794	0.1468	0.4514	0.1611	0.1611	TRUE	0.6495
ENSMUSG00000050549.8	RP23-173N16.6	Unique	0.535	-0.903	-3.656	0.000256292	0.00540024	0.1741	0.4643	0.1887	0.1887	TRUE	0.2558
ENSMUSG00000070427.4	Il18bp	Unique	0.533	-0.909	-2.966	0.00302053	0.0370219	0.2794	0.468	0.2909	0.2909	TRUE	1.1449
ENSMUSG00000003123.15	Lipe	Unique	0.533	-0.908	-2.962	0.00305253	0.0371726	0.2821	0.4538	0.2926	0.2926	TRUE	1.4403
ENSMUSG00000026126.15	Ptpn18	Unique	0.533	-0.907	-3.213	0.00131307	0.0197493	0.2475	0.4522	0.2483	0.2483	TRUE	0.1754
ENSMUSG00000017697.3	Ada	Unique	0.532	-0.909	-2.95	0.00317493	0.0382173	0.2839	0.4626	0.2949	0.2949	TRUE	0.5453
ENSMUSG00000004266.15	Ptpn6	Unique	0.53	-0.917	-4.523	6.10311e-06	0.000240429	0.1102	0.4486	0.1281	0.1281	TRUE	0.0844
ENSMUSG00000092482.1	RP24-297C1.11	Unique	0.53	-0.917	-3.046	0.00231763	0.0305738	0.2576	0.5287	0.2736	0.2736	TRUE	0.0605
ENSMUSG00000012126.16	Ubxn11	Unique	0.53	-0.917	-3.013	0.00258385	0.0333202	0.276	0.4632	0.2874	0.2874	TRUE	0.2272
ENSMUSG00000032265.14	Fam46a	Unique	0.529	-0.918	-3.644	0.000268298	0.00559164	0.1831	0.4557	0.1972	0.1972	TRUE	0.5079
ENSMUSG00000091144.2	Phf11d	Unique	0.529	-0.919	-2.933	0.0033533	0.0397191	0.2766	0.5593	0.2934	0.2934	TRUE	1.7901
ENSMUSG00000034957.10	Cebpa	Unique	0.528	-0.92	-3.304	0.000953535	0.015336	0.2185	0.4495	0.2419	0.2419	TRUE	0.0975
ENSMUSG00000021190.14	Lgmn	Unique	0.528	-0.921	-4.564	5.01377e-06	0.000201666	0.1133	0.4475	0.127	0.127	TRUE	1.9457
ENSMUSG00000064373.12	Sepp1	Unique	0.528	-0.922	-3.149	0.0016366	0.0236105	0.2563	0.4475	0.2676	0.2676	TRUE	0.4217
ENSMUSG00000050721.9	Plekho2	Unique	0.527	-0.925	-3.707	0.000209412	0.00454591	0.1801	0.4507	0.194	0.194	TRUE	0.6405
ENSMUSG00000032577.16	Mapkapk3	Unique	0.526	-0.926	-3.087	0.00202253	0.027598	0.26	0.4497	0.2806	0.2806	TRUE	0.1691
ENSMUSG00000054676.15	RP23-89C10.1	Unique	0.526	-0.927	-4.642	3.45395e-06	0.000147174	0.1201	0.4512	0.124	0.124	TRUE	0.2231
ENSMUSG00000046470.5	Sox18	Unique	0.524	-0.932	-3.277	0.00104942	0.0165649	0.2379	0.4625	0.2508	0.2508	TRUE	0.7698
ENSMUSG00000001918.17	Slc1a5	Unique	0.523	-0.935	-2.93	0.00339505	0.0400895	0.3349	0.4497	0.3175	0.3175	TRUE	0.2853
ENSMUSG00000039697.16	Ncoa7	Shared with PCA DEGs	0.522	-0.939	-2.866	0.00415779	0.0466269	0.3266	0.4506	0.3346	0.3346	TRUE	0.2886
ENSMUSG00000021948.17	Prkcd	Unique	0.522	-0.938	-3.536	0.0004067	0.00789575	0.2064	0.4481	0.2195	0.2195	TRUE	0.3917
ENSMUSG00000023367.14	Tmem176a	Unique	0.522	-0.939	-3.25	0.00115328	0.0178255	0.2487	0.4475	0.2603	0.2603	TRUE	1.2611
ENSMUSG00000005142.10	Man2b1	Unique	0.52	-0.944	-5.57	2.54451e-08	2.11738e-06	0.0807	0.4478	0.0895	0.0895	TRUE	0.1821
ENSMUSG00000079427.10	Mthfsl	Unique	0.52	-0.943	-3.08	0.00207085	0.0281563	0.2812	0.4561	0.292	0.292	TRUE	0.1346
ENSMUSG00000037337.11	Map4k1	Unique	0.519	-0.947	-2.975	0.00293105	0.0362636	0.304	0.4668	0.3142	0.3142	TRUE	0.5838
ENSMUSG00000002104.11	Rapsn	Unique	0.519	-0.945	-3.244	0.00117808	0.0181226	0.2455	0.4935	0.2599	0.2599	TRUE	0.1986
ENSMUSG00000030748.9	Il4ra	Unique	0.517	-0.951	-2.839	0.00452753	0.0491906	0.3433	0.4481	0.3502	0.3502	TRUE	1.114
ENSMUSG00000004698.10	Hdac9	Unique	0.516	-0.955	-2.964	0.0030372	0.0370445	0.3108	0.4727	0.3211	0.3211	TRUE	0.7162
ENSMUSG00000024789.12	Jak2	Unique	0.516	-0.954	-3.613	0.000302748	0.00615874	0.196	0.4486	0.2175	0.2175	TRUE	0.0404
ENSMUSG00000028599.10	Tnfrsf1b	Unique	0.516	-0.956	-3.265	0.00109654	0.0171683	0.2534	0.449	0.2675	0.2675	TRUE	0.3131
ENSMUSG00000033016.15	Nfatc1	Unique	0.515	-0.956	-4.121	3.78041e-05	0.00111314	0.1512	0.454	0.1673	0.1673	TRUE	0.0809
ENSMUSG00000087543.1	RP23-379H6.3	Unique	0.515	-0.958	-2.839	0.00452958	0.0491906	0.3448	0.4699	0.353	0.353	TRUE	0.1409
ENSMUSG00000021185.16	RP23-359F12.1	Unique	0.514	-0.959	-3.394	0.000688921	0.0119415	0.2327	0.4727	0.2464	0.2464	TRUE	1.082
ENSMUSG00000071724.5	Smpd5	Unique	0.514	-0.959	-3.429	0.000606142	0.0108518	0.2267	0.501	0.2382	0.2382	TRUE	0.2665
ENSMUSG00000009772.15	Nuak2	Unique	0.513	-0.964	-2.937	0.0033097	0.0394263	0.3278	0.4508	0.3358	0.3358	TRUE	0.6363
ENSMUSG00000033147.16	Slc22a15	Unique	0.512	-0.967	-3.582	0.00034063	0.00680282	0.2234	0.4583	0.2262	0.2262	TRUE	0.2177
ENSMUSG00000097073.7	RP23-46B12.5	Unique	0.511	-0.969	-3.009	0.00261854	0.0335554	0.2995	0.5328	0.3137	0.3137	TRUE	0.1383
ENSMUSG00000039637.15	Coro7	Unique	0.51	-0.972	-5.373	7.76141e-08	5.45126e-06	0.0886	0.4511	0.1018	0.1018	TRUE	0.4827
ENSMUSG00000018459.15	Slc13a3	Unique	0.51	-0.97	-2.965	0.0030234	0.0370219	0.3217	0.4681	0.3318	0.3318	TRUE	0.0802
ENSMUSG00000029098.16	Acox3	Unique	0.509	-0.974	-6.525	6.80612e-11	1.62829e-08	0.06	0.4519	0.0689	0.0689	TRUE	0.1349
ENSMUSG00000049588.13	Ccdc69	Unique	0.509	-0.975	-3.423	0.000619754	0.011034	0.2274	0.5268	0.2441	0.2441	TRUE	0.0506
ENSMUSG00000044350.14	Lacc1	Unique	0.509	-0.975	-5.259	1.44939e-07	9.37692e-06	0.0928	0.4549	0.1064	0.1064	TRUE	0.1305
ENSMUSG00000020564.17	Atxn7l1	Unique	0.507	-0.979	-3.934	8.36944e-05	0.00213816	0.1783	0.4551	0.1924	0.1924	TRUE	0.6072
ENSMUSG00000036743.3	Psma8	Unique	0.505	-0.985	-2.863	0.00419685	0.046859	0.29	0.8377	0.3243	0.3243	TRUE	0.0635
ENSMUSG00000098183.1	RP24-271M20.8	Unique	0.505	-0.985	-3.34	0.000837543	0.0138787	0.183	0.8786	0.2219	0.2219	TRUE	0.1711
ENSMUSG00000020865.16	Abcc3	Unique	0.503	-0.99	-3.88	0.000104518	0.0025895	0.1888	0.4535	0.2026	0.2026	TRUE	0.4038
ENSMUSG00000021892.14	Sh3bp5	Unique	0.503	-0.992	-2.968	0.00299329	0.0368024	0.3398	0.4576	0.3475	0.3475	TRUE	0.2762
ENSMUSG00000033416.15	Gucd1	Unique	0.502	-0.994	-3.649	0.000263171	0.0055098	0.2181	0.4526	0.231	0.231	TRUE	2.5181
ENSMUSG00000053819.16	Camk2d	Shared with genotype DEGs	0.501	-0.996	-4.28	1.86574e-05	0.000612148	0.154	0.4533	0.1683	0.1683	TRUE	0.2654
ENSMUSG00000025584.17	Pde8a	Unique	0.501	-0.996	-3.587	0.000335026	0.00669673	0.2243	0.4709	0.2381	0.2381	TRUE	0.2633
ENSMUSG00000006519.11	Cyba	Unique	0.5	-1	-3.414	0.000640961	0.0113238	0.2508	0.4478	0.2681	0.2681	TRUE	0.5193
ENSMUSG00000035158.15	Mitf	Unique	0.5	-1.001	-3.324	0.000886476	0.0145012	0.2696	0.4644	0.2813	0.2813	TRUE	0.6022
ENSMUSG00000039621.13	Prex1	Unique	0.5	-1	-3.316	0.000913474	0.0148477	0.2729	0.4487	0.2835	0.2835	TRUE	1.028
ENSMUSG00000041642.18	Kif21b	Unique	0.498	-1.005	-4.189	2.80232e-05	0.000867396	0.1647	0.4545	0.179	0.179	TRUE	0.1763
ENSMUSG00000024451.8	Arap3	Unique	0.497	-1.008	-5.145	2.67279e-07	1.59859e-05	0.1031	0.4548	0.1189	0.1189	TRUE	0.2075
ENSMUSG00000031504.6	Rab20	Unique	0.494	-1.018	-2.84	0.00450634	0.0491206	0.3973	0.451	0.401	0.401	TRUE	0.1677
ENSMUSG00000024986.11	Hhex	Unique	0.493	-1.02	-3.391	0.000696692	0.0120398	0.2659	0.4788	0.2786	0.2786	TRUE	2.068
ENSMUSG00000039521.12	Foxp3	Unique	0.492	-1.024	-2.995	0.00274601	0.0346716	0.3491	0.5004	0.359	0.359	TRUE	0.8282
ENSMUSG00000038644.14	Pold1	Unique	0.491	-1.026	-2.846	0.00442134	0.0485489	0.4024	0.449	0.4057	0.4057	TRUE	4.9049
ENSMUSG00000031851.14	Ntpcr	Unique	0.49	-1.03	-4.489	7.14579e-06	0.00027262	0.1604	0.4524	0.1636	0.1636	TRUE	0.3101
ENSMUSG00000040710.10	St8sia4	Unique	0.489	-1.031	-3.542	0.000397531	0.00776368	0.2499	0.4644	0.2624	0.2624	TRUE	0.1672
ENSMUSG00000038256.15	Bcl9	Unique	0.488	-1.034	-3.143	0.00167246	0.0240522	0.3302	0.4487	0.338	0.338	TRUE	1.5293
ENSMUSG00000016206.6	H2-M3	Unique	0.488	-1.036	-3.007	0.00264142	0.0337782	0.3516	0.4557	0.3698	0.3698	TRUE	0.1345
ENSMUSG00000032750.13	Gab3	Unique	0.487	-1.037	-3.313	0.000922254	0.0149605	0.2766	0.5558	0.2933	0.2933	TRUE	0.2424
ENSMUSG00000005763.15	Cd247	Unique	0.483	-1.05	-3.352	0.000802667	0.0134072	0.2846	0.5139	0.2984	0.2984	TRUE	0.8665
ENSMUSG00000027510.17	Rbm38	Unique	0.483	-1.05	-3.48	0.000502087	0.00935992	0.273	0.4521	0.2839	0.2839	TRUE	0.2413
ENSMUSG00000025494.8	Sigirr	Unique	0.482	-1.054	-3.03	0.00244852	0.0318975	0.3712	0.4568	0.377	0.377	TRUE	0.6618
ENSMUSG00000028497.12	Hacd4	Unique	0.481	-1.056	-3.287	0.00101356	0.016119	0.3119	0.4558	0.3211	0.3211	TRUE	1.4001
ENSMUSG00000027995.10	Tlr2	Unique	0.481	-1.056	-3.33	0.000869058	0.0142671	0.3363	0.4495	0.314	0.314	TRUE	0.2126
ENSMUSG00000031103.12	Elf4	Unique	0.48	-1.058	-2.982	0.00286126	0.0356563	0.3884	0.4516	0.3928	0.3928	TRUE	0.4136
ENSMUSG00000034738.8	Nostrin	Shared with PCA DEGs	0.48	-1.059	-3.595	0.000324712	0.00651735	0.2517	0.4921	0.2658	0.2658	TRUE	0.4977
ENSMUSG00000032870.8	Smap2	Unique	0.48	-1.059	-3.726	0.000194335	0.0042834	0.2402	0.4489	0.2522	0.2522	TRUE	0.4944
ENSMUSG00000024013.14	Fgd2	Unique	0.479	-1.061	-4.009	6.10104e-05	0.00166219	0.2031	0.4545	0.218	0.218	TRUE	0.1449
ENSMUSG00000020032.14	Nuak1	Unique	0.479	-1.062	-3.197	0.00138852	0.0206771	0.3363	0.4535	0.344	0.344	TRUE	0.4062
ENSMUSG00000025648.17	Pfkfb4	Unique	0.479	-1.062	-4.614	3.95649e-06	0.000166122	0.1493	0.459	0.1639	0.1639	TRUE	0.2497
ENSMUSG00000018930.3	Ccl4	Unique	0.478	-1.065	-3.061	0.0022058	0.0294606	0.353	0.561	0.3646	0.3646	TRUE	0.1565
ENSMUSG00000026321.7	Tnfrsf11a	Unique	0.478	-1.064	-3.074	0.00211457	0.0285678	0.3792	0.4524	0.3736	0.3736	TRUE	0.3201
ENSMUSG00000028211.11	Trp53inp1	Unique	0.476	-1.071	-3.082	0.00205658	0.0280151	0.4092	0.4501	0.377	0.377	TRUE	0.2495
ENSMUSG00000039217.13	Il18	Unique	0.475	-1.075	-3.738	0.000185429	0.00412669	0.2318	0.5281	0.2488	0.2488	TRUE	0.1981
ENSMUSG00000103149.1	RP23-372H6.7	Unique	0.475	-1.073	-3.801	0.000144289	0.00335074	0.1891	0.7125	0.2175	0.2175	TRUE	0.0811
ENSMUSG00000023045.13	Soat2	Unique	0.475	-1.073	-3.275	0.00105697	0.0166497	0.2978	0.6108	0.3156	0.3156	TRUE	0.2582
ENSMUSG00000028459.11	Cd72	Unique	0.474	-1.077	-3.957	7.60115e-05	0.00198607	0.2179	0.4503	0.2308	0.2308	TRUE	0.0575
ENSMUSG00000097715.2	Gpr137b-ps	Unique	0.474	-1.076	-3.357	0.000786688	0.0131979	0.3327	0.4534	0.3201	0.3201	TRUE	0.1689
ENSMUSG00000010307.7	Tmem86a	Unique	0.474	-1.077	-4.148	3.35528e-05	0.00100997	0.2147	0.4512	0.21	0.21	TRUE	0.2415
ENSMUSG00000006611.15	Hfe	Unique	0.473	-1.082	-4.141	3.45811e-05	0.0010328	0.1981	0.4568	0.2119	0.2119	TRUE	0.3479
ENSMUSG00000020009.12	Ifngr1	Unique	0.473	-1.08	-3.809	0.000139549	0.00327044	0.2333	0.4485	0.2507	0.2507	TRUE	0.1351
ENSMUSG00000025810.9	Nrp1	Unique	0.473	-1.082	-3.62	0.000294803	0.00601309	0.2668	0.4536	0.278	0.278	TRUE	0.4508
ENSMUSG00000078956.3	RP23-152H17.2	Unique	0.473	-1.08	-4.875	1.08984e-06	5.51328e-05	0.1168	0.5748	0.1382	0.1382	TRUE	0.1195
ENSMUSG00000097585.2	RP24-88J19.1	Unique	0.473	-1.08	-4.518	6.25465e-06	0.000243889	0.1482	0.5405	0.1674	0.1674	TRUE	0.1055
ENSMUSG00000030681.18	Mvp	Unique	0.471	-1.086	-3.138	0.00170203	0.0243403	0.356	0.4478	0.3742	0.3742	TRUE	0.0837
ENSMUSG00000036908.16	Unc93b1	Unique	0.47	-1.09	-5.497	3.87375e-08	2.96562e-06	0.1213	0.4481	0.1227	0.1227	TRUE	0.2767
ENSMUSG00000068551.12	Zfp467	Unique	0.47	-1.09	-3.009	0.00262282	0.0335776	0.4056	0.4525	0.4088	0.4088	TRUE	0.0406
ENSMUSG00000035561.5	Aldh1b1	Unique	0.469	-1.093	-3.698	0.000217185	0.00468805	0.2588	0.4899	0.2675	0.2675	TRUE	0.2623
ENSMUSG00000057069.7	Ero1lb	Unique	0.469	-1.091	-3.285	0.00101985	0.0161984	0.336	0.4527	0.3437	0.3437	TRUE	0.5034
ENSMUSG00000030946.13	Lhpp	Unique	0.468	-1.096	-2.957	0.00311004	0.0376731	0.4262	0.4569	0.4283	0.4283	TRUE	0.0646
ENSMUSG00000095788.6	Sirpb1a	Unique	0.468	-1.095	-3.424	0.000616769	0.0109976	0.2963	0.5239	0.3104	0.3104	TRUE	0.3632
ENSMUSG00000079671.8	AC103620.4	Unique	0.467	-1.097	-3.535	0.000408438	0.00792279	0.271	0.5574	0.2879	0.2879	TRUE	0.2868
ENSMUSG00000041268.17	Dmxl2	Unique	0.467	-1.097	-3.801	0.000143859	0.00334413	0.2473	0.4534	0.2593	0.2593	TRUE	0.5086
ENSMUSG00000019791.12	Hint3	Unique	0.467	-1.098	-4.132	3.59283e-05	0.0010661	0.2033	0.47	0.2176	0.2176	TRUE	0.4405
ENSMUSG00000048120.16	Entpd1	Unique	0.465	-1.105	-5.243	1.58208e-07	1.01496e-05	0.1241	0.4514	0.1382	0.1382	TRUE	0.3693
ENSMUSG00000022489.6	Pde1b	Unique	0.465	-1.104	-4.526	6.01239e-06	0.000237262	0.1659	0.4817	0.1817	0.1817	TRUE	0.0828
ENSMUSG00000029136.9	Rbks	Unique	0.465	-1.103	-3.83	0.000127955	0.00303276	0.2402	0.4857	0.2544	0.2544	TRUE	0.5093
ENSMUSG00000053411.16	Cbx7	Unique	0.464	-1.109	-2.879	0.00399221	0.0453907	0.4641	0.4481	0.4629	0.4629	TRUE	1.7889
ENSMUSG00000031838.8	Ifi30	Unique	0.463	-1.112	-5.606	2.06626e-08	1.76416e-06	0.1258	0.4482	0.1228	0.1228	TRUE	0.2707
ENSMUSG00000028007.13	Snx7	Unique	0.463	-1.11	-2.975	0.00293085	0.0362636	0.4326	0.4513	0.4339	0.4339	TRUE	4.5386
ENSMUSG00000040723.14	Rcsd1	Unique	0.46	-1.121	-3.597	0.00032144	0.00647021	0.2919	0.4575	0.3022	0.3022	TRUE	0.8152
ENSMUSG00000020261.15	Slc36a1	Unique	0.46	-1.12	-5.584	2.34813e-08	1.9827e-06	0.1187	0.453	0.1249	0.1249	TRUE	0.1936
ENSMUSG00000006362.16	Cbfa2t3	Unique	0.459	-1.124	-3.782	0.000155283	0.00355573	0.2611	0.4672	0.2734	0.2734	TRUE	0.559
ENSMUSG00000045092.8	S1pr1	Unique	0.459	-1.125	-4.44	9.00637e-06	0.000334708	0.1855	0.4556	0.1995	0.1995	TRUE	0.3779
ENSMUSG00000034652.12	Cd300a	Unique	0.458	-1.128	-4.983	6.25859e-07	3.35061e-05	0.1438	0.4594	0.1584	0.1584	TRUE	0.0617
ENSMUSG00000025586.17	Cpeb1	Unique	0.458	-1.127	-3.372	0.000745546	0.0126462	0.324	0.5382	0.3376	0.3376	TRUE	0.2695
ENSMUSG00000108420.1	RP23-407J24.5	Unique	0.458	-1.127	-2.951	0.00317033	0.038202	0.3571	0.9493	0.395	0.395	TRUE	0.1039
ENSMUSG00000041707.8	RP24-456G16.4	Unique	0.457	-1.129	-4.299	1.71378e-05	0.000569425	0.1975	0.4739	0.2123	0.2123	TRUE	0.287
ENSMUSG00000025597.13	Klhl4	Unique	0.456	-1.131	-2.839	0.00453204	0.0491906	0.4773	0.5566	0.4829	0.4829	TRUE	0.4913
ENSMUSG00000102780.1	RP24-481E4.1	Unique	0.456	-1.132	-3.407	0.000657085	0.0115201	0.2423	0.8956	0.2911	0.2911	TRUE	0.7024
ENSMUSG00000019998.6	Stx7	Unique	0.456	-1.132	-5.115	3.13793e-07	1.83381e-05	0.1386	0.4485	0.1527	0.1527	TRUE	0.368
ENSMUSG00000028028.11	Alpk1	Unique	0.454	-1.138	-3.427	0.000610998	0.0109035	0.3344	0.4607	0.3426	0.3426	TRUE	0.0382
ENSMUSG00000040212.12	Emp3	Unique	0.454	-1.14	-3.408	0.000653422	0.0114733	0.3406	0.4555	0.3482	0.3482	TRUE	0.597
ENSMUSG00000103847.1	RP23-123L9.5	Unique	0.454	-1.138	-3.361	0.0007772	0.0130865	0.2532	0.943	0.2983	0.2983	TRUE	0.3304
ENSMUSG00000066800.11	Rnasel	Unique	0.453	-1.143	-4.239	2.24573e-05	0.000721368	0.2119	0.4605	0.2255	0.2255	TRUE	0.3838
ENSMUSG00000039982.7	Dtx4	Unique	0.452	-1.146	-4.166	3.09706e-05	0.00094714	0.2141	0.4504	0.236	0.236	TRUE	0.0528
ENSMUSG00000037126.16	Psd	Unique	0.451	-1.15	-2.843	0.00446693	0.0488068	0.5116	0.4676	0.5082	0.5082	TRUE	0.0653
ENSMUSG00000108064.1	RP23-4F16.11	Unique	0.451	-1.148	-3.133	0.00173291	0.0246286	0.3361	0.8601	0.3698	0.3698	TRUE	0.1811
ENSMUSG00000093577.1	RP24-201C14.5	Unique	0.451	-1.147	-2.948	0.00319669	0.0384188	0.4532	0.5533	0.4602	0.4602	TRUE	0.6981
ENSMUSG00000037913.12	Tmem156	Unique	0.451	-1.148	-3.246	0.00117026	0.0180326	0.348	0.6394	0.3672	0.3672	TRUE	0.2149
ENSMUSG00000050967.5	Creg2	Unique	0.45	-1.153	-3.638	0.000275209	0.00568922	0.2885	0.5331	0.3035	0.3035	TRUE	0.0674
ENSMUSG00000030064.16	Frmd4b	Unique	0.45	-1.153	-3.25	0.00115334	0.0178255	0.3883	0.4517	0.3926	0.3926	TRUE	2.9305
ENSMUSG00000027639.16	Samhd1	Unique	0.449	-1.154	-2.97	0.00297993	0.0366774	0.4737	0.4476	0.4718	0.4718	TRUE	1.8386
ENSMUSG00000017466.9	Timp2	Unique	0.449	-1.155	-3.418	0.000630538	0.0111767	0.3963	0.4474	0.3565	0.3565	TRUE	0.8478
ENSMUSG00000000686.11	Abhd15	Unique	0.448	-1.159	-4.146	3.38453e-05	0.00101611	0.2265	0.4761	0.2405	0.2405	TRUE	0.0551
ENSMUSG00000109130.1	RP23-16L19.4	Unique	0.448	-1.158	-3.412	0.000644037	0.0113694	0.3297	0.5692	0.345	0.345	TRUE	0.3352
ENSMUSG00000018381.15	Abi3	Unique	0.447	-1.162	-5.702	1.18156e-08	1.12136e-06	0.1123	0.456	0.1286	0.1286	TRUE	0.0661
ENSMUSG00000042289.11	Hsd3b7	Unique	0.447	-1.163	-3.869	0.000109229	0.00268594	0.258	0.519	0.2735	0.2735	TRUE	0.2284
ENSMUSG00000073412.6	Lst1	Unique	0.447	-1.16	-4.183	2.88284e-05	0.000889923	0.2238	0.4698	0.2376	0.2376	TRUE	0.107
ENSMUSG00000011008.13	Mcoln2	Unique	0.447	-1.162	-3.03	0.00244782	0.0318975	0.4468	0.5104	0.4513	0.4513	TRUE	0.2421
ENSMUSG00000022150.16	Dab2	Unique	0.445	-1.168	-3.704	0.000212259	0.00460335	0.3007	0.4492	0.31	0.31	TRUE	0.9012
ENSMUSG00000034641.2	Cd300ld	Unique	0.444	-1.172	-3.47	0.000521153	0.00961391	0.3457	0.4664	0.3537	0.3537	TRUE	0.1362
ENSMUSG00000043832.13	Clec4a3	Unique	0.444	-1.173	-3.671	0.00024124	0.00511122	0.3067	0.4633	0.3166	0.3166	TRUE	0.1791
ENSMUSG00000097294.1	Gm26888	Unique	0.442	-1.176	-3.261	0.00110884	0.0173125	0.3442	0.7384	0.3709	0.3709	TRUE	0.0723
ENSMUSG00000040659.3	Efhd2	Unique	0.441	-1.181	-4.439	9.05148e-06	0.000335841	0.1877	0.4475	0.221	0.221	TRUE	0.0557
ENSMUSG00000042349.13	Ikbke	Unique	0.441	-1.181	-3.23	0.00123729	0.0188441	0.4299	0.4531	0.4168	0.4168	TRUE	0.2971
ENSMUSG00000079547.3	H2-DMb1	Unique	0.44	-1.186	-3.46	0.000539579	0.00989818	0.3511	0.4494	0.3666	0.3666	TRUE	0.1128
ENSMUSG00000030789.9	Itgax	Unique	0.439	-1.188	-3.807	0.000140578	0.00329119	0.2875	0.4493	0.3036	0.3036	TRUE	0.4645
ENSMUSG00000009687.14	Fxyd5	Unique	0.438	-1.192	-4.668	3.03993e-06	0.000132734	0.1871	0.4495	0.2032	0.2032	TRUE	0.1569
ENSMUSG00000108402.1	RP23-325D10.4	Unique	0.438	-1.192	-3.18	0.00147514	0.0217399	0.4294	0.4889	0.4336	0.4336	TRUE	0.3339
ENSMUSG00000032020.15	Ubash3b	Unique	0.438	-1.191	-4.135	3.55504e-05	0.00105762	0.2456	0.458	0.2579	0.2579	TRUE	0.3291
ENSMUSG00000054640.14	Slc8a1	Unique	0.437	-1.195	-4.253	2.11178e-05	0.000685046	0.2297	0.4862	0.2419	0.2419	TRUE	0.1086
ENSMUSG00000029413.14	Naaa	Unique	0.436	-1.198	-4.048	5.15943e-05	0.00143807	0.2795	0.4529	0.2729	0.2729	TRUE	0.322
ENSMUSG00000060216.15	Arrb2	Unique	0.435	-1.202	-5.752	8.82482e-09	8.77401e-07	0.1162	0.4494	0.136	0.136	TRUE	0.2153
ENSMUSG00000029254.16	Stap1	Unique	0.435	-1.201	-3.287	0.00101415	0.016119	0.3982	0.5273	0.4069	0.4069	TRUE	0.1116
ENSMUSG00000038543.13	AC092855.1	Unique	0.434	-1.204	-6.001	1.96103e-09	2.65002e-07	0.1063	0.48	0.1217	0.1217	TRUE	0.1408
ENSMUSG00000025092.6	Hspa12a	Unique	0.434	-1.204	-2.844	0.00445654	0.0487861	0.5495	0.488	0.5552	0.5552	TRUE	0.2565
ENSMUSG00000029101.15	Rgs12	Shared with PCA DEGs	0.434	-1.204	-3.127	0.00176367	0.0249269	0.4504	0.4489	0.4629	0.4629	TRUE	0.0811
ENSMUSG00000052384.13	Nrros	Unique	0.433	-1.207	-4.606	4.11291e-06	0.000172375	0.2	0.4547	0.2137	0.2137	TRUE	0.5103
ENSMUSG00000039936.18	Pik3cd	Unique	0.433	-1.209	-4.086	4.39464e-05	0.00125585	0.2618	0.4507	0.2731	0.2731	TRUE	0.1824
ENSMUSG00000033871.14	Ppargc1b	Unique	0.433	-1.209	-4.21	2.55545e-05	0.000800695	0.2267	0.5466	0.2452	0.2452	TRUE	0.5379
ENSMUSG00000038352.15	Arl5c	Unique	0.432	-1.212	-4.294	1.75331e-05	0.000579221	0.231	0.477	0.245	0.245	TRUE	0.2073
ENSMUSG00000066682.11	Pilrb2	Unique	0.432	-1.211	-2.887	0.00388446	0.0444959	0.5436	0.511	0.5412	0.5412	TRUE	0.9197
ENSMUSG00000042672.15	Dcst1	Unique	0.43	-1.219	-3.392	0.000694497	0.0120109	0.3401	0.7565	0.3654	0.3654	TRUE	0.2139
ENSMUSG00000017754.13	Pltp	Unique	0.43	-1.217	-2.874	0.00404965	0.0457493	0.5682	0.4499	0.5591	0.5591	TRUE	0.6433
ENSMUSG00000024084.7	Qpct	Unique	0.43	-1.219	-3.711	0.000206514	0.0045	0.3246	0.47	0.3339	0.3339	TRUE	0.3625
ENSMUSG00000026872.17	Zeb2	Unique	0.428	-1.223	-3.873	0.000107672	0.00265617	0.3009	0.4538	0.3106	0.3106	TRUE	0.9964
ENSMUSG00000002602.16	Axl	Unique	0.427	-1.229	-4.05	5.11331e-05	0.00142868	0.2849	0.4478	0.2874	0.2874	TRUE	0.271
ENSMUSG00000001128.7	Cfp	Unique	0.427	-1.227	-3.488	0.000485927	0.00912534	0.3859	0.4518	0.3856	0.3856	TRUE	0.1466
ENSMUSG00000011382.8	Dhdh	Unique	0.427	-1.228	-3.365	0.000765286	0.0129048	0.4024	0.5008	0.4092	0.4092	TRUE	0.1258
ENSMUSG00000028479.18	Gne	Unique	0.427	-1.228	-3.394	0.000688496	0.0119415	0.4234	0.4478	0.4089	0.4089	TRUE	0.173
ENSMUSG00000032698.15	Lmo2	Unique	0.427	-1.227	-4.932	8.12826e-07	4.20038e-05	0.1863	0.4586	0.1918	0.1918	TRUE	0.1783
ENSMUSG00000031387.14	Renbp	Unique	0.427	-1.227	-3.358	0.000785393	0.0131942	0.4138	0.4503	0.4164	0.4164	TRUE	0.315
ENSMUSG00000043807.6	Ly6g5b	Unique	0.426	-1.232	-3.284	0.00102466	0.0162635	0.3787	0.7357	0.4037	0.4037	TRUE	0.4836
ENSMUSG00000100813.1	RP23-127O5.7	Unique	0.426	-1.232	-3.062	0.00219756	0.0294293	0.3947	0.9892	0.4388	0.4388	TRUE	0.2692
ENSMUSG00000108732.1	RP24-67F19.6	Unique	0.426	-1.231	-3.688	0.000226195	0.00484611	0.3016	0.6463	0.3231	0.3231	TRUE	0.5995
ENSMUSG00000032359.14	Ctsh	Shared with PCA DEGs	0.424	-1.239	-3.944	8.01604e-05	0.00206395	0.348	0.4474	0.3082	0.3082	TRUE	0.1248
ENSMUSG00000053158.10	Fes	Unique	0.424	-1.237	-5.521	3.3693e-08	2.65009e-06	0.1421	0.4511	0.1563	0.1563	TRUE	0.1992
ENSMUSG00000066442.17	Mthfs	Shared with PCA DEGs	0.424	-1.238	-3.539	0.000402405	0.00781898	0.3634	0.4863	0.3774	0.3774	TRUE	0.1051
ENSMUSG00000102555.1	RP23-474B13.2	Unique	0.424	-1.237	-3.348	0.000813803	0.0135341	0.3911	0.6154	0.4057	0.4057	TRUE	0.2924
ENSMUSG00000049775.16	Tmsb4x	Unique	0.424	-1.239	-3.989	6.63993e-05	0.0017878	0.4056	0.447	0.3011	0.3011	TRUE	0.3261
ENSMUSG00000044468.14	Fam46c	Unique	0.423	-1.24	-4.306	1.66347e-05	0.000554497	0.2457	0.4567	0.2579	0.2579	TRUE	0.1911
ENSMUSG00000085213.1	RP23-35A4.1	Unique	0.423	-1.241	-3.138	0.00170094	0.0243399	0.4147	0.7986	0.4448	0.4448	TRUE	0.4197
ENSMUSG00000022546.5	Gpt	Unique	0.422	-1.246	-3.174	0.00150322	0.0221168	0.4817	0.457	0.4799	0.4799	TRUE	0.6591
ENSMUSG00000096957.1	RP24-92F8.3	Unique	0.422	-1.245	-3.115	0.00183826	0.0256628	0.4933	0.4932	0.4933	0.4933	TRUE	0.1362
ENSMUSG00000085295.7	RP23-89L15.3	Unique	0.421	-1.249	-3.006	0.00264688	0.0338092	0.5199	0.5701	0.5236	0.5236	TRUE	0.1359
ENSMUSG00000020357.3	Flt4	Unique	0.42	-1.253	-4.01	6.06873e-05	0.00165535	0.2922	0.4623	0.3028	0.3028	TRUE	0.1056
ENSMUSG00000038811.13	Gngt2	Unique	0.42	-1.25	-5.819	5.9274e-09	6.36143e-07	0.1281	0.4584	0.1427	0.1427	TRUE	0.0801
ENSMUSG00000116518.1	RP23-32P19.4	Shared with genotype DEGs	0.42	-1.25	-2.876	0.00403281	0.0456489	0.548	0.7009	0.559	0.559	TRUE	1.2114
ENSMUSG00000045165.6	RP24-548A15.1	Unique	0.42	-1.252	-2.965	0.00302381	0.0370219	0.5597	0.4769	0.5534	0.5534	TRUE	2.3293
ENSMUSG00000109713.1	RP24-95J4.3	Unique	0.419	-1.254	-3.598	0.000320442	0.00646144	0.3136	0.7519	0.3412	0.3412	TRUE	0.359
ENSMUSG00000022438.6	Parvb	Unique	0.418	-1.258	-5.039	4.67416e-07	2.61196e-05	0.1787	0.46	0.193	0.193	TRUE	0.7593
ENSMUSG00000030144.4	Clec4d	Unique	0.417	-1.262	-2.971	0.0029728	0.0366093	0.5665	0.4766	0.5596	0.5596	TRUE	0.5384
ENSMUSG00000047747.10	Rnf150	Unique	0.417	-1.263	-3.53	0.000415588	0.00803435	0.3919	0.469	0.3972	0.3972	TRUE	0.7563
ENSMUSG00000070605.4	RP24-320O9.1	Unique	0.417	-1.261	-3.22	0.00128113	0.0193704	0.4493	0.6009	0.4599	0.4599	TRUE	0.7994
ENSMUSG00000044534.8	Ackr2	Unique	0.416	-1.265	-3.089	0.00200689	0.0274359	0.5035	0.5686	0.5081	0.5081	TRUE	0.4809
ENSMUSG00000074361.10	C5ar2	Unique	0.416	-1.264	-4.768	1.8573e-06	8.924e-05	0.1977	0.493	0.2136	0.2136	TRUE	0.4097
ENSMUSG00000028859.14	Csf3r	Unique	0.416	-1.267	-3.414	0.00063928	0.0113028	0.431	0.4577	0.4284	0.4284	TRUE	0.1856
ENSMUSG00000097471.8	RP23-128P10.1	Unique	0.415	-1.269	-3.99	6.61218e-05	0.00178242	0.2841	0.5645	0.3011	0.3011	TRUE	0.2218
ENSMUSG00000028717.12	Tal1	Unique	0.415	-1.269	-4.152	3.29618e-05	0.000997409	0.2633	0.5438	0.2798	0.2798	TRUE	0.24
ENSMUSG00000006310.10	Zbtb32	Unique	0.415	-1.27	-3.327	0.000876961	0.0143763	0.4284	0.5781	0.4386	0.4386	TRUE	0.2971
ENSMUSG00000091119.2	Ccdc152	Unique	0.414	-1.273	-3.957	7.57558e-05	0.00198164	0.3066	0.4867	0.3179	0.3179	TRUE	0.2347
ENSMUSG00000059089.4	Fcgr4	Unique	0.414	-1.271	-4.274	1.91925e-05	0.000627913	0.2686	0.4603	0.2744	0.2744	TRUE	0.1745
ENSMUSG00000030589.15	Rasgrp4	Unique	0.413	-1.275	-4.348	1.37336e-05	0.000472893	0.2522	0.4732	0.2652	0.2652	TRUE	0.0974
ENSMUSG00000097177.8	RP23-229N10.4	Unique	0.412	-1.279	-3.856	0.000115042	0.00280484	0.3289	0.4839	0.3389	0.3389	TRUE	0.2092
ENSMUSG00000025017.9	Pik3ap1	Unique	0.411	-1.282	-3.261	0.0011103	0.0173236	0.4848	0.449	0.4821	0.4821	TRUE	0.7162
ENSMUSG00000028327.14	Stra6l	Unique	0.411	-1.284	-3.288	0.00100951	0.0160834	0.4587	0.5422	0.4646	0.4646	TRUE	0.2328
ENSMUSG00000022504.10	Ciita	Unique	0.41	-1.285	-4.44	8.9899e-06	0.000334637	0.2448	0.4527	0.2607	0.2607	TRUE	0.054
ENSMUSG00000074149.9	RP23-229N10.2	Unique	0.41	-1.287	-2.978	0.00290004	0.0360242	0.5541	0.6337	0.5598	0.5598	TRUE	0.0918
ENSMUSG00000018774.13	Cd68	Unique	0.409	-1.289	-5.68	1.34662e-08	1.23218e-06	0.1464	0.4498	0.1606	0.1606	TRUE	0.2291
ENSMUSG00000053101.3	Gpr141	Unique	0.409	-1.289	-3.003	0.00267686	0.0340229	0.572	0.5114	0.5674	0.5674	TRUE	0.0955
ENSMUSG00000055435.6	Maf	Unique	0.409	-1.288	-3.238	0.00120237	0.0184099	0.497	0.4524	0.4937	0.4937	TRUE	1.3028
ENSMUSG00000021025.8	Nfkbia	Shared with PCA DEGs	0.409	-1.291	-3.351	0.000806483	0.0134611	0.5535	0.4477	0.4633	0.4633	TRUE	0.1583
ENSMUSG00000034917.8	Tjp3	Shared with PCA DEGs	0.409	-1.292	-2.859	0.00424521	0.0472383	0.6734	0.4502	0.6368	0.6368	TRUE	0.181
ENSMUSG00000074342.3	AC121847.1	Unique	0.408	-1.294	-5.171	2.3322e-07	1.42079e-05	0.1772	0.4727	0.1923	0.1923	TRUE	0.1236
ENSMUSG00000047867.11	Gimap6	Unique	0.408	-1.293	-4.4	1.08157e-05	0.00038874	0.255	0.465	0.2674	0.2674	TRUE	0.114
ENSMUSG00000021665.9	hexb	Unique	0.408	-1.294	-4.737	2.17386e-06	0.000101272	0.2552	0.4477	0.2331	0.2331	TRUE	0.2303
ENSMUSG00000097245.1	RP23-91L18.4	Unique	0.408	-1.294	-2.997	0.00272459	0.034496	0.5138	0.8163	0.5357	0.5357	TRUE	0.2087
ENSMUSG00000025225.14	Nfkb2	Shared with PCA DEGs	0.407	-1.297	-3.338	0.000842892	0.0139472	0.4814	0.4474	0.4711	0.4711	TRUE	0.0748
ENSMUSG00000087119.4	Atg4a-ps	Unique	0.405	-1.305	-3.129	0.00175246	0.0248188	0.2737	1.7819	0.3757	0.3757	TRUE	0.1882
ENSMUSG00000030148.15	Clec4a2	Unique	0.405	-1.303	-4.505	6.62986e-06	0.000255913	0.2462	0.4652	0.2589	0.2589	TRUE	0.1495
ENSMUSG00000030117.5	Gdf3	Unique	0.405	-1.304	-3.469	0.000522722	0.00962739	0.4376	0.4629	0.4394	0.4394	TRUE	0.0513
ENSMUSG00000046245.13	Pilra	Unique	0.405	-1.305	-4.074	4.61988e-05	0.00130832	0.3089	0.4609	0.3185	0.3185	TRUE	0.1479
ENSMUSG00000036103.8	Colec12	Unique	0.404	-1.306	-3.264	0.00109661	0.0171683	0.5021	0.4553	0.4986	0.4986	TRUE	0.6145
ENSMUSG00000060791.15	Gmfg	Unique	0.404	-1.307	-5.849	4.95624e-09	5.4464e-07	0.1393	0.4615	0.1541	0.1541	TRUE	0.0833
ENSMUSG00000035273.14	Hpse	Unique	0.404	-1.308	-2.942	0.00325995	0.0390158	0.6254	0.4768	0.6138	0.6138	TRUE	0.5844
ENSMUSG00000022747.16	St3gal6	Unique	0.404	-1.308	-3.406	0.000659418	0.0115433	0.4581	0.4608	0.4585	0.4585	TRUE	2.6335
ENSMUSG00000051498.6	Tlr6	Unique	0.404	-1.308	-5.226	1.72894e-07	1.0909e-05	0.1735	0.4936	0.1898	0.1898	TRUE	0.1683
ENSMUSG00000024053.10	Emilin2	Unique	0.403	-1.313	-3.412	0.000645476	0.0113839	0.4623	0.4534	0.4616	0.4616	TRUE	0.2598
ENSMUSG00000024479.3	Mal2	Unique	0.403	-1.311	-3.665	0.000247552	0.0052353	0.4478	0.4488	0.3993	0.3993	TRUE	0.414
ENSMUSG00000092596.1	RP23-368M21.6	Unique	0.401	-1.318	-2.836	0.00457334	0.049592	0.6275	0.7484	0.6363	0.6363	TRUE	0.2238
ENSMUSG00000028159.14	Dapp1	Unique	0.399	-1.324	-3.923	8.75817e-05	0.00222019	0.3532	0.4534	0.355	0.355	TRUE	0.0583
ENSMUSG00000033644.5	Piwil2	Unique	0.399	-1.324	-3.154	0.00161313	0.0233305	0.5374	0.5467	0.5381	0.5381	TRUE	0.6453
ENSMUSG00000073680.2	Tmem88b	Shared with PCA DEGs	0.399	-1.324	-2.99	0.00278984	0.0350834	0.5746	0.6827	0.5824	0.5824	TRUE	1.3179
ENSMUSG00000074151.13	Nlrc5	Unique	0.398	-1.329	-2.944	0.00324144	0.0388169	0.6523	0.4502	0.6359	0.6359	TRUE	0.2146
ENSMUSG00000026893.4	Gca	Shared with PCA DEGs	0.397	-1.334	-3.473	0.000515595	0.00953436	0.4607	0.4532	0.4601	0.4601	TRUE	2.3896
ENSMUSG00000039377.7	Hlx	Unique	0.397	-1.334	-5.239	1.61339e-07	1.03216e-05	0.1853	0.4663	0.1999	0.1999	TRUE	0.2472
ENSMUSG00000090222.2	Ifi203-ps	Unique	0.396	-1.337	-3.157	0.00159454	0.023156	0.5161	0.6859	0.5302	0.5302	TRUE	0.7388
ENSMUSG00000034663.13	Bmp2k	Shared with PCA DEGs	0.395	-1.34	-3.336	0.000849138	0.0140202	0.5077	0.4493	0.5034	0.5034	TRUE	2.0421
ENSMUSG00000036381.13	P2ry14	Unique	0.395	-1.338	-3.492	0.000478722	0.00902693	0.4458	0.5114	0.4505	0.4505	TRUE	0.3095
ENSMUSG00000037280.12	Galnt6	Unique	0.394	-1.344	-4.357	1.31585e-05	0.000455138	0.2827	0.4694	0.2941	0.2941	TRUE	1.2966
ENSMUSG00000086712.2	RP23-204P1.2	Unique	0.394	-1.343	-4.275	1.90886e-05	0.000625402	0.2881	0.5031	0.3012	0.3012	TRUE	0.2893
ENSMUSG00000034265.7	Zdhhc14	Unique	0.394	-1.345	-4.305	1.67291e-05	0.000556837	0.2896	0.4761	0.3011	0.3011	TRUE	0.6314
ENSMUSG00000032122.15	Slc37a2	Unique	0.393	-1.347	-4.977	6.45697e-07	3.41699e-05	0.2142	0.456	0.2275	0.2275	TRUE	0.1908
ENSMUSG00000034947.13	Tmem106a	Unique	0.393	-1.347	-4.744	2.09459e-06	9.87811e-05	0.2389	0.4522	0.2511	0.2511	TRUE	0.1974
ENSMUSG00000030793.4	Pycard	Unique	0.392	-1.351	-3.935	8.31685e-05	0.00212763	0.3889	0.4516	0.3676	0.3676	TRUE	0.197
ENSMUSG00000030220.13	Arhgdib	Unique	0.391	-1.356	-4.931	8.16612e-07	4.20518e-05	0.2385	0.4494	0.2357	0.2357	TRUE	0.2974
ENSMUSG00000017417.14	Plxdc1	Unique	0.391	-1.353	-3.95	7.80931e-05	0.00202178	0.3468	0.5149	0.3577	0.3577	TRUE	0.0961
ENSMUSG00000105391.1	RP23-298M23.3	Unique	0.391	-1.356	-2.981	0.00287599	0.0357816	0.6051	0.7118	0.6129	0.6129	TRUE	0.4578
ENSMUSG00000087442.1	RP23-368M21.4	Unique	0.391	-1.356	-2.856	0.00429163	0.0476394	0.6751	0.6748	0.675	0.675	TRUE	0.044
ENSMUSG00000102813.1	RP23-169H13.6	Unique	0.39	-1.357	-3.598	0.000320969	0.0064664	0.4259	0.5327	0.4334	0.4334	TRUE	0.4089
ENSMUSG00000004707.14	Ly9	Unique	0.389	-1.362	-2.932	0.00336765	0.0398684	0.6902	0.4619	0.6717	0.6717	TRUE	1.2754
ENSMUSG00000032596.14	Uba7	Unique	0.389	-1.362	-4.049	5.14232e-05	0.00143504	0.3458	0.4525	0.3529	0.3529	TRUE	0.7223
ENSMUSG00000028843.8	Sh3bgrl3	Unique	0.388	-1.366	-6.191	5.963e-10	9.92407e-08	0.1289	0.4482	0.152	0.152	TRUE	0.0429
ENSMUSG00000035373.2	Ccl7	Unique	0.385	-1.376	-3.126	0.00177257	0.025022	0.6126	0.4716	0.6017	0.6017	TRUE	1.4104
ENSMUSG00000021720.11	Rnf180	Unique	0.385	-1.376	-4.545	5.48302e-06	0.00021787	0.2713	0.4699	0.2832	0.2832	TRUE	0.0838
ENSMUSG00000039145.16	Camk1d	Unique	0.383	-1.385	-4.949	7.44495e-07	3.89495e-05	0.2301	0.4586	0.2431	0.2431	TRUE	0.4047
ENSMUSG00000016496.7	Cd274	Unique	0.383	-1.386	-3.141	0.00168291	0.0241477	0.6178	0.4647	0.6059	0.6059	TRUE	0.475
ENSMUSG00000010461.15	Eya4	Unique	0.383	-1.383	-3.777	0.000158708	0.00360675	0.4017	0.5175	0.4096	0.4096	TRUE	0.4557
ENSMUSG00000049988.4	Lrrc25	Unique	0.383	-1.385	-4.725	2.30421e-06	0.000106529	0.2544	0.4607	0.2666	0.2666	TRUE	0.4419
ENSMUSG00000069892.9	9930111J21Rik2	Unique	0.382	-1.39	-3.961	7.4585e-05	0.00195771	0.3744	0.4722	0.381	0.381	TRUE	0.0563
ENSMUSG00000055805.15	Fmnl1	Unique	0.382	-1.389	-4.561	5.08701e-06	0.000203543	0.2987	0.4503	0.2894	0.2894	TRUE	0.317
ENSMUSG00000073492.2	Gm10521	Unique	0.382	-1.389	-3.32	0.000900385	0.0146661	0.462	0.8553	0.4942	0.4942	TRUE	0.574
ENSMUSG00000099398.1	Ms4a14	Unique	0.381	-1.391	-5.225	1.73711e-07	1.09304e-05	0.1986	0.4873	0.2159	0.2159	TRUE	0.0852
ENSMUSG00000058755.3	Osm	Unique	0.381	-1.394	-3.42	0.00062551	0.0111193	0.4989	0.5629	0.5036	0.5036	TRUE	0.7
ENSMUSG00000116097.1	RP23-79F10.11	Unique	0.381	-1.393	-2.947	0.00320583	0.0384682	0.6783	0.6566	0.6702	0.6702	TRUE	0.4086
ENSMUSG00000052821.3	Cysltr1	Unique	0.38	-1.397	-4.403	1.06994e-05	0.000385768	0.3011	0.4765	0.3106	0.3106	TRUE	0.1941
ENSMUSG00000046031.7	Fam26f	Unique	0.38	-1.396	-3.796	0.000146828	0.00340282	0.4098	0.4977	0.4159	0.4159	TRUE	0.1841
ENSMUSG00000056069.9	Fam105a	Unique	0.379	-1.401	-6.466	1.00526e-10	2.24656e-08	0.14	0.4531	0.1458	0.1458	TRUE	0.2468
ENSMUSG00000027399.1	Il1a	Unique	0.378	-1.403	-2.977	0.00291383	0.0361545	0.702	0.5038	0.6861	0.6861	TRUE	0.7895
ENSMUSG00000036931.15	Nfkbid	Unique	0.378	-1.404	-4.291	1.78097e-05	0.000586853	0.3189	0.4848	0.3295	0.3295	TRUE	0.2292
ENSMUSG00000042286.13	Stab1	Unique	0.378	-1.402	-4.29	1.78907e-05	0.000587835	0.3255	0.448	0.3335	0.3335	TRUE	3.2098
ENSMUSG00000024663.17	Rab3il1	Unique	0.377	-1.408	-5.503	3.73854e-08	2.89101e-06	0.1903	0.4519	0.2039	0.2039	TRUE	0.6207
ENSMUSG00000109876.1	RP23-72K19.2	Unique	0.377	-1.408	-3.215	0.00130367	0.0196542	0.4938	0.9777	0.5304	0.5304	TRUE	0.3074
ENSMUSG00000052248.15	Zeb2os	Unique	0.376	-1.413	-5.26	1.44059e-07	9.34631e-06	0.1991	0.5024	0.2181	0.2181	TRUE	0.3751
ENSMUSG00000036526.8	Card11	Unique	0.375	-1.415	-4.035	5.46867e-05	0.00151536	0.3745	0.4701	0.381	0.381	TRUE	0.1514
ENSMUSG00000004709.14	Cd244	Unique	0.375	-1.414	-5.688	1.28805e-08	1.19768e-06	0.1721	0.4861	0.188	0.188	TRUE	0.2172
ENSMUSG00000027173.7	Depdc7	Unique	0.375	-1.414	-3.249	0.00115855	0.0178941	0.594	0.4877	0.5859	0.5859	TRUE	0.5816
ENSMUSG00000034792.8	Gna15	Unique	0.375	-1.414	-3.914	9.09237e-05	0.00228974	0.4002	0.4687	0.405	0.405	TRUE	0.4242
ENSMUSG00000039942.15	Ptger4	Unique	0.375	-1.413	-3.418	0.000630686	0.0111767	0.5075	0.4527	0.5331	0.5331	TRUE	0.1089
ENSMUSG00000086150.1	Bach2os	Unique	0.374	-1.419	-4.601	4.20208e-06	0.000174835	0.2704	0.5307	0.2862	0.2862	TRUE	0.1759
ENSMUSG00000004952.13	Rasa4	Unique	0.374	-1.419	-5.768	8.04042e-09	8.09932e-07	0.1658	0.4564	0.1879	0.1879	TRUE	0.1027
ENSMUSG00000037849.8	RP23-85A8.1	Unique	0.374	-1.418	-2.985	0.00283588	0.0354496	0.7194	0.4845	0.7003	0.7003	TRUE	0.7842
ENSMUSG00000030683.11	Sez6l2	Unique	0.374	-1.419	-3.384	0.000715598	0.0123018	0.5421	0.5154	0.5401	0.5401	TRUE	0.5155
ENSMUSG00000044026.2	Slc35g1	Shared with PCA DEGs	0.374	-1.42	-3.304	0.000952325	0.0153273	0.5862	0.4519	0.5758	0.5758	TRUE	1.2323
ENSMUSG00000069893.10	9930111J21Rik1	Unique	0.373	-1.424	-3.842	0.000121963	0.00292699	0.4104	0.5285	0.4185	0.4185	TRUE	0.1596
ENSMUSG00000042190.12	Cmklr1	Unique	0.373	-1.423	-5.5	3.80769e-08	2.92479e-06	0.2031	0.453	0.2083	0.2083	TRUE	0.5406
ENSMUSG00000050075.8	Gpr171	Unique	0.373	-1.423	-3.192	0.00141284	0.0209347	0.6212	0.5091	0.6124	0.6124	TRUE	1.0719
ENSMUSG00000018507.16	Trpv2	Unique	0.373	-1.422	-5.31	1.09767e-07	7.43664e-06	0.2144	0.4596	0.2223	0.2223	TRUE	0.1017
ENSMUSG00000021367.8	Edn1	Unique	0.372	-1.426	-3.311	0.000929464	0.0150543	0.5854	0.4695	0.5765	0.5765	TRUE	0.4281
ENSMUSG00000058715.11	Fcer1g	Unique	0.372	-1.426	-6.06	1.35816e-09	1.97423e-07	0.1637	0.4497	0.1726	0.1726	TRUE	0.183
ENSMUSG00000046805.9	Mpeg1	Unique	0.372	-1.428	-5.845	5.06813e-09	5.54284e-07	0.1756	0.4474	0.1863	0.1863	TRUE	0.1249
ENSMUSG00000066258.13	Trim12a	Unique	0.372	-1.428	-3.764	0.00016725	0.00376223	0.4464	0.4629	0.4476	0.4476	TRUE	1.1436
ENSMUSG00000017929.13	B4galt5	Shared with PCA DEGs	0.371	-1.431	-3.437	0.000588072	0.0106098	0.5482	0.4521	0.5409	0.5409	TRUE	0.9699
ENSMUSG00000003206.6	Ebi3	Unique	0.371	-1.431	-5.157	2.51159e-07	1.51799e-05	0.2178	0.5017	0.2335	0.2335	TRUE	1.1675
ENSMUSG00000028874.14	Fgr	Unique	0.371	-1.432	-4.945	7.60076e-07	3.96743e-05	0.2482	0.4582	0.2605	0.2605	TRUE	0.2884
ENSMUSG00000093445.7	Lrch4	Unique	0.371	-1.431	-4.689	2.73928e-06	0.00012122	0.1899	0.9036	0.2312	0.2312	TRUE	0.1533
ENSMUSG00000040528.15	Milr1	Unique	0.371	-1.43	-5.457	4.8334e-08	3.62319e-06	0.1945	0.4747	0.2109	0.2109	TRUE	0.1245
ENSMUSG00000024672.11	Ms4a7	Unique	0.371	-1.431	-4.79	1.66656e-06	8.12653e-05	0.2721	0.4502	0.2782	0.2782	TRUE	0.1453
ENSMUSG00000078606.8	RP23-454A11.1	Unique	0.371	-1.43	-3.024	0.00249568	0.0323832	0.7019	0.5239	0.6878	0.6878	TRUE	0.4596
ENSMUSG00000108353.1	RP24-144C5.1	Unique	0.371	-1.432	-3.097	0.00195673	0.0269426	0.6751	0.4993	0.6611	0.6611	TRUE	0.2861
ENSMUSG00000015968.17	Cacna1d	Unique	0.37	-1.434	-4.096	4.20542e-05	0.00120932	0.3738	0.4682	0.3802	0.3802	TRUE	0.22
ENSMUSG00000039934.12	Gsap	Unique	0.37	-1.434	-4.086	4.39633e-05	0.00125585	0.3785	0.4541	0.3836	0.3836	TRUE	0.6592
ENSMUSG00000004730.14	Adgre1	Unique	0.369	-1.438	-4.935	8.00056e-07	4.16664e-05	0.2531	0.4491	0.2647	0.2647	TRUE	0.286
ENSMUSG00000016087.13	Fli1	Unique	0.369	-1.44	-5.66	1.51338e-08	1.35773e-06	0.1843	0.4692	0.1991	0.1991	TRUE	0.3104
ENSMUSG00000000673.8	Haao	Unique	0.369	-1.439	-3.495	0.000474381	0.00896716	0.5158	0.538	0.5174	0.5174	TRUE	0.2481
ENSMUSG00000024180.13	Tmem8	Unique	0.369	-1.44	-4.123	3.74196e-05	0.00110465	0.3735	0.4585	0.3792	0.3792	TRUE	0.8399
ENSMUSG00000101389.1	Ms4a4a	Unique	0.368	-1.442	-4.645	3.40545e-06	0.000146192	0.2882	0.4622	0.299	0.299	TRUE	0.2277
ENSMUSG00000085129.1	RP23-183N8.3	Unique	0.368	-1.442	-3.051	0.00227956	0.0301583	0.6144	0.8915	0.6395	0.6395	TRUE	0.0611
ENSMUSG00000063193.8	Cd300lb	Unique	0.367	-1.446	-5.085	3.68272e-07	2.11453e-05	0.2339	0.4817	0.2481	0.2481	TRUE	0.1667
ENSMUSG00000029121.15	Crmp1	Unique	0.367	-1.447	-3.06	0.00221691	0.0295679	0.6921	0.5723	0.6823	0.6823	TRUE	0.5571
ENSMUSG00000078771.10	Evi2a	Unique	0.367	-1.445	-5.526	3.28153e-08	2.58993e-06	0.1979	0.4603	0.2119	0.2119	TRUE	0.0755
ENSMUSG00000015852.13	Fcrls	Unique	0.367	-1.445	-3.623	0.000291461	0.00596539	0.5006	0.4487	0.4967	0.4967	TRUE	1.7783
ENSMUSG00000047180.8	Neurl3	Unique	0.367	-1.447	-6.29	3.17444e-10	6.07562e-08	0.1432	0.4525	0.1646	0.1646	TRUE	0.2328
ENSMUSG00000021876.15	Rnase4	Unique	0.367	-1.447	-4.254	2.10277e-05	0.000684056	0.3544	0.451	0.3609	0.3609	TRUE	0.3941
ENSMUSG00000111656.1	RP24-282C4.4	Unique	0.367	-1.445	-2.959	0.00308898	0.0374576	0.6145	1.0865	0.6605	0.6605	TRUE	0.1951
ENSMUSG00000018920.11	Cxcl16	Unique	0.366	-1.449	-4.518	6.25286e-06	0.000243889	0.3179	0.4479	0.3211	0.3211	TRUE	0.1368
ENSMUSG00000021306.11	Gpr137b	Shared with PCA DEGs	0.366	-1.452	-3.809	0.000139265	0.0032671	0.4523	0.4537	0.4525	0.4525	TRUE	0.6548
ENSMUSG00000021596.16	Mctp1	Unique	0.366	-1.45	-4.186	2.83899e-05	0.000877566	0.3512	0.5329	0.3631	0.3631	TRUE	0.217
ENSMUSG00000032372.14	Plscr2	Shared with PCA DEGs	0.366	-1.45	-2.983	0.00285692	0.0356215	0.7632	0.4515	0.7371	0.7371	TRUE	0.107
ENSMUSG00000102336.1	RP24-554B1.11	Unique	0.366	-1.45	-2.871	0.0040866	0.0460535	0.8258	0.4594	0.7947	0.7947	TRUE	0.1739
ENSMUSG00000075122.4	Cd80	Unique	0.365	-1.454	-3.229	0.00124129	0.0188799	0.6234	0.5587	0.6185	0.6185	TRUE	0.4059
ENSMUSG00000030214.6	Plbd1	Unique	0.365	-1.454	-5.283	1.26785e-07	8.39154e-06	0.2228	0.4522	0.2357	0.2357	TRUE	0.0668
ENSMUSG00000045322.10	Tlr9	Unique	0.365	-1.453	-4.914	8.92698e-07	4.57647e-05	0.2503	0.4716	0.2696	0.2696	TRUE	0.0634
ENSMUSG00000064342.1	mt-Ti	Unique	0.364	-1.459	-2.985	0.00283845	0.0354496	0.7226	0.6602	0.7179	0.7179	TRUE	2.6203
ENSMUSG00000074417.9	AC161409.1	Unique	0.363	-1.462	-3.056	0.00223957	0.0297846	0.5996	1.0158	0.6396	0.6396	TRUE	0.1294
ENSMUSG00000026177.11	Slc11a1	Unique	0.363	-1.46	-4.578	4.68543e-06	0.000191137	0.3075	0.4529	0.3168	0.3168	TRUE	0.5956
ENSMUSG00000084964.2	AC130474.1	Unique	0.362	-1.466	-2.936	0.00332346	0.0395491	0.6568	1.1005	0.6923	0.6923	TRUE	0.1482
ENSMUSG00000029553.10	Tfec	Unique	0.362	-1.466	-4.2	2.6671e-05	0.000831144	0.3626	0.5069	0.3723	0.3723	TRUE	0.1818
ENSMUSG00000057596.13	Trim30d	Unique	0.362	-1.467	-3.348	0.000813352	0.0135341	0.6085	0.4652	0.5974	0.5974	TRUE	0.7705
ENSMUSG00000053835.17	H2-T24	Unique	0.361	-1.469	-3.692	0.000222162	0.00478648	0.4885	0.4899	0.4887	0.4887	TRUE	1.0934
ENSMUSG00000052087.14	Rgs14	Unique	0.361	-1.471	-3.802	0.000143592	0.00334132	0.463	0.4736	0.4638	0.4638	TRUE	0.314
ENSMUSG00000110457.1	RP24-248F14.2	Unique	0.361	-1.469	-3.089	0.00201057	0.0274699	0.6194	0.905	0.6452	0.6452	TRUE	0.2541
ENSMUSG00000032066.9	Bco2	Unique	0.36	-1.473	-4.65	3.32611e-06	0.000143862	0.2818	0.5582	0.2986	0.2986	TRUE	0.3233
ENSMUSG00000038271.17	Iffo1	Unique	0.36	-1.476	-4.597	4.28509e-06	0.000177645	0.3047	0.4882	0.3162	0.3162	TRUE	0.2255
ENSMUSG00000091575.2	RP23-175B15.1	Unique	0.36	-1.473	-3.449	0.000563697	0.0102712	0.5546	0.5612	0.5547	0.5547	TRUE	1.2438
ENSMUSG00000039158.11	Akna	Unique	0.359	-1.478	-5.536	3.09529e-08	2.47699e-06	0.2087	0.4518	0.2219	0.2219	TRUE	0.1493
ENSMUSG00000036905.8	C1qb	Unique	0.359	-1.477	-5.851	4.89176e-09	5.40139e-07	0.2003	0.4474	0.1989	0.1989	TRUE	0.2859
ENSMUSG00000029919.5	Hpgds	Unique	0.359	-1.477	-5.13	2.89056e-07	1.71988e-05	0.2438	0.4591	0.2574	0.2574	TRUE	0.114
ENSMUSG00000002699.13	Lcp2	Unique	0.359	-1.478	-5.921	3.19615e-09	3.98946e-07	0.1854	0.4557	0.1933	0.1933	TRUE	0.2386
ENSMUSG00000112023.1	Lilr4b	Unique	0.359	-1.48	-4.743	2.10808e-06	9.92137e-05	0.2925	0.4569	0.3028	0.3028	TRUE	0.3531
ENSMUSG00000030263.13	Lrmp	Unique	0.359	-1.478	-4.127	3.67563e-05	0.00108786	0.3922	0.4681	0.3975	0.3975	TRUE	0.7619
ENSMUSG00000037005.16	Xpnpep2	Unique	0.359	-1.478	-2.841	0.0044966	0.0490377	0.8084	0.7579	0.8042	0.8042	TRUE	0.4686
ENSMUSG00000042249.11	Adrbk2	Unique	0.358	-1.481	-3.935	8.31404e-05	0.00212763	0.4376	0.4678	0.4397	0.4397	TRUE	0.8042
ENSMUSG00000035711.5	Dok3	Unique	0.358	-1.481	-6.68	2.38551e-11	6.76396e-09	0.138	0.4551	0.1525	0.1525	TRUE	0.101
ENSMUSG00000102418.1	Sh2d1b1	Unique	0.358	-1.48	-5.866	4.45472e-09	4.99874e-07	0.1792	0.4791	0.1945	0.1945	TRUE	0.0343
ENSMUSG00000035493.10	Tgfbi	Unique	0.358	-1.483	-4.715	2.42125e-06	0.000110173	0.2628	0.4478	0.3091	0.3091	TRUE	0.1141
ENSMUSG00000037224.15	Zfyve28	Unique	0.358	-1.483	-3.595	0.000324535	0.00651735	0.4898	0.6563	0.5034	0.5034	TRUE	0.2133
ENSMUSG00000048779.5	P2ry6	Unique	0.357	-1.486	-5.817	5.9913e-09	6.4001e-07	0.1889	0.4539	0.2027	0.2027	TRUE	0.9141
ENSMUSG00000038623.9	Tm6sf1	Unique	0.357	-1.485	-5.318	1.04884e-07	7.16926e-06	0.2288	0.4588	0.2418	0.2418	TRUE	0.7217
ENSMUSG00000046908.5	Ltb4r1	Unique	0.356	-1.489	-3.578	0.000346182	0.00690171	0.5104	0.6191	0.5182	0.5182	TRUE	0.3459
ENSMUSG00000078942.10	Naip6	Unique	0.356	-1.489	-4.824	1.40528e-06	6.95582e-05	0.2761	0.5042	0.2899	0.2899	TRUE	0.1694
ENSMUSG00000097111.1	Peak1os	Unique	0.356	-1.49	-3.511	0.000445919	0.00849911	0.4583	0.9647	0.4935	0.4935	TRUE	0.1457
ENSMUSG00000096727.2	Psmb9	Unique	0.356	-1.491	-3.171	0.00152043	0.0222987	0.7118	0.4498	0.6903	0.6903	TRUE	0.1583
ENSMUSG00000092371.1	RP23-341C5.10	Unique	0.356	-1.492	-3.438	0.000585719	0.0105756	0.5309	0.7437	0.5481	0.5481	TRUE	0.0739
ENSMUSG00000102533.1	RP23-46B12.6	Unique	0.356	-1.49	-3.034	0.0024129	0.0315767	0.6587	0.9692	0.6834	0.6834	TRUE	0.6904
ENSMUSG00000027737.10	Slc7a11	Shared with PCA DEGs	0.356	-1.491	-3.8	0.00014475	0.00335806	0.4777	0.4741	0.4772	0.4772	TRUE	0.4009
ENSMUSG00000021886.7	Gpr65	Unique	0.355	-1.496	-5.933	2.96946e-09	3.78887e-07	0.1824	0.4606	0.1967	0.1967	TRUE	0.0595
ENSMUSG00000029322.12	Plac8	Unique	0.355	-1.494	-3.049	0.00229803	0.0303675	0.7747	0.4605	0.7485	0.7485	TRUE	0.958
ENSMUSG00000092220.1	RP23-324B17.1	Unique	0.355	-1.494	-3.849	0.000118432	0.00285417	0.4051	0.7604	0.4284	0.4284	TRUE	0.1231
ENSMUSG00000107317.1	WI1-1993I8.1	Unique	0.355	-1.493	-3.52	0.000431099	0.00829235	0.5625	0.4847	0.5565	0.5565	TRUE	0.8337
ENSMUSG00000082088.1	AC124730.5	Unique	0.354	-1.498	-3.777	0.00015845	0.00360675	0.4197	0.7755	0.4474	0.4474	TRUE	0.101
ENSMUSG00000047798.15	Cd300lf	Unique	0.354	-1.497	-4.248	2.15534e-05	0.000697206	0.3801	0.4606	0.3857	0.3857	TRUE	0.0747
ENSMUSG00000025085.16	Ablim1	Unique	0.353	-1.502	-3.964	7.36597e-05	0.0019423	0.4685	0.4498	0.4477	0.4477	TRUE	0.235
ENSMUSG00000086291.1	AC104889.1	Unique	0.353	-1.504	-3.647	0.000265645	0.00554642	0.4286	0.9399	0.4652	0.4652	TRUE	0.1166
ENSMUSG00000056529.7	Ptafr	Unique	0.353	-1.503	-5.205	1.93658e-07	1.20863e-05	0.246	0.4604	0.2584	0.2584	TRUE	0.0951
ENSMUSG00000029370.10	Rassf6	Shared with PCA DEGs	0.353	-1.503	-4.17	3.04637e-05	0.000934125	0.3999	0.4585	0.4039	0.4039	TRUE	1.1492
ENSMUSG00000043740.14	RP23-394K2.4	Unique	0.353	-1.503	-4.714	2.43191e-06	0.000110383	0.3002	0.489	0.3121	0.3121	TRUE	0.1026
ENSMUSG00000072620.3	Slfn2	Unique	0.353	-1.502	-4.001	6.29546e-05	0.0017103	0.4386	0.4502	0.4394	0.4394	TRUE	0.2517
ENSMUSG00000090124.7	Ugt1a7c	Unique	0.353	-1.502	-4.472	7.74622e-06	0.000293577	0.335	0.4975	0.3457	0.3457	TRUE	1.2065
ENSMUSG00000039981.6	Zc3h12d	Shared with PCA DEGs	0.353	-1.501	-5.528	3.23599e-08	2.56279e-06	0.2084	0.493	0.2239	0.2239	TRUE	0.4357
ENSMUSG00000081219.1	Bambi-ps1	Unique	0.352	-1.508	-2.968	0.0029982	0.0368251	0.7324	0.8918	0.7462	0.7462	TRUE	0.6346
ENSMUSG00000030708.14	Dnajb13	Unique	0.352	-1.505	-4.724	2.30874e-06	0.000106529	0.2274	0.8392	0.2646	0.2646	TRUE	0.1502
ENSMUSG00000039126.10	Prune2	Unique	0.352	-1.505	-5.543	2.97845e-08	2.40866e-06	0.2144	0.4639	0.2281	0.2281	TRUE	1.1401
ENSMUSG00000105655.1	RP24-503L4.3	Unique	0.352	-1.508	-3.606	0.000311407	0.00629585	0.3813	1.1954	0.4465	0.4465	TRUE	0.0865
ENSMUSG00000060063.9	Alox5ap	Unique	0.351	-1.509	-3.541	0.000398555	0.00777708	0.5759	0.4507	0.5663	0.5663	TRUE	1.0568
ENSMUSG00000035352.3	Ccl12	Unique	0.351	-1.509	-3.371	0.000748533	0.012674	0.6357	0.4711	0.6228	0.6228	TRUE	1.924
ENSMUSG00000039783.15	Kmo	Unique	0.351	-1.51	-3.27	0.00107524	0.0168913	0.6661	0.5285	0.6551	0.6551	TRUE	0.1709
ENSMUSG00000067714.13	Lpar5	Unique	0.351	-1.511	-4.336	1.44897e-05	0.000495217	0.3402	0.605	0.3577	0.3577	TRUE	0.0939
ENSMUSG00000002983.17	Relb	Shared with PCA DEGs	0.351	-1.51	-3.787	0.000152219	0.00350654	0.4945	0.4488	0.496	0.496	TRUE	0.2032
ENSMUSG00000025058.4	RP23-311G7.1	Unique	0.351	-1.51	-4.878	1.06951e-06	5.43437e-05	0.278	0.5037	0.2916	0.2916	TRUE	0.1173
ENSMUSG00000039232.12	Stx11	Shared with PCA DEGs	0.351	-1.512	-3.777	0.000158768	0.00360675	0.503	0.4557	0.4995	0.4995	TRUE	0.1638
ENSMUSG00000036896.5	C1qc	Unique	0.35	-1.515	-5.942	2.81332e-09	3.60969e-07	0.2185	0.4476	0.2028	0.2028	TRUE	0.4184
ENSMUSG00000026712.3	Mrc1	Unique	0.35	-1.516	-3.234	0.00121921	0.0186305	0.7064	0.4498	0.6854	0.6854	TRUE	0.742
ENSMUSG00000074785.5	Plxnc1	Unique	0.35	-1.517	-6.094	1.1024e-09	1.65482e-07	0.1772	0.4607	0.1916	0.1916	TRUE	0.0449
ENSMUSG00000023349.14	Clec4n	Unique	0.348	-1.523	-5.017	5.24437e-07	2.86779e-05	0.2765	0.4521	0.2872	0.2872	TRUE	0.2401
ENSMUSG00000064065.15	Ipcef1	Unique	0.348	-1.522	-4.667	3.06368e-06	0.000133517	0.3131	0.5005	0.325	0.325	TRUE	0.6676
ENSMUSG00000037754.13	Ppp1r16b	Unique	0.348	-1.524	-5.515	3.49217e-08	2.72805e-06	0.217	0.4928	0.2322	0.2322	TRUE	0.3263
ENSMUSG00000113311.1	RP23-44G15.6	Unique	0.348	-1.524	-3.014	0.00257501	0.0332249	0.4918	1.9763	0.5916	0.5916	TRUE	0.4218
ENSMUSG00000074912.10	RP23-46P4.7	Unique	0.348	-1.521	-3.548	0.000387545	0.00758802	0.5163	0.756	0.5321	0.5321	TRUE	3.3354
ENSMUSG00000038540.14	Tmc3	Unique	0.348	-1.523	-2.863	0.00419536	0.046859	0.8736	0.6523	0.8562	0.8562	TRUE	4.7625
ENSMUSG00000013707.3	Tnfaip8l2	Unique	0.348	-1.521	-6.217	5.07199e-10	8.67139e-08	0.1779	0.4589	0.1854	0.1854	TRUE	0.1885
ENSMUSG00000054892.14	Txk	Unique	0.348	-1.525	-2.954	0.00314128	0.0379715	0.7809	0.8115	0.7832	0.7832	TRUE	0.1572
ENSMUSG00000021624.9	Cd180	Unique	0.347	-1.527	-5.058	4.24123e-07	2.38746e-05	0.2712	0.4611	0.2827	0.2827	TRUE	0.1311
ENSMUSG00000024766.14	Lipo1	Unique	0.347	-1.527	-3.7	0.000215647	0.00466363	0.5297	0.4874	0.5265	0.5265	TRUE	0.6161
ENSMUSG00000036634.15	Mag	Unique	0.347	-1.526	-4.211	2.5437e-05	0.000800695	0.3807	0.5722	0.3933	0.3933	TRUE	0.6669
ENSMUSG00000018169.12	Mfng	Unique	0.347	-1.528	-7.156	8.31187e-13	6.36329e-10	0.1274	0.4657	0.1399	0.1399	TRUE	0.1744
ENSMUSG00000109675.1	Nxpe1-ps	Unique	0.347	-1.527	-4.111	3.94691e-05	0.00115036	0.3752	0.7027	0.3962	0.3962	TRUE	0.2523
ENSMUSG00000085058.2	RP23-366P9.2	Unique	0.347	-1.528	-3.028	0.0024584	0.032008	0.7388	0.8129	0.7456	0.7456	TRUE	0.5684
ENSMUSG00000031129.9	Slc9a9	Unique	0.347	-1.527	-3.966	7.29655e-05	0.001931	0.4598	0.4669	0.4603	0.4603	TRUE	0.7592
ENSMUSG00000002111.8	Spi1	Unique	0.347	-1.528	-6.241	4.35222e-10	7.74864e-08	0.1602	0.451	0.1868	0.1868	TRUE	0.196
ENSMUSG00000036452.17	Arhgap26	Shared with PCA DEGs	0.346	-1.53	-4.753	2.00393e-06	9.51671e-05	0.3138	0.4525	0.3226	0.3226	TRUE	0.1743
ENSMUSG00000036887.5	C1qa	Unique	0.346	-1.531	-5.917	3.28253e-09	4.01345e-07	0.2061	0.4473	0.2089	0.2089	TRUE	0.2911
ENSMUSG00000021322.8	Aoah	Unique	0.345	-1.535	-4.098	4.17409e-05	0.00120284	0.433	0.4667	0.4354	0.4354	TRUE	0.5453
ENSMUSG00000022831.14	Hcls1	Unique	0.345	-1.536	-6.529	6.6185e-11	1.60008e-08	0.1643	0.4497	0.1725	0.1725	TRUE	0.1409
ENSMUSG00000054293.10	RP23-35H8.2	Unique	0.345	-1.537	-5.334	9.62853e-08	6.60115e-06	0.226	0.5562	0.2445	0.2445	TRUE	0.0448
ENSMUSG00000033777.3	Tlr13	Unique	0.345	-1.533	-5.781	7.40665e-09	7.54273e-07	0.2049	0.4558	0.2185	0.2185	TRUE	0.4199
ENSMUSG00000055541.17	Lair1	Unique	0.344	-1.541	-6.043	1.50957e-09	2.15343e-07	0.1882	0.4544	0.202	0.202	TRUE	0.0488
ENSMUSG00000102615.1	RP23-81K14.2	Unique	0.344	-1.538	-3.771	0.000162817	0.00368053	0.4552	0.749	0.4789	0.4789	TRUE	0.4089
ENSMUSG00000108536.1	RP23-92E8.1	Unique	0.344	-1.54	-3.283	0.00102738	0.0162935	0.5045	1.3051	0.571	0.571	TRUE	0.0783
ENSMUSG00000057895.11	Zfp105	Shared with PCA DEGs	0.344	-1.541	-3.567	0.000361514	0.00713921	0.5605	0.5941	0.5629	0.5629	TRUE	2.0057
ENSMUSG00000040829.14	Zmynd15	Unique	0.344	-1.537	-4.253	2.1112e-05	0.000685046	0.4043	0.4516	0.4075	0.4075	TRUE	0.0655
ENSMUSG00000040584.8	Abcb1a	Unique	0.343	-1.543	-3.39	0.000699799	0.0120754	0.6561	0.4821	0.6425	0.6425	TRUE	1.2038
ENSMUSG00000024778.12	Fas	Shared with PCA DEGs	0.343	-1.544	-3.173	0.00150717	0.0221607	0.7634	0.4574	0.738	0.738	TRUE	0.5352
ENSMUSG00000054435.16	Gimap4	Unique	0.343	-1.544	-5.198	2.01747e-07	1.24557e-05	0.2617	0.4617	0.2736	0.2736	TRUE	0.4301
ENSMUSG00000034987.4	Hrh2	Unique	0.343	-1.545	-4.359	1.30824e-05	0.000453872	0.3657	0.5514	0.3782	0.3782	TRUE	0.1176
ENSMUSG00000010021.13	Kif19a	Shared with PCA DEGs	0.343	-1.545	-3.165	0.00155174	0.0226135	0.7523	0.5316	0.7324	0.7324	TRUE	0.5836
ENSMUSG00000021998.16	Lcp1	Unique	0.343	-1.545	-6.002	1.94734e-09	2.65002e-07	0.2309	0.4475	0.2067	0.2067	TRUE	0.2419
ENSMUSG00000028883.17	Sema3a	Unique	0.343	-1.544	-3.508	0.00045217	0.00860397	0.5935	0.5534	0.5905	0.5905	TRUE	0.2021
ENSMUSG00000031662.8	Snx20	Unique	0.343	-1.542	-5.95	2.68564e-09	3.49197e-07	0.1939	0.4603	0.208	0.208	TRUE	0.0979
ENSMUSG00000054675.5	Tmem119	Unique	0.343	-1.542	-4.862	1.1627e-06	5.84327e-05	0.2835	0.45	0.3136	0.3136	TRUE	0.1367
ENSMUSG00000041797.7	Abca9	Unique	0.342	-1.548	-4.163	3.14182e-05	0.000958275	0.4273	0.4621	0.4298	0.4298	TRUE	0.3614
ENSMUSG00000064262.7	Gimap8	Unique	0.342	-1.548	-4.32	1.5598e-05	0.00052521	0.3896	0.4826	0.396	0.396	TRUE	0.2474
ENSMUSG00000032089.16	Il10ra	Unique	0.342	-1.547	-6.397	1.58322e-10	3.30563e-08	0.1678	0.4524	0.1819	0.1819	TRUE	0.0603
ENSMUSG00000092216.3	RP23-191I16.2	Unique	0.342	-1.547	-3.027	0.00247227	0.0321703	0.8109	0.6076	0.7942	0.7942	TRUE	0.0747
ENSMUSG00000027078.14	Ube2l6	Unique	0.342	-1.547	-3.516	0.000437667	0.00838348	0.6163	0.454	0.6036	0.6036	TRUE	3.8486
ENSMUSG00000001741.12	Il16	Unique	0.341	-1.55	-5.922	3.18754e-09	3.98946e-07	0.19	0.4619	0.212	0.212	TRUE	0.1011
ENSMUSG00000043008.8	Klhl6	Unique	0.341	-1.551	-6.467	1.00115e-10	2.24656e-08	0.1624	0.4637	0.1773	0.1773	TRUE	0.1607
ENSMUSG00000058818.13	Pirb	Unique	0.341	-1.554	-4.75	2.03722e-06	9.64716e-05	0.3249	0.4538	0.3332	0.3332	TRUE	0.1824
ENSMUSG00000025422.9	Agap2	Unique	0.34	-1.556	-5.917	3.27675e-09	4.01345e-07	0.1964	0.4793	0.2115	0.2115	TRUE	0.2832
ENSMUSG00000042759.12	Apobr	Unique	0.34	-1.557	-2.985	0.0028382	0.0354496	0.8873	0.4517	0.8495	0.8495	TRUE	0.7199
ENSMUSG00000030047.14	Arhgap25	Unique	0.339	-1.56	-7.016	2.28715e-12	1.09704e-09	0.1325	0.4623	0.1523	0.1523	TRUE	0.1132
ENSMUSG00000037731.5	Themis2	Unique	0.339	-1.559	-5.337	9.47326e-08	6.51414e-06	0.2538	0.4544	0.2656	0.2656	TRUE	0.0944
ENSMUSG00000024679.10	Ms4a6d	Unique	0.338	-1.564	-5.294	1.19965e-07	7.98617e-06	0.2605	0.452	0.272	0.272	TRUE	0.4588
ENSMUSG00000075010.4	RP23-52N2.1	Unique	0.338	-1.566	-2.964	0.00303813	0.0370445	0.9106	0.4517	0.8707	0.8707	TRUE	1.3274
ENSMUSG00000043811.5	Rtn4r	Shared with PCA DEGs	0.338	-1.566	-2.981	0.00287445	0.0357816	0.896	0.4657	0.8588	0.8588	TRUE	0.9417
ENSMUSG00000044072.14	Eml6	Unique	0.337	-1.569	-3.65	0.000262421	0.00549911	0.5781	0.4907	0.5714	0.5714	TRUE	0.4403
ENSMUSG00000003283.14	Hck	Unique	0.337	-1.567	-5.856	4.73823e-09	5.25715e-07	0.1981	0.4519	0.2231	0.2231	TRUE	0.0794
ENSMUSG00000074738.2	RP23-183D11.6	Unique	0.337	-1.569	-2.884	0.00392084	0.0448233	0.966	0.4634	0.9219	0.9219	TRUE	0.1185
ENSMUSG00000042333.16	Tnfrsf14	Shared with PCA DEGs	0.337	-1.571	-3.639	0.000274076	0.00567601	0.5834	0.4902	0.5762	0.5762	TRUE	0.3837
ENSMUSG00000020057.2	Dram1	Unique	0.336	-1.572	-4.016	5.91799e-05	0.00162388	0.4806	0.4496	0.4783	0.4783	TRUE	0.2213
ENSMUSG00000044708.5	Kcnj10	Unique	0.336	-1.575	-4.568	4.91931e-06	0.000198912	0.3599	0.475	0.3675	0.3675	TRUE	0.0194
ENSMUSG00000022488.9	Nckap1l	Unique	0.336	-1.573	-6.36	2.01629e-10	4.06212e-08	0.1664	0.4496	0.1907	0.1907	TRUE	0.2022
ENSMUSG00000054404.13	Slfn5	Unique	0.336	-1.574	-4.153	3.28606e-05	0.000995659	0.448	0.4504	0.4483	0.4483	TRUE	1.0972
ENSMUSG00000046688.14	Tifa	Unique	0.336	-1.574	-5.916	3.29054e-09	4.01345e-07	0.2058	0.4581	0.2194	0.2194	TRUE	0.1414
ENSMUSG00000079845.8	Xlr4a	Unique	0.336	-1.575	-3.124	0.00178673	0.0251445	0.7044	0.9575	0.7238	0.7238	TRUE	1.0018
ENSMUSG00000040552.8	C3ar1	Unique	0.335	-1.579	-5.266	1.39666e-07	9.10268e-06	0.2693	0.4514	0.2803	0.2803	TRUE	0.4818
ENSMUSG00000038910.6	Plcl2	Unique	0.335	-1.578	-5.342	9.17247e-08	6.34531e-06	0.2588	0.459	0.2707	0.2707	TRUE	0.2264
ENSMUSG00000024209.9	RP23-124G7.3	Unique	0.335	-1.578	-2.873	0.00407145	0.0459582	0.9825	0.4783	0.9386	0.9386	TRUE	1.8927
ENSMUSG00000101674.6	RP24-97J22.2	Unique	0.335	-1.577	-2.97	0.00298253	0.0366897	0.5197	2.0177	0.6657	0.6657	TRUE	0.1946
ENSMUSG00000037902.18	Sirpa	Unique	0.335	-1.579	-5.966	2.4387e-09	3.20056e-07	0.2174	0.4481	0.2186	0.2186	TRUE	0.1355
ENSMUSG00000010142.12	Tnfrsf13b	Unique	0.335	-1.578	-4.883	1.04423e-06	5.31768e-05	0.3108	0.4795	0.3215	0.3215	TRUE	0.2861
ENSMUSG00000025931.15	Paqr8	Shared with PCA DEGs	0.334	-1.584	-3.339	0.000839491	0.0139009	0.7216	0.4617	0.7004	0.7004	TRUE	0.7561
ENSMUSG00000008496.19	Pou2f2	Unique	0.334	-1.584	-5.866	4.47373e-09	4.99874e-07	0.2134	0.4621	0.2255	0.2255	TRUE	0.1311
ENSMUSG00000026458.13	Ppfia4	Unique	0.334	-1.581	-5.721	1.05729e-08	1.02028e-06	0.2247	0.4536	0.2375	0.2375	TRUE	0.0331
ENSMUSG00000026395.16	Ptprc	Unique	0.334	-1.584	-6.627	3.41952e-11	8.92455e-09	0.1489	0.4495	0.178	0.178	TRUE	0.0565
ENSMUSG00000086481.1	RP23-170A23.4	Unique	0.334	-1.584	-2.994	0.00275072	0.034712	0.7509	1.1357	0.7786	0.7786	TRUE	0.5941
ENSMUSG00000030579.10	Tyrobp	Unique	0.334	-1.581	-6.848	7.49365e-12	2.68917e-09	0.1576	0.4492	0.1662	0.1662	TRUE	0.2302
ENSMUSG00000025044.16	Msr1	Unique	0.333	-1.588	-4.314	1.60148e-05	0.000537736	0.4196	0.4536	0.422	0.422	TRUE	0.6993
ENSMUSG00000097194.2	RP24-263E2.7	Unique	0.333	-1.585	-4.114	3.88972e-05	0.00113948	0.4498	0.5144	0.4544	0.4544	TRUE	0.4531
ENSMUSG00000036553.16	Sh3tc1	Unique	0.333	-1.588	-6.412	1.43435e-10	3.05024e-08	0.1764	0.4657	0.189	0.189	TRUE	0.0781
ENSMUSG00000052760.15	AC161342.2	Unique	0.332	-1.591	-4.383	1.16788e-05	0.000411926	0.4025	0.4747	0.4075	0.4075	TRUE	0.0595
ENSMUSG00000049130.6	C5ar1	Unique	0.332	-1.59	-4.389	1.14005e-05	0.000404693	0.405	0.4565	0.4086	0.4086	TRUE	0.7068
ENSMUSG00000033470.12	Cysltr2	Unique	0.332	-1.591	-3.376	0.000734844	0.0125481	0.6621	0.6695	0.6625	0.6625	TRUE	0.3612
ENSMUSG00000018819.10	Lsp1	Unique	0.332	-1.592	-4.564	5.01056e-06	0.000201666	0.3745	0.45	0.3797	0.3797	TRUE	0.0848
ENSMUSG00000023903.7	Mmp25	Unique	0.332	-1.59	-4.761	1.92197e-06	9.17712e-05	0.3222	0.5361	0.3359	0.3359	TRUE	0.4871
ENSMUSG00000047586.3	Nccrp1	Unique	0.332	-1.589	-2.849	0.00438374	0.0482884	0.8574	1.1147	0.8792	0.8792	TRUE	0.563
ENSMUSG00000035385.5	Ccl2	Unique	0.331	-1.596	-3.645	0.000267499	0.00558007	0.6079	0.4621	0.5966	0.5966	TRUE	1.9443
ENSMUSG00000040747.9	Cd53	Unique	0.331	-1.593	-5.637	1.73449e-08	1.52046e-06	0.2335	0.4517	0.2489	0.2489	TRUE	0.0926
ENSMUSG00000063611.4	Gm10134	Unique	0.331	-1.595	-3.853	0.000116908	0.00283867	0.4912	0.6738	0.5042	0.5042	TRUE	0.4197
ENSMUSG00000081665.2	Pira1	Unique	0.331	-1.595	-3.26	0.00111481	0.0173821	0.6636	0.9041	0.685	0.685	TRUE	0.1477
ENSMUSG00000031101.6	Sash3	Unique	0.331	-1.597	-5.913	3.35223e-09	4.03092e-07	0.2129	0.4572	0.2263	0.2263	TRUE	0.1385
ENSMUSG00000055322.15	Tns1	Unique	0.331	-1.595	-4.379	1.19275e-05	0.000418867	0.4111	0.4496	0.4138	0.4138	TRUE	0.3298
ENSMUSG00000052749.9	Trim30b	Unique	0.331	-1.596	-3.185	0.00144642	0.021377	0.7872	0.56	0.7686	0.7686	TRUE	0.2925
ENSMUSG00000061132.13	Blnk	Unique	0.33	-1.6	-3.687	0.000227036	0.00485958	0.5989	0.4506	0.5874	0.5874	TRUE	0.6544
ENSMUSG00000072673.2	Gm10392	Unique	0.33	-1.6	-3.964	7.35636e-05	0.00194199	0.4454	0.734	0.4691	0.4691	TRUE	0.0525
ENSMUSG00000044703.5	Phf11a	Unique	0.33	-1.601	-3.81	0.000138946	0.00326295	0.5364	0.5547	0.5367	0.5367	TRUE	0.1108
ENSMUSG00000105748.1	RP23-209N19.1	Unique	0.33	-1.598	-2.926	0.0034291	0.0404292	0.6497	1.7635	0.7494	0.7494	TRUE	0.3568
ENSMUSG00000026548.4	Slamf9	Unique	0.33	-1.599	-5.635	1.74922e-08	1.52175e-06	0.2376	0.4565	0.2501	0.2501	TRUE	0.0907
ENSMUSG00000057367.12	Birc2	Shared with PCA DEGs	0.329	-1.604	-3.359	0.000782462	0.0131654	0.7353	0.4484	0.7115	0.7115	TRUE	0.4393
ENSMUSG00000071714.6	Csf2rb2	Unique	0.329	-1.603	-5.419	5.99606e-08	4.38688e-06	0.2607	0.454	0.2722	0.2722	TRUE	0.1171
ENSMUSG00000038170.15	Pde4dip	Shared with PCA DEGs	0.329	-1.604	-4.447	8.68788e-06	0.000324446	0.4206	0.4482	0.406	0.406	TRUE	0.0808
ENSMUSG00000020120.15	Plek	Unique	0.329	-1.603	-6.245	4.23736e-10	7.60309e-08	0.1861	0.4502	0.2052	0.2052	TRUE	0.1324
ENSMUSG00000029204.7	Rhoh	Unique	0.329	-1.602	-5.794	6.87649e-09	7.14626e-07	0.2197	0.4796	0.2343	0.2343	TRUE	0.0818
ENSMUSG00000072844.6	RP23-154O12.1	Unique	0.329	-1.603	-3.787	0.000152559	0.00351085	0.5497	0.5292	0.5482	0.5482	TRUE	1.6523
ENSMUSG00000086656.1	AC087420.7	Unique	0.328	-1.609	-3.836	0.000125228	0.00298351	0.3744	1.263	0.4365	0.4365	TRUE	0.0392
ENSMUSG00000085289.1	AC129603.1	Unique	0.328	-1.61	-2.84	0.00450868	0.0491228	0.9274	0.9717	0.9311	0.9311	TRUE	0.1094
ENSMUSG00000060131.11	Atp8b4	Unique	0.328	-1.607	-4.494	6.97464e-06	0.000266978	0.3817	0.5117	0.3904	0.3904	TRUE	0.4883
ENSMUSG00000025804.5	Ccr1	Unique	0.328	-1.607	-4.24	2.23759e-05	0.000719758	0.4626	0.4536	0.4478	0.4478	TRUE	0.4069
ENSMUSG00000029603.15	Dtx1	Unique	0.328	-1.606	-3.903	9.48155e-05	0.00237732	0.511	0.5532	0.514	0.514	TRUE	0.0479
ENSMUSG00000027368.6	Dusp2	Unique	0.328	-1.61	-5.019	5.19485e-07	2.8475e-05	0.304	0.4879	0.3155	0.3155	TRUE	0.8359
ENSMUSG00000015947.10	Fcgr1	Unique	0.328	-1.606	-5.285	1.25394e-07	8.32348e-06	0.277	0.452	0.2877	0.2877	TRUE	0.3104
ENSMUSG00000040751.12	Lat2	Unique	0.328	-1.61	-6.461	1.03827e-10	2.29289e-08	0.1822	0.4555	0.1928	0.1928	TRUE	0.1167
ENSMUSG00000021423.6	Ly86	Unique	0.328	-1.61	-5.838	5.29473e-09	5.73604e-07	0.2416	0.4514	0.237	0.237	TRUE	0.2714
ENSMUSG00000054855.13	Rnd1	Shared with PCA DEGs	0.328	-1.608	-3.525	0.000423544	0.0081744	0.6612	0.4732	0.6462	0.6462	TRUE	0.3278
ENSMUSG00000030123.15	Plxnd1	Shared with PCA DEGs	0.327	-1.611	-4.851	1.22759e-06	6.12915e-05	0.3809	0.4477	0.3442	0.3442	TRUE	0.1101
ENSMUSG00000109016.1	RP23-182F18.2	Unique	0.327	-1.615	-3.354	0.000796891	0.0133301	0.5281	1.3698	0.5964	0.5964	TRUE	0.2111
ENSMUSG00000086184.1	RP24-67F19.3	Unique	0.327	-1.612	-3.135	0.00172092	0.0245277	0.6434	1.3218	0.7044	0.7044	TRUE	0.6751
ENSMUSG00000015981.12	Stk32c	Unique	0.327	-1.612	-3.62	0.000294263	0.0060074	0.5741	0.7028	0.5836	0.5836	TRUE	0.3217
ENSMUSG00000079625.2	Tm4sf19	Unique	0.327	-1.612	-3.681	0.000231955	0.00494644	0.4869	0.9935	0.5228	0.5228	TRUE	0.3016
ENSMUSG00000070354.13	RP23-271B20.7	Unique	0.326	-1.618	-3.607	0.000309854	0.0062838	0.5494	0.8343	0.5743	0.5743	TRUE	0.2128
ENSMUSG00000104245.1	RP23-349L18.2	Unique	0.326	-1.617	-3.067	0.00216004	0.0290795	0.722	1.2069	0.7616	0.7616	TRUE	0.6276
ENSMUSG00000042010.16	Acacb	Unique	0.325	-1.623	-3.04	0.00236527	0.0310773	0.9297	0.4583	0.8887	0.8887	TRUE	0.2686
ENSMUSG00000071604.4	Fam189a2	Unique	0.325	-1.621	-3.944	8.0088e-05	0.00206395	0.5317	0.4561	0.526	0.526	TRUE	0.3709
ENSMUSG00000049625.6	Tifab	Unique	0.325	-1.622	-6.426	1.31128e-10	2.84115e-08	0.1838	0.4549	0.1978	0.1978	TRUE	0.1021
ENSMUSG00000040522.5	Tlr8	Unique	0.325	-1.623	-4.715	2.41155e-06	0.000110112	0.3591	0.4712	0.3666	0.3666	TRUE	0.7115
ENSMUSG00000021057.15	Akap5	Unique	0.324	-1.627	-3.505	0.00045706	0.00868263	0.6634	0.566	0.656	0.656	TRUE	3.9844
ENSMUSG00000079110.11	Capn3	Unique	0.324	-1.628	-3.995	6.4569e-05	0.00174671	0.5175	0.4751	0.5143	0.5143	TRUE	0.0643
ENSMUSG00000073421.5	H2-Ab1	Unique	0.324	-1.626	-4.836	1.32458e-06	6.59906e-05	0.2819	0.4471	0.3532	0.3532	TRUE	0.0601
ENSMUSG00000042228.14	Lyn	Unique	0.324	-1.625	-7.679	1.6049e-14	3.40528e-11	0.1252	0.45	0.1393	0.1393	TRUE	1.1656
ENSMUSG00000026207.16	Speg	Shared with PCA DEGs	0.324	-1.625	-3.417	0.000633573	0.0112105	0.7253	0.4643	0.704	0.704	TRUE	0.4028
ENSMUSG00000024397.14	Aif1	Unique	0.323	-1.628	-6.186	6.16736e-10	1.01903e-07	0.21	0.4526	0.2156	0.2156	TRUE	0.2035
ENSMUSG00000022901.13	Cd86	Unique	0.323	-1.632	-5.198	2.01205e-07	1.24557e-05	0.2984	0.4595	0.3061	0.3061	TRUE	0.1699
ENSMUSG00000004552.16	Ctse	Unique	0.323	-1.629	-3.506	0.000455647	0.00866295	0.6742	0.5295	0.6628	0.6628	TRUE	0.2714
ENSMUSG00000069830.10	Nlrp1a	Unique	0.323	-1.63	-4.461	8.14217e-06	0.000306058	0.3687	0.639	0.3899	0.3899	TRUE	0.0979
ENSMUSG00000000486.13	Sept1	Unique	0.323	-1.632	-5.781	7.4222e-09	7.54273e-07	0.2329	0.4669	0.2461	0.2461	TRUE	0.6735
ENSMUSG00000033450.8	Tagap	Unique	0.323	-1.63	-6.007	1.89211e-09	2.60216e-07	0.2175	0.4675	0.227	0.227	TRUE	0.0834
ENSMUSG00000044827.10	Tlr1	Unique	0.323	-1.631	-5.398	6.72432e-08	4.874e-06	0.271	0.4645	0.2827	0.2827	TRUE	0.061
ENSMUSG00000028581.17	Laptm5	Unique	0.322	-1.636	-6.787	1.14339e-11	3.64726e-09	0.1741	0.4479	0.1813	0.1813	TRUE	0.2582
ENSMUSG00000024300.16	Myo1f	Unique	0.322	-1.635	-6.676	2.45618e-11	6.79651e-09	0.1677	0.4511	0.1868	0.1868	TRUE	0.0763
ENSMUSG00000022439.9	Parvg	Unique	0.322	-1.634	-6.032	1.61682e-09	2.27813e-07	0.2138	0.4593	0.2273	0.2273	TRUE	0.0782
ENSMUSG00000051735.7	Rinl	Unique	0.322	-1.635	-5.152	2.57456e-07	1.5479e-05	0.3028	0.4604	0.3127	0.3127	TRUE	0.7745
ENSMUSG00000050315.13	Synpo2	Unique	0.322	-1.636	-3.255	0.00113466	0.0176198	0.8149	0.4675	0.7857	0.7857	TRUE	0.3485
ENSMUSG00000030921.17	Trim30a	Unique	0.322	-1.635	-4.22	2.43838e-05	0.000774583	0.4693	0.4526	0.4681	0.4681	TRUE	0.8192
ENSMUSG00000032915.6	Adgre4	Unique	0.321	-1.641	-3.161	0.00157257	0.0228735	0.8092	0.7306	0.8018	0.8018	TRUE	0.28
ENSMUSG00000040613.14	Apobec1	Unique	0.321	-1.642	-5.09	3.57872e-07	2.05996e-05	0.3157	0.4504	0.3243	0.3243	TRUE	0.1775
ENSMUSG00000015355.13	Cd48	Unique	0.321	-1.639	-5.709	1.13494e-08	1.08158e-06	0.2424	0.4634	0.2552	0.2552	TRUE	0.0541
ENSMUSG00000026829.9	Gbgt1	Unique	0.321	-1.641	-4.728	2.26938e-06	0.000105295	0.3551	0.5198	0.3662	0.3662	TRUE	0.115
ENSMUSG00000026640.12	Plxna2	Unique	0.321	-1.64	-5.638	1.72285e-08	1.51604e-06	0.2565	0.4656	0.2617	0.2617	TRUE	0.05
ENSMUSG00000087289.2	RP23-184N11.4	Unique	0.321	-1.64	-5.272	1.34797e-07	8.85368e-06	0.2421	0.6718	0.2705	0.2705	TRUE	0.1928
ENSMUSG00000104835.4	RP24-500I24.7	Unique	0.321	-1.639	-4.052	5.07557e-05	0.00142035	0.4618	0.684	0.4778	0.4778	TRUE	0.2927
ENSMUSG00000037318.10	Traf3ip3	Unique	0.321	-1.638	-5.548	2.8847e-08	2.34109e-06	0.2533	0.4839	0.267	0.267	TRUE	0.2451
ENSMUSG00000039899.5	Fgl2	Unique	0.32	-1.645	-5.122	3.02899e-07	1.78413e-05	0.3124	0.4535	0.3214	0.3214	TRUE	0.1079
ENSMUSG00000052270.7	Fpr2	Unique	0.32	-1.643	-3.633	0.000279673	0.00576196	0.6272	0.5621	0.6222	0.6222	TRUE	0.0666
ENSMUSG00000097860.1	Gm26857	Unique	0.32	-1.645	-4.111	3.93995e-05	0.00114979	0.454	0.6564	0.4703	0.4703	TRUE	0.1707
ENSMUSG00000029771.12	Irf5	Unique	0.32	-1.644	-5.878	4.16471e-09	4.73687e-07	0.2146	0.4517	0.2438	0.2438	TRUE	0.0866
ENSMUSG00000050241.8	Klre1	Unique	0.32	-1.645	-3.019	0.00253418	0.0327475	0.8059	1.1069	0.834	0.834	TRUE	0.0893
ENSMUSG00000108897.1	RP24-88J19.4	Unique	0.32	-1.645	-3.134	0.00172536	0.0245516	0.7854	0.9098	0.7956	0.7956	TRUE	0.2605
ENSMUSG00000031596.15	Slc7a2	Unique	0.32	-1.645	-2.96	0.00307536	0.0373714	1.0146	0.4508	0.9645	0.9645	TRUE	0.719
ENSMUSG00000044811.13	Cd300d	Unique	0.319	-1.647	-6.764	1.3456e-11	4.13925e-09	0.1733	0.4547	0.1841	0.1841	TRUE	0.1525
ENSMUSG00000025877.14	Hk3	Unique	0.319	-1.65	-5.036	4.75863e-07	2.6527e-05	0.324	0.4639	0.333	0.333	TRUE	0.4108
ENSMUSG00000073490.11	Ifi207	Unique	0.319	-1.647	-5.105	3.30521e-07	1.92179e-05	0.3151	0.4542	0.324	0.324	TRUE	0.3659
ENSMUSG00000024696.8	Lpxn	Unique	0.319	-1.646	-5.834	5.42579e-09	5.85042e-07	0.233	0.4647	0.2462	0.2462	TRUE	0.1572
ENSMUSG00000078122.4	RP23-23B17.2	Unique	0.319	-1.648	-4.244	2.20028e-05	0.000708896	0.4526	0.534	0.4586	0.4586	TRUE	0.1406
ENSMUSG00000038179.13	Slamf7	Unique	0.319	-1.648	-4.215	2.49809e-05	0.000788098	0.4759	0.4646	0.4751	0.4751	TRUE	0.3362
ENSMUSG00000022180.7	Slc7a8	Unique	0.319	-1.648	-6.059	1.36999e-09	1.9789e-07	0.2163	0.4567	0.2295	0.2295	TRUE	0.44
ENSMUSG00000022594.14	Lynx1	Shared with PCA DEGs	0.318	-1.651	-3.114	0.00184878	0.0257651	0.9182	0.4516	0.8776	0.8776	TRUE	0.8602
ENSMUSG00000081809.2	RP23-312H15.3	Unique	0.318	-1.653	-3.949	7.85738e-05	0.00202765	0.2693	1.5986	0.3859	0.3859	TRUE	1.1087
ENSMUSG00000057135.12	Scimp	Unique	0.318	-1.654	-5.235	1.64911e-07	1.05208e-05	0.2957	0.4794	0.3071	0.3071	TRUE	0.1028
ENSMUSG00000066677.12	Ifi208	Unique	0.317	-1.657	-2.953	0.00314648	0.0380143	1.0152	0.5256	0.9722	0.9722	TRUE	1.482
ENSMUSG00000043505.8	Gimap5	Unique	0.316	-1.662	-4.985	6.19785e-07	3.32584e-05	0.3178	0.5507	0.3325	0.3325	TRUE	0.2414
ENSMUSG00000045404.16	Kcnk13	Unique	0.316	-1.663	-5.072	3.93897e-07	2.23926e-05	0.3205	0.4828	0.3308	0.3308	TRUE	0.8615
ENSMUSG00000038147.13	Cd84	Unique	0.315	-1.667	-6.763	1.35169e-11	4.13925e-09	0.17	0.453	0.1888	0.1888	TRUE	0.0605
ENSMUSG00000004837.2	Grap	Unique	0.315	-1.667	-4.781	1.74661e-06	8.4988e-05	0.3688	0.4744	0.3759	0.3759	TRUE	0.7699
ENSMUSG00000079419.4	Ms4a6c	Unique	0.315	-1.666	-5.563	2.64829e-08	2.19526e-06	0.2835	0.4515	0.2793	0.2793	TRUE	0.1884
ENSMUSG00000032691.14	Nlrp3	Unique	0.315	-1.666	-4.753	2.00552e-06	9.51671e-05	0.373	0.4745	0.3799	0.3799	TRUE	0.2371
ENSMUSG00000074211.4	Sdhaf1	Shared with PCA DEGs	0.315	-1.665	-4.313	1.61164e-05	0.000540359	0.4655	0.452	0.4645	0.4645	TRUE	0.2698
ENSMUSG00000032024.10	Clmp	Unique	0.314	-1.671	-3.066	0.00217113	0.0292116	0.9689	0.4674	0.925	0.925	TRUE	0.985
ENSMUSG00000029765.12	Plxna4	Unique	0.314	-1.67	-3.53	0.000415113	0.00803355	0.7054	0.5133	0.6896	0.6896	TRUE	1.4066
ENSMUSG00000073002.9	Vamp5	Shared with PCA DEGs	0.314	-1.671	-3.577	0.000347951	0.00693095	0.7019	0.451	0.6814	0.6814	TRUE	0.3342
ENSMUSG00000022148.16	Fyb	Unique	0.313	-1.674	-6.466	1.00752e-10	2.24656e-08	0.1952	0.4509	0.2087	0.2087	TRUE	0.2607
ENSMUSG00000030474.9	Siglece	Unique	0.313	-1.677	-5.154	2.55388e-07	1.5395e-05	0.3187	0.4646	0.3281	0.3281	TRUE	0.2261
ENSMUSG00000026365.15	Cfh	Unique	0.312	-1.682	-4.104	4.0528e-05	0.00117824	0.5294	0.4527	0.5236	0.5236	TRUE	0.4369
ENSMUSG00000002668.7	Dennd1c	Unique	0.312	-1.681	-6.221	4.93342e-10	8.58377e-08	0.2084	0.4705	0.2246	0.2246	TRUE	0.1004
ENSMUSG00000070524.1	Fcrlb	Unique	0.312	-1.681	-3.005	0.00265779	0.0338641	1.0034	0.5431	0.9637	0.9637	TRUE	2.9881
ENSMUSG00000052889.11	Prkcb	Unique	0.312	-1.683	-6.74	1.5869e-11	4.73328e-09	0.1784	0.4597	0.1928	0.1928	TRUE	0.1098
ENSMUSG00000024965.8	Fermt3	Unique	0.311	-1.683	-6.818	9.21225e-12	3.15788e-09	0.1664	0.4516	0.1897	0.1897	TRUE	0.2528
ENSMUSG00000024675.19	Ms4a4c	Unique	0.311	-1.686	-3.875	0.000106759	0.00264218	0.5982	0.4692	0.5883	0.5883	TRUE	0.2718
ENSMUSG00000095609.2	RP24-482L4.3	Unique	0.311	-1.686	-4.091	4.29552e-05	0.00123165	0.5253	0.4976	0.5232	0.5232	TRUE	0.1461
ENSMUSG00000027322.11	Siglec1	Unique	0.311	-1.685	-3.737	0.000186413	0.00413257	0.6494	0.4544	0.6338	0.6338	TRUE	0.6014
ENSMUSG00000034116.17	Vav1	Unique	0.311	-1.686	-5.883	4.03077e-09	4.65199e-07	0.2487	0.4513	0.2559	0.2559	TRUE	0.1877
ENSMUSG00000027318.17	Adam33	Shared with PCA DEGs	0.31	-1.688	-2.94	0.00328318	0.0392121	1.0717	0.5214	1.0187	1.0187	TRUE	0.2933
ENSMUSG00000049804.9	Armcx4	Shared with PCA DEGs	0.31	-1.69	-3.493	0.000477675	0.00902201	0.7295	0.4497	0.7304	0.7304	TRUE	0.1789
ENSMUSG00000086564.9	Cd101	Unique	0.31	-1.69	-3.448	0.000564385	0.0102712	0.7687	0.4835	0.7451	0.7451	TRUE	0.442
ENSMUSG00000033966.7	Cdkl4	Unique	0.31	-1.69	-3.45	0.000560941	0.010241	0.6631	0.8908	0.6858	0.6858	TRUE	0.1239
ENSMUSG00000060586.10	H2-Eb1	Unique	0.31	-1.688	-5.006	5.54393e-07	3.01011e-05	0.2973	0.4472	0.3552	0.3552	TRUE	0.0745
ENSMUSG00000040061.17	Plcb2	Unique	0.31	-1.69	-6.965	3.27261e-12	1.41815e-09	0.1657	0.4682	0.1808	0.1808	TRUE	0.0939
ENSMUSG00000024842.7	Cabp4	Unique	0.309	-1.696	-2.976	0.00292415	0.0362433	0.9553	0.8936	0.951	0.951	TRUE	0.1709
ENSMUSG00000028838.11	Extl1	Shared with PCA DEGs	0.309	-1.696	-3.204	0.00135435	0.0203037	0.9155	0.4481	0.8747	0.8747	TRUE	0.0518
ENSMUSG00000000791.9	Il12rb1	Unique	0.309	-1.696	-3.373	0.000742952	0.0126208	0.7953	0.5476	0.7751	0.7751	TRUE	0.5146
ENSMUSG00000111116.1	RP24-167A12.4	Unique	0.309	-1.695	-4.491	7.09653e-06	0.000271191	0.3857	0.696	0.4094	0.4094	TRUE	0.3497
ENSMUSG00000090054.1	RP24-510A3.2	Unique	0.309	-1.696	-4.68	2.86199e-06	0.000125681	0.3503	0.6933	0.375	0.375	TRUE	0.1288
ENSMUSG00000079227.10	Ccr5	Unique	0.308	-1.699	-5.683	1.32224e-08	1.2196e-06	0.2829	0.4511	0.2785	0.2785	TRUE	0.1448
ENSMUSG00000078921.3	Tgtp2	Unique	0.307	-1.702	-3.472	0.000516681	0.00953907	0.768	0.4855	0.7448	0.7448	TRUE	1.6401
ENSMUSG00000031497.9	Tnfsf13b	Unique	0.307	-1.704	-4.981	6.31358e-07	3.37218e-05	0.355	0.4674	0.3624	0.3624	TRUE	0.0838
ENSMUSG00000018008.8	Cyth4	Unique	0.306	-1.71	-6.804	1.02002e-11	3.39519e-09	0.1756	0.4495	0.197	0.197	TRUE	0.2679
ENSMUSG00000027199.14	Gatm	Unique	0.306	-1.71	-5.442	5.26025e-08	3.89717e-06	0.295	0.4512	0.3079	0.3079	TRUE	0.1565
ENSMUSG00000020377.15	Ltc4s	Unique	0.306	-1.709	-4.686	2.7839e-06	0.000122957	0.4025	0.4937	0.4088	0.4088	TRUE	0.1498
ENSMUSG00000040963.15	Asgr2	Unique	0.305	-1.714	-3.374	0.000739791	0.0126032	0.7031	0.9743	0.7296	0.7296	TRUE	0.1035
ENSMUSG00000048163.13	Selplg	Unique	0.305	-1.713	-6.94	3.93452e-12	1.64298e-09	0.167	0.4525	0.1894	0.1894	TRUE	0.0643
ENSMUSG00000020102.15	Slc16a7	Unique	0.305	-1.711	-3.227	0.00124953	0.0189551	0.9147	0.4627	0.8756	0.8756	TRUE	4.3135
ENSMUSG00000020178.6	Adora2a	Unique	0.304	-1.717	-4.433	9.30163e-06	0.000344386	0.457	0.5049	0.4604	0.4604	TRUE	0.2107
ENSMUSG00000021280.9	Exoc3l4	Shared with PCA DEGs	0.304	-1.718	-3.28	0.00103878	0.0164309	0.8939	0.4545	0.8558	0.8558	TRUE	0.4762
ENSMUSG00000026656.15	Fcgr2b	Unique	0.304	-1.719	-5.065	4.084e-07	2.31027e-05	0.3219	0.4491	0.3594	0.3594	TRUE	0.1044
ENSMUSG00000059498.13	Fcgr3	Unique	0.304	-1.717	-5.911	3.4025e-09	4.07007e-07	0.2758	0.4493	0.2631	0.2631	TRUE	0.4754
ENSMUSG00000090062.2	Galnt6os	Unique	0.304	-1.716	-3.13	0.00174532	0.0247743	0.7859	1.2593	0.8213	0.8213	TRUE	0.8533
ENSMUSG00000030427.17	Lilra6	Unique	0.304	-1.72	-3.57	0.000357128	0.00707083	0.6375	0.8927	0.6604	0.6604	TRUE	0.3264
ENSMUSG00000087307.1	RP23-247I20.1	Unique	0.304	-1.718	-3.009	0.00261962	0.0335554	0.7448	1.7355	0.8337	0.8337	TRUE	0.2464
ENSMUSG00000091492.1	RP23-51J23.4	Unique	0.304	-1.72	-3.279	0.00104309	0.0164763	0.3205	2.6216	0.5458	0.5458	TRUE	0.057
ENSMUSG00000054626.11	Xlr	Unique	0.304	-1.717	-3.671	0.000242041	0.00512346	0.6649	0.605	0.6603	0.6603	TRUE	0.3802
ENSMUSG00000031389.17	Arhgap4	Unique	0.303	-1.721	-6.652	2.8912e-11	7.81203e-09	0.1946	0.4575	0.2074	0.2074	TRUE	0.3032
ENSMUSG00000034842.16	Art3	Unique	0.303	-1.721	-3.874	0.000107256	0.00265162	0.6254	0.4688	0.6132	0.6132	TRUE	0.8451
ENSMUSG00000036594.14	H2-Aa	Unique	0.303	-1.724	-5.194	2.0617e-07	1.26825e-05	0.2993	0.4472	0.3439	0.3439	TRUE	0.0822
ENSMUSG00000043263.13	Ifi209	Unique	0.303	-1.722	-4.685	2.80023e-06	0.000123441	0.4169	0.4598	0.4199	0.4199	TRUE	0.2503
ENSMUSG00000019876.15	Pkib	Unique	0.303	-1.721	-5.726	1.02869e-08	1.0011e-06	0.263	0.4863	0.2763	0.2763	TRUE	0.0688
ENSMUSG00000087107.8	RP23-381B19.2	Unique	0.303	-1.724	-5.509	3.6083e-08	2.79972e-06	0.2896	0.4779	0.3012	0.3012	TRUE	0.1326
ENSMUSG00000022876.18	Samsn1	Unique	0.303	-1.72	-5.202	1.96676e-07	1.22083e-05	0.3273	0.4781	0.337	0.337	TRUE	0.1125
ENSMUSG00000009292.18	Trpm2	Unique	0.303	-1.724	-5.899	3.65249e-09	4.27994e-07	0.2493	0.4767	0.2625	0.2625	TRUE	0.2288
ENSMUSG00000030538.15	Cib1	Shared with PCA DEGs	0.302	-1.729	-5.072	3.93147e-07	2.23926e-05	0.3572	0.4492	0.3627	0.3627	TRUE	0.0891
ENSMUSG00000015340.10	Cybb	Unique	0.302	-1.727	-6.568	5.09629e-11	1.28039e-08	0.2025	0.4487	0.2158	0.2158	TRUE	0.0361
ENSMUSG00000035004.3	Igsf6	Unique	0.302	-1.726	-7.112	1.14775e-12	7.32232e-10	0.1675	0.4598	0.1821	0.1821	TRUE	0.113
ENSMUSG00000041515.9	Irf8	Unique	0.302	-1.727	-5.148	2.63618e-07	1.58081e-05	0.344	0.4495	0.351	0.351	TRUE	0.4622
ENSMUSG00000087362.7	RP23-268P6.1	Unique	0.302	-1.729	-4.096	4.20711e-05	0.00120932	0.4913	0.7545	0.5122	0.5122	TRUE	0.4072
ENSMUSG00000113010.1	RP23-416A5.5	Unique	0.302	-1.729	-5.231	1.68491e-07	1.07195e-05	0.2837	0.6802	0.3074	0.3074	TRUE	0.2084
ENSMUSG00000022667.17	Cd200r1	Unique	0.301	-1.731	-4.604	4.15041e-06	0.000173226	0.4245	0.5179	0.431	0.431	TRUE	0.2252
ENSMUSG00000062082.16	Cd200r4	Unique	0.301	-1.733	-5.024	5.07236e-07	2.787e-05	0.3429	0.553	0.3563	0.3563	TRUE	0.1704
ENSMUSG00000020340.16	Cyfip2	Shared with PCA DEGs	0.301	-1.732	-4.414	1.01424e-05	0.00036916	0.4795	0.4634	0.4783	0.4783	TRUE	1.4365
ENSMUSG00000032380.8	Dapk2	Shared with PCA DEGs	0.301	-1.734	-3.168	0.00153552	0.0224482	0.9804	0.4561	0.9342	0.9342	TRUE	0.5592
ENSMUSG00000021384.14	Susd3	Unique	0.301	-1.734	-5.654	1.56535e-08	1.39347e-06	0.2768	0.4796	0.2891	0.2891	TRUE	0.1656
ENSMUSG00000035394.11	Cfap53	Unique	0.3	-1.739	-2.847	0.00441708	0.0485489	1.1676	0.7185	1.1259	1.1259	TRUE	0.1782
ENSMUSG00000040229.11	Gpr34	Unique	0.3	-1.735	-4.894	9.90242e-07	5.05397e-05	0.3828	0.472	0.3889	0.3889	TRUE	0.1935
ENSMUSG00000047678.1	Gpr82	Unique	0.3	-1.738	-3.385	0.00071093	0.0122398	0.7502	0.8783	0.7608	0.7608	TRUE	0.25
ENSMUSG00000092528.9	Nlrp1c-ps	Unique	0.3	-1.739	-4.408	1.04286e-05	0.000377781	0.3902	0.8655	0.4255	0.4255	TRUE	0.064
ENSMUSG00000091649.3	Phf11b	Unique	0.3	-1.735	-4.595	4.33023e-06	0.000179194	0.4397	0.4693	0.4418	0.4418	TRUE	0.1137
ENSMUSG00000020901.13	Pik3r5	Unique	0.3	-1.738	-5.552	2.82788e-08	2.31131e-06	0.2946	0.4554	0.3047	0.3047	TRUE	0.1734
ENSMUSG00000078612.9	RP23-431F3.1	Unique	0.3	-1.737	-2.905	0.00367412	0.0425964	1.165	0.5107	1.1068	1.1068	TRUE	0.1147
ENSMUSG00000036469.16	Marchf1	Unique	0.299	-1.744	-5.725	1.03402e-08	1.00204e-06	0.2764	0.4612	0.2877	0.2877	TRUE	0.1562
ENSMUSG00000022584.14	Ly6c2	Unique	0.299	-1.742	-3.197	0.00138881	0.0206771	0.9627	0.4873	0.9216	0.9216	TRUE	3.6633
ENSMUSG00000004933.17	Matk	Unique	0.299	-1.741	-7.091	1.3303e-12	7.83411e-10	0.168	0.4973	0.1809	0.1809	TRUE	0.0668
ENSMUSG00000026480.12	Ncf2	Unique	0.299	-1.744	-6.678	2.42164e-11	6.78266e-09	0.1989	0.4515	0.2123	0.2123	TRUE	0.0875
ENSMUSG00000044456.16	Rin3	Unique	0.299	-1.743	-5.512	3.54454e-08	2.75958e-06	0.302	0.4523	0.3115	0.3115	TRUE	0.2583
ENSMUSG00000057191.13	RP23-411N10.2	Unique	0.299	-1.743	-7.133	9.81857e-13	7.0262e-10	0.168	0.4698	0.1831	0.1831	TRUE	0.134
ENSMUSG00000037649.9	H2-DMa	Unique	0.298	-1.746	-5.75	8.91595e-09	8.8264e-07	0.2748	0.4504	0.2873	0.2873	TRUE	0.105
ENSMUSG00000072115.11	Ang	Unique	0.297	-1.75	-4.328	1.50736e-05	0.000511367	0.5007	0.5088	0.5014	0.5014	TRUE	0.8708
ENSMUSG00000034037.14	Fgd5	Shared with PCA DEGs	0.297	-1.754	-4.581	4.63005e-06	0.000189349	0.455	0.4618	0.4555	0.4555	TRUE	0.6692
ENSMUSG00000031165.6	Was	Unique	0.297	-1.751	-7.083	1.41043e-12	8.09833e-10	0.1744	0.4602	0.1889	0.1889	TRUE	0.1077
ENSMUSG00000025255.18	Zfhx4	Unique	0.297	-1.749	-2.921	0.0034851	0.0410052	1.1779	0.4819	1.1146	1.1146	TRUE	1.3833
ENSMUSG00000083822.1	Hmgb1-ps5	Unique	0.296	-1.754	-2.878	0.00400399	0.0454795	0.8708	1.8335	0.9571	0.9571	TRUE	0.1598
ENSMUSG00000015568.16	Lpl	Unique	0.296	-1.758	-5.251	1.51352e-07	9.76432e-06	0.3424	0.451	0.3495	0.3495	TRUE	0.4302
ENSMUSG00000049871.14	Nlrc3	Unique	0.296	-1.755	-5.7	1.19817e-08	1.13244e-06	0.2689	0.5252	0.2847	0.2847	TRUE	1.2215
ENSMUSG00000048534.7	Amica1	Unique	0.295	-1.763	-4.1	4.13694e-05	0.00119664	0.5778	0.4911	0.5712	0.5712	TRUE	0.2293
ENSMUSG00000048865.16	Arhgap30	Unique	0.295	-1.759	-6.893	5.4446e-12	2.04993e-09	0.1766	0.452	0.2026	0.2026	TRUE	0.1242
ENSMUSG00000052974.8	Cyp2f2	Unique	0.295	-1.762	-2.893	0.00381315	0.0438321	1.2197	0.4874	1.1527	1.1527	TRUE	0.1074
ENSMUSG00000020399.14	Havcr2	Unique	0.295	-1.761	-5.563	2.65722e-08	2.19526e-06	0.3017	0.4578	0.3115	0.3115	TRUE	0.2802
ENSMUSG00000070873.5	Lilra5	Unique	0.295	-1.763	-4.59	4.43014e-06	0.000182998	0.4556	0.4722	0.4568	0.4568	TRUE	0.2269
ENSMUSG00000055994.15	Nod2	Shared with PCA DEGs	0.295	-1.761	-3.792	0.000149369	0.00345474	0.6862	0.4749	0.6692	0.6692	TRUE	0.3618
ENSMUSG00000086652.1	RP23-160G19.1	Unique	0.295	-1.759	-3.49	0.000482579	0.00908475	0.6539	1.1563	0.6891	0.6891	TRUE	0.6799
ENSMUSG00000052125.16	RP24-112H7.1	Unique	0.295	-1.76	-4.791	1.65758e-06	8.09992e-05	0.4097	0.4881	0.4151	0.4151	TRUE	0.1723
ENSMUSG00000112095.1	RP24-222H7.2	Unique	0.295	-1.762	-4.266	1.98704e-05	0.000649167	0.4815	0.6834	0.4982	0.4982	TRUE	0.0933
ENSMUSG00000020838.12	Slc6a4	Unique	0.295	-1.759	-3.299	0.000970802	0.0155701	0.8306	0.8371	0.8311	0.8311	TRUE	0.12
ENSMUSG00000062939.11	Stat4	Unique	0.295	-1.759	-3.786	0.000152966	0.00351668	0.6507	0.6218	0.6485	0.6485	TRUE	0.0686
ENSMUSG00000063727.3	Tnfrsf11b	Shared with PCA DEGs	0.295	-1.76	-3.702	0.000213567	0.00462299	0.8069	0.4483	0.7051	0.7051	TRUE	0.2582
ENSMUSG00000022014.15	Epsti1	Unique	0.294	-1.766	-4.859	1.1825e-06	5.92982e-05	0.4079	0.4549	0.4112	0.4112	TRUE	0.5386
ENSMUSG00000030206.13	Gsg1	Unique	0.294	-1.769	-3.785	0.000153415	0.00352349	0.6087	0.8153	0.6274	0.6274	TRUE	0.6637
ENSMUSG00000064109.8	Hcst	Unique	0.294	-1.767	-5.996	2.02532e-09	2.69647e-07	0.2312	0.5837	0.2511	0.2511	TRUE	0.5213
ENSMUSG00000052160.7	Pld4	Unique	0.294	-1.765	-6.721	1.79925e-11	5.17034e-09	0.1998	0.4499	0.215	0.215	TRUE	0.1946
ENSMUSG00000030223.14	Ptpro	Unique	0.294	-1.767	-6.181	6.38544e-10	1.04753e-07	0.2362	0.4783	0.2506	0.2506	TRUE	0.2057
ENSMUSG00000095028.6	Sirpb1b	Unique	0.294	-1.767	-5.534	3.13233e-08	2.49792e-06	0.2897	0.5368	0.305	0.305	TRUE	0.0868
ENSMUSG00000071068.6	Treml2	Unique	0.294	-1.768	-4.635	3.57454e-06	0.00015147	0.4413	0.5056	0.4459	0.4459	TRUE	0.1742
ENSMUSG00000034959.8	Rubcnl	Unique	0.293	-1.772	-6.566	5.18466e-11	1.28039e-08	0.2018	0.509	0.2183	0.2183	TRUE	0.0282
ENSMUSG00000040345.10	Arhgap9	Unique	0.292	-1.778	-7.447	9.57324e-14	1.22149e-10	0.1667	0.4568	0.1766	0.1766	TRUE	0.1494
ENSMUSG00000104088.1	RP23-12D3.6	Unique	0.292	-1.775	-2.915	0.0035526	0.0416501	0.7396	2.2459	0.8929	0.8929	TRUE	0.0654
ENSMUSG00000097415.2	RP23-285C18.2	Unique	0.292	-1.774	-5.92	3.22361e-09	4.00198e-07	0.2691	0.4499	0.28	0.28	TRUE	0.1242
ENSMUSG00000085184.9	RP24-144H23.1	Unique	0.292	-1.777	-3.446	0.000569382	0.0103375	0.8019	0.6916	0.7948	0.7948	TRUE	0.4209
ENSMUSG00000000562.5	Adora3	Unique	0.291	-1.779	-4.62	3.83444e-06	0.000161885	0.4014	0.7183	0.4229	0.4229	TRUE	0.7048
ENSMUSG00000022575.5	Gsdmd	Shared with PCA DEGs	0.291	-1.782	-5.679	1.3542e-08	1.2342e-06	0.296	0.4562	0.306	0.306	TRUE	0.2075
ENSMUSG00000021708.17	Rasgrf2	Unique	0.291	-1.778	-2.934	0.00334412	0.0396586	1.1713	0.645	1.118	1.118	TRUE	0.4841
ENSMUSG00000038037.5	Socs1	Shared with PCA DEGs	0.291	-1.782	-3.977	6.98709e-05	0.00186596	0.655	0.4609	0.6249	0.6249	TRUE	0.2312
ENSMUSG00000074570.14	Cass4	Unique	0.29	-1.785	-4.369	1.24969e-05	0.000436195	0.4951	0.5826	0.5015	0.5015	TRUE	0.1461
ENSMUSG00000003484.4	Cyp4f18	Unique	0.29	-1.788	-6.143	8.11581e-10	1.30347e-07	0.2513	0.4553	0.2633	0.2633	TRUE	0.0751
ENSMUSG00000028644.16	Ermap	Unique	0.29	-1.784	-4.07	4.69478e-05	0.00132626	0.5586	0.6713	0.5667	0.5667	TRUE	0.1254
ENSMUSG00000097904.1	Gm26711	Unique	0.29	-1.785	-2.962	0.00305838	0.037224	1.1468	0.6632	1.1028	1.1028	TRUE	0.7267
ENSMUSG00000070390.12	Nlrp1b	Unique	0.29	-1.784	-6.95	3.64547e-12	1.55047e-09	0.1815	0.4981	0.1983	0.1983	TRUE	0.1247
ENSMUSG00000082292.3	RP24-499A8.3	Unique	0.29	-1.784	-3.356	0.00079202	0.0132582	0.9167	0.4761	0.8788	0.8788	TRUE	3.695
ENSMUSG00000026222.16	Sp100	Unique	0.29	-1.786	-4.772	1.82493e-06	8.82381e-05	0.4355	0.4521	0.4367	0.4367	TRUE	0.3689
ENSMUSG00000098112.7	Bin2	Unique	0.289	-1.792	-7.124	1.04854e-12	7.0262e-10	0.1767	0.4547	0.1965	0.1965	TRUE	0.1126
ENSMUSG00000034839.5	Larp6	Shared with PCA DEGs	0.289	-1.791	-3.166	0.0015445	0.0225508	1.042	0.5053	0.9905	0.9905	TRUE	0.1942
ENSMUSG00000101585.6	RP24-272D15.1	Unique	0.289	-1.79	-3.859	0.000113815	0.0027838	0.6159	0.7475	0.6276	0.6276	TRUE	0.3205
ENSMUSG00000004359.16	Spic	Unique	0.289	-1.793	-3.411	0.00064781	0.0114004	0.8416	0.6798	0.8288	0.8288	TRUE	1.1252
ENSMUSG00000029925.13	Tbxas1	Unique	0.289	-1.789	-5.34	9.2996e-08	6.41393e-06	0.3404	0.461	0.3483	0.3483	TRUE	0.4768
ENSMUSG00000021211.4	Akr1c12	Unique	0.288	-1.795	-3.897	9.72465e-05	0.00243032	0.5874	0.8247	0.6063	0.6063	TRUE	0.8102
ENSMUSG00000002204.9	Napsa	Unique	0.288	-1.796	-5.065	4.07332e-07	2.30993e-05	0.3781	0.4644	0.39	0.39	TRUE	0.124
ENSMUSG00000009281.6	Rarres2	Unique	0.288	-1.798	-3.663	0.000249746	0.00527683	0.7776	0.4578	0.7509	0.7509	TRUE	0.5594
ENSMUSG00000089647.2	RP23-319G15.1	Unique	0.288	-1.798	-4.745	2.08351e-06	9.84607e-05	0.3911	0.6907	0.412	0.412	TRUE	0.0956
ENSMUSG00000020077.14	Srgn	Unique	0.288	-1.798	-5.27	1.36592e-07	8.93761e-06	0.3569	0.4495	0.3631	0.3631	TRUE	0.5536
ENSMUSG00000058163.14	RP23-14F5.8	Unique	0.287	-1.802	-4.327	1.51058e-05	0.000511704	0.5367	0.4978	0.5338	0.5338	TRUE	0.7438
ENSMUSG00000070034.13	Sp110	Unique	0.287	-1.8	-4.1	4.12923e-05	0.00119654	0.6129	0.4542	0.6005	0.6005	TRUE	0.7014
ENSMUSG00000054545.17	Ugt1a6a	Unique	0.287	-1.801	-3.129	0.00175513	0.0248215	0.8443	1.3799	0.8959	0.8959	TRUE	0.669
ENSMUSG00000020709.15	Adap2	Unique	0.286	-1.803	-6.989	2.76089e-12	1.24332e-09	0.198	0.465	0.2052	0.2052	TRUE	0.1616
ENSMUSG00000016529.5	Il10	Unique	0.286	-1.804	-2.964	0.00303798	0.0370445	1.0276	1.1968	1.0452	1.0452	TRUE	0.2632
ENSMUSG00000056130.9	Ticam2	Unique	0.286	-1.804	-5.465	4.63227e-08	3.49965e-06	0.3145	0.5102	0.3307	0.3307	TRUE	0.2082
ENSMUSG00000044583.13	Tlr7	Unique	0.286	-1.804	-5.458	4.82015e-08	3.62319e-06	0.3302	0.4633	0.3389	0.3389	TRUE	0.2712
ENSMUSG00000026170.6	Cyp27a1	Unique	0.284	-1.817	-6.282	3.33297e-10	6.2901e-08	0.2446	0.4699	0.2577	0.2577	TRUE	0.3136
ENSMUSG00000074210.3	E130208F15Rik	Shared with PCA DEGs	0.284	-1.816	-4.078	4.53738e-05	0.00129073	0.629	0.4683	0.6163	0.6163	TRUE	0.1702
ENSMUSG00000021298.8	Gpr132	Unique	0.284	-1.816	-4.456	8.3649e-06	0.000313766	0.5152	0.4849	0.513	0.513	TRUE	0.86
ENSMUSG00000100658.1	RP23-217K18.4	Unique	0.284	-1.818	-3.248	0.0011617	0.0179186	0.7534	1.5053	0.8199	0.8199	TRUE	0.0513
ENSMUSG00000026807.8	Ak8	Unique	0.283	-1.82	-3.837	0.000124589	0.00297446	0.641	0.7808	0.6527	0.6527	TRUE	0.6611
ENSMUSG00000004609.11	Cd33	Unique	0.283	-1.821	-6.795	1.08494e-11	3.5597e-09	0.2096	0.4549	0.223	0.223	TRUE	1.2686
ENSMUSG00000022102.13	Dok2	Unique	0.283	-1.821	-4.39	1.13424e-05	0.000403253	0.5387	0.4711	0.5337	0.5337	TRUE	0.3479
ENSMUSG00000051314.11	Ffar2	Unique	0.283	-1.819	-2.954	0.00313819	0.0379715	1.2257	0.5697	1.166	1.166	TRUE	0.3882
ENSMUSG00000105504.4	Gbp5	Unique	0.283	-1.823	-3.389	0.000701377	0.0120935	0.9437	0.4611	0.9016	0.9016	TRUE	1.7474
ENSMUSG00000042351.9	Grap2	Unique	0.283	-1.822	-5.877	4.16618e-09	4.73687e-07	0.2949	0.4707	0.2964	0.2964	TRUE	0.2469
ENSMUSG00000112510.1	RP23-304C21.2	Unique	0.283	-1.82	-4.215	2.49486e-05	0.000788098	0.5058	0.8037	0.5287	0.5287	TRUE	0.1314
ENSMUSG00000042842.11	Serpinb6b	Unique	0.283	-1.824	-4.238	2.25233e-05	0.000722477	0.5697	0.526	0.5663	0.5663	TRUE	0.191
ENSMUSG00000114608.1	RP24-482L4.2	Unique	0.282	-1.828	-3.952	7.75088e-05	0.00201146	0.6754	0.4933	0.6609	0.6609	TRUE	0.1746
ENSMUSG00000014599.10	Csf1	Unique	0.281	-1.833	-5.214	1.84557e-07	1.15496e-05	0.4383	0.4478	0.3858	0.3858	TRUE	0.1874
ENSMUSG00000090019.5	Gimap1	Unique	0.281	-1.829	-5.681	1.34104e-08	1.23199e-06	0.3037	0.4994	0.3159	0.3159	TRUE	0.3224
ENSMUSG00000051212.8	Gpr183	Unique	0.281	-1.829	-5.843	5.13345e-09	5.58767e-07	0.2956	0.4808	0.3011	0.3011	TRUE	0.4439
ENSMUSG00000042918.17	Mamstr	Shared with PCA DEGs	0.281	-1.832	-3.448	0.000564841	0.0102713	0.8884	0.5756	0.8624	0.8624	TRUE	2.8936
ENSMUSG00000020599.13	Rgs9	Shared with PCA DEGs	0.281	-1.83	-3.103	0.00191289	0.0264542	1.1409	0.4798	1.0815	1.0815	TRUE	0.1404
ENSMUSG00000097081.1	RP23-41J14.4	Unique	0.281	-1.829	-3.418	0.000629774	0.0111767	0.9147	0.5275	0.8818	0.8818	TRUE	0.2337
ENSMUSG00000002985.16	Apoe	Unique	0.28	-1.836	-6.303	2.9175e-10	5.63077e-08	0.2735	0.4469	0.2648	0.2648	TRUE	0.1621
ENSMUSG00000031264.13	Btk	Unique	0.28	-1.839	-6.61	3.83462e-11	9.89548e-09	0.2248	0.4678	0.2384	0.2384	TRUE	0.0813
ENSMUSG00000024621.15	Csf1r	Unique	0.28	-1.836	-6.37	1.88424e-10	3.86387e-08	0.3033	0.4476	0.2593	0.2593	TRUE	0.6135
ENSMUSG00000078945.10	Naip2	Unique	0.28	-1.837	-5.656	1.54578e-08	1.3814e-06	0.3186	0.4586	0.3276	0.3276	TRUE	0.1195
ENSMUSG00000086763.1	Plxna4os1	Unique	0.28	-1.837	-4.338	1.43768e-05	0.000492825	0.5229	0.636	0.5316	0.5316	TRUE	0.7358
ENSMUSG00000051506.17	Wdfy4	Unique	0.28	-1.837	-6.721	1.80096e-11	5.17034e-09	0.2291	0.4559	0.232	0.232	TRUE	0.1656
ENSMUSG00000079457.9	AC123856.1	Unique	0.279	-1.84	-3.477	0.000506493	0.00943441	0.8594	0.653	0.843	0.843	TRUE	0.2584
ENSMUSG00000038642.10	Ctss	Unique	0.278	-1.845	-6.12	9.33121e-10	1.45789e-07	0.2664	0.4472	0.2836	0.2836	TRUE	0.098
ENSMUSG00000039057.11	Myo16	Shared with PCA DEGs	0.278	-1.849	-3.195	0.00139889	0.0207413	0.8187	1.5393	0.88	0.88	TRUE	0.2574
ENSMUSG00000044646.14	Zbtb7c	Shared with PCA DEGs	0.278	-1.845	-2.866	0.00415287	0.0465945	1.3821	0.4521	1.2938	1.2938	TRUE	0.1178
ENSMUSG00000052336.7	Cx3cr1	Unique	0.277	-1.85	-6.216	5.09704e-10	8.67139e-08	0.2775	0.4495	0.2762	0.2762	TRUE	0.121
ENSMUSG00000027583.13	Zbtb46	Shared with PCA DEGs	0.277	-1.853	-3.539	0.000401127	0.00780457	0.8918	0.4577	0.8543	0.8543	TRUE	0.8792
ENSMUSG00000030707.15	Coro1a	Unique	0.276	-1.856	-7.388	1.48767e-13	1.614e-10	0.1632	0.4485	0.1968	0.1968	TRUE	0.0397
ENSMUSG00000026271.15	Gpr35	Shared with PCA DEGs	0.276	-1.86	-4.166	3.09405e-05	0.00094714	0.6358	0.453	0.6212	0.6212	TRUE	0.2875
ENSMUSG00000013974.3	Mcemp1	Unique	0.276	-1.86	-3.454	0.000551941	0.0100927	0.9259	0.5318	0.8922	0.8922	TRUE	0.6804
ENSMUSG00000041912.12	Tdrkh	Shared with PCA DEGs	0.276	-1.855	-3.488	0.000487017	0.00912577	0.9231	0.455	0.8824	0.8824	TRUE	0.7325
ENSMUSG00000024610.14	Cd74	Unique	0.275	-1.862	-5.39	7.05711e-08	5.0809e-06	0.3022	0.447	0.3726	0.3726	TRUE	0.0417
ENSMUSG00000020143.15	Dock2	Unique	0.275	-1.861	-6.909	4.86672e-12	1.96095e-09	0.1993	0.4525	0.2258	0.2258	TRUE	0.0618
ENSMUSG00000112766.1	RP23-202A18.4	Unique	0.275	-1.862	-3.396	0.000683592	0.011885	0.8013	1.1519	0.8313	0.8313	TRUE	0.3219
ENSMUSG00000036856.4	Wnt4	Unique	0.275	-1.861	-3.269	0.00107816	0.0169256	1.0636	0.4645	1.0094	1.0094	TRUE	0.095
ENSMUSG00000028480.14	Glipr2	Shared with PCA DEGs	0.274	-1.868	-4.209	2.56772e-05	0.000803445	0.6271	0.4566	0.6136	0.6136	TRUE	1.261
ENSMUSG00000026778.13	Prkcq	Unique	0.274	-1.866	-3.857	0.000114577	0.00279649	0.73	0.5482	0.7153	0.7153	TRUE	0.2899
ENSMUSG00000062515.3	Fabp4	Unique	0.273	-1.873	-3.353	0.000800577	0.013382	1.0253	0.45	0.974	0.974	TRUE	4.2278
ENSMUSG00000050592.8	Fam78a	Unique	0.273	-1.871	-7.096	1.28485e-12	7.76554e-10	0.1977	0.476	0.2126	0.2126	TRUE	0.2392
ENSMUSG00000030674.5	Qprt	Unique	0.273	-1.874	-3.321	0.000896224	0.014619	0.9549	0.8009	0.9405	0.9405	TRUE	0.413
ENSMUSG00000110018.2	RP24-502J3.1	Unique	0.273	-1.873	-4.182	2.89196e-05	0.000891539	0.625	0.5153	0.6162	0.6162	TRUE	0.0973
ENSMUSG00000061815.11	Rufy4	Unique	0.272	-1.879	-3.057	0.00223302	0.0297476	1.1831	0.7036	1.1399	1.1399	TRUE	1.5928
ENSMUSG00000000682.7	Cd52	Unique	0.271	-1.885	-7.021	2.19911e-12	1.09704e-09	0.2114	0.451	0.2245	0.2245	TRUE	0.0298
ENSMUSG00000068129.5	Cst7	Unique	0.271	-1.884	-4.755	1.98805e-06	9.47292e-05	0.459	0.5915	0.4683	0.4683	TRUE	0.4425
ENSMUSG00000044867.5	Gimap1os	Unique	0.271	-1.885	-3.642	0.000270283	0.00562792	0.7792	0.805	0.7814	0.7814	TRUE	1.4899
ENSMUSG00000030745.9	Il21r	Unique	0.271	-1.883	-6.029	1.64607e-09	2.29758e-07	0.2918	0.4621	0.3024	0.3024	TRUE	0.2432
ENSMUSG00000046207.14	Pik3r6	Unique	0.271	-1.886	-6.81	9.7519e-12	3.2937e-09	0.2212	0.4892	0.2331	0.2331	TRUE	0.1426
ENSMUSG00000018919.10	Tm4sf5	Shared with PCA DEGs	0.271	-1.886	-3.515	0.000440186	0.00841777	0.8852	0.6703	0.8644	0.8644	TRUE	0.3776
ENSMUSG00000023992.14	Trem2	Unique	0.271	-1.883	-6.277	3.45597e-10	6.40107e-08	0.2694	0.4517	0.2804	0.2804	TRUE	0.1301
ENSMUSG00000045868.12	Gvin1	Unique	0.27	-1.888	-4.419	9.93827e-06	0.000363459	0.5531	0.5563	0.5535	0.5535	TRUE	0.1906
ENSMUSG00000030187.15	Klra2	Unique	0.27	-1.89	-5.943	2.80306e-09	3.60969e-07	0.3091	0.4674	0.3126	0.3126	TRUE	0.1191
ENSMUSG00000058099.16	Nfam1	Unique	0.27	-1.891	-7.065	1.60369e-12	8.65295e-10	0.2065	0.4545	0.2225	0.2225	TRUE	0.1969
ENSMUSG00000022372.14	Sla	Unique	0.27	-1.891	-6.113	9.76482e-10	1.50516e-07	0.3032	0.4529	0.2978	0.2978	TRUE	0.2535
ENSMUSG00000005824.6	Tnfsf14	Unique	0.27	-1.891	-4.479	7.50164e-06	0.00028556	0.5275	0.5998	0.5329	0.5329	TRUE	0.0703
ENSMUSG00000070369.13	Itgad	Unique	0.269	-1.895	-3.135	0.00171798	0.0245073	0.9206	1.5068	0.9772	0.9772	TRUE	0.3535
ENSMUSG00000000290.13	Itgb2	Unique	0.269	-1.893	-6.253	4.02946e-10	7.28699e-08	0.2754	0.4492	0.286	0.286	TRUE	0.2908
ENSMUSG00000073902.5	RP23-465M17.2	Unique	0.269	-1.894	-5.353	8.64283e-08	5.99697e-06	0.3817	0.4686	0.3876	0.3876	TRUE	0.073
ENSMUSG00000047363.4	Cstad	Shared with PCA DEGs	0.268	-1.9	-2.852	0.0043397	0.0479413	1.4488	0.5847	1.3645	1.3645	TRUE	3.7017
ENSMUSG00000044313.13	Mab21l3	Shared with PCA DEGs	0.268	-1.898	-4.206	2.60487e-05	0.000812853	0.6387	0.4982	0.6278	0.6278	TRUE	0.2448
ENSMUSG00000024677.13	Ms4a6b	Unique	0.268	-1.899	-6.133	8.61649e-10	1.35544e-07	0.3071	0.4542	0.2983	0.2983	TRUE	0.1111
ENSMUSG00000019832.5	Rab32	Shared with PCA DEGs	0.268	-1.899	-4.386	1.15627e-05	0.000409184	0.5966	0.4507	0.5852	0.5852	TRUE	0.5991
ENSMUSG00000025165.12	Sectm1a	Unique	0.268	-1.9	-3.918	8.91969e-05	0.00225119	0.7051	0.6616	0.7012	0.7012	TRUE	0.048
ENSMUSG00000074505.5	Fat3	Shared with PCA DEGs	0.267	-1.905	-2.879	0.00398731	0.0453574	1.4036	0.6606	1.334	1.334	TRUE	2.3346
ENSMUSG00000026986.14	Hnmt	Shared with PCA DEGs	0.267	-1.906	-4.148	3.35071e-05	0.00100992	0.6439	0.5811	0.6384	0.6384	TRUE	1.4924
ENSMUSG00000017652.16	Cd40	Shared with PCA DEGs	0.266	-1.909	-4.044	5.2645e-05	0.0014638	0.7147	0.4598	0.6939	0.6939	TRUE	0.8106
ENSMUSG00000015396.4	Cd83	Unique	0.266	-1.91	-5.42	5.95292e-08	4.38208e-06	0.3808	0.4576	0.3861	0.3861	TRUE	0.2429
ENSMUSG00000049420.9	Tmem200a	Unique	0.266	-1.91	-3.488	0.000487073	0.00912577	0.9633	0.5328	0.923	0.923	TRUE	1.5144
ENSMUSG00000025701.12	Alox5	Unique	0.265	-1.915	-4.136	3.53829e-05	0.00105401	0.6782	0.4882	0.6631	0.6631	TRUE	0.2165
ENSMUSG00000062585.11	Cnr2	Unique	0.265	-1.914	-5.995	2.03113e-09	2.69647e-07	0.297	0.4944	0.3108	0.3108	TRUE	0.203
ENSMUSG00000093327.1	Mir5107	Unique	0.265	-1.916	-6.073	1.25729e-09	1.85103e-07	0.1383	1.1352	0.2037	0.2037	TRUE	0.1594
ENSMUSG00000020400.17	Tnip1	Shared with PCA DEGs	0.265	-1.915	-4.393	1.11835e-05	0.000399456	0.6055	0.4484	0.5932	0.5932	TRUE	1.7293
ENSMUSG00000022181.16	C6	Unique	0.264	-1.924	-2.882	0.00395015	0.0450238	1.4765	0.5196	1.3797	1.3797	TRUE	0.719
ENSMUSG00000029915.14	Clec5a	Unique	0.264	-1.924	-5.578	2.43663e-08	2.03653e-06	0.3686	0.4574	0.3698	0.3698	TRUE	0.1669
ENSMUSG00000003882.5	Il7r	Unique	0.264	-1.923	-4.429	9.46412e-06	0.00034672	0.5956	0.4684	0.5857	0.5857	TRUE	0.1955
ENSMUSG00000071715.12	Ncf4	Unique	0.264	-1.92	-6.16	7.27781e-10	1.17711e-07	0.2921	0.4543	0.3022	0.3022	TRUE	0.1118
ENSMUSG00000038843.17	Gcnt1	Shared with PCA DEGs	0.263	-1.925	-4.391	1.12742e-05	0.000401451	0.5803	0.448	0.6	0.6	TRUE	0.1178
ENSMUSG00000026288.14	Inpp5d	Unique	0.262	-1.934	-7.015	2.29276e-12	1.09704e-09	0.2354	0.4499	0.2369	0.2369	TRUE	0.1278
ENSMUSG00000027009.18	Itga4	Unique	0.262	-1.935	-6.852	7.28779e-12	2.6568e-09	0.2404	0.4599	0.247	0.247	TRUE	0.1435
ENSMUSG00000084918.1	RP23-77I17.3	Unique	0.262	-1.933	-3.31	0.000932967	0.0150809	0.7217	1.791	0.8541	0.8541	TRUE	0.3728
ENSMUSG00000101462.2	RP24-152H15.3	Unique	0.262	-1.933	-3.374	0.00074103	0.0126068	1.0655	0.5061	1.016	1.016	TRUE	0.1627
ENSMUSG00000029082.17	Bst1	Shared with PCA DEGs	0.261	-1.938	-4.576	4.73729e-06	0.000192228	0.5651	0.4645	0.5574	0.5574	TRUE	0.2024
ENSMUSG00000031142.17	Cacna1f	Unique	0.261	-1.94	-3.908	9.28794e-05	0.00233643	0.6775	0.9017	0.698	0.698	TRUE	0.6442
ENSMUSG00000097295.1	Hmgb1-ps8	Unique	0.261	-1.94	-4.344	1.39786e-05	0.00047989	0.4916	1.0147	0.5338	0.5338	TRUE	0.0838
ENSMUSG00000036353.13	P2ry12	Unique	0.261	-1.939	-6.101	1.0572e-09	1.59742e-07	0.3006	0.4729	0.3114	0.3114	TRUE	0.2906
ENSMUSG00000033220.7	Rac2	Unique	0.261	-1.936	-7.485	7.16916e-14	9.68553e-11	0.1865	0.4521	0.208	0.208	TRUE	0.0539
ENSMUSG00000112895.1	RP23-304C21.3	Unique	0.261	-1.94	-3.691	0.000223563	0.00480765	0.7339	1.0505	0.7681	0.7681	TRUE	0.3126
ENSMUSG00000052477.15	AC123856.2	Unique	0.26	-1.942	-4.563	5.04015e-06	0.000202373	0.5595	0.5096	0.5558	0.5558	TRUE	0.7726
ENSMUSG00000079298.9	Klrb1b	Unique	0.26	-1.943	-4.6	4.21621e-06	0.000175106	0.5564	0.4859	0.5511	0.5511	TRUE	0.2313
ENSMUSG00000030149.15	Klrk1	Unique	0.26	-1.944	-4.099	4.1486e-05	0.0011985	0.6939	0.5647	0.6837	0.6837	TRUE	0.7009
ENSMUSG00000032690.16	Oas2	Unique	0.26	-1.943	-3.59	0.000331131	0.00662463	0.9567	0.4572	0.913	0.913	TRUE	3.2424
ENSMUSG00000107761.1	RP24-503A2.8	Unique	0.26	-1.941	-4.516	6.31362e-06	0.000245771	0.4826	0.8669	0.5114	0.5114	TRUE	0.3811
ENSMUSG00000006724.12	Cyp27b1	Shared with PCA DEGs	0.259	-1.951	-3.28	0.00103734	0.0164194	1.0815	0.7642	1.0542	1.0542	TRUE	2.9678
ENSMUSG00000030830.18	Itgal	Unique	0.259	-1.947	-6.665	2.63883e-11	7.215e-09	0.2538	0.4534	0.2655	0.2655	TRUE	0.0481
ENSMUSG00000070691.10	Runx3	Unique	0.259	-1.95	-5.472	4.45402e-08	3.37609e-06	0.3792	0.4538	0.3954	0.3954	TRUE	0.071
ENSMUSG00000060441.15	Trim5	Unique	0.259	-1.95	-5.265	1.39907e-07	9.10268e-06	0.4056	0.5355	0.4145	0.4145	TRUE	0.1251
ENSMUSG00000081723.1	AC137969.1	Unique	0.258	-1.953	-4.741	2.1276e-06	9.97239e-05	0.5079	0.5601	0.5122	0.5122	TRUE	0.0876
ENSMUSG00000034041.4	Lyl1	Unique	0.258	-1.956	-5.53	3.19419e-08	2.53844e-06	0.381	0.4686	0.387	0.387	TRUE	0.3028
ENSMUSG00000097899.2	RP24-127D13.3	Unique	0.258	-1.957	-3.039	0.00237462	0.0311823	0.6736	2.9422	0.9045	0.9045	TRUE	0.287
ENSMUSG00000074677.11	Sirpb1c	Unique	0.258	-1.957	-5.698	1.20976e-08	1.13871e-06	0.3569	0.4708	0.3645	0.3645	TRUE	0.2398
ENSMUSG00000000142.15	Axin2	Shared with PCA DEGs	0.257	-1.96	-3.606	0.00031126	0.00629585	0.9651	0.4595	0.9207	0.9207	TRUE	0.3821
ENSMUSG00000027221.5	Chst1	Shared with PCA DEGs	0.257	-1.961	-4.514	6.3541e-06	0.000246511	0.5987	0.4564	0.5877	0.5877	TRUE	0.5028
ENSMUSG00000071713.5	Csf2rb	Shared with PCA DEGs	0.257	-1.961	-6.518	7.1458e-11	1.69193e-08	0.2562	0.4508	0.2819	0.2819	TRUE	0.0876
ENSMUSG00000031138.4	F9	Unique	0.257	-1.958	-4.025	5.69121e-05	0.00156915	0.6062	1.0435	0.6443	0.6443	TRUE	0.5467
ENSMUSG00000097252.1	Gm6634	Unique	0.257	-1.959	-3.091	0.0019935	0.027286	1.2593	0.7211	1.2109	1.2109	TRUE	5.318
ENSMUSG00000073491.11	Ifi213	Unique	0.257	-1.963	-4.43	9.4093e-06	0.000345765	0.6177	0.4834	0.6072	0.6072	TRUE	0.3425
ENSMUSG00000100396.1	RP23-423G13.11	Unique	0.257	-1.959	-4.467	7.91404e-06	0.000299413	0.486	0.9494	0.5209	0.5209	TRUE	0.049
ENSMUSG00000064346.1	mt-Tw	Unique	0.256	-1.966	-4.035	5.46973e-05	0.00151536	0.672	0.8176	0.6829	0.6829	TRUE	1.9735
ENSMUSG00000053049.3	AC073599.2	Unique	0.255	-1.972	-3.076	0.00209892	0.0284065	0.847	2.3216	0.9874	0.9874	TRUE	0.2831
ENSMUSG00000070056.6	Mfhas1	Shared with PCA DEGs	0.255	-1.973	-5.457	4.84312e-08	3.62319e-06	0.4331	0.4503	0.4077	0.4077	TRUE	0.1678
ENSMUSG00000036362.2	P2ry13	Unique	0.255	-1.969	-6.629	3.37051e-11	8.89777e-09	0.2593	0.4697	0.2718	0.2718	TRUE	0.5919
ENSMUSG00000014361.5	Mertk	Shared with genotype DEGs	0.254	-1.974	-5.662	1.49713e-08	1.35372e-06	0.3732	0.4539	0.3787	0.3787	TRUE	1.5272
ENSMUSG00000020437.12	Myo1g	Unique	0.254	-1.979	-7.507	6.05321e-14	9.26828e-11	0.2018	0.4565	0.2155	0.2155	TRUE	0.0414
ENSMUSG00000039193.7	Nlrc4	Unique	0.254	-1.98	-5.869	4.39383e-09	4.97109e-07	0.3373	0.4949	0.3477	0.3477	TRUE	0.2038
ENSMUSG00000031506.11	Ptpn7	Unique	0.254	-1.977	-6.73	1.69114e-11	4.97955e-09	0.2541	0.4652	0.2665	0.2665	TRUE	0.1532
ENSMUSG00000017491.9	Rarb	Unique	0.254	-1.978	-3.623	0.000291685	0.00596539	0.9732	0.4645	0.9286	0.9286	TRUE	0.5687
ENSMUSG00000043157.8	Arl11	Unique	0.253	-1.98	-8.25	1.58207e-16	9.08384e-13	0.1651	0.4656	0.177	0.177	TRUE	0.1207
ENSMUSG00000026069.15	Il1rl1	Unique	0.253	-1.984	-4.014	5.97783e-05	0.00163834	0.7735	0.5132	0.7523	0.7523	TRUE	1.7854
ENSMUSG00000040037.13	Negr1	Unique	0.253	-1.983	-2.975	0.00293368	0.0362636	1.3429	0.9738	1.3041	1.3041	TRUE	2.1864
ENSMUSG00000044117.12	RP23-231E23.4	Unique	0.253	-1.98	-2.951	0.00316788	0.0381925	0.3462	4.3523	0.7912	0.7912	TRUE	0.2524
ENSMUSG00000094796.2	RP24-218K1.3	Unique	0.253	-1.984	-3.98	6.87756e-05	0.00184381	0.7845	0.5246	0.763	0.763	TRUE	0.4648
ENSMUSG00000030491.16	Tdrd12	Shared with PCA DEGs	0.253	-1.981	-2.892	0.00382989	0.0439997	1.4854	0.7684	1.4147	1.4147	TRUE	0.2903
ENSMUSG00000071203.6	Naip5	Unique	0.252	-1.989	-7.145	9.00906e-13	6.67455e-10	0.2213	0.4832	0.2361	0.2361	TRUE	0.0482
ENSMUSG00000030156.5	Cd69	Unique	0.251	-1.992	-3.866	0.000110771	0.00271804	0.8516	0.4963	0.8217	0.8217	TRUE	1.03
ENSMUSG00000054517.9	Trim65	Shared with PCA DEGs	0.251	-1.994	-4.827	1.38512e-06	6.8857e-05	0.5279	0.4517	0.5321	0.5321	TRUE	0.0817
ENSMUSG00000038354.13	Ankrd35	Unique	0.25	-2.001	-3.134	0.00172154	0.0245277	1.3196	0.5893	1.2499	1.2499	TRUE	2.457
ENSMUSG00000035459.17	Stab2	Unique	0.25	-1.999	-3.325	0.000885531	0.0144961	0.9836	1.2196	1.0052	1.0052	TRUE	0.1773
ENSMUSG00000049103.14	Ccr2	Unique	0.248	-2.014	-4.932	8.13161e-07	4.20038e-05	0.507	0.4533	0.5198	0.5198	TRUE	0.1296
ENSMUSG00000079017.3	Ifi27l2a	Unique	0.248	-2.009	-4.464	8.05868e-06	0.000303416	0.6475	0.4519	0.6318	0.6318	TRUE	0.5781
ENSMUSG00000055069.3	Rab39	Unique	0.248	-2.01	-3.678	0.000235444	0.0050069	0.8849	0.8024	0.8756	0.8756	TRUE	0.224
ENSMUSG00000009378.3	Slc16a12	Unique	0.248	-2.01	-4.29	1.78881e-05	0.000587835	0.6995	0.4762	0.6812	0.6812	TRUE	0.1
ENSMUSG00000096802.1	AC167036.2	Unique	0.247	-2.016	-3.777	0.000158561	0.00360675	0.8546	0.7238	0.8442	0.8442	TRUE	0.3078
ENSMUSG00000029417.9	Cxcl9	Unique	0.247	-2.019	-3.434	0.00059466	0.0106867	1.1404	0.4568	1.0781	1.0781	TRUE	1.6051
ENSMUSG00000090185.1	RP23-226D9.2	Unique	0.247	-2.02	-3.336	0.000849767	0.0140206	0.8993	1.5145	0.9723	0.9723	TRUE	0.1683
ENSMUSG00000020264.5	Slc36a2	Unique	0.247	-2.015	-4.021	5.78359e-05	0.0015908	0.7716	0.6035	0.7584	0.7584	TRUE	0.9406
ENSMUSG00000023274.14	Cd4	Unique	0.246	-2.022	-4.604	4.14467e-06	0.000173226	0.6054	0.4849	0.5961	0.5961	TRUE	0.9915
ENSMUSG00000046006.6	Gapt	Unique	0.246	-2.024	-5.035	4.78528e-07	2.65467e-05	0.4617	0.6336	0.4745	0.4745	TRUE	0.092
ENSMUSG00000033066.15	Gas7	Shared with PCA DEGs	0.246	-2.022	-3.624	0.000290421	0.00595013	1.0232	0.4488	0.972	0.972	TRUE	0.675
ENSMUSG00000078763.2	Slfn1	Unique	0.246	-2.022	-4.777	1.77549e-06	8.60288e-05	0.563	0.469	0.5558	0.5558	TRUE	0.2788
ENSMUSG00000038608.15	Dock10	Shared with PCA DEGs	0.245	-2.026	-4.928	8.31126e-07	4.27035e-05	0.5336	0.4511	0.5274	0.5274	TRUE	0.6599
ENSMUSG00000098914.1	Gm27747	Unique	0.245	-2.029	-3.057	0.00223428	0.0297476	0.8501	2.6667	1.0142	1.0142	TRUE	0.1866
ENSMUSG00000036098.15	Myrf	Shared with PCA DEGs	0.245	-2.029	-3.115	0.0018392	0.0256628	1.4057	0.4807	1.3191	1.3191	TRUE	1.3843
ENSMUSG00000030844.11	Rgs10	Unique	0.245	-2.029	-6.903	5.10433e-12	2.02122e-09	0.2574	0.4529	0.269	0.269	TRUE	0.0283
ENSMUSG00000027669.14	Gnb4	Shared with PCA DEGs	0.244	-2.034	-3.891	0.000100009	0.00249393	0.8909	0.4502	0.8528	0.8528	TRUE	0.1958
ENSMUSG00000029061.2	Mmp23	Shared with PCA DEGs	0.244	-2.034	-3.658	0.000253786	0.00535234	1.0121	0.4588	0.963	0.963	TRUE	1.0789
ENSMUSG00000089818.1	RP23-130N20.4	Unique	0.244	-2.033	-2.839	0.00452264	0.0491906	1.1652	2.3174	1.2972	1.2972	TRUE	0.2351
ENSMUSG00000074419.11	AC161409.3	Unique	0.243	-2.04	-3.851	0.000117608	0.00284627	0.7027	1.2307	0.7483	0.7483	TRUE	0.142
ENSMUSG00000018927.3	Ccl6	Unique	0.243	-2.044	-3.954	7.68029e-05	0.00199766	0.8703	0.449	0.8339	0.8339	TRUE	2.8982
ENSMUSG00000037944.8	Ccr7	Unique	0.243	-2.042	-4.195	2.72423e-05	0.000844364	0.7489	0.5106	0.7295	0.7295	TRUE	0.4151
ENSMUSG00000030167.15	Klrc1	Unique	0.243	-2.043	-3.925	8.67893e-05	0.00220253	0.7867	0.8004	0.7882	0.7882	TRUE	0.5749
ENSMUSG00000065236.1	n-R5s197	Unique	0.243	-2.04	-3.061	0.00220759	0.0294606	0.3388	4.5388	0.7179	0.7179	TRUE	0.4193
ENSMUSG00000019850.11	Tnfaip3	Shared with PCA DEGs	0.243	-2.043	-5.187	2.13683e-07	1.30523e-05	0.4685	0.4498	0.4841	0.4841	TRUE	0.1459
ENSMUSG00000030336.14	Cd27	Unique	0.242	-2.047	-4.522	6.11405e-06	0.000240448	0.6056	0.6402	0.6081	0.6081	TRUE	0.442
ENSMUSG00000059994.10	Fcrl1	Unique	0.242	-2.049	-5.781	7.40557e-09	7.54273e-07	0.3517	0.5948	0.3681	0.3681	TRUE	0.0776
ENSMUSG00000049744.15	Arhgap15	Unique	0.241	-2.052	-6.973	3.09994e-12	1.36916e-09	0.2525	0.4762	0.2655	0.2655	TRUE	0.073
ENSMUSG00000046323.8	Dppa3	Unique	0.241	-2.051	-4.603	4.15587e-06	0.000173226	0.5299	0.8358	0.5556	0.5556	TRUE	0.0731
ENSMUSG00000004296.14	Il12b	Unique	0.241	-2.051	-3.662	0.000250281	0.00528327	0.9441	0.7548	0.9291	0.9291	TRUE	2.3302
ENSMUSG00000032841.15	Prr5l	Shared with PCA DEGs	0.241	-2.051	-4.208	2.57421e-05	0.000804378	0.7667	0.4534	0.7406	0.7406	TRUE	0.5654
ENSMUSG00000045114.10	Prrt2	Unique	0.241	-2.051	-2.919	0.00351036	0.0412602	1.1712	2.0479	1.2791	1.2791	TRUE	0.3936
ENSMUSG00000021457.14	Syk	Unique	0.241	-2.051	-6.896	5.34347e-12	2.04879e-09	0.2877	0.4505	0.2756	0.2756	TRUE	0.1937
ENSMUSG00000089942.9	Pira2	Unique	0.24	-2.06	-4.498	6.87114e-06	0.000263455	0.5733	0.8183	0.5936	0.5936	TRUE	0.1043
ENSMUSG00000090164.8	RP24-127M20.2	Unique	0.24	-2.057	-3.605	0.000312708	0.00631659	0.9325	0.9491	0.9344	0.9344	TRUE	0.1638
ENSMUSG00000110631.1	RP24-286J21.7	Unique	0.24	-2.06	-3.186	0.00144485	0.0213676	1.3932	0.4571	1.3047	1.3047	TRUE	2.1263
ENSMUSG00000097705.1	RP24-547D11.2	Unique	0.24	-2.059	-5.122	3.02961e-07	1.78413e-05	0.4452	0.6872	0.4652	0.4652	TRUE	0.2507
ENSMUSG00000041920.14	Slc16a6	Shared with PCA DEGs	0.24	-2.059	-3.615	0.0003005	0.00612386	1.0685	0.4508	1.013	1.013	TRUE	0.111
ENSMUSG00000036587.13	Fut7	Shared with PCA DEGs	0.239	-2.063	-3.753	0.00017484	0.00390618	0.9233	0.6931	0.9031	0.9031	TRUE	0.6603
ENSMUSG00000050350.8	GRp18	Unique	0.239	-2.066	-4.587	4.50598e-06	0.000185735	0.602	0.6252	0.6039	0.6039	TRUE	0.2705
ENSMUSG00000063286.7	RP23-465M17.1	Unique	0.239	-2.066	-6.24	4.38927e-10	7.75449e-08	0.3413	0.4567	0.3407	0.3407	TRUE	0.0844
ENSMUSG00000047959.4	Kcna3	Unique	0.238	-2.073	-4.903	9.45121e-07	4.83443e-05	0.5323	0.5811	0.5358	0.5358	TRUE	0.2194
ENSMUSG00000035697.14	Arhgap45	Unique	0.237	-2.076	-7.915	2.47048e-15	6.3044e-12	0.1915	0.4508	0.2141	0.2141	TRUE	0.1026
ENSMUSG00000032053.8	Pou2af1	Unique	0.237	-2.08	-2.854	0.00432023	0.0478366	1.7821	0.5305	1.6446	1.6446	TRUE	0.0747
ENSMUSG00000056413.16	Adap1	Shared with PCA DEGs	0.236	-2.085	-4.709	2.49543e-06	0.000112868	0.6243	0.4559	0.611	0.611	TRUE	1.1991
ENSMUSG00000075256.9	Cerkl	Unique	0.236	-2.084	-4.336	1.45395e-05	0.000496181	0.675	0.7084	0.678	0.678	TRUE	0.6483
ENSMUSG00000112148.1	Lilrb4a	Unique	0.236	-2.083	-6.08	1.20028e-09	1.7785e-07	0.3564	0.4644	0.3636	0.3636	TRUE	0.1577
ENSMUSG00000107560.1	RP23-89P21.6	Unique	0.236	-2.083	-3.249	0.00115938	0.0178948	0.6095	3.0147	0.8565	0.8565	TRUE	0.2747
ENSMUSG00000074039.10	RP24-180M2.2	Unique	0.235	-2.087	-3.926	8.64105e-05	0.00219553	0.9143	0.4797	0.8769	0.8769	TRUE	0.6081
ENSMUSG00000015314.10	Slamf6	Unique	0.235	-2.087	-5.892	3.80904e-09	4.44073e-07	0.3718	0.5099	0.3813	0.3813	TRUE	0.2031
ENSMUSG00000067768.12	Xlr4b	Unique	0.235	-2.088	-4.96	7.03997e-07	3.69148e-05	0.4303	0.9456	0.4699	0.4699	TRUE	0.0833
ENSMUSG00000022103.10	Gfra2	Shared with PCA DEGs	0.233	-2.101	-3.559	0.000371887	0.00732516	1.1473	0.4635	1.0849	1.0849	TRUE	1.2422
ENSMUSG00000086111.1	RP23-255E18.1	Unique	0.233	-2.102	-3.672	0.000240804	0.00511122	0.8638	1.2008	0.8974	0.8974	TRUE	0.2592
ENSMUSG00000104653.1	RP24-245I16.3	Unique	0.233	-2.1	-2.875	0.00404576	0.0457493	1.7009	0.8023	1.6064	1.6064	TRUE	0.0756
ENSMUSG00000030577.14	Cd22	Unique	0.232	-2.109	-6.331	2.43742e-10	4.82587e-08	0.3323	0.4762	0.3416	0.3416	TRUE	0.4914
ENSMUSG00000050370.4	Ch25h	Unique	0.232	-2.108	-4.72	2.35407e-06	0.000108249	0.6319	0.4687	0.6192	0.6192	TRUE	0.9197
ENSMUSG00000033825.9	Tpsb2	Unique	0.232	-2.11	-2.884	0.00392888	0.0448482	1.7947	0.536	1.657	1.657	TRUE	0.2498
ENSMUSG00000086507.1	Adap2os	Unique	0.231	-2.111	-4.115	3.87486e-05	0.00113658	0.7458	0.8463	0.7548	0.7548	TRUE	0.2069
ENSMUSG00000026546.16	Cfap45	Shared with PCA DEGs	0.231	-2.113	-3.434	0.000594629	0.0106867	1.2359	0.4965	1.1737	1.1737	TRUE	0.5543
ENSMUSG00000066975.12	Cryba4	Unique	0.231	-2.115	-3.974	7.0565e-05	0.00187577	0.8758	0.6198	0.8552	0.8552	TRUE	1.1106
ENSMUSG00000017737.2	Mmp9	Unique	0.231	-2.114	-4.735	2.18547e-06	0.000101607	0.6365	0.4524	0.6217	0.6217	TRUE	0.1156
ENSMUSG00000045362.8	Tnfrsf26	Unique	0.231	-2.113	-4.229	2.34376e-05	0.000745556	0.7975	0.4896	0.7721	0.7721	TRUE	0.3568
ENSMUSG00000045573.9	Penk	Unique	0.23	-2.119	-3.852	0.000116923	0.00283867	0.9595	0.5594	0.9256	0.9256	TRUE	0.5027
ENSMUSG00000099222.1	Mir7213	Unique	0.229	-2.126	-3.025	0.00248997	0.0323457	0.8598	3.0437	1.1005	1.1005	TRUE	0.2676
ENSMUSG00000112971.1	RP23-208G5.6	Unique	0.229	-2.126	-3.072	0.00212738	0.028724	0.8188	3.028	1.0581	1.0581	TRUE	0.1945
ENSMUSG00000085823.7	RP23-400F8.2	Unique	0.229	-2.129	-2.99	0.00279237	0.0350834	1.4608	1.2965	1.4395	1.4395	TRUE	0.6068
ENSMUSG00000030786.18	Itgam	Unique	0.228	-2.131	-5.929	3.04464e-09	3.86333e-07	0.3977	0.4561	0.4018	0.4018	TRUE	0.3549
ENSMUSG00000046410.10	Kcnk6	Shared with PCA DEGs	0.228	-2.133	-5.733	9.86717e-09	9.64338e-07	0.4292	0.4551	0.431	0.431	TRUE	0.237
ENSMUSG00000099757.1	RP23-32C18.5	Unique	0.228	-2.135	-5.865	4.48356e-09	4.99874e-07	0.3872	0.5403	0.3976	0.3976	TRUE	0.1045
ENSMUSG00000087541.1	Hopxos	Unique	0.226	-2.146	-3.763	0.00016757	0.00376402	0.8435	1.2249	0.8819	0.8819	TRUE	0.0812
ENSMUSG00000026770.5	Il2ra	Unique	0.226	-2.144	-3.551	0.000384325	0.00754428	1.1948	0.4949	1.1306	1.1306	TRUE	0.2512
ENSMUSG00000029108.14	Pcdh7	Shared with genotype DEGs	0.226	-2.143	-3.091	0.00199355	0.027286	1.6105	0.4579	1.4985	1.4985	TRUE	2.0201
ENSMUSG00000001020.8	S100a4	Unique	0.226	-2.146	-4.647	3.36156e-06	0.000145122	0.6639	0.5228	0.653	0.653	TRUE	2.8925
ENSMUSG00000030365.11	Clec2i	Unique	0.225	-2.152	-4.122	3.75544e-05	0.0011072	0.8195	0.6939	0.8085	0.8085	TRUE	0.3996
ENSMUSG00000094127.1	G530012D18Rik	Unique	0.225	-2.149	-4.646	3.38669e-06	0.000145933	0.6449	0.6026	0.6417	0.6417	TRUE	0.8052
ENSMUSG00000006344.17	Ggt5	Shared with PCA DEGs	0.225	-2.15	-4.539	5.66186e-06	0.000224587	0.7182	0.4655	0.6976	0.6976	TRUE	2.1783
ENSMUSG00000005465.9	Il27ra	Unique	0.225	-2.151	-4.979	6.39801e-07	3.40146e-05	0.5715	0.5305	0.5684	0.5684	TRUE	0.316
ENSMUSG00000079293.11	Clec7a	Unique	0.224	-2.16	-6.102	1.04845e-09	1.59469e-07	0.3861	0.4513	0.3906	0.3906	TRUE	0.3014
ENSMUSG00000046080.17	Clec9a	Unique	0.224	-2.156	-3.671	0.000241195	0.00511122	1.0532	0.7412	1.0262	1.0262	TRUE	2.5822
ENSMUSG00000032911.6	Cspg4	Unique	0.223	-2.167	-4.479	7.50984e-06	0.00028556	0.7552	0.4517	0.73	0.73	TRUE	3.8746
ENSMUSG00000039196.2	Orm1	Unique	0.223	-2.168	-3.063	0.00219408	0.0294	1.6591	0.5712	1.5436	1.5436	TRUE	0.2755
ENSMUSG00000040624.17	Plekhg1	Shared with PCA DEGs	0.223	-2.165	-4.967	6.79354e-07	3.57861e-05	0.604	0.4541	0.5923	0.5923	TRUE	0.5386
ENSMUSG00000005950.14	P2rx5	Shared with PCA DEGs	0.222	-2.17	-3.232	0.0012289	0.0187661	1.5062	0.4796	1.4016	1.4016	TRUE	0.8555
ENSMUSG00000027339.15	Rassf2	Shared with PCA DEGs	0.222	-2.17	-6.766	1.328e-11	4.13925e-09	0.3116	0.4514	0.3205	0.3205	TRUE	0.1886
ENSMUSG00000026866.16	Kynu	Unique	0.221	-2.181	-5.244	1.57058e-07	1.0104e-05	0.5229	0.5389	0.5241	0.5241	TRUE	0.1046
ENSMUSG00000087703.1	AC122871.4	Unique	0.22	-2.186	-4.358	1.31037e-05	0.000453926	0.4166	1.7887	0.5531	0.5531	TRUE	0.292
ENSMUSG00000022840.8	Adcy5	Shared with PCA DEGs	0.22	-2.185	-4.165	3.11216e-05	0.00095049	0.8896	0.4781	0.8543	0.8543	TRUE	0.1107
ENSMUSG00000039809.10	Gabbr2	Shared with PCA DEGs	0.22	-2.187	-3.327	0.000879008	0.0143995	1.4282	0.4967	1.3413	1.3413	TRUE	3.6765
ENSMUSG00000049928.15	Glp2r	Shared with PCA DEGs	0.22	-2.185	-2.935	0.00333079	0.0396141	1.7863	0.7818	1.6722	1.6722	TRUE	0.2007
ENSMUSG00000069516.8	Lyz2	Unique	0.22	-2.184	-7.066	1.59782e-12	8.65295e-10	0.359	0.4471	0.2983	0.2983	TRUE	0.2621
ENSMUSG00000044199.6	S1pr4	Unique	0.22	-2.186	-4.715	2.42249e-06	0.000110173	0.6597	0.5623	0.6513	0.6513	TRUE	0.2422
ENSMUSG00000051748.2	Wfdc21	Unique	0.22	-2.184	-3.574	0.000351713	0.00699376	1.1932	0.6137	1.1366	1.1366	TRUE	0.0965
ENSMUSG00000101029.1	RP24-63G4.12	Unique	0.219	-2.191	-3.858	0.000114185	0.00278988	0.8069	1.3341	0.8521	0.8521	TRUE	0.4089
ENSMUSG00000020020.8	Usp44	Shared with PCA DEGs	0.219	-2.189	-2.985	0.00283947	0.0354496	1.6651	0.9777	1.5866	1.5866	TRUE	0.2505
ENSMUSG00000022440.9	C1qtnf6	Shared with PCA DEGs	0.218	-2.197	-4.963	6.95105e-07	3.6532e-05	0.6512	0.4491	0.6118	0.6118	TRUE	0.1473
ENSMUSG00000058624.12	Gda	Shared with PCA DEGs	0.218	-2.197	-5.095	3.47841e-07	2.01739e-05	0.5911	0.4495	0.5801	0.5801	TRUE	0.5152
ENSMUSG00000028051.10	Hcn3	Shared with PCA DEGs	0.217	-2.201	-3.993	6.52383e-05	0.00176274	0.9709	0.5339	0.9336	0.9336	TRUE	0.1933
ENSMUSG00000087351.1	RP23-108D12.7	Unique	0.217	-2.205	-3.409	0.000653141	0.0114733	0.9259	2.0158	1.0324	1.0324	TRUE	0.1763
ENSMUSG00000110498.1	RP23-312B17.3	Unique	0.217	-2.206	-2.916	0.00354889	0.0416278	1.5188	1.7905	1.5521	1.5521	TRUE	2.5205
ENSMUSG00000026387.15	Sctr	Unique	0.217	-2.203	-2.914	0.00357343	0.0417664	1.6469	1.3989	1.618	1.618	TRUE	2.0784
ENSMUSG00000020395.13	Itk	Unique	0.216	-2.21	-4.509	6.52761e-06	0.000252816	0.7569	0.519	0.7376	0.7376	TRUE	1.0219
ENSMUSG00000107040.1	RP23-352G19.2	Unique	0.216	-2.213	-3.917	8.96898e-05	0.00226115	1.0218	0.5405	0.98	0.98	TRUE	0.1167
ENSMUSG00000021403.3	Serpinb9b	Unique	0.216	-2.208	-3.205	0.00135068	0.0202619	1.4274	1.036	1.3786	1.3786	TRUE	0.1277
ENSMUSG00000024910.4	Ctsw	Unique	0.215	-2.22	-4.762	1.92127e-06	9.17712e-05	0.6885	0.4851	0.6721	0.6721	TRUE	0.7451
ENSMUSG00000077990.1	Gm23134	Unique	0.215	-2.219	-2.938	0.00330324	0.0393902	1.5701	1.597	1.5777	1.5777	TRUE	1.6385
ENSMUSG00000025515.15	Muc2	Unique	0.215	-2.219	-2.96	0.00307214	0.0373714	1.6937	1.1485	1.6301	1.6301	TRUE	1.0353
ENSMUSG00000092349.1	Platr17	Unique	0.214	-2.224	-3.928	8.55035e-05	0.00217767	0.8671	1.08	0.8884	0.8884	TRUE	0.3877
ENSMUSG00000032356.12	Rasgrf1	Shared with PCA DEGs	0.214	-2.221	-2.995	0.00274387	0.0346716	1.7958	0.6405	1.6833	1.6833	TRUE	0.6716
ENSMUSG00000086312.1	AC129603.2	Unique	0.213	-2.231	-3.297	0.000978476	0.0156822	1.1202	1.8156	1.1874	1.1874	TRUE	0.1296
ENSMUSG00000035042.2	Ccl5	Shared with PCA DEGs	0.213	-2.228	-4.935	8.02194e-07	4.16833e-05	0.6629	0.4601	0.6341	0.6341	TRUE	0.3362
ENSMUSG00000059325.14	Hopx	Unique	0.213	-2.231	-5.379	7.4798e-08	5.31853e-06	0.5325	0.4904	0.5293	0.5293	TRUE	0.2321
ENSMUSG00000005373.13	Mlxipl	Unique	0.213	-2.234	-4.515	6.34133e-06	0.000246432	0.7838	0.4819	0.7585	0.7585	TRUE	0.1333
ENSMUSG00000024521.7	Pmaip1	Shared with PCA DEGs	0.213	-2.23	-4.518	6.24107e-06	0.000243889	0.788	0.4517	0.7597	0.7597	TRUE	0.6948
ENSMUSG00000116308.1	RP23-422H17.5	Unique	0.212	-2.235	-3.395	0.00068632	0.0119144	1.3639	0.7507	1.2988	1.2988	TRUE	0.2358
ENSMUSG00000114980.1	RP23-55A5.4	Unique	0.212	-2.237	-2.909	0.00362832	0.0422146	1.0783	3.3348	1.3296	1.3296	TRUE	0.3748
ENSMUSG00000030737.17	Slco2b1	Unique	0.212	-2.239	-6.04	1.54177e-09	2.18579e-07	0.4248	0.4585	0.4272	0.4272	TRUE	0.3151
ENSMUSG00000026167.14	Wnt10a	Unique	0.211	-2.247	-2.883	0.00394482	0.0449854	2.0578	0.4575	1.8955	1.8955	TRUE	0.4614
ENSMUSG00000052013.14	Btla	Unique	0.21	-2.25	-4.502	6.73438e-06	0.000259511	0.7831	0.5392	0.7633	0.7633	TRUE	0.1376
ENSMUSG00000042817.15	Flt3	Unique	0.21	-2.251	-4.716	2.40311e-06	0.000109945	0.7005	0.5655	0.6899	0.6899	TRUE	1.5293
ENSMUSG00000090272.8	Mndal	Shared with PCA DEGs	0.21	-2.25	-5.138	2.77842e-07	1.65746e-05	0.6098	0.4546	0.5977	0.5977	TRUE	0.1639
ENSMUSG00000030711.15	Sult1a1	Unique	0.21	-2.255	-4.217	2.47127e-05	0.000782863	0.9215	0.4943	0.8841	0.8841	TRUE	1.3207
ENSMUSG00000053338.9	Tarm1	Unique	0.21	-2.252	-3.364	0.000767279	0.0129289	1.4698	0.5752	1.3757	1.3757	TRUE	1.5897
ENSMUSG00000086825.1	AC111067.4	Unique	0.209	-2.261	-3.805	0.000141924	0.00331257	1.1258	0.6079	1.0734	1.0734	TRUE	0.1021
ENSMUSG00000063234.5	Gpr84	Unique	0.209	-2.257	-4.31	1.63268e-05	0.000546614	0.8836	0.487	0.8491	0.8491	TRUE	0.4253
ENSMUSG00000015950.13	Ncf1	Shared with PCA DEGs	0.209	-2.257	-7.129	1.01205e-12	7.0262e-10	0.3318	0.4493	0.3126	0.3126	TRUE	0.216
ENSMUSG00000115762.1	RP23-296J16.3	Unique	0.209	-2.255	-2.88	0.00397611	0.0452524	1.7262	1.5853	1.7104	1.7104	TRUE	1.7006
ENSMUSG00000074207.10	Adh1	Unique	0.207	-2.271	-3.142	0.00167769	0.0241123	1.744	0.5434	1.6134	1.6134	TRUE	0.9037
ENSMUSG00000022237.17	Ankrd33b	Shared with PCA DEGs	0.207	-2.275	-4.444	8.81472e-06	0.000328649	0.8436	0.4772	0.8127	0.8127	TRUE	0.6186
ENSMUSG00000037922.13	Bank1	Unique	0.207	-2.272	-4.653	3.27575e-06	0.00014222	0.7381	0.5622	0.7236	0.7236	TRUE	0.1114
ENSMUSG00000030162.14	Olr1	Unique	0.207	-2.275	-3.198	0.00138432	0.0206721	1.667	0.599	1.5525	1.5525	TRUE	1.1935
ENSMUSG00000024899.6	Papss2	Shared with PCA DEGs	0.207	-2.269	-4.199	2.68007e-05	0.000834053	0.9534	0.4581	0.9102	0.9102	TRUE	0.1554
ENSMUSG00000107078.1	RP23-262J12.5	Unique	0.207	-2.272	-3.092	0.00198809	0.0272763	1.7834	0.6264	1.6531	1.6531	TRUE	0.355
ENSMUSG00000023064.4	Sncg	Unique	0.207	-2.276	-4.814	1.47945e-06	7.27591e-05	0.7081	0.4879	0.6904	0.6904	TRUE	3.6403
ENSMUSG00000024897.8	Apba1	Shared with PCA DEGs	0.206	-2.282	-5.797	6.74738e-09	7.04396e-07	0.478	0.4792	0.4781	0.4781	TRUE	0.3614
ENSMUSG00000052142.15	Rasal3	Unique	0.206	-2.279	-7.666	1.76797e-14	3.40528e-11	0.262	0.4592	0.2738	0.2738	TRUE	0.3656
ENSMUSG00000110235.1	RP23-116E3.2	Unique	0.206	-2.279	-6.354	2.09273e-10	4.17945e-08	0.3712	0.5494	0.3831	0.3831	TRUE	0.0389
ENSMUSG00000083161.2	RP23-381B19.3	Unique	0.206	-2.281	-7.106	1.19434e-12	7.41362e-10	0.2576	0.6636	0.2823	0.2823	TRUE	0.17
ENSMUSG00000097357.2	RP24-324M11.1	Unique	0.206	-2.281	-4.069	4.73145e-05	0.00133334	0.9753	0.6476	0.9455	0.9455	TRUE	0.2159
ENSMUSG00000059742.10	Kcnh7	Shared with PCA DEGs	0.205	-2.284	-3.777	0.00015858	0.00360675	1.0085	1.127	1.0183	1.0183	TRUE	2.0826
ENSMUSG00000065420.2	Mir142b	Unique	0.205	-2.285	-3.151	0.00162702	0.0235017	1.1336	2.4489	1.2751	1.2751	TRUE	0.8179
ENSMUSG00000115230.1	RP24-123O20.1	Unique	0.205	-2.286	-5.272	1.34924e-07	8.85368e-06	0.54	0.6595	0.5486	0.5486	TRUE	0.405
ENSMUSG00000031779.3	Ccl22	Unique	0.204	-2.291	-4.198	2.68782e-05	0.000835332	0.9519	0.5283	0.9149	0.9149	TRUE	0.6039
ENSMUSG00000008318.10	Relt	Shared with PCA DEGs	0.204	-2.295	-4.998	5.78845e-07	3.12808e-05	0.6747	0.4559	0.657	0.657	TRUE	0.4288
ENSMUSG00000093622.1	RP23-349B16.3	Unique	0.204	-2.292	-4.023	5.74897e-05	0.00158317	0.8783	1.0781	0.8987	0.8987	TRUE	0.5893
ENSMUSG00000027962.14	Vcam1	Shared with PCA DEGs	0.204	-2.293	-5.047	4.47815e-07	2.50853e-05	0.7059	0.4488	0.6444	0.6444	TRUE	0.1832
ENSMUSG00000041538.15	H2-Ob	Unique	0.203	-2.303	-6.215	5.14589e-10	8.69012e-08	0.4121	0.5029	0.4185	0.4185	TRUE	0.1212
ENSMUSG00000000732.9	Icosl	Shared with PCA DEGs	0.202	-2.309	-5.489	4.03997e-08	3.08259e-06	0.559	0.4551	0.5511	0.5511	TRUE	1.8707
ENSMUSG00000004540.7	Psg17	Shared with PCA DEGs	0.202	-2.309	-2.908	0.0036403	0.0423326	2.0369	0.792	1.9052	1.9052	TRUE	4.2123
ENSMUSG00000050921.12	P2ry10	Unique	0.201	-2.313	-4.821	1.42496e-06	7.02298e-05	0.712	0.5143	0.7062	0.7062	TRUE	0.118
ENSMUSG00000036641.9	Ccdc148	Unique	0.2	-2.32	-4.138	3.50761e-05	0.00104622	1.0292	0.4635	0.9791	0.9791	TRUE	0.8699
ENSMUSG00000031780.2	Ccl17	Shared with PCA DEGs	0.2	-2.319	-3.487	0.000487729	0.00912577	1.4344	0.5794	1.3563	1.3563	TRUE	5.5397
ENSMUSG00000107355.1	RP24-80F7.5	Unique	0.2	-2.324	-3.988	6.65369e-05	0.00178941	1.0688	0.6168	1.0288	1.0288	TRUE	0.5064
ENSMUSG00000026581.14	Sell	Unique	0.199	-2.329	-4.694	2.67955e-06	0.000119498	0.7792	0.5113	0.7571	0.7571	TRUE	0.4643
ENSMUSG00000053318.7	Slamf8	Unique	0.199	-2.329	-5.539	3.04813e-08	2.45637e-06	0.5514	0.481	0.546	0.546	TRUE	0.5308
ENSMUSG00000026117.10	Zap70	Unique	0.198	-2.336	-5.684	1.31264e-08	1.21562e-06	0.5152	0.5128	0.5149	0.5149	TRUE	1.5252
ENSMUSG00000037406.7	Htra4	Shared with PCA DEGs	0.197	-2.346	-4.158	3.20469e-05	0.000974861	1.0193	0.533	0.9774	0.9774	TRUE	0.2477
ENSMUSG00000024998.17	Plce1	Shared with PCA DEGs	0.197	-2.343	-4.642	3.44887e-06	0.000147174	0.8774	0.4515	0.7947	0.7947	TRUE	0.4203
ENSMUSG00000031390.8	Avpr2	Unique	0.196	-2.354	-4.581	4.62716e-06	0.000189349	0.7229	0.9023	0.7391	0.7391	TRUE	0.4106
ENSMUSG00000072109.11	AC167036.4	Unique	0.195	-2.355	-4.851	1.22642e-06	6.12915e-05	0.7381	0.5267	0.7211	0.7211	TRUE	0.1283
ENSMUSG00000067613.6	Krt83	Shared with PCA DEGs	0.195	-2.36	-3.313	0.000922372	0.0149605	1.624	0.7205	1.5327	1.5327	TRUE	0.8666
ENSMUSG00000031444.16	F10	Unique	0.194	-2.369	-4.299	1.71569e-05	0.000569425	0.9764	0.5103	0.936	0.936	TRUE	2.1472
ENSMUSG00000112458.1	RP23-186D15.7	Unique	0.194	-2.365	-3.418	0.000631498	0.0111824	1.5037	0.7927	1.4293	1.4293	TRUE	1.5236
ENSMUSG00000028071.12	Sh2d2a	Unique	0.194	-2.367	-5.092	3.54159e-07	2.04886e-05	0.6713	0.5262	0.6599	0.6599	TRUE	0.6472
ENSMUSG00000085737.1	RP23-55I14.3	Unique	0.193	-2.373	-3.69	0.000224438	0.00481745	1.3543	0.5241	1.2767	1.2767	TRUE	0.5385
ENSMUSG00000072769.6	RP24-317M4.4	Unique	0.193	-2.375	-3.443	0.000574748	0.0104103	0.985	2.2815	1.1389	1.1389	TRUE	0.1995
ENSMUSG00000042265.13	Trem1	Unique	0.193	-2.372	-5.035	4.77162e-07	2.65351e-05	0.7063	0.4753	0.6874	0.6874	TRUE	0.4197
ENSMUSG00000031028.14	Tub	Unique	0.193	-2.374	-3.125	0.00177978	0.0250774	1.8262	0.8974	1.7172	1.7172	TRUE	1.6035
ENSMUSG00000056145.5	RP23-469H5.1	Unique	0.191	-2.391	-7.256	3.98334e-13	3.81189e-10	0.3208	0.4873	0.3314	0.3314	TRUE	0.0338
ENSMUSG00000040950.13	Mgl2	Shared with PCA DEGs	0.19	-2.397	-3.841	0.000122328	0.00293269	1.2903	0.4639	1.2131	1.2131	TRUE	2.5072
ENSMUSG00000022425.16	Enpp2	Shared with PCA DEGs	0.189	-2.4	-3.487	0.000487656	0.00912577	1.5895	0.4493	1.4788	1.4788	TRUE	3.0993
ENSMUSG00000021675.4	F2rl2	Shared with PCA DEGs	0.189	-2.405	-3.368	0.000758451	0.0128083	1.5673	0.9292	1.4992	1.4992	TRUE	2.9723
ENSMUSG00000062007.13	Hsh2d	Shared with PCA DEGs	0.189	-2.402	-3.679	0.000234038	0.00498623	1.409	0.4945	1.3225	1.3225	TRUE	1.4779
ENSMUSG00000032327.14	Stra6	Shared with PCA DEGs	0.188	-2.414	-3.572	0.000354203	0.00701896	1.5307	0.448	1.4262	1.4262	TRUE	2.3819
ENSMUSG00000035818.14	Plekhs1	Shared with PCA DEGs	0.186	-2.427	-3.473	0.000514191	0.00952373	1.574	0.4495	1.5246	1.5246	TRUE	0.8919
ENSMUSG00000041552.7	Ptchd1	Shared with PCA DEGs	0.186	-2.43	-3.965	7.33969e-05	0.00193982	1.0296	1.1371	1.0387	1.0387	TRUE	0.969
ENSMUSG00000019122.8	Ccl9	Shared with PCA DEGs	0.184	-2.444	-5.56	2.69371e-08	2.21744e-06	0.6742	0.4493	0.6029	0.6029	TRUE	0.2732
ENSMUSG00000031289.10	Il13ra2	Unique	0.184	-2.445	-2.877	0.00400853	0.0455086	2.38	0.8313	2.1785	2.1785	TRUE	1.1684
ENSMUSG00000043932.5	Klri2	Unique	0.184	-2.446	-2.91	0.00361412	0.0421083	2.0399	1.5859	1.9826	1.9826	TRUE	0.3624
ENSMUSG00000035896.5	Rnase1	Shared with PCA DEGs	0.183	-2.451	-2.989	0.00279662	0.0351176	2.2869	0.5116	2.087	2.087	TRUE	0.754
ENSMUSG00000040907.15	Atp1a3	Unique	0.182	-2.46	-6.743	1.55126e-11	4.68786e-09	0.4077	0.466	0.4118	0.4118	TRUE	0.356
ENSMUSG00000025461.11	Cd163l1	Unique	0.181	-2.469	-3.521	0.000430658	0.00829079	1.5896	0.6807	1.49	1.49	TRUE	0.7388
ENSMUSG00000002944.15	Cd36	Unique	0.181	-2.465	-4.394	1.11516e-05	0.000398939	1.0338	0.4523	0.9819	0.9819	TRUE	3.6594
ENSMUSG00000021281.15	Tnfaip2	Shared with PCA DEGs	0.181	-2.467	-4.977	6.44125e-07	3.41654e-05	0.7966	0.4478	0.7671	0.7671	TRUE	0.3897
ENSMUSG00000078776.9	AC141883.1	Unique	0.18	-2.474	-3.427	0.000610388	0.0109035	1.6395	0.8163	1.5543	1.5543	TRUE	0.3113
ENSMUSG00000001864.13	Aif1l	Shared with PCA DEGs	0.18	-2.473	-4.243	2.20074e-05	0.000708896	1.049	0.4481	1.0603	1.0603	TRUE	0.6007
ENSMUSG00000030165.16	Klrd1	Unique	0.18	-2.474	-5.635	1.74688e-08	1.52175e-06	0.5564	0.6431	0.5629	0.5629	TRUE	0.204
ENSMUSG00000084796.1	Mir142hg	Unique	0.18	-2.476	-6.566	5.16203e-11	1.28039e-08	0.3875	0.6408	0.4054	0.4054	TRUE	0.0873
ENSMUSG00000067786.16	Nnat	Unique	0.18	-2.477	-3.074	0.00211277	0.0285603	2.2139	0.4629	2.0238	2.0238	TRUE	1.5129
ENSMUSG00000089687.2	Rab42	Shared with PCA DEGs	0.18	-2.476	-4.155	3.2466e-05	0.000986305	1.1505	0.5226	1.094	1.094	TRUE	0.0881
ENSMUSG00000051457.7	Spn	Shared with PCA DEGs	0.18	-2.476	-5.755	8.6849e-09	8.67244e-07	0.5862	0.4566	0.5762	0.5762	TRUE	0.2236
ENSMUSG00000090186.5	AC147806.2	Unique	0.178	-2.489	-4.675	2.94333e-06	0.000129007	0.8507	0.6839	0.838	0.838	TRUE	4.7999
ENSMUSG00000029530.16	Ccr9	Shared with PCA DEGs	0.178	-2.493	-3.603	0.000314366	0.00634451	1.4868	0.8274	1.419	1.419	TRUE	0.938
ENSMUSG00000033576.12	Apol6	Unique	0.177	-2.5	-4.432	9.33611e-06	0.00034473	1.0247	0.5137	0.9801	0.9801	TRUE	2.9971
ENSMUSG00000040899.13	Ccr6	Shared with PCA DEGs	0.177	-2.502	-3.333	0.000860102	0.0141671	1.7617	0.9474	1.6593	1.6593	TRUE	0.9594
ENSMUSG00000045326.13	Fndc7	Shared with PCA DEGs	0.177	-2.497	-4.098	4.17098e-05	0.00120284	1.1948	0.5523	1.1382	1.1382	TRUE	0.5841
ENSMUSG00000039013.16	Siglecf	Unique	0.177	-2.502	-3.783	0.000155191	0.00355573	1.4379	0.5371	1.3478	1.3478	TRUE	0.3441
ENSMUSG00000110790.1	RP23-110E20.5	Unique	0.176	-2.507	-4.294	1.75529e-05	0.000579221	1.1142	0.481	1.0575	1.0575	TRUE	0.0884
ENSMUSG00000001281.10	Itgb7	Unique	0.175	-2.512	-5.62	1.91477e-08	1.65043e-06	0.6315	0.4715	0.619	0.619	TRUE	1.3198
ENSMUSG00000041449.16	Serpina3h	Shared with PCA DEGs	0.175	-2.516	-3.606	0.000310479	0.00628817	1.511	0.8337	1.4412	1.4412	TRUE	0.8459
ENSMUSG00000030134.11	Rasgef1a	Shared with PCA DEGs	0.174	-2.521	-4.331	1.48414e-05	0.000504233	1.1007	0.5007	1.0475	1.0475	TRUE	0.5359
ENSMUSG00000085887.2	Arhgap27os3	Unique	0.173	-2.533	-7.382	1.55846e-13	1.614e-10	0.3253	0.5697	0.3425	0.3425	TRUE	0.1533
ENSMUSG00000028864.7	Hgf	Shared with PCA DEGs	0.173	-2.531	-5.129	2.90894e-07	1.72635e-05	0.781	0.4724	0.7554	0.7554	TRUE	4.2897
ENSMUSG00000037405.8	Icam1	Shared with PCA DEGs	0.173	-2.534	-4.538	5.67825e-06	0.000224849	0.9942	0.4481	0.9737	0.9737	TRUE	0.1035
ENSMUSG00000110206.1	Flt3l	Shared with PCA DEGs	0.172	-2.541	-5.711	1.1201e-08	1.07189e-06	0.6149	0.5048	0.6064	0.6064	TRUE	0.4634
ENSMUSG00000002831.13	Plin4	Unique	0.172	-2.543	-3.23	0.0012397	0.0188682	2.1104	0.4632	1.9328	1.9328	TRUE	2.2179
ENSMUSG00000097352.7	RP24-547D11.3	Unique	0.172	-2.543	-7.404	1.31879e-13	1.59414e-10	0.3401	0.5256	0.3522	0.3522	TRUE	0.2668
ENSMUSG00000047898.7	Ccr4	Shared with PCA DEGs	0.171	-2.547	-3.84	0.000122926	0.00294089	1.3644	0.7831	1.3047	1.3047	TRUE	1.6265
ENSMUSG00000068227.9	Il2rb	Unique	0.17	-2.556	-5.776	7.63033e-09	7.72008e-07	0.6179	0.4713	0.6065	0.6065	TRUE	0.6558
ENSMUSG00000095026.2	RP23-410L16.4	Unique	0.17	-2.56	-2.854	0.00431465	0.0478025	2.4142	1.5103	2.2909	2.2909	TRUE	0.8942
ENSMUSG00000032021.14	Crtam	Unique	0.169	-2.567	-3.838	0.000124153	0.00296714	1.2759	1.1161	1.2575	1.2575	TRUE	0.4986
ENSMUSG00000073407.1	RP23-108F2.20	Unique	0.169	-2.566	-4.129	3.63726e-05	0.0010779	0.8023	1.8957	0.9058	0.9058	TRUE	1.3308
ENSMUSG00000047462.9	RP23-182K18.1	Unique	0.169	-2.562	-2.965	0.00302815	0.0370445	2.3126	1.2087	2.173	2.173	TRUE	1.1223
ENSMUSG00000086860.1	RP23-364L1.2	Unique	0.169	-2.562	-3.51	0.00044885	0.00854788	1.2728	1.9517	1.3541	1.3541	TRUE	1.6518
ENSMUSG00000022657.9	Cd96	Unique	0.168	-2.57	-5.633	1.77006e-08	1.53408e-06	0.6241	0.5848	0.6211	0.6211	TRUE	1.2235
ENSMUSG00000057606.14	Colq	Shared with PCA DEGs	0.168	-2.573	-3.556	0.000375939	0.00738606	1.7139	0.6382	1.5943	1.5943	TRUE	0.8151
ENSMUSG00000032446.14	Eomes	Unique	0.168	-2.574	-4.561	5.0792e-06	0.000203543	0.9926	0.5924	0.964	0.964	TRUE	0.2577
ENSMUSG00000045287.6	Rtn4rl1	Shared with PCA DEGs	0.168	-2.573	-5.996	2.01638e-09	2.69647e-07	0.5759	0.4773	0.5684	0.5684	TRUE	4.5867
ENSMUSG00000015316.11	Slamf1	Unique	0.168	-2.575	-3.427	0.000610716	0.0109035	1.656	1.2081	1.6036	1.6036	TRUE	1.1711
ENSMUSG00000060509.4	Xcr1	Shared with PCA DEGs	0.168	-2.577	-3.847	0.000119618	0.00287716	1.4112	0.7222	1.3436	1.3436	TRUE	2.7834
ENSMUSG00000102037.1	Bcl2a1a	Shared with PCA DEGs	0.167	-2.581	-5.889	3.88307e-09	4.50416e-07	0.6054	0.4713	0.5948	0.5948	TRUE	0.0807
ENSMUSG00000081660.1	RP23-196C23.2	Unique	0.167	-2.583	-3.371	0.000748843	0.012674	0.6698	4.1667	1.0575	1.0575	TRUE	0.4256
ENSMUSG00000105561.1	RP23-267O21.3	Unique	0.167	-2.584	-3.065	0.00217833	0.0292742	1.5796	2.7015	1.7449	1.7449	TRUE	0.1815
ENSMUSG00000053541.3	RP23-362A12.3	Unique	0.167	-2.584	-3.768	0.000164699	0.00371212	1.4143	0.9318	1.3664	1.3664	TRUE	3.4926
ENSMUSG00000034028.15	Cd226	Unique	0.166	-2.592	-3.901	9.58223e-05	0.00239733	1.4094	0.6803	1.329	1.329	TRUE	0.7651
ENSMUSG00000024827.9	Gldc	Unique	0.166	-2.593	-3.5	0.0004657	0.00883215	1.7939	0.6404	1.6734	1.6734	TRUE	4.0366
ENSMUSG00000031554.18	Adam5	Shared with PCA DEGs	0.165	-2.596	-3.141	0.00168255	0.0241477	2.2046	0.8788	2.0421	2.0421	TRUE	1.4699
ENSMUSG00000028294.15	Cfap206	Unique	0.165	-2.597	-2.842	0.00448199	0.0489249	2.7876	0.7395	2.5453	2.5453	TRUE	4.6495
ENSMUSG00000071552.4	Tigit	Unique	0.165	-2.604	-4.69	2.73608e-06	0.00012122	0.9647	0.5891	0.9325	0.9325	TRUE	0.7088
ENSMUSG00000027761.4	Aadac	Shared with PCA DEGs	0.164	-2.609	-3.375	0.000739181	0.0126032	2.0199	0.4655	1.8634	1.8634	TRUE	0.1511
ENSMUSG00000027347.18	Rasgrp1	Shared with PCA DEGs	0.164	-2.607	-6.36	2.01261e-10	4.06212e-08	0.5245	0.4672	0.5201	0.5201	TRUE	0.483
ENSMUSG00000112843.1	RP23-325K4.10	Unique	0.164	-2.611	-5.949	2.69116e-09	3.49197e-07	0.4532	0.9414	0.4963	0.4963	TRUE	0.3596
ENSMUSG00000047810.8	Ccdc88b	Shared with PCA DEGs	0.163	-2.618	-6.834	8.27978e-12	2.92556e-09	0.4577	0.4515	0.4573	0.4573	TRUE	0.155
ENSMUSG00000031443.7	F7	Unique	0.163	-2.621	-4.297	1.72984e-05	0.000572486	1.194	0.5716	1.135	1.135	TRUE	3.5525
ENSMUSG00000113029.1	RP23-41J14.6	Unique	0.163	-2.619	-4.568	4.93314e-06	0.00019912	1.0563	0.5262	1.0095	1.0095	TRUE	0.3939
ENSMUSG00000040165.14	Cd209c	Unique	0.162	-2.626	-3.062	0.00220046	0.0294494	2.305	1.1552	2.1452	2.1452	TRUE	0.2278
ENSMUSG00000030798.15	Cd37	Unique	0.162	-2.627	-7.25	4.1582e-13	3.82005e-10	0.4033	0.4596	0.4073	0.4073	TRUE	0.1336
ENSMUSG00000025854.15	Fam20c	Shared with PCA DEGs	0.162	-2.625	-5.717	1.08731e-08	1.04486e-06	0.6762	0.4504	0.6578	0.6578	TRUE	0.1131
ENSMUSG00000005947.11	Itgae	Shared with PCA DEGs	0.162	-2.623	-5.278	1.30628e-07	8.62105e-06	0.7902	0.4793	0.7644	0.7644	TRUE	2.8375
ENSMUSG00000022026.7	Olfm4	Shared with PCA DEGs	0.161	-2.635	-3.784	0.000154473	0.00354423	1.5393	0.7373	1.4524	1.4524	TRUE	0.2123
ENSMUSG00000026012.2	Cd28	Unique	0.16	-2.641	-4.707	2.51052e-06	0.000113057	0.9803	0.6131	0.9468	0.9468	TRUE	0.4768
ENSMUSG00000024399.5	Ltb	Shared with PCA DEGs	0.16	-2.646	-5.501	3.77164e-08	2.90682e-06	0.7418	0.4642	0.7189	0.7189	TRUE	0.3739
ENSMUSG00000030017.2	Reg3g	Shared with PCA DEGs	0.159	-2.65	-3.276	0.00105158	0.0165877	2.186	0.6514	1.9992	1.9992	TRUE	1.2528
ENSMUSG00000085786.1	RP23-205D10.2	Unique	0.159	-2.655	-4.411	1.0275e-05	0.000373395	1.123	0.6718	1.0822	1.0822	TRUE	0.4782
ENSMUSG00000033740.17	St18	Shared with PCA DEGs	0.159	-2.655	-3.373	0.000742285	0.0126188	2.029	0.716	1.8755	1.8755	TRUE	1.2105
ENSMUSG00000031304.18	Il2rg	Shared with PCA DEGs	0.158	-2.659	-5.585	2.33766e-08	1.98115e-06	0.7286	0.4557	0.7061	0.7061	TRUE	2.7042
ENSMUSG00000058470.10	RP23-32C18.6	Unique	0.158	-2.659	-5.091	3.56963e-07	2.05989e-05	0.7996	0.7209	0.7922	0.7922	TRUE	0.0789
ENSMUSG00000050640.16	Tmem150c	Shared with PCA DEGs	0.158	-2.66	-4.72	2.35663e-06	0.000108249	1.0221	0.5127	0.9776	0.9776	TRUE	0.1148
ENSMUSG00000076498.2	Trbc2	Unique	0.157	-2.67	-5.977	2.27198e-09	2.99888e-07	0.6207	0.4996	0.6114	0.6114	TRUE	0.5835
ENSMUSG00000097558.1	Gm26902	Unique	0.155	-2.686	-5.315	1.06538e-07	7.26069e-06	0.7873	0.5716	0.7698	0.7698	TRUE	0.4694
ENSMUSG00000037202.6	Prf1	Unique	0.155	-2.686	-6.229	4.69242e-10	8.22678e-08	0.5024	0.7299	0.5182	0.5182	TRUE	0.1661
ENSMUSG00000051504.18	Siglech	Unique	0.155	-2.687	-4.724	2.3099e-06	0.000106529	1.0074	0.6213	0.9714	0.9714	TRUE	0.3293
ENSMUSG00000022303.9	Dcstamp	Unique	0.152	-2.714	-3.323	0.000889206	0.0145355	2.2637	0.5203	2.0665	2.0665	TRUE	4.1529
ENSMUSG00000027843.13	Ptpn22	Shared with PCA DEGs	0.152	-2.72	-7.024	2.15689e-12	1.09704e-09	0.4636	0.4663	0.464	0.464	TRUE	0.1187
ENSMUSG00000090009.1	AC164564.8	Unique	0.151	-2.723	-3.596	0.00032258	0.00648748	1.2586	2.3085	1.3722	1.3722	TRUE	0.639
ENSMUSG00000061126.4	Cyp4f39	Shared with PCA DEGs	0.151	-2.725	-3.125	0.00177836	0.0250728	2.3803	1.1605	2.2133	2.2133	TRUE	0.9014
ENSMUSG00000024173.10	Tpsab1	Unique	0.151	-2.724	-3.026	0.00247792	0.0322255	2.7006	0.8001	2.4507	2.4507	TRUE	0.8802
ENSMUSG00000015957.12	Wnt11	Shared with PCA DEGs	0.151	-2.725	-4.519	6.22171e-06	0.000243847	1.2	0.4619	1.132	1.132	TRUE	0.7149
ENSMUSG00000014686.8	Ceacam16	Shared with PCA DEGs	0.149	-2.744	-4.431	9.37495e-06	0.000345055	1.2055	0.6577	1.1496	1.1496	TRUE	0.2526
ENSMUSG00000048031.15	Fcrl5	Unique	0.149	-2.746	-3.435	0.000593101	0.0106837	2.0946	0.7477	1.927	1.927	TRUE	0.792
ENSMUSG00000046352.7	Gjb2	Shared with PCA DEGs	0.149	-2.747	-3.834	0.000125892	0.00299623	1.7268	0.4541	1.6011	1.6011	TRUE	2.1059
ENSMUSG00000021880.7	Rnase6	Unique	0.149	-2.746	-6.932	4.15576e-12	1.70438e-09	0.4692	0.5215	0.473	0.473	TRUE	0.3579
ENSMUSG00000051969.7	Tlr11	Unique	0.149	-2.748	-3.2	0.00137237	0.020507	2.1389	1.532	2.0562	2.0562	TRUE	0.5201
ENSMUSG00000044162.12	Tnip3	Shared with PCA DEGs	0.148	-2.76	-4.108	3.99163e-05	0.00116192	1.505	0.4675	1.4054	1.4054	TRUE	1.0809
ENSMUSG00000000244.17	Tspan32	Shared with PCA DEGs	0.148	-2.761	-5.802	6.5636e-09	6.88338e-07	0.7211	0.4744	0.7009	0.7009	TRUE	0.5497
ENSMUSG00000000805.18	Car4	Unique	0.147	-2.764	-3.614	0.000301855	0.00614602	1.9211	0.6774	1.7736	1.7736	TRUE	0.7305
ENSMUSG00000105196.1	Mir142	Unique	0.147	-2.767	-4.429	9.46547e-06	0.00034672	0.9881	1.3024	1.022	1.022	TRUE	0.3735
ENSMUSG00000019890.4	Nts	Unique	0.147	-2.768	-3.976	7.00595e-05	0.00186665	1.5608	0.6927	1.457	1.457	TRUE	0.1273
ENSMUSG00000051354.14	Samd3	Unique	0.147	-2.768	-4.392	1.12064e-05	0.000399655	1.1905	0.8367	1.1505	1.1505	TRUE	0.2153
ENSMUSG00000074345.4	Tnfaip8l3	Unique	0.147	-2.766	-3.793	0.000148794	0.0034449	1.7286	0.6859	1.6059	1.6059	TRUE	4.6052
ENSMUSG00000069515.6	Lyz1	Shared with genotype DEGs	0.146	-2.778	-5.803	6.5045e-09	6.8527e-07	0.7226	0.4957	0.7041	0.7041	TRUE	0.5351
ENSMUSG00000036731.7	Cysrt1	Shared with PCA DEGs	0.145	-2.791	-3.963	7.39291e-05	0.00194409	1.6454	0.5015	1.5358	1.5358	TRUE	0.6936
ENSMUSG00000039629.14	Strip2	Shared with PCA DEGs	0.145	-2.79	-5.612	2.00085e-08	1.71468e-06	0.7766	0.5168	0.7553	0.7553	TRUE	0.4964
ENSMUSG00000040247.5	Tbc1d10c	Unique	0.145	-2.783	-7.064	1.62005e-12	8.65295e-10	0.4722	0.4943	0.4738	0.4738	TRUE	1.2048
ENSMUSG00000050272.9	Dscam	Shared with PCA DEGs	0.144	-2.796	-4.149	3.34204e-05	0.00100863	1.2574	1.1718	1.249	1.249	TRUE	1.8671
ENSMUSG00000047415.12	Gpr68	Shared with PCA DEGs	0.144	-2.795	-6.994	2.66795e-12	1.2255e-09	0.4838	0.5036	0.4853	0.4853	TRUE	0.5741
ENSMUSG00000037548.14	H2-DMb2	Shared with PCA DEGs	0.144	-2.796	-7.19	6.49226e-13	5.32528e-10	0.4649	0.4753	0.4656	0.4656	TRUE	0.278
ENSMUSG00000045826.8	Ptprcap	Unique	0.144	-2.799	-5.783	7.32068e-09	7.53964e-07	0.7372	0.5042	0.718	0.718	TRUE	0.3407
ENSMUSG00000005696.11	Sh2d1a	Unique	0.144	-2.797	-4.217	2.477e-05	0.0007836	1.3409	0.8318	1.2837	1.2837	TRUE	0.5885
ENSMUSG00000050232.6	Cxcr3	Unique	0.143	-2.803	-5.765	8.17298e-09	8.19689e-07	0.7359	0.5292	0.7187	0.7187	TRUE	1.6127
ENSMUSG00000034833.10	Tespa1	Unique	0.143	-2.81	-5.009	5.48234e-07	2.98372e-05	0.9321	0.7414	0.9138	0.9138	TRUE	0.4525
ENSMUSG00000030775.9	Trat1	Shared with PCA DEGs	0.143	-2.809	-3.928	8.55254e-05	0.00217767	1.2525	1.7144	1.2991	1.2991	TRUE	1.8823
ENSMUSG00000030742.7	Lat	Unique	0.142	-2.812	-6.029	1.65063e-09	2.29758e-07	0.6824	0.4966	0.6676	0.6676	TRUE	0.9311
ENSMUSG00000056290.15	Ms4a4b	Unique	0.142	-2.812	-5.925	3.11672e-09	3.93306e-07	0.7104	0.4926	0.6927	0.6927	TRUE	0.3614
ENSMUSG00000029134.14	Plb1	Shared with PCA DEGs	0.142	-2.817	-3.771	0.000162782	0.00368053	1.8844	0.4519	1.7413	1.7413	TRUE	0.6037
ENSMUSG00000017692.8	Rhbdl3	Shared with PCA DEGs	0.142	-2.814	-4.36	1.29963e-05	0.000451568	1.386	0.459	1.2982	1.2982	TRUE	0.026
ENSMUSG00000076469.3	Trbv13-2	Unique	0.141	-2.827	-3.791	0.000149779	0.00346048	1.6384	1.1187	1.5767	1.5767	TRUE	1.3254
ENSMUSG00000022659.13	Gcsam	Unique	0.14	-2.839	-3.854	0.000116038	0.00282313	1.626	1.0068	1.5605	1.5605	TRUE	0.9227
ENSMUSG00000097974.1	RP23-152P5.2	Unique	0.14	-2.84	-4.07	4.70657e-05	0.00132796	1.5737	0.6889	1.4632	1.4632	TRUE	0.3519
ENSMUSG00000106032.1	RP23-298M23.7	Unique	0.14	-2.837	-3.264	0.00109996	0.0172089	2.3582	1.123	2.1989	2.1989	TRUE	2.8704
ENSMUSG00000053044.8	Cd8b1	Unique	0.139	-2.842	-4.991	5.9985e-07	3.22641e-05	1.0423	0.518	0.9957	0.9957	TRUE	0.6829
ENSMUSG00000076752.2	Tcrg-C2	Unique	0.139	-2.849	-4.255	2.08774e-05	0.00068013	1.4578	0.6034	1.3618	1.3618	TRUE	1.7796
ENSMUSG00000022686.14	B3gnt5	Unique	0.138	-2.86	-4.719	2.36489e-06	0.000108412	1.1326	0.6858	1.089	1.089	TRUE	0.1719
ENSMUSG00000028217.11	Cdh17	Unique	0.138	-2.852	-3.332	0.000861385	0.0141715	2.3097	1.121	2.1258	2.1258	TRUE	0.3312
ENSMUSG00000018925.3	Heatr9	Shared with PCA DEGs	0.138	-2.862	-3.106	0.00189448	0.0262587	2.455	1.7066	2.3467	2.3467	TRUE	0.4056
ENSMUSG00000027219.13	Slc28a2	Shared with PCA DEGs	0.138	-2.861	-4.807	1.53099e-06	7.51331e-05	1.1619	0.4748	1.0995	1.0995	TRUE	3.9715
ENSMUSG00000073234.4	RP23-119M19.1	Unique	0.137	-2.864	-3.821	0.000132654	0.0031312	1.8589	0.6617	1.7023	1.7023	TRUE	0.7579
ENSMUSG00000097804.1	RP23-129D21.1	Unique	0.137	-2.869	-3.721	0.000198805	0.00436099	2.0133	0.4996	1.8437	1.8437	TRUE	0.2272
ENSMUSG00000022144.4	Gdnf	Shared with PCA DEGs	0.136	-2.881	-4.231	2.3302e-05	0.000743242	1.5341	0.5366	1.4259	1.4259	TRUE	0.27
ENSMUSG00000090291.2	Lrrc10b	Unique	0.136	-2.88	-3.053	0.00226846	0.030046	1.9806	3.0822	2.1387	2.1387	TRUE	0.1071
ENSMUSG00000067049.7	Unc93a	Unique	0.136	-2.875	-3.467	0.000525441	0.00966198	2.0125	1.3563	1.9257	1.9257	TRUE	0.6437
ENSMUSG00000089929.1	Bcl2a1b	Shared with PCA DEGs	0.135	-2.884	-6.514	7.31734e-11	1.69755e-08	0.6209	0.4626	0.6084	0.6084	TRUE	0.2719
ENSMUSG00000005540.10	Fcer2a	Unique	0.135	-2.887	-3.837	0.000124754	0.00297531	1.802	0.7645	1.6903	1.6903	TRUE	1.2659
ENSMUSG00000030468.12	Siglecg	Unique	0.134	-2.902	-5.549	2.87852e-08	2.34109e-06	0.8333	0.6125	0.8135	0.8135	TRUE	0.086
ENSMUSG00000049001.5	Ndnf	Shared with PCA DEGs	0.133	-2.91	-5.419	5.99765e-08	4.38688e-06	0.8891	0.5932	0.8645	0.8645	TRUE	1.2926
ENSMUSG00000026077.15	Npas2	Shared with PCA DEGs	0.133	-2.908	-3.873	0.000107594	0.00265617	1.9006	0.4643	1.757	1.757	TRUE	0.1354
ENSMUSG00000111229.1	RP23-181A8.7	Unique	0.133	-2.909	-3.89	0.000100326	0.00249642	1.3229	1.8736	1.3951	1.3951	TRUE	0.8865
ENSMUSG00000057182.14	Scn3a	Unique	0.133	-2.911	-3.557	0.000374871	0.00737761	2.1311	0.914	1.9759	1.9759	TRUE	0.3496
ENSMUSG00000060985.15	Tdrd5	Unique	0.133	-2.912	-3.342	0.000831841	0.0138041	2.6039	0.5543	2.3439	2.3439	TRUE	2.7466
ENSMUSG00000024247.14	Pkdcc	Shared with genotype DEGs	0.132	-2.917	-4.556	5.20834e-06	0.000207674	1.3662	0.4494	1.2795	1.2795	TRUE	2.7136
ENSMUSG00000103032.1	RP23-149A5.4	Unique	0.132	-2.925	-2.905	0.00367003	0.0425705	1.4612	5.3178	2.0437	2.0437	TRUE	0.9231
ENSMUSG00000105871.1	RP24-142B15.6	Unique	0.132	-2.923	-2.966	0.00301397	0.0369775	1.3698	5.535	1.8962	1.8962	TRUE	0.3849
ENSMUSG00000027863.8	Cd2	Unique	0.131	-2.936	-5.305	1.12952e-07	7.60756e-06	0.9821	0.5097	0.9411	0.9411	TRUE	0.3398
ENSMUSG00000051998.14	Lax1	Unique	0.131	-2.936	-5.913	3.35063e-09	4.03092e-07	0.7637	0.5484	0.7444	0.7444	TRUE	0.4242
ENSMUSG00000087064.1	Sap30bpos	Shared with PCA DEGs	0.13	-2.948	-4.15	3.32111e-05	0.00100363	1.5772	0.7598	1.4965	1.4965	TRUE	0.6296
ENSMUSG00000076473.3	Trbv16	Unique	0.13	-2.947	-4.401	1.0773e-05	0.00038781	1.0827	1.4913	1.1355	1.1355	TRUE	0.3359
ENSMUSG00000004113.18	Cacna1b	Shared with PCA DEGs	0.129	-2.951	-3.608	0.000308337	0.00626133	2.2882	0.4833	2.0803	2.0803	TRUE	0.5652
ENSMUSG00000049404.7	Rarres1	Shared with PCA DEGs	0.129	-2.953	-4.059	4.92809e-05	0.00138366	1.7637	0.4979	1.6402	1.6402	TRUE	0.4669
ENSMUSG00000027794.4	Sohlh2	Shared with PCA DEGs	0.129	-2.954	-2.869	0.00411338	0.0462191	2.8787	2.4214	2.8101	2.8101	TRUE	1.8515
ENSMUSG00000054423.14	Cadps	Shared with PCA DEGs	0.128	-2.97	-2.903	0.00369789	0.0427945	3.5127	1.0092	3.1261	3.1261	TRUE	3.6393
ENSMUSG00000026011.13	Ctla4	Unique	0.128	-2.963	-4.172	3.01958e-05	0.000927147	1.5833	0.743	1.4994	1.4994	TRUE	0.136
ENSMUSG00000034958.11	Atcay	Unique	0.127	-2.979	-3.85	0.00011806	0.00284821	1.3068	2.2031	1.418	1.418	TRUE	0.9479
ENSMUSG00000076621.1	Ighj1	Unique	0.127	-2.981	-3.002	0.00268006	0.034026	2.9153	1.7073	2.754	2.754	TRUE	2.144
ENSMUSG00000042064.13	Myo3b	Shared with PCA DEGs	0.127	-2.972	-4.068	4.74304e-05	0.00133497	1.7115	0.6986	1.6029	1.6029	TRUE	0.4608
ENSMUSG00000021747.12	RP23-466M3.1	Unique	0.127	-2.974	-3.723	0.00019718	0.00432949	2.188	0.4618	1.9889	1.9889	TRUE	1.3407
ENSMUSG00000085095.2	AC111086.2	Unique	0.126	-2.987	-6.282	3.34128e-10	6.2901e-08	0.6512	0.6562	0.6518	0.6518	TRUE	0.1106
ENSMUSG00000032094.8	Cd3d	Unique	0.126	-2.984	-6.376	1.81343e-10	3.75218e-08	0.6803	0.5129	0.6669	0.6669	TRUE	0.3751
ENSMUSG00000034438.16	Gbp8	Shared with PCA DEGs	0.126	-2.99	-6.14	8.22838e-10	1.31237e-07	0.758	0.471	0.7344	0.7344	TRUE	4.4494
ENSMUSG00000070547.4	Mrgprb1	Unique	0.126	-2.984	-3.378	0.00073074	0.0124966	2.2894	1.4679	2.1736	2.1736	TRUE	0.3188
ENSMUSG00000115681.1	RP24-472D23.1	Unique	0.126	-2.993	-4.872	1.10218e-06	5.56349e-05	1.041	0.9941	1.0365	1.0365	TRUE	0.2682
ENSMUSG00000047822.8	Angptl8	Unique	0.125	-3.002	-3.196	0.00139178	0.0207019	2.353	2.1096	2.3214	2.3214	TRUE	3.3234
ENSMUSG00000070501.14	Ifi214	Unique	0.124	-3.009	-4.703	2.55985e-06	0.000115053	1.1872	0.9181	1.1551	1.1551	TRUE	0.7793
ENSMUSG00000002324.8	Rec8	Shared with PCA DEGs	0.124	-3.014	-3.246	0.00117066	0.0180326	2.0906	2.5044	2.1554	2.1554	TRUE	0.6634
ENSMUSG00000086835.2	RP23-400P17.2	Unique	0.124	-3.016	-3.294	0.000987951	0.015801	1.8881	2.7741	2.0077	2.0077	TRUE	0.114
ENSMUSG00000084979.1	RP24-112H7.2	Unique	0.124	-3.012	-2.951	0.00316779	0.0381925	1.8473	4.5338	2.2133	2.2133	TRUE	0.0813
ENSMUSG00000076928.5	Trac	Unique	0.124	-3.011	-7.597	3.02721e-14	5.107e-11	0.4747	0.5	0.4765	0.4765	TRUE	1.2587
ENSMUSG00000030178.15	Klra13-ps	Unique	0.123	-3.021	-5.375	7.6428e-08	5.40099e-06	0.6513	1.4366	0.7268	0.7268	TRUE	0.149
ENSMUSG00000004612.9	Nkg7	Unique	0.123	-3.024	-6.533	6.4597e-11	1.5783e-08	0.6653	0.5087	0.6529	0.6529	TRUE	0.2852
ENSMUSG00000111171.1	RP23-421N20.4	Unique	0.123	-3.026	-3.238	0.00120389	0.0184208	2.218	2.3261	2.2332	2.2332	TRUE	2.3664
ENSMUSG00000066363.12	Serpina3f	Unique	0.123	-3.029	-5.537	3.0743e-08	2.46879e-06	0.9166	0.6134	0.8904	0.8904	TRUE	0.2551
ENSMUSG00000014453.4	Blk	Unique	0.122	-3.036	-5.302	1.14356e-07	7.67956e-06	1.0121	0.6198	0.9781	0.9781	TRUE	0.1456
ENSMUSG00000024670.16	Cd6	Unique	0.122	-3.033	-5.746	9.14447e-09	9.01378e-07	0.8854	0.5088	0.8535	0.8535	TRUE	0.9722
ENSMUSG00000008461.6	Fut1	Shared with PCA DEGs	0.122	-3.03	-3.512	0.000444885	0.00849348	2.5508	0.4674	2.3199	2.3199	TRUE	4.469
ENSMUSG00000000903.3	Vpreb3	Unique	0.122	-3.031	-3.975	7.02723e-05	0.00187016	0.6746	3.5071	1.0065	1.0065	TRUE	0.3261
ENSMUSG00000074517.2	RP23-333D8.1	Unique	0.121	-3.05	-3.779	0.000157471	0.00360223	2.0492	0.9219	1.9076	1.9076	TRUE	1.5794
ENSMUSG00000039313.14	RP23-407B23.1	Unique	0.121	-3.045	-3.926	8.6418e-05	0.00219553	2.0271	0.4771	1.8701	1.8701	TRUE	0.8441
ENSMUSG00000100367.1	RP24-108I6.2	Unique	0.121	-3.044	-3.262	0.00110586	0.0172777	1.6035	3.6357	1.8795	1.8795	TRUE	0.7391
ENSMUSG00000115405.1	RP24-90D21.1	Unique	0.121	-3.052	-4.407	1.04756e-05	0.000378887	1.452	0.8764	1.383	1.383	TRUE	0.4001
ENSMUSG00000036067.12	Slc2a6	Shared with PCA DEGs	0.121	-3.045	-5.688	1.28488e-08	1.19768e-06	0.933	0.4588	0.8916	0.8916	TRUE	0.838
ENSMUSG00000030159.15	Clec1b	Shared with PCA DEGs	0.12	-3.058	-4.822	1.41926e-06	7.00994e-05	1.1155	1.0107	1.1049	1.1049	TRUE	0.3229
ENSMUSG00000000817.10	Fasl	Unique	0.12	-3.063	-5.025	5.03201e-07	2.77147e-05	1.0915	0.8028	1.0642	1.0642	TRUE	0.4614
ENSMUSG00000072721.8	Klra14-ps	Unique	0.12	-3.06	-3.079	0.00207616	0.0281815	1.5221	4.947	1.9747	1.9747	TRUE	0.7615
ENSMUSG00000104876.1	Trdc	Unique	0.12	-3.059	-4.771	1.8366e-06	8.84303e-05	1.2563	0.7858	1.1926	1.1926	TRUE	0.31
ENSMUSG00000041481.16	Serpina3g	Shared with PCA DEGs	0.119	-3.07	-6.114	9.71449e-10	1.50516e-07	0.8136	0.4601	0.7837	0.7837	TRUE	0.3512
ENSMUSG00000096606.2	Tpbgl	Shared with PCA DEGs	0.119	-3.07	-5.398	6.7273e-08	4.874e-06	1.0461	0.4931	0.9972	0.9972	TRUE	0.644
ENSMUSG00000032093.7	Cd3e	Unique	0.117	-3.101	-5.66	1.51069e-08	1.35773e-06	0.9516	0.5277	0.9148	0.9148	TRUE	0.7051
ENSMUSG00000047880.15	Cxcr5	Unique	0.117	-3.098	-5.057	4.25982e-07	2.39206e-05	1.1612	0.6576	1.1143	1.1143	TRUE	0.0575
ENSMUSG00000116504.1	RP23-432N1.13	Unique	0.117	-3.09	-4.387	1.14968e-05	0.00040748	1.1895	1.5823	1.2404	1.2404	TRUE	0.0965
ENSMUSG00000028278.14	Rragd	Shared with PCA DEGs	0.117	-3.099	-4.738	2.16233e-06	0.00010094	1.4288	0.4494	1.3356	1.3356	TRUE	0.1829
ENSMUSG00000074497.5	RP23-442J18.1	Unique	0.116	-3.112	-5.203	1.95827e-07	1.21885e-05	0.9874	0.9347	0.9825	0.9825	TRUE	0.3116
ENSMUSG00000109680.1	RP24-185N3.3	Unique	0.116	-3.106	-3.173	0.00150877	0.0221701	3.1468	1.0508	2.8259	2.8259	TRUE	1.0262
ENSMUSG00000024743.15	Syt7	Shared with PCA DEGs	0.116	-3.105	-4.252	2.11883e-05	0.000686363	1.7911	0.4676	1.6598	1.6598	TRUE	2.4375
ENSMUSG00000022416.15	Cacna1i	Unique	0.115	-3.115	-3.388	0.000703173	0.0121154	2.5457	1.4137	2.3714	2.3714	TRUE	0.8531
ENSMUSG00000044309.8	Apol7c	Unique	0.114	-3.129	-3.96	7.49478e-05	0.00196499	1.9635	0.888	1.8265	1.8265	TRUE	0.4956
ENSMUSG00000040197.4	Cd209e	Unique	0.114	-3.137	-3.064	0.00218441	0.0293216	3.6438	0.8031	3.1737	3.1737	TRUE	0.172
ENSMUSG00000074146.9	RP23-136C5.4	Unique	0.114	-3.134	-3.841	0.000122485	0.00293339	2.194	0.6832	2.0125	2.0125	TRUE	0.7366
ENSMUSG00000044165.12	Bcl2l15	Shared with PCA DEGs	0.113	-3.146	-3.642	0.000270968	0.00563197	2.5487	0.4793	2.321	2.321	TRUE	5.2552
ENSMUSG00000111292.1	RP23-187B11.14	Unique	0.113	-3.141	-3.953	7.72215e-05	0.00200627	1.3082	2.3371	1.4445	1.4445	TRUE	0.1487
ENSMUSG00000066361.3	Serpina3c	Unique	0.113	-3.147	-3.76	0.00016976	0.00380379	2.3096	0.6975	2.1172	2.1172	TRUE	3.3839
ENSMUSG00000044734.16	Serpinb1a	Shared with PCA DEGs	0.113	-3.151	-4.162	3.1532e-05	0.000960473	1.9443	0.4594	1.7858	1.7858	TRUE	2.821
ENSMUSG00000064267.13	Hvcn1	Shared with PCA DEGs	0.112	-3.156	-7.594	3.11307e-14	5.107e-11	0.5458	0.4502	0.5385	0.5385	TRUE	0.0335
ENSMUSG00000028654.13	Mycl	Shared with PCA DEGs	0.112	-3.156	-5.374	7.68951e-08	5.41733e-06	1.1354	0.459	1.0737	1.0737	TRUE	0.5436
ENSMUSG00000026285.7	Pdcd1	Unique	0.112	-3.162	-6.827	8.68811e-12	3.02333e-09	0.6686	0.4998	0.655	0.655	TRUE	0.1248
ENSMUSG00000112348.1	RP23-63H11.3	Unique	0.112	-3.16	-4.087	4.36673e-05	0.00125051	1.6308	1.3828	1.6009	1.6009	TRUE	0.2428
ENSMUSG00000099974.1	Bcl2a1d	Shared with PCA DEGs	0.111	-3.169	-6.111	9.89106e-10	1.51445e-07	0.8725	0.4573	0.8366	0.8366	TRUE	0.0674
ENSMUSG00000020401.6	Fam71b	Unique	0.111	-3.168	-3.061	0.0022029	0.0294494	1.8118	4.6098	2.2433	2.2433	TRUE	0.1009
ENSMUSG00000073682.3	Gm10563	Unique	0.111	-3.171	-2.853	0.00433191	0.0478782	1.677	7.3836	2.6625	2.6625	TRUE	0.441
ENSMUSG00000088625.1	Gm23318	Unique	0.111	-3.178	-3.714	0.000203694	0.00445124	0.896	4.1168	1.2654	1.2654	TRUE	0.5865
ENSMUSG00000026009.14	Icos	Shared with PCA DEGs	0.111	-3.174	-4.619	3.85147e-06	0.000162306	1.5378	0.58	1.4365	1.4365	TRUE	1.535
ENSMUSG00000064115.13	Cadm2	Shared with PCA DEGs	0.11	-3.183	-3.123	0.00178884	0.0251588	3.1924	1.547	2.9271	2.9271	TRUE	1.6576
ENSMUSG00000071716.5	Apol7e	Unique	0.109	-3.198	-5.123	3.00586e-07	1.77927e-05	1.2106	0.6719	1.1518	1.1518	TRUE	0.7646
ENSMUSG00000103126.2	RP23-12D3.3	Unique	0.109	-3.194	-3.081	0.00206003	0.0280454	2.5572	2.9807	2.6237	2.6237	TRUE	1.6723
ENSMUSG00000053977.13	Cd8a	Unique	0.108	-3.211	-6.873	6.27323e-12	2.32383e-09	0.688	0.4819	0.6713	0.6713	TRUE	0.3409
ENSMUSG00000053820.4	Bcl2a1c	Shared with PCA DEGs	0.107	-3.227	-3.217	0.00129666	0.0195795	2.5569	2.4804	2.5438	2.5438	TRUE	0.1364
ENSMUSG00000048521.8	Cxcr6	Unique	0.107	-3.224	-6.642	3.10294e-11	8.28667e-09	0.737	0.5065	0.7181	0.7181	TRUE	1.6634
ENSMUSG00000021356.10	Irf4	Unique	0.107	-3.228	-5.439	5.36869e-08	3.96472e-06	1.1311	0.5484	1.0704	1.0704	TRUE	0.1681
ENSMUSG00000114718.1	RP23-151C6.2	Unique	0.107	-3.218	-3.33	0.000867086	0.0142551	1.3466	5.2573	1.7758	1.7758	TRUE	1.1491
ENSMUSG00000102099.2	RP24-80P7.1	Unique	0.107	-3.22	-2.902	0.00371299	0.042917	4.3473	0.919	3.7067	3.7067	TRUE	0.7679
ENSMUSG00000002033.14	Cd3g	Unique	0.106	-3.233	-6.306	2.85713e-10	5.56099e-08	0.8365	0.4918	0.8075	0.8075	TRUE	0.7384
ENSMUSG00000036813.11	Entpd8	Shared with PCA DEGs	0.106	-3.237	-3.197	0.00138688	0.0206771	2.9328	1.8817	2.7768	2.7768	TRUE	0.4249
ENSMUSG00000079455.9	AC123856.3	Unique	0.105	-3.249	-3.829	0.000128599	0.00304488	1.8507	1.7978	1.8444	1.8444	TRUE	2.306
ENSMUSG00000044453.5	Ffar1	Unique	0.105	-3.256	-2.89	0.00385607	0.044237	3.3874	2.7942	3.2663	3.2663	TRUE	1.6743
ENSMUSG00000032593.5	Amigo3	Shared with PCA DEGs	0.104	-3.262	-5.789	7.0943e-09	7.3394e-07	1.0385	0.4612	0.9873	0.9873	TRUE	1.4842
ENSMUSG00000070304.12	Scn2b	Shared with PCA DEGs	0.104	-3.266	-3.847	0.000119636	0.00287716	2.4391	0.6539	2.1887	2.1887	TRUE	0.2477
ENSMUSG00000067341.5	H2-Eb2	Shared with PCA DEGs	0.103	-3.284	-5.308	1.10769e-07	7.48245e-06	1.165	0.7	1.1184	1.1184	TRUE	0.1065
ENSMUSG00000092512.1	RP23-222K15.28	Unique	0.103	-3.274	-3.032	0.00243291	0.0318024	1.858	5.9484	2.4853	2.4853	TRUE	0.4024
ENSMUSG00000026668.10	Ucma	Shared with PCA DEGs	0.102	-3.288	-4.237	2.26196e-05	0.000723542	2.0395	0.475	1.8713	1.8713	TRUE	0.1112
ENSMUSG00000040592.11	Cd79b	Unique	0.101	-3.314	-6.088	1.14164e-09	1.70259e-07	0.9498	0.5134	0.9049	0.9049	TRUE	0.1628
ENSMUSG00000097796.1	Gm16702	Unique	0.101	-3.313	-3.432	0.000598954	0.0107554	1.977	3.0039	2.1225	2.1225	TRUE	0.8618
ENSMUSG00000016283.13	H2-M2	Shared with PCA DEGs	0.101	-3.306	-4.654	3.25822e-06	0.000141726	1.706	0.4549	1.5734	1.5734	TRUE	0.1415
ENSMUSG00000087547.1	Platr27	Shared with genotype DEGs	0.101	-3.306	-4.403	1.06544e-05	0.000384747	1.7221	0.91	1.6171	1.6171	TRUE	0.3335
ENSMUSG00000076754.2	Trgv2	Shared with PCA DEGs	0.101	-3.304	-4.013	5.99567e-05	0.00164127	2.0887	1.0336	1.9366	1.9366	TRUE	0.4027
ENSMUSG00000087461.2	RP23-241O13.2	Unique	0.1	-3.323	-3.141	0.0016833	0.0241477	2.7517	2.8117	2.7608	2.7608	TRUE	1.367
ENSMUSG00000074491.9	Clec4g	Shared with PCA DEGs	0.099	-3.331	-3.098	0.00195073	0.0268761	1.8537	5.7518	2.4602	2.4602	TRUE	0.1982
ENSMUSG00000043931.10	Gimap7	Unique	0.099	-3.337	-5.578	2.43848e-08	2.03653e-06	1.1184	0.611	1.0661	1.0661	TRUE	0.2749
ENSMUSG00000068154.5	Insm1	Shared with PCA DEGs	0.099	-3.341	-3.098	0.00194531	0.0268175	2.9651	2.7049	2.9232	2.9232	TRUE	0.596
ENSMUSG00000039956.8	Mrap	Unique	0.099	-3.33	-3.922	8.78747e-05	0.00222516	2.3795	0.7432	2.1592	2.1592	TRUE	1.0017
ENSMUSG00000082676.1	RP24-215D6.3	Unique	0.099	-3.33	-3.725	0.00019513	0.00429267	0.9176	4.8734	1.3674	1.3674	TRUE	0.3078
ENSMUSG00000071005.7	Ccl19	Shared with PCA DEGs	0.098	-3.35	-3.259	0.00111652	0.0173969	2.8223	2.2698	2.7242	2.7242	TRUE	1.263
ENSMUSG00000018916.5	Csf2	Shared with PCA DEGs	0.098	-3.345	-3.214	0.0013089	0.0196996	3.6276	0.9727	3.2162	3.2162	TRUE	4.6979
ENSMUSG00000039264.9	Gimap3	Unique	0.098	-3.358	-7.381	1.57261e-13	1.614e-10	0.6524	0.4732	0.6382	0.6382	TRUE	0.3188
ENSMUSG00000101279.1	RP23-76P9.2	Unique	0.098	-3.347	-3.035	0.00240441	0.0314834	3.5279	2.1028	3.2769	3.2769	TRUE	1.3084
ENSMUSG00000076757.9	Tcrg-C4	Unique	0.098	-3.356	-4.134	3.56818e-05	0.00106016	1.892	1.245	1.8057	1.8057	TRUE	3.629
ENSMUSG00000056553.14	Ptprn2	Unique	0.097	-3.36	-3.003	0.0026718	0.0339774	4.0197	1.4957	3.5766	3.5766	TRUE	4.5555
ENSMUSG00000050600.5	Zfp831	Unique	0.097	-3.366	-6.317	2.66111e-10	5.22374e-08	0.8263	0.6806	0.8119	0.8119	TRUE	0.4786
ENSMUSG00000095649.3	RP23-142E18.2	Unique	0.096	-3.385	-3.055	0.00225055	0.0298432	3.6099	1.9614	3.3458	3.3458	TRUE	3.6934
ENSMUSG00000114757.1	RP24-422F20.5	Unique	0.096	-3.384	-3.009	0.00262511	0.0335883	1.9915	6.4973	2.781	2.781	TRUE	0.1668
ENSMUSG00000059201.12	Lep	Unique	0.094	-3.405	-3.289	0.00100692	0.0160596	3.8392	0.5449	3.3159	3.3159	TRUE	2.9634
ENSMUSG00000076749.2	Tcrg-C1	Unique	0.094	-3.407	-5.578	2.42825e-08	2.03653e-06	1.0833	0.7849	1.0549	1.0549	TRUE	0.6778
ENSMUSG00000031362.17	Xlr4c	Unique	0.093	-3.429	-6.278	3.42332e-10	6.39215e-08	0.444	1.6005	0.5528	0.5528	TRUE	0.063
ENSMUSG00000105646.1	RP23-435I4.11	Unique	0.092	-3.439	-3.813	0.000137161	0.00322435	1.8819	2.2873	1.9326	1.9326	TRUE	0.5667
ENSMUSG00000029075.6	Tnfrsf4	Shared with PCA DEGs	0.092	-3.444	-5.879	4.1265e-09	4.73687e-07	1.1214	0.4727	1.0632	1.0632	TRUE	1.0013
ENSMUSG00000086332.1	RP23-259B18.2	Unique	0.091	-3.46	-2.862	0.00420488	0.0469259	4.5629	1.9724	4.0511	4.0511	TRUE	0.3038
ENSMUSG00000055882.8	Abhd16b	Shared with PCA DEGs	0.09	-3.475	-3.776	0.00015907	0.00361003	2.6621	1.0607	2.4362	2.4362	TRUE	0.1508
ENSMUSG00000030669.13	Calca	Unique	0.09	-3.476	-2.914	0.00356582	0.0417458	5.1692	0.7992	4.3232	4.3232	TRUE	1.8066
ENSMUSG00000074336.5	Apoc4	Unique	0.089	-3.484	-4.433	9.31178e-06	0.000344386	1.3447	1.9258	1.4283	1.4283	TRUE	0.5955
ENSMUSG00000095981.1	Ighv10-1	Unique	0.089	-3.486	-3.078	0.00208378	0.0282516	3.0483	3.1881	3.0741	3.0741	TRUE	0.3549
ENSMUSG00000025930.6	Msc	Shared with PCA DEGs	0.089	-3.485	-5.408	6.37967e-08	4.65149e-06	1.3805	0.4616	1.2922	1.2922	TRUE	0.1122
ENSMUSG00000090252.1	AC123856.7	Unique	0.088	-3.505	-2.845	0.00443933	0.0486441	3.8257	3.3914	3.7461	3.7461	TRUE	2.7368
ENSMUSG00000073008.11	Gpr174	Unique	0.088	-3.499	-6.001	1.96153e-09	2.65002e-07	0.9911	0.73	0.9641	0.9641	TRUE	0.2178
ENSMUSG00000108741.1	RP23-8I8.3	Unique	0.088	-3.514	-2.871	0.00409073	0.0460643	2.6736	6.9308	3.4992	3.4992	TRUE	0.3061
ENSMUSG00000062609.13	Kcnj15	Shared with PCA DEGs	0.087	-3.522	-5.904	3.55117e-09	4.20411e-07	1.1752	0.4539	1.1089	1.1089	TRUE	1.6279
ENSMUSG00000104945.1	RP24-179L19.2	Unique	0.087	-3.526	-2.954	0.00314016	0.0379715	2.3809	6.8587	3.2718	3.2718	TRUE	0.3887
ENSMUSG00000085089.1	Arhgap15os	Unique	0.086	-3.542	-3.411	0.000648276	0.0114004	1.5433	5.8681	2.2167	2.2167	TRUE	0.2336
ENSMUSG00000049608.8	Gpr55	Shared with PCA DEGs	0.085	-3.561	-5.69	1.27139e-08	1.19183e-06	1.2804	0.53	1.1933	1.1933	TRUE	0.4388
ENSMUSG00000041202.12	Pla2g2d	Unique	0.085	-3.563	-4.778	1.76976e-06	8.59323e-05	1.8477	0.5783	1.6893	1.6893	TRUE	0.0907
ENSMUSG00000030825.19	Hsd17b14	Shared with PCA DEGs	0.084	-3.566	-4.414	1.01377e-05	0.00036916	2.0647	0.8234	1.9036	1.9036	TRUE	2.814
ENSMUSG00000063661.6	Krt73	Shared with PCA DEGs	0.084	-3.57	-3.308	0.000941183	0.0151905	4.0748	0.827	3.5009	3.5009	TRUE	2.971
ENSMUSG00000110864.1	RP23-433B2.6	Unique	0.084	-3.572	-2.913	0.00358443	0.0418524	2.7494	6.7437	3.5228	3.5228	TRUE	0.3192
ENSMUSG00000055235.11	Wdr86	Shared with PCA DEGs	0.084	-3.567	-4.766	1.8826e-06	9.02664e-05	1.8827	0.4839	1.7361	1.7361	TRUE	2.333
ENSMUSG00000026834.13	Acvr1c	Shared with PCA DEGs	0.083	-3.597	-4.112	3.92746e-05	0.00114761	2.6158	0.6127	2.3297	2.3297	TRUE	0.518
ENSMUSG00000092748.1	Gm22175	Unique	0.083	-3.593	-2.934	0.00335053	0.0397067	2.5026	7.8214	3.4862	3.4862	TRUE	0.0662
ENSMUSG00000079009.8	RP23-11F9.3	Unique	0.083	-3.593	-3.32	0.000899844	0.0146661	3.4054	1.8454	3.1506	3.1506	TRUE	1.9485
ENSMUSG00000042345.14	Ubash3a	Shared with PCA DEGs	0.083	-3.588	-5.741	9.40782e-09	9.23373e-07	1.252	0.5483	1.1833	1.1833	TRUE	4.2379
ENSMUSG00000063646.16	Jakmip1	Unique	0.082	-3.616	-6.056	1.39237e-09	1.99866e-07	1.0478	0.7261	1.0105	1.0105	TRUE	0.3168
ENSMUSG00000107750.1	RP23-336L12.3	Unique	0.082	-3.61	-4.521	6.1662e-06	0.000242084	1.8721	1.0282	1.7782	1.7782	TRUE	5.511
ENSMUSG00000028460.6	Sit1	Shared with PCA DEGs	0.082	-3.604	-6.135	8.54064e-10	1.35278e-07	0.9373	0.8546	0.9292	0.9292	TRUE	1.2535
ENSMUSG00000076490.6	Trbc1	Unique	0.082	-3.614	-6.477	9.38536e-11	2.15554e-08	0.9786	0.543	0.9372	0.9372	TRUE	1.0461
ENSMUSG00000020279.10	Il9r	Unique	0.081	-3.625	-5.218	1.80855e-07	1.13489e-05	1.5228	0.6766	1.4219	1.4219	TRUE	0.1228
ENSMUSG00000018168.8	Ikzf3	Unique	0.08	-3.644	-7.201	5.96996e-13	5.07822e-10	0.7989	0.5182	0.7728	0.7728	TRUE	0.5247
ENSMUSG00000114400.1	RP23-99G9.5	Unique	0.08	-3.653	-3.491	0.000481085	0.00906406	3.8335	0.6859	3.3286	3.3286	TRUE	4.7047
ENSMUSG00000031445.5	Proz	Shared with PCA DEGs	0.079	-3.668	-3.903	9.51245e-05	0.00238247	2.9658	0.7861	2.6293	2.6293	TRUE	0.4164
ENSMUSG00000110902.1	RP23-353K11.3	Unique	0.079	-3.661	-3.831	0.000127518	0.00302821	1.7706	2.8549	1.9479	1.9479	TRUE	0.7922
ENSMUSG00000054672.13	RP23-284K1.6	Unique	0.077	-3.703	-4.652	3.29338e-06	0.000142715	2.0337	0.7324	1.8684	1.8684	TRUE	0.6032
ENSMUSG00000111203.1	RP23-284E19.9	Unique	0.076	-3.718	-3.885	0.000102166	0.0025367	2.5748	1.5822	2.4161	2.4161	TRUE	0.5831
ENSMUSG00000116307.1	RP23-79F10.8	Unique	0.076	-3.727	-3.642	0.000270904	0.00563197	3.2903	1.2764	2.9442	2.9442	TRUE	0.1358
ENSMUSG00000076471.3	Trbv14	Unique	0.076	-3.718	-3.358	0.000785571	0.0131942	2.4676	3.9274	2.7294	2.7294	TRUE	0.4422
ENSMUSG00000105160.1	RP23-272P19.10	Unique	0.075	-3.738	-3.434	0.000594109	0.0106867	2.8412	2.6926	2.8143	2.8143	TRUE	0.2
ENSMUSG00000102694.1	RP23-309A11.9	Unique	0.075	-3.741	-3.365	0.000764306	0.0128977	3.6657	1.8003	3.3238	3.3238	TRUE	1.7934
ENSMUSG00000085585.1	RP23-309E16.7	Unique	0.075	-3.744	-2.934	0.00334474	0.0396586	3.42	6.0326	3.9321	3.9321	TRUE	0.6712
ENSMUSG00000042385.14	Gzmk	Unique	0.074	-3.762	-5.366	8.04741e-08	5.61778e-06	1.5833	0.6035	1.4717	1.4717	TRUE	0.457
ENSMUSG00000098322.1	RP23-81K14.3	Unique	0.074	-3.762	-3.804	0.000142104	0.0033134	1.1642	5.9943	1.9018	1.9018	TRUE	0.3995
ENSMUSG00000048938.12	Nr1h5	Shared with PCA DEGs	0.073	-3.773	-3.998	6.38926e-05	0.00173249	2.7764	1.0856	2.5236	2.5236	TRUE	2.575
ENSMUSG00000110967.1	RP23-395M5.7	Unique	0.073	-3.777	-2.978	0.00290401	0.0360521	3.3619	5.9837	3.8739	3.8739	TRUE	0.7643
ENSMUSG00000021070.6	Bdkrb2	Shared with PCA DEGs	0.072	-3.791	-6.199	5.68192e-10	9.5253e-08	1.2335	0.4614	1.162	1.162	TRUE	0.6172
ENSMUSG00000105769.1	RP23-349J3.4	Unique	0.072	-3.794	-5.114	3.15475e-07	1.83896e-05	1.0384	1.8823	1.1329	1.1329	TRUE	0.3773
ENSMUSG00000010529.6	RP23-41J14.5	Unique	0.072	-3.805	-4.113	3.90972e-05	0.00114388	2.9684	0.4576	2.668	2.668	TRUE	0.2029
ENSMUSG00000049109.15	Themis	Unique	0.072	-3.791	-5.65	1.60676e-08	1.4248e-06	1.4129	0.6549	1.321	1.321	TRUE	0.3578
ENSMUSG00000108090.1	RP23-21F2.5	Unique	0.071	-3.814	-4.035	5.46085e-05	0.00151536	2.6674	1.2711	2.448	2.448	TRUE	1.0727
ENSMUSG00000024334.8	H2-Oa	Shared with PCA DEGs	0.07	-3.846	-6.788	1.14074e-11	3.64726e-09	1.0185	0.4794	0.9887	0.9887	TRUE	0.2172
ENSMUSG00000113770.1	RP24-80P7.2	Unique	0.07	-3.836	-3.236	0.00121068	0.0185124	2.7334	5.7427	3.2437	3.2437	TRUE	0.626
ENSMUSG00000031898.9	Dpep3	Unique	0.069	-3.85	-3.72	0.000199287	0.00436739	2.1076	3.1585	2.2887	2.2887	TRUE	0.7397
ENSMUSG00000089991.2	AC115748.2	Unique	0.068	-3.874	-4.56	5.11229e-06	0.000204198	1.0394	2.8311	1.2659	1.2659	TRUE	0.6175
ENSMUSG00000067642.11	Adgrf3	Shared with PCA DEGs	0.068	-3.88	-4.011	6.04478e-05	0.00165078	1.7921	2.7669	1.9504	1.9504	TRUE	0.2758
ENSMUSG00000070564.15	Ntn5	Shared with PCA DEGs	0.068	-3.872	-2.941	0.00327046	0.0391008	6.4382	1.0211	5.1658	5.1658	TRUE	2.0211
ENSMUSG00000042115.4	Klhdc8a	Shared with PCA DEGs	0.067	-3.891	-5.518	3.43009e-08	2.6887e-06	1.669	0.455	1.5492	1.5492	TRUE	0.1648
ENSMUSG00000100029.1	RP24-63G4.11	Unique	0.066	-3.925	-4.045	5.23797e-05	0.00145819	2.2706	2.0492	2.2348	2.2348	TRUE	0.1895
ENSMUSG00000103406.1	RP23-455B5.4	Unique	0.065	-3.951	-3.716	0.00020221	0.00442305	2.2555	3.4256	2.4457	2.4457	TRUE	0.1774
ENSMUSG00000101968.6	RP23-445K8.1	Unique	0.064	-3.973	-3.031	0.0024392	0.0318483	3.9748	5.2547	4.2364	4.2364	TRUE	1.3592
ENSMUSG00000022496.5	Tnfrsf17	Unique	0.064	-3.972	-3.97	7.19518e-05	0.00190822	1.6865	3.9241	2.0304	2.0304	TRUE	0.2576
ENSMUSG00000053161.16	Daw1	Shared with PCA DEGs	0.063	-4	-4.431	9.37278e-06	0.000345055	2.56	1.0366	2.2715	2.2715	TRUE	1.033
ENSMUSG00000076474.3	Trbv17	Unique	0.063	-3.981	-3.273	0.00106304	0.0167226	3.4265	3.9169	3.5228	3.5228	TRUE	0.7558
ENSMUSG00000054493.2	RP24-356G6.1	Unique	0.061	-4.039	-5.807	6.35419e-09	6.75633e-07	1.5675	0.5602	1.4572	1.4572	TRUE	0.0623
ENSMUSG00000076494.1	Trbj2-3	Unique	0.061	-4.041	-2.899	0.00374891	0.0433105	4.6423	5.8675	4.924	4.924	TRUE	0.3907
ENSMUSG00000076467.3	Trbv13-1	Unique	0.061	-4.033	-4.331	1.48369e-05	0.000504233	1.8708	2.1447	1.9091	1.9091	TRUE	0.5135
ENSMUSG00000076475.2	Trbv19	Shared with PCA DEGs	0.061	-4.039	-4.007	6.13978e-05	0.00167076	2.3004	2.295	2.2992	2.2992	TRUE	0.9699
ENSMUSG00000076615.4	Ighg3	Unique	0.06	-4.059	-3.465	0.000530514	0.00974746	5.0493	0.6856	4.1715	4.1715	TRUE	0.7396
ENSMUSG00000020891.11	Alox8	Shared with PCA DEGs	0.059	-4.081	-4.581	4.63335e-06	0.000189349	1.5526	2.1734	1.6387	1.6387	TRUE	0.5394
ENSMUSG00000108724.1	RP23-32A8.6	Unique	0.059	-4.073	-3.516	0.000438027	0.00838348	2.1084	6.8208	3.0246	3.0246	TRUE	0.1787
ENSMUSG00000037953.7	A4gnt	Unique	0.058	-4.097	-3.445	0.000571392	0.0103577	3.5914	2.5834	3.4144	3.4144	TRUE	3.324
ENSMUSG00000023078.6	Cxcl13	Unique	0.058	-4.107	-5.015	5.31687e-07	2.90054e-05	2.2931	0.4743	2.0811	2.0811	TRUE	0.2951
ENSMUSG00000076479.3	Trbv26	Unique	0.058	-4.12	-3.35	0.000807985	0.0134666	3.6443	3.6048	3.6355	3.6355	TRUE	0.9469
ENSMUSG00000076480.2	Trbv29	Unique	0.058	-4.117	-3.908	9.31665e-05	0.00234109	2.8454	2.0032	2.6952	2.6952	TRUE	0.2827
ENSMUSG00000016498.9	Pdcd1lg2	Shared with PCA DEGs	0.057	-4.13	-6.062	1.34846e-09	1.97261e-07	1.4398	0.6322	1.3568	1.3568	TRUE	3.5382
ENSMUSG00000095079.6	Igha	Shared with PCA DEGs	0.055	-4.182	-6.273	3.54098e-10	6.50606e-08	1.4807	0.4572	1.3826	1.3826	TRUE	0.6189
ENSMUSG00000095700.2	Ighv10-3	Unique	0.055	-4.193	-2.935	0.00333644	0.0396204	6.6511	2.2	5.4687	5.4687	TRUE	2.9679
ENSMUSG00000102376.1	RP23-307N14.2	Unique	0.055	-4.178	-3.23	0.00123711	0.0188441	6.2153	0.9673	4.9556	4.9556	TRUE	2.1676
ENSMUSG00000086010.7	RP23-418C19.4	Unique	0.055	-4.175	-3.069	0.00214863	0.0289429	4.87	4.0158	4.6814	4.6814	TRUE	0.4291
ENSMUSG00000018907.10	Alox12e	Shared with PCA DEGs	0.054	-4.209	-3.976	6.99995e-05	0.00186665	3.4973	0.4502	3.1435	3.4973	TRUE	15.813
ENSMUSG00000089727.2	Klra8	Unique	0.054	-4.205	-2.846	0.00442219	0.0485489	5.4575	6.2296	5.6642	5.6642	TRUE	0.1083
ENSMUSG00000042262.5	Ccr8	Shared with PCA DEGs	0.053	-4.227	-4.466	7.98107e-06	0.000300987	2.784	1.0292	2.4879	2.4879	TRUE	0.8055
ENSMUSG00000076940.3	Iglv2	Unique	0.053	-4.226	-3.041	0.00235445	0.0309706	7.3951	1.0069	5.7307	5.7307	TRUE	5.8559
ENSMUSG00000103492.1	RP23-398C14.1	Unique	0.053	-4.231	-3.472	0.000516651	0.00953907	4.7281	1.6273	4.0079	4.0079	TRUE	0.1999
ENSMUSG00000041771.13	Slc24a4	Shared with PCA DEGs	0.053	-4.225	-2.864	0.00418169	0.046859	7.3664	2.061	5.9358	5.9358	TRUE	2.9739
ENSMUSG00000096096.3	Trav4-4-dv10	Unique	0.053	-4.231	-3.547	0.000389495	0.00761971	3.3588	3.3794	3.3625	3.3625	TRUE	0.1976
ENSMUSG00000086624.1	AC158996.2	Unique	0.052	-4.269	-3.333	0.000860501	0.0141671	5.8145	1.1355	4.7467	4.7467	TRUE	5.1113
ENSMUSG00000030806.6	Stx1b	Shared with PCA DEGs	0.052	-4.264	-4.477	7.57072e-06	0.000287399	3.1359	0.4547	2.8283	2.8283	TRUE	5.6197
ENSMUSG00000024617.16	Camk2a	Shared with PCA DEGs	0.051	-4.299	-4.794	1.63571e-06	8.01008e-05	2.7674	0.4545	2.5074	2.5074	TRUE	0.334
ENSMUSG00000037716.15	Ccdc33	Shared with PCA DEGs	0.051	-4.289	-5.387	7.18292e-08	5.15532e-06	2.1529	0.4796	1.9617	1.9617	TRUE	4.354
ENSMUSG00000105906.1	Iglc1	Unique	0.051	-4.284	-3.729	0.000192526	0.00425577	4.0729	0.5367	3.5063	4.0729	TRUE	3.8297
ENSMUSG00000024353.4	Mzb1	Unique	0.051	-4.282	-4.681	2.85586e-06	0.000125653	2.8686	0.559	2.5513	2.5513	TRUE	0.1764
ENSMUSG00000108980.1	RP23-213H1.2	Unique	0.051	-4.294	-4.708	2.49649e-06	0.000112868	0.8408	5.9236	1.4547	1.4547	TRUE	0.2653
ENSMUSG00000080530.1	Gm25540	Unique	0.049	-4.354	-4.467	7.9263e-06	0.000299413	1.766	2.7588	1.9027	1.9027	TRUE	0.2406
ENSMUSG00000094951.1	Ighv5-6	Unique	0.049	-4.345	-3.512	0.000445483	0.00849785	3.8481	3.1704	3.7069	3.7069	TRUE	2.5967
ENSMUSG00000063177.6	Klk1b27	Unique	0.049	-4.35	-3.266	0.00108886	0.0170702	4.5123	4.187	4.4383	4.4383	TRUE	3.7101
ENSMUSG00000061540.3	Orm2	Shared with PCA DEGs	0.049	-4.359	-4.21	2.55312e-05	0.000800695	3.1105	1.3539	2.8238	2.8238	TRUE	3.8236
ENSMUSG00000062464.5	Cyp4f37	Shared with PCA DEGs	0.048	-4.373	-4.395	1.10996e-05	0.000397698	2.1392	2.1255	2.1352	2.1352	TRUE	0.4133
ENSMUSG00000030173.15	Klra5	Unique	0.048	-4.381	-3.145	0.00165913	0.0238905	5.5736	3.101	4.9856	4.9856	TRUE	4.1017
ENSMUSG00000051079.8	Rgs13	Unique	0.047	-4.404	-3.012	0.00259683	0.03345	5.5634	5.4948	5.5436	5.5436	TRUE	0.0817
ENSMUSG00000109559.1	RP23-152P5.3	Unique	0.047	-4.421	-3.167	0.0015389	0.0224835	5.3411	3.9888	4.989	4.989	TRUE	0.4815
ENSMUSG00000047730.17	Fcgbp	Shared with PCA DEGs	0.046	-4.456	-3.951	7.78326e-05	0.00201759	3.9727	0.447	2.9719	3.9727	TRUE	4.5259
ENSMUSG00000109262.1	RP23-278M8.1	Unique	0.046	-4.437	-4.382	1.17681e-05	0.000413904	3.6442	0.5144	3.1611	3.1611	TRUE	2.422
ENSMUSG00000053963.7	AC121838.2	Unique	0.045	-4.475	-4.22	2.44551e-05	0.000775773	3.5062	0.4572	3.1138	3.5062	TRUE	0.6842
ENSMUSG00000076576.2	Igkv6-32	Unique	0.045	-4.482	-3.458	0.00054382	0.00996006	4.7978	2.2767	4.2117	4.2117	TRUE	0.8254
ENSMUSG00000018830.9	Myh11	Shared with PCA DEGs	0.045	-4.469	-6.606	3.95686e-11	1.00975e-08	1.5956	0.449	1.428	1.428	TRUE	0.5412
ENSMUSG00000081941.1	RP23-173C3.1	Unique	0.045	-4.466	-4.065	4.80165e-05	0.00134981	3.9932	1.0962	3.3672	3.3672	TRUE	0.5136
ENSMUSG00000028871.7	Rspo1	Shared with PCA DEGs	0.045	-4.458	-4.147	3.36995e-05	0.00101306	3.6068	0.4511	3.22	3.6068	TRUE	0.7548
ENSMUSG00000026904.17	Slc4a10	Shared with PCA DEGs	0.045	-4.471	-2.853	0.00432535	0.0478518	9.5387	1.6051	6.9485	6.9485	TRUE	2.0228
ENSMUSG00000044933.3	Sstr3	Shared with PCA DEGs	0.045	-4.485	-3.293	0.000990503	0.0158308	5.6327	2.3196	4.753	4.753	TRUE	0.914
ENSMUSG00000006342.15	Susd2	Shared with PCA DEGs	0.044	-4.516	-7.121	1.07074e-12	7.0262e-10	1.3677	0.451	1.2533	1.2533	TRUE	0.7389
ENSMUSG00000032087.10	Dscaml1	Shared with PCA DEGs	0.043	-4.53	-3.997	6.40856e-05	0.00173568	3.9929	0.4761	3.5125	3.9929	TRUE	17.3916
ENSMUSG00000038421.13	Fcrla	Unique	0.043	-4.551	-6.896	5.35235e-12	2.04879e-09	1.2897	0.659	1.2215	1.2215	TRUE	0.1008
ENSMUSG00000107792.1	RP23-250E1.9	Unique	0.043	-4.551	-4.498	6.86138e-06	0.000263455	1.5687	5.0059	2.0772	2.0772	TRUE	0.7163
ENSMUSG00000090818.1	Trbj2-6	Unique	0.043	-4.534	-3.567	0.000360959	0.00713776	3.834	4.3485	3.9423	3.9423	TRUE	0.6624
ENSMUSG00000041347.5	Bdkrb1	Shared with PCA DEGs	0.042	-4.568	-5.17	2.34168e-07	1.42278e-05	2.6752	0.5574	2.3645	2.3645	TRUE	0.2769
ENSMUSG00000111078.1	RP23-145G7.2	Unique	0.042	-4.574	-4.144	3.41021e-05	0.00102115	2.0539	4.9256	2.6865	2.6865	TRUE	0.0336
ENSMUSG00000076617.9	Ighm	Unique	0.041	-4.624	-8.168	3.13355e-16	1.43936e-12	1.0539	0.4489	0.9996	0.9996	TRUE	0.7102
ENSMUSG00000094117.1	Igkv3-12	Unique	0.041	-4.591	-2.938	0.00330732	0.0394184	7.8501	3.6112	6.543	6.543	TRUE	0.7003
ENSMUSG00000092415.1	RP23-123G8.12	Unique	0.041	-4.611	-5.397	6.76675e-08	4.88717e-06	0.9398	2.7253	1.2172	1.2172	TRUE	0.2462
ENSMUSG00000098197.1	RP23-222K15.29	Unique	0.041	-4.613	-5.477	4.33549e-08	3.29713e-06	2.0419	0.9396	1.8811	1.8811	TRUE	0.3357
ENSMUSG00000043168.12	AC140283.1	Unique	0.04	-4.636	-3.055	0.00224867	0.0298432	6.6099	4.7442	6.0776	6.0776	TRUE	1.1224
ENSMUSG00000049252.17	Lrp1b	Unique	0.04	-4.632	-3.383	0.000718064	0.0123349	5.4952	2.6891	4.7947	4.7947	TRUE	0.2341
ENSMUSG00000026815.14	Gfi1b	Shared with PCA DEGs	0.039	-4.698	-4.645	3.39873e-06	0.000146177	3.5876	0.5343	3.1319	3.1319	TRUE	3.8557
ENSMUSG00000095285.2	Ighv5-9	Unique	0.039	-4.662	-3.117	0.00182799	0.0255791	6.3753	4.6614	5.8776	5.8776	TRUE	0.1838
ENSMUSG00000027703.16	Lrriq4	Shared with PCA DEGs	0.039	-4.695	-2.875	0.00403736	0.0456778	9.2901	2.9712	7.2579	7.2579	TRUE	4.0341
ENSMUSG00000038997.4	Asb17	Shared with PCA DEGs	0.038	-4.725	-2.95	0.00318169	0.0382786	9.1837	2.5608	6.9574	6.9574	TRUE	1.221
ENSMUSG00000027702.7	Lrrc34	Shared with PCA DEGs	0.038	-4.712	-4.637	3.53815e-06	0.000150205	3.0114	1.174	2.6996	2.6996	TRUE	2.4008
ENSMUSG00000085431.7	RP23-430K13.1	Unique	0.038	-4.71	-3.21	0.00132937	0.0199814	6.0824	4.5113	5.6194	5.6194	TRUE	0.1453
ENSMUSG00000048215.14	AC169384.1	Unique	0.037	-4.763	-3.966	7.29791e-05	0.001931	3.9189	1.9312	3.4852	3.4852	TRUE	0.6708
ENSMUSG00000029811.14	Aoc1	Shared with PCA DEGs	0.036	-4.813	-4.692	2.70616e-06	0.00012045	3.6999	0.5536	3.2041	3.2041	TRUE	0.9627
ENSMUSG00000096459.1	Ighv9-3	Unique	0.036	-4.79	-4.696	2.65064e-06	0.000118438	3.2313	1.0006	2.8283	2.8283	TRUE	1.8244
ENSMUSG00000074254.4	Cyp2a4	Unique	0.035	-4.824	-4.145	3.39352e-05	0.00101748	3.1533	3.1704	3.1564	3.1564	TRUE	0.2921
ENSMUSG00000076536.3	Igkv4-86	Unique	0.035	-4.822	-2.883	0.00393975	0.04495	9.4962	4.2204	7.6394	7.6394	TRUE	1.322
ENSMUSG00000052736.15	Klrc2	Unique	0.035	-4.839	-5.556	2.75324e-08	2.25835e-06	1.11	2.4078	1.3158	1.3158	TRUE	0.2126
ENSMUSG00000092601.2	Olfr760-ps1	Shared with PCA DEGs	0.035	-4.838	-3.737	0.000186028	0.00412801	4.8243	2.1178	4.1877	4.1877	TRUE	0.7904
ENSMUSG00000063157.9	Csn2	Shared with PCA DEGs	0.034	-4.899	-4.322	1.5447e-05	0.000521723	4.0104	0.4486	3.5447	4.0104	TRUE	4.6415
ENSMUSG00000035148.4	Gpr33	Unique	0.034	-4.864	-3.322	0.000894111	0.0145949	6.2435	4.1112	5.6	5.6	TRUE	0.4217
ENSMUSG00000009356.12	Lpo	Shared with PCA DEGs	0.034	-4.866	-5.059	4.20579e-07	2.37333e-05	3.2203	0.4694	2.871	2.871	TRUE	0.526
ENSMUSG00000039691.10	Tspan10	Unique	0.034	-4.863	-4.506	6.61024e-06	0.000255585	2.1819	4.1065	2.5412	2.5412	TRUE	0.2606
ENSMUSG00000082068.1	AC122365.4	Unique	0.033	-4.906	-3.639	0.000273747	0.00567431	4.7836	3.9972	4.584	4.584	TRUE	0.9776
ENSMUSG00000045625.4	Pigz	Shared with PCA DEGs	0.033	-4.9	-7.666	1.77922e-14	3.40528e-11	1.3473	0.4617	1.264	1.264	TRUE	1.1582
ENSMUSG00000068226.3	RP23-79F10.3	Unique	0.033	-4.913	-5.193	2.07077e-07	1.26825e-05	2.6789	0.903	2.4201	2.4201	TRUE	0.9088
ENSMUSG00000104213.5	Ighd	Unique	0.032	-4.975	-7.175	7.20764e-13	5.70821e-10	1.4654	0.6279	1.3459	1.3459	TRUE	0.5833
ENSMUSG00000094335.2	Igkv1-117	Unique	0.032	-4.981	-5.619	1.91869e-08	1.65043e-06	2.5988	0.6077	2.315	2.315	TRUE	0.5551
ENSMUSG00000036853.5	Mcoln3	Shared with genotype DEGs	0.032	-4.967	-4.586	4.51256e-06	0.000185735	3.6572	0.4544	3.2641	3.6572	TRUE	8.0642
ENSMUSG00000110887.1	RP23-350M23.5	Unique	0.032	-4.976	-4.21	2.55097e-05	0.000800695	4.947	0.6871	4.1551	4.1551	TRUE	1.3761
ENSMUSG00000067149.6	Jchain	Unique	0.03	-5.08	-7.045	1.859e-12	9.70356e-10	1.7442	0.4626	1.6096	1.6096	TRUE	0.3528
ENSMUSG00000076545.2	Igkv4-72	Unique	0.029	-5.103	-3.939	8.18904e-05	0.00210613	4.8409	2.0825	4.1968	4.1968	TRUE	1.7703
ENSMUSG00000050511.1	Oprd1	Shared with PCA DEGs	0.029	-5.098	-3.73	0.000191252	0.00423168	6.3405	1.3422	5.0008	5.0008	TRUE	2.2406
ENSMUSG00000003379.7	Cd79a	Unique	0.028	-5.155	-7.004	2.49384e-12	1.1689e-09	1.7816	0.5106	1.6302	1.6302	TRUE	0.1284
ENSMUSG00000041062.6	Mslnl	Shared with PCA DEGs	0.028	-5.15	-5.452	4.99027e-08	3.70911e-06	2.9575	0.6149	2.6254	2.6254	TRUE	1.5287
ENSMUSG00000029797.13	Sspo	Shared with PCA DEGs	0.028	-5.175	-6.423	1.33631e-10	2.86833e-08	2.2009	0.4539	2.0206	2.0206	TRUE	0.158
ENSMUSG00000076608.2	Igkj5	Unique	0.027	-5.215	-4.35	1.36016e-05	0.000469052	4.1816	1.3707	3.5777	3.5777	TRUE	2.27
ENSMUSG00000096336.2	Igkv1-135	Unique	0.027	-5.206	-4.18	2.91693e-05	0.000898031	5.1211	1.1666	4.1285	4.1285	TRUE	1.4885
ENSMUSG00000041857.10	Oosp1	Unique	0.027	-5.234	-3.411	0.000646549	0.0113875	7.9571	2.852	6.2881	6.2881	TRUE	0.0719
ENSMUSG00000032807.5	Alox12b	Shared with PCA DEGs	0.026	-5.247	-3.54	0.000399861	0.00779593	6.9654	3.2544	5.7856	5.7856	TRUE	0.0558
ENSMUSG00000094910.1	RP23-158M23.2	Unique	0.026	-5.286	-4.577	4.72277e-06	0.000192228	4.1274	0.4831	3.5984	4.1274	TRUE	4.7254
ENSMUSG00000113634.1	RP24-212D8.1	Unique	0.026	-5.242	-5.359	8.36575e-08	5.82231e-06	1.9491	1.9342	1.9478	1.9478	TRUE	0.2421
ENSMUSG00000023828.2	Slc22a3	Shared with PCA DEGs	0.026	-5.25	-5.312	1.08195e-07	7.35184e-06	3.4481	0.4961	2.9997	2.9997	TRUE	5.1647
ENSMUSG00000076731.3	Ighv8-12	Unique	0.025	-5.318	-3.565	0.000364526	0.0071925	7.7622	1.8592	5.914	5.914	TRUE	0.5176
ENSMUSG00000095351.2	Igkv3-2	Unique	0.025	-5.319	-4.125	3.71247e-05	0.00109735	5.0986	0.5354	4.1963	5.0986	TRUE	2.7917
ENSMUSG00000030724.7	Cd19	Unique	0.024	-5.392	-6.166	7.01097e-10	1.14199e-07	2.6195	0.5364	2.2875	2.2875	TRUE	0.1877
ENSMUSG00000076674.2	Ighv3-8	Unique	0.024	-5.389	-2.873	0.00407214	0.0459582	15.5973	2.9903	9.9229	9.9229	TRUE	0.7463
ENSMUSG00000020310.9	Madcam1	Shared with PCA DEGs	0.024	-5.352	-6.406	1.49373e-10	3.14738e-08	2.3641	0.4689	2.1553	2.1553	TRUE	3.968
ENSMUSG00000014030.15	Pax5	Unique	0.024	-5.352	-5.664	1.48162e-08	1.345e-06	3.0163	0.6279	2.5894	2.5894	TRUE	0.1938
ENSMUSG00000100593.1	RP23-80O10.1	Unique	0.024	-5.385	-4.376	1.21113e-05	0.000424671	4.2043	2.0267	3.6883	3.6883	TRUE	0.1575
ENSMUSG00000041984.2	Rptn	Unique	0.024	-5.394	-2.846	0.00442449	0.0485511	15.988	2.9803	10.152	10.152	TRUE	2.8017
ENSMUSG00000096020.2	Ighv1-75	Unique	0.023	-5.427	-2.906	0.0036623	0.0425238	15.524	2.9281	9.8285	9.8285	TRUE	0.9633
ENSMUSG00000095127.2	Ighv1-82	Unique	0.023	-5.445	-4.179	2.92643e-05	0.000899748	4.968	2.2243	4.2535	4.2535	TRUE	1.9995
ENSMUSG00000069867.3	Pabpn1l	Shared with PCA DEGs	0.023	-5.438	-3.648	0.00026477	0.0055332	7.3088	2.9048	5.8756	5.8756	TRUE	0.299
ENSMUSG00000076461.2	Trbv1	Shared with PCA DEGs	0.023	-5.422	-4.974	6.55733e-07	3.46212e-05	3.0152	1.3979	2.7076	2.7076	TRUE	1.3636
ENSMUSG00000032556.11	Bfsp2	Unique	0.022	-5.491	-4.584	4.55529e-06	0.000187158	3.6108	2.8202	3.418	3.418	TRUE	0.2231
ENSMUSG00000076939.2	Iglv3	Unique	0.022	-5.537	-4.307	1.65747e-05	0.000553301	4.8304	1.8723	4.1247	4.1247	TRUE	3.8532
ENSMUSG00000075611.5	RP23-290B5.9	Unique	0.022	-5.486	-3.185	0.00144867	0.0213965	11.5015	2.8258	8.2038	8.2038	TRUE	4.1503
ENSMUSG00000022857.13	Tmprss15	Shared with PCA DEGs	0.022	-5.529	-3.462	0.000536545	0.00985039	9.4655	2.1202	6.9201	6.9201	TRUE	3.3108
ENSMUSG00000101173.1	RP23-275F9.1	Unique	0.021	-5.54	-3.871	0.000108561	0.00267236	7.1493	1.3256	5.3975	5.3975	TRUE	0.5658
ENSMUSG00000021314.12	Amph	Shared with PCA DEGs	0.02	-5.667	-4.862	1.16009e-06	5.84294e-05	4.1916	0.4838	3.584	4.1916	TRUE	0.7708
ENSMUSG00000094088.2	Ighv1-64	Unique	0.019	-5.738	-4.69	2.73734e-06	0.00012122	4.6173	1.0639	3.8065	3.8065	TRUE	1.1182
ENSMUSG00000082152.1	RP23-370C18.1	Unique	0.019	-5.705	-4.637	3.53538e-06	0.000150205	4.5287	0.5895	3.7047	4.5287	TRUE	1.1175
ENSMUSG00000075334.2	Rprm	Shared with PCA DEGs	0.019	-5.732	-5.229	1.70323e-07	1.07764e-05	3.6997	0.4838	3.2375	3.6997	TRUE	2.4748
ENSMUSG00000076618.1	Ighj4	Unique	0.018	-5.82	-4.825	1.39895e-06	6.93946e-05	4.046	1.4536	3.5159	3.5159	TRUE	4.9206
ENSMUSG00000094561.1	Ighv1-22	Unique	0.018	-5.822	-4.155	3.25339e-05	0.000987061	6.6063	1.4498	5.105	5.105	TRUE	0.7295
ENSMUSG00000009214.9	Tmem8c	Unique	0.018	-5.826	-4.771	1.83258e-06	8.84221e-05	4.8222	0.9032	3.9702	3.9702	TRUE	3.9804
ENSMUSG00000076695.7	Ighv1-18	Unique	0.017	-5.876	-3.368	0.000756917	0.0127945	8.6332	1.012	6.2198	8.6332	TRUE	3.4496
ENSMUSG00000094797.1	Igkv6-15	Unique	0.017	-5.896	-5.027	4.98421e-07	2.75174e-05	4.6395	0.7844	3.7644	3.7644	TRUE	1.3135
ENSMUSG00000094356.2	Igkv8-28	Unique	0.017	-5.884	-3.958	7.56181e-05	0.0019803	8.0282	1.1409	5.9068	5.9068	TRUE	5.2556
ENSMUSG00000024673.9	Ms4a1	Unique	0.017	-5.894	-6.449	1.12567e-10	2.46222e-08	2.8581	0.5245	2.4863	2.4863	TRUE	0.7337
ENSMUSG00000076609.2	Igkc	Unique	0.016	-5.948	-8.043	8.78244e-16	2.88152e-12	1.866	0.4503	1.7024	1.7024	TRUE	0.4869
ENSMUSG00000076604.1	Igkj1	Unique	0.016	-6.01	-5.229	1.70055e-07	1.07764e-05	3.5082	1.4777	3.0972	3.0972	TRUE	0.1996
ENSMUSG00000076619.1	Ighj3	Unique	0.015	-6.019	-3.935	8.31893e-05	0.00212763	8.4915	2.0919	6.2634	6.2634	TRUE	0.6558
ENSMUSG00000094502.5	Ighv1-69	Unique	0.015	-6.098	-4.366	1.26463e-05	0.000440741	6.3746	2.0029	5.0509	5.0509	TRUE	2.6904
ENSMUSG00000087474.1	RP23-358M10.2	Unique	0.015	-6.083	-5.004	5.60607e-07	3.03666e-05	4.1335	2.0192	3.5736	3.5736	TRUE	0.4192
ENSMUSG00000020713.6	Gh	Shared with PCA DEGs	0.014	-6.159	-5.082	3.74444e-07	2.1446e-05	4.2427	1.5333	3.5587	3.5587	TRUE	0.3768
ENSMUSG00000095200.2	Ighv1-7	Shared with PCA DEGs	0.014	-6.158	-3.805	0.000141648	0.00330948	10.4488	1.5361	7.1486	7.1486	TRUE	3.3169
ENSMUSG00000049336.16	Tenm2	Shared with PCA DEGs	0.014	-6.147	-5.585	2.33043e-08	1.98115e-06	3.7169	0.4819	3.2218	3.7169	TRUE	1.2164
ENSMUSG00000074240.4	Cib3	Shared with PCA DEGs	0.013	-6.22	-3.98	6.88008e-05	0.00184381	7.2151	0.6557	5.5164	7.2151	TRUE	1.2776
ENSMUSG00000042279.13	H1foo	Unique	0.013	-6.286	-4.1	4.13138e-05	0.00119654	7.1935	0.5189	5.6462	7.1935	TRUE	3.8482
ENSMUSG00000076607.1	Igkj4	Unique	0.013	-6.282	-4.932	8.13851e-07	4.20038e-05	4.8476	1.8173	4.0305	4.0305	TRUE	1.5048
ENSMUSG00000076556.3	Igkv4-57	Unique	0.013	-6.223	-4.078	4.54092e-05	0.00129073	8.8767	1.2107	6.2512	6.2512	TRUE	1.0661
ENSMUSG00000076587.3	Igkv6-20	Unique	0.013	-6.315	-4.308	1.64497e-05	0.000549926	6.1613	0.7093	4.6158	6.1613	TRUE	1.0046
ENSMUSG00000074141.13	Il4i1	Shared with PCA DEGs	0.013	-6.277	-9.052	1.40258e-19	1.61065e-15	1.6068	0.4505	1.4942	1.4942	TRUE	1.2625
ENSMUSG00000102329.1	RP23-428M4.4	Unique	0.013	-6.266	-5.296	1.1855e-07	7.91492e-06	4.3435	0.4613	3.7692	4.3435	TRUE	1.4533
ENSMUSG00000041272.11	Tox	Shared with PCA DEGs	0.013	-6.268	-8.841	9.50676e-19	7.27806e-15	1.6572	0.4622	1.5388	1.5388	TRUE	0.0782
ENSMUSG00000076613.4	Ighg2b	Unique	0.012	-6.42	-7.224	5.03743e-13	4.44979e-10	2.6998	0.4684	2.4181	2.4181	TRUE	1.852
ENSMUSG00000076612.8	Ighg2c	Unique	0.012	-6.375	-6.515	7.26143e-11	1.69755e-08	3.4171	0.4601	2.9609	2.9609	TRUE	0.1014
ENSMUSG00000076620.2	Ighj2	Unique	0.012	-6.411	-5.033	4.83135e-07	2.67377e-05	4.7556	1.5182	4.0394	4.0394	TRUE	3.2652
ENSMUSG00000079563.9	Pglyrp2	Shared with PCA DEGs	0.012	-6.41	-7.49	6.88528e-14	9.68553e-11	2.5005	0.4535	2.2727	2.2727	TRUE	1.8251
ENSMUSG00000086052.1	RP23-395P16.2	Unique	0.012	-6.422	-4.618	3.87811e-06	0.000163129	6.5501	1.6903	5.0081	5.0081	TRUE	0.0989
ENSMUSG00000026166.14	Ccl20	Shared with PCA DEGs	0.011	-6.471	-8.098	5.58731e-16	2.13873e-12	2.1611	0.4508	1.9849	1.9849	TRUE	4.388
ENSMUSG00000094546.1	Ighv1-26	Unique	0.011	-6.573	-4.98	6.34894e-07	3.38321e-05	5.1018	0.5826	4.0813	5.1018	TRUE	2.9001
ENSMUSG00000096715.2	Igkv3-4	Unique	0.011	-6.483	-5.079	3.80352e-07	2.17302e-05	5.1291	1.1935	4.0688	4.0688	TRUE	0.5133
ENSMUSG00000018620.3	Mmp20	Shared with PCA DEGs	0.011	-6.52	-4.549	5.39062e-06	0.000214569	7.1464	1.6088	5.3854	5.3854	TRUE	3.4855
ENSMUSG00000095583.1	Ighv14-2	Unique	0.01	-6.604	-5.806	6.41351e-09	6.78798e-07	3.4814	1.2483	3.0198	3.0198	TRUE	3.3932
ENSMUSG00000076605.2	Igkj2	Unique	0.01	-6.601	-5.908	3.45863e-09	4.11577e-07	3.3011	1.2496	2.8776	2.8776	TRUE	1.813
ENSMUSG00000034359.16	Skint2	Unique	0.01	-6.643	-4.5	6.79938e-06	0.000261577	6.6101	0.522	5.199	6.6101	TRUE	3.3949
ENSMUSG00000076666.2	Ighv14-4	Unique	0.009	-6.855	-4.576	4.73433e-06	0.000192228	6.179	0.7218	4.666	6.179	TRUE	5.4264
ENSMUSG00000095589.2	Ighv1-55	Unique	0.009	-6.732	-5.384	7.30085e-08	5.22363e-06	4.8381	0.9851	3.869	3.869	TRUE	5.1439
ENSMUSG00000076937.3	Iglc2	Unique	0.009	-6.806	-7.377	1.61631e-13	1.614e-10	2.4845	0.6173	2.162	2.162	TRUE	0.1903
ENSMUSG00000095130.1	Ighv1-39	Unique	0.008	-6.954	-4.052	5.07732e-05	0.00142035	8.1852	0.9088	5.8519	8.1852	TRUE	2.1324
ENSMUSG00000076540.3	Igkv4-80	Unique	0.008	-6.937	-4.454	8.40891e-06	0.00031454	9.7623	1.3183	6.5502	6.5502	TRUE	5.0961
ENSMUSG00000095794.2	Igkv6-17	Shared with PCA DEGs	0.008	-6.975	-5.378	7.54215e-08	5.34632e-06	5.4682	0.8369	4.2431	4.2431	TRUE	0.4213
ENSMUSG00000094433.2	Igkv5-43	Unique	0.007	-7.076	-3.851	0.00011784	0.00284658	9.526	1.2372	6.319	9.526	TRUE	0.2734
ENSMUSG00000076655.2	Ighv4-1	Shared with PCA DEGs	0.006	-7.44	-4.027	5.66041e-05	0.00156441	9.645	1.0612	6.2258	9.645	TRUE	0.5694
ENSMUSG00000076532.3	Igkv4-91	Unique	0.006	-7.502	-3.384	0.000714298	0.0122886	14.3321	1.0353	8.2807	14.3321	TRUE	1.2759
ENSMUSG00000054763.9	Defb42	Shared with PCA DEGs	0.005	-7.574	-5.301	1.14886e-07	7.69268e-06	5.8782	0.5475	4.6747	5.8782	TRUE	1.5535
ENSMUSG00000061928.6	Dsg1b	Shared with PCA DEGs	0.002	-9.034	-5.452	4.97875e-08	3.70911e-06	8.1424	0.4789	6.0322	8.1424	TRUE	1.4671
ENSMUSG00000092275.1	RP24-118B12.1	Unique	0.002	-9.306	-6.022	1.72004e-09	2.37977e-07	6.4883	0.5112	4.8899	6.4883	TRUE	0.1434
ENSMUSG00000008193.13	Spib	Shared with PCA DEGs	0.002	-9.063	-9.312	1.26036e-20	2.89468e-16	3.2755	0.4475	2.9499	2.9499	TRUE	2.4617
ENSMUSG00000026616.15	Cr2	Shared with PCA DEGs	0.001	-10.38	-7.955	1.79372e-15	5.14954e-12	5.1469	0.4519	4.254	5.1469	TRUE	0.9523
ENSMUSG00000069441.3	Dsg1a	Shared with PCA DEGs	0.001	-10.328	-5.901	3.61445e-09	4.25708e-07	9.4431	0.4506	7.1249	9.4431	TRUE	0.398

## Sheet: Signif PCA3and4_1and2
UP in Group B (PCA 3 and 4) tumours / DOWN in Group A (PCA 1 and 2) tumours
Id	Gene Name	Venny Distribution	FoldChange	log2FoldChange	stat	pvalue	padj	dispGeneEst	dispFit	dispMAP	dispersion	betaConv	maxCooks
ENSMUSG00000085484	Gm13539	Unique	2.22465e+07	24.407	7.466	8.28197e-14	9.83091e-12	37.6549	1.2629	13.3187	37.6549	TRUE	0.033
ENSMUSG00000104955	1700016F12Rik	Unique	5991.65	12.549	9.269	1.88531e-20	6.61201e-18	6.0392	0.4505	4.3128	6.0392	TRUE	0.0854
ENSMUSG00000069441	Dsg1a	Shared with Lyn expression	4990.32	12.285	9.705	2.86152e-22	1.35175e-19	5.6645	0.4368	4.6646	5.6645	TRUE	0.2981
ENSMUSG00000100711	Gm29461	Unique	2530.49	11.305	7.218	5.2843e-13	5.01294e-11	8.2506	0.4992	5.2721	8.2506	TRUE	0.2903
ENSMUSG00000114721	Gm47938	Unique	1697.21	10.729	12.707	5.4181e-37	1.39348e-33	2.969	0.5375	2.0322	2.0322	TRUE	0.0633
ENSMUSG00000061928	Dsg1b	Shared with Lyn expression	1423.34	10.475	9.785	1.30903e-22	6.88641e-20	3.9576	0.4496	3.179	3.9576	TRUE	0.0435
ENSMUSG00000033419	Snap91	Unique	1096.72	10.099	10.12	4.52158e-24	3.07826e-21	3.5071	0.442	3.0843	3.5071	TRUE	1.4064
ENSMUSG00000092275	Gm20465	Unique	1016.23	9.989	12.072	1.49218e-33	2.4671e-30	2.745	0.4897	2.0812	2.0812	TRUE	0.2431
ENSMUSG00000049972	Skint9	Unique	953.129	9.897	7.224	5.02988e-13	4.79122e-11	6.1884	0.5832	3.9601	6.1884	TRUE	0.3231
ENSMUSG00000026616	Cr2	Shared with Lyn expression	945.102	9.884	10.163	2.891e-24	2.09118e-21	3.3572	0.4385	2.9477	3.3572	TRUE	0.1001
ENSMUSG00000008193	Spib	Shared with Lyn expression	918.04	9.842	14.045	8.31065e-45	6.41222e-41	1.8676	0.4354	1.7523	1.7523	TRUE	0.0716
ENSMUSG00000020950	Foxg1	Unique	818.763	9.677	3.549	0.000387059	0.00327938	26.0391	1.231	11.545	26.0391	TRUE	0.3871
ENSMUSG00000018623	Mmp7	Unique	564.772	9.142	11.849	2.17425e-32	3.35516e-29	2.2882	0.4365	2.1208	2.1208	TRUE	0.4454
ENSMUSG00000116520	4930414F18Rik	Unique	533.452	9.059	6.792	1.10505e-11	7.87034e-10	5.8361	0.7839	4.0051	5.8361	TRUE	2.1866
ENSMUSG00000029556	Hnf1a	Unique	497.955	8.96	7.438	1.02435e-13	1.15662e-11	4.7891	0.555	3.6689	4.7891	TRUE	0.0481
ENSMUSG00000086711	Gm15482	Unique	457.586	8.838	4.092	4.26879e-05	0.000521699	16.1401	0.9029	7.7498	16.1401	TRUE	0.0385
ENSMUSG00000054763	Defb42	Shared with Lyn expression	418.41	8.709	10.622	2.35597e-26	2.37102e-23	2.5239	0.5339	2.1274	2.1274	TRUE	0.0357
ENSMUSG00000030827	Fgf21	Unique	398.242	8.638	10.035	1.06612e-23	6.66961e-21	2.8897	0.4524	2.6005	2.6005	TRUE	0.1652
ENSMUSG00000102329	Gm10851	Unique	311.541	8.283	10.534	6.01733e-26	5.80347e-23	2.4216	0.4438	2.1907	2.1907	TRUE	0.1764
ENSMUSG00000026166	Ccl20	Shared with Lyn expression	307.489	8.264	12.527	5.29684e-36	1.1146e-32	1.6438	0.4363	1.5522	1.5522	TRUE	0.3089
ENSMUSG00000056738	A730036I17Rik	Unique	295.327	8.206	7.345	2.06221e-13	2.17963e-11	4.2224	0.5553	3.3558	4.2224	TRUE	0.0204
ENSMUSG00000021743	Fezf2	Unique	278.837	8.123	4.934	8.07084e-07	1.74594e-05	9.5948	0.4834	7.0016	9.5948	TRUE	0.5471
ENSMUSG00000099696	2900052N01Rik	Unique	245.218	7.938	4.276	1.89937e-05	0.000265488	12.1038	0.5598	8.0729	12.1038	TRUE	0.5918
ENSMUSG00000063011	Msln	Unique	236.299	7.884	7.407	1.29411e-13	1.44709e-11	4.0471	0.4358	3.6759	4.0471	TRUE	0.3288
ENSMUSG00000002057	Foxn1	Unique	230.068	7.846	7.575	3.60004e-14	4.60387e-12	3.7603	0.482	3.2403	3.7603	TRUE	0.2008
ENSMUSG00000086381	AV064505	Unique	229.205	7.84	9.453	3.30505e-21	1.27503e-18	2.6935	0.5095	2.3431	2.3431	TRUE	0.3205
ENSMUSG00000026322	Htr4	Unique	224.803	7.813	5.608	2.05238e-08	6.85519e-07	6.496	0.7267	4.6681	6.496	TRUE	0.0983
ENSMUSG00000074373	Gm10680	Unique	224.451	7.81	5.156	2.52077e-07	6.31474e-06	7.6745	0.9413	5.2874	7.6745	TRUE	0.4387
ENSMUSG00000020310	Madcam1	Shared with Lyn expression	218.474	7.771	12.306	8.38843e-35	1.61806e-31	1.5031	0.4418	1.4146	1.4146	TRUE	0.0603
ENSMUSG00000108504	Gm4265	Unique	212.905	7.734	4.308	1.64958e-05	0.000235697	10.9841	1.4406	6.6115	10.9841	TRUE	0.1042
ENSMUSG00000032080	Apoa4	Unique	209.584	7.711	4.533	5.81154e-06	9.58801e-05	10.2896	0.4695	7.6896	10.2896	TRUE	0.9956
ENSMUSG00000041358	Nutm1	Unique	209.335	7.71	5.363	8.20247e-08	2.34109e-06	7.1777	0.5812	5.3304	7.1777	TRUE	0.324
ENSMUSG00000092572	Serpinb10	Unique	198.916	7.636	5.986	2.14578e-09	9.14703e-08	5.6906	0.526	4.5663	5.6906	TRUE	0.0823
ENSMUSG00000104698	Gm42602	Unique	190.448	7.573	6.551	5.7207e-11	3.63783e-09	5.7718	1.0324	4.2503	4.2503	TRUE	0.1869
ENSMUSG00000036500	Akp3	Unique	178.774	7.482	5.68	1.34732e-08	4.69843e-07	5.8314	0.7392	4.3358	5.8314	TRUE	0.4665
ENSMUSG00000018620	Mmp20	Shared with Lyn expression	176.864	7.466	6.897	5.30837e-12	4.00237e-10	4.905	0.9339	3.6718	3.6718	TRUE	0.5558
ENSMUSG00000036814	Slc6a20a	Unique	162.599	7.345	4.585	4.53252e-06	7.67478e-05	9.0903	0.5047	6.9898	9.0903	TRUE	12.8539
ENSMUSG00000094910	D430019H16Rik	Unique	155.137	7.277	7.879	3.289e-15	4.88015e-13	3.0259	0.4554	2.7183	3.0259	TRUE	0.0522
ENSMUSG00000084955	Gm14349	Unique	151.474	7.243	5.814	6.10628e-09	2.34556e-07	7.0009	1.4961	5.0114	5.0114	TRUE	0.1316
ENSMUSG00000042279	H1f8	Unique	149.987	7.229	6.981	2.93612e-12	2.37631e-10	3.7203	0.5431	3.1684	3.7203	TRUE	1.0563
ENSMUSG00000053166	Cdh22	Unique	146.768	7.197	6.708	1.9783e-11	1.36692e-09	4.6675	0.725	3.8236	3.8236	TRUE	2.8149
ENSMUSG00000074764	Sel1l2	Unique	138.015	7.109	4.343	1.40702e-05	0.000204961	9.0788	0.9918	6.2605	9.0788	TRUE	1.7111
ENSMUSG00000079563	Pglyrp2	Shared with Lyn expression	132.353	7.048	12.729	4.0839e-37	1.18163e-33	1.1438	0.4409	1.09	1.09	TRUE	0.0045
ENSMUSG00000037025	Foxa2	Unique	129.557	7.017	5.468	4.55696e-08	1.39339e-06	5.8264	0.5005	4.7272	5.8264	TRUE	0.6755
ENSMUSG00000032087	Dscaml1	Shared with Lyn expression	129.301	7.015	7.263	3.78292e-13	3.74202e-11	3.3226	0.4459	2.9942	3.3226	TRUE	0.1459
ENSMUSG00000030666	Calcb	Unique	128.293	7.003	6.683	2.33839e-11	1.60614e-09	3.9115	0.4481	3.478	3.9115	TRUE	2.8574
ENSMUSG00000074141	Il4i1	Shared with Lyn expression	125.696	6.974	15.713	1.22765e-55	2.84164e-51	0.7192	0.4375	0.7015	0.7015	TRUE	0.0065
ENSMUSG00000015484	Fam163a	Unique	124.666	6.962	6.411	1.44123e-10	8.40306e-09	4.1468	0.5115	3.584	4.1468	TRUE	0.0528
ENSMUSG00000094794	Gm6019	Unique	124.213	6.957	7.265	3.72098e-13	3.69655e-11	3.7922	0.6831	3.0641	3.0641	TRUE	0.1304
ENSMUSG00000021314	Amph	Shared with Lyn expression	123.506	6.948	8.321	8.71025e-17	1.60013e-14	2.7519	0.4522	2.4765	2.4765	TRUE	0.1
ENSMUSG00000060613	Cyp2c70	Unique	122.12	6.932	2.571	0.0101455	0.0452655	25.4342	1.9529	12.5369	25.4342	TRUE	0.8898
ENSMUSG00000029797	Sspo	Shared with Lyn expression	118.203	6.885	14.293	2.42597e-46	2.80769e-42	0.9152	0.4396	0.8253	0.8253	TRUE	0.0319
ENSMUSG00000096645	Spin2e	Unique	116.611	6.866	4.642	3.44432e-06	6.05017e-05	10.8348	2.2715	7.2655	7.2655	TRUE	0.7253
ENSMUSG00000095754	Spin2f	Unique	113.124	6.822	4.202	2.64996e-05	0.000351479	14.8129	2.328	8.8684	8.8684	TRUE	0.9691
ENSMUSG00000108841	Frmpd2	Unique	113.171	6.822	5.957	2.57501e-09	1.07782e-07	4.6161	0.5251	3.8639	4.6161	TRUE	0.0977
ENSMUSG00000073722	4931408C20Rik	Unique	112.84	6.818	3.494	0.000476289	0.00390029	13.0675	1.7515	8.1414	13.0675	TRUE	0.6197
ENSMUSG00000026943	Lcn12	Unique	112.227	6.81	4.722	2.33815e-06	4.40367e-05	7.1654	0.779	5.4984	7.1654	TRUE	0.3
ENSMUSG00000101173	Gm29519	Unique	111.602	6.802	8.454	2.8076e-17	5.6511e-15	2.0399	1.1906	1.7969	1.7969	TRUE	0.1159
ENSMUSG00000103891	Gm37941	Unique	106.905	6.74	2.679	0.00737663	0.0352928	22.0574	2.4378	11.4511	22.0574	TRUE	0.1323
ENSMUSG00000014852	Adamts13	Unique	106.326	6.732	5.97	2.37204e-09	1.00193e-07	4.4375	0.5785	3.6983	4.4375	TRUE	0.8328
ENSMUSG00000111282	Gm47528	Unique	106.223	6.731	4.868	1.12741e-06	2.32379e-05	9.1233	1.8351	6.29	6.29	TRUE	0.3241
ENSMUSG00000062464	Cyp4f37	Shared with Lyn expression	106.253	6.731	7.447	9.53531e-14	1.09808e-11	2.9502	0.8687	2.6009	2.6009	TRUE	2.3385
ENSMUSG00000037942	Crp	Unique	104.765	6.711	4.718	2.37955e-06	4.47073e-05	7.0239	0.7159	5.3353	7.0239	TRUE	0.0324
ENSMUSG00000024411	Aqp4	Unique	101.378	6.664	4.175	2.97819e-05	0.000388154	9.0401	0.5207	6.9719	9.0401	TRUE	1.0722
ENSMUSG00000035831	Krt25	Unique	101.348	6.663	5.13	2.90248e-07	7.14721e-06	5.9699	0.5173	4.9253	5.9699	TRUE	1.9988
ENSMUSG00000111550	Gm40623	Unique	98.968	6.629	4.595	4.32526e-06	7.35072e-05	10.2836	2.3053	6.8858	6.8858	TRUE	0.0499
ENSMUSG00000109446	Gm9195	Unique	98.365	6.62	5.842	5.14528e-09	2.01519e-07	4.9631	1.4936	4.0531	4.0531	TRUE	0.1732
ENSMUSG00000040838	Gm11639	Unique	97.957	6.614	8.738	2.37534e-18	5.61042e-16	2.1901	0.4523	2.0352	2.0352	TRUE	3.062
ENSMUSG00000085069	Prdm16os	Unique	95.31	6.575	4.229	2.35185e-05	0.000317981	8.457	0.7049	6.4121	8.457	TRUE	0.1554
ENSMUSG00000085706	Gm9428	Unique	94.926	6.569	4.944	7.64836e-07	1.66544e-05	8.0411	2.1108	5.7604	5.7604	TRUE	0.668
ENSMUSG00000026815	Gfi1b	Shared with Lyn expression	93.869	6.553	9.008	2.09323e-19	5.83758e-17	2.0376	0.4798	1.8609	1.8609	TRUE	0.0728
ENSMUSG00000080299	Gm14350	Unique	92.956	6.538	3.268	0.00108429	0.00758034	13.7657	1.7187	8.4952	13.7657	TRUE	1.579
ENSMUSG00000041062	Mslnl	Shared with Lyn expression	90.737	6.504	8.435	3.32143e-17	6.51536e-15	2.2927	0.5265	2.066	2.066	TRUE	0.2481
ENSMUSG00000075611	Gm11545	Unique	89.959	6.491	6.262	3.80375e-10	1.9697e-08	3.9873	1.266	3.3437	3.3437	TRUE	0.1632
ENSMUSG00000020713	Gh	Shared with Lyn expression	89.471	6.483	7.121	1.06987e-12	9.35599e-11	3.2142	0.9173	2.6604	2.6604	TRUE	0.5659
ENSMUSG00000027525	Phactr3	Unique	88.948	6.475	5.912	3.36991e-09	1.37572e-07	4.2545	0.4833	3.6241	4.2545	TRUE	0.0519
ENSMUSG00000105146	Gm35409	Unique	88.791	6.472	2.591	0.00957991	0.0432929	21.7406	2.8464	11.7594	21.7406	TRUE	0.0878
ENSMUSG00000049685	Cyp2g1	Unique	87.196	6.446	2.634	0.00845089	0.0393191	20.8456	2.8906	11.3115	20.8456	TRUE	0.0684
ENSMUSG00000092601	Olfr760-ps1	Shared with Lyn expression	86.175	6.429	8.032	9.58635e-16	1.54094e-13	1.7883	1.6438	1.7522	1.7522	TRUE	0.1066
ENSMUSG00000085950	Gm13589	Unique	86.173	6.429	4.672	2.98297e-06	5.37747e-05	8.5432	2.2837	6.2162	6.2162	TRUE	0.0852
ENSMUSG00000049404	Rarres1	Shared with Lyn expression	85.352	6.415	9.696	3.12825e-22	1.41979e-19	1.6521	0.4467	1.5569	1.5569	TRUE	2.6797
ENSMUSG00000022857	Tmprss15	Shared with Lyn expression	85.017	6.41	6.62	3.59275e-11	2.36927e-09	3.1058	2.0622	2.8043	2.8043	TRUE	0.1582
ENSMUSG00000094134	Ighv5-15	Unique	84.964	6.409	4.065	4.80617e-05	0.000577614	12.5365	2.3163	8.331	8.331	TRUE	0.0861
ENSMUSG00000083144	Gm14334	Unique	84.42	6.4	4.219	2.44941e-05	0.000330206	11.1028	2.6251	7.6628	7.6628	TRUE	0.1259
ENSMUSG00000095659	Spin2g	Unique	84.252	6.397	4.257	2.07401e-05	0.000285514	10.8708	2.6272	7.5119	7.5119	TRUE	0.4422
ENSMUSG00000089773	Skint1	Unique	83.012	6.375	3.865	0.000111084	0.0011598	9.584	0.6684	7.012	9.584	TRUE	0.4324
ENSMUSG00000089898	Gm14199	Unique	82.702	6.37	3.296	0.000982373	0.00701821	13.0994	0.8611	8.795	13.0994	TRUE	0.1633
ENSMUSG00000075334	Rprm	Shared with Lyn expression	82.213	6.361	8.153	3.53741e-16	5.93336e-14	2.3618	0.4654	2.1571	2.1571	TRUE	0.3686
ENSMUSG00000079022	Col22a1	Unique	81.997	6.358	7.519	5.53428e-14	6.85038e-12	2.7879	0.5244	2.5027	2.5027	TRUE	0.6424
ENSMUSG00000064299	4921528I07Rik	Unique	81.481	6.348	4.262	2.0263e-05	0.000280184	7.5227	1.1405	5.7363	7.5227	TRUE	0.6869
ENSMUSG00000055540	Epha6	Unique	80.51	6.331	5.178	2.24675e-07	5.71489e-06	5.7442	3.0959	4.7776	4.7776	TRUE	0.0307
ENSMUSG00000085139	A730046J19Rik	Unique	80.528	6.331	3.42	0.000625249	0.00488116	11.7523	1.3301	8.007	11.7523	TRUE	0.2589
ENSMUSG00000110887	Cbx3-ps8	Unique	79.548	6.314	7.055	1.72276e-12	1.43441e-10	3.155	0.6627	2.7335	2.7335	TRUE	0.1375
ENSMUSG00000024617	Camk2a	Shared with Lyn expression	78.566	6.296	10.192	2.16313e-24	1.61516e-21	1.4379	0.4398	1.3607	1.3607	TRUE	0.0696
ENSMUSG00000086438	Asb17os	Unique	78.196	6.289	5.361	8.29363e-08	2.35839e-06	5.7524	1.0352	4.5867	4.5867	TRUE	0.0778
ENSMUSG00000106319	Gm33100	Unique	78.013	6.286	5.67	1.42382e-08	4.91164e-07	5.1535	1.0978	4.0254	4.0254	TRUE	0.1928
ENSMUSG00000091055	Siglec15	Unique	77.985	6.285	6.859	6.92287e-12	5.0871e-10	2.9914	0.4499	2.7351	2.9914	TRUE	0.073
ENSMUSG00000050440	Hamp	Unique	77.169	6.27	5.704	1.16913e-08	4.18056e-07	4.6977	1.342	3.8363	3.8363	TRUE	0.1153
ENSMUSG00000050926	Dcaf12l2	Unique	77.153	6.27	3.981	6.87401e-05	0.000778819	8.7995	0.551	6.8176	8.7995	TRUE	0.7048
ENSMUSG00000110309	Gm7419	Unique	76.189	6.252	5.077	3.83611e-07	9.13522e-06	5.7504	3.2449	4.85	4.85	TRUE	0.0392
ENSMUSG00000080073	Gm9427	Unique	76.125	6.25	4.286	1.82164e-05	0.000257264	9.5062	3.2485	7.0318	7.0318	TRUE	0.1262
ENSMUSG00000030909	Anks4b	Unique	75.043	6.23	6.517	7.1932e-11	4.50003e-09	3.1078	1.6307	2.7318	2.7318	TRUE	0.1708
ENSMUSG00000070546	Mrgprb3	Unique	72.94	6.189	3.827	0.00012961	0.00132337	13.0737	2.4637	8.7886	8.7886	TRUE	2.8925
ENSMUSG00000085753	Gm16131	Unique	72.815	6.186	5.804	6.46262e-09	2.46849e-07	3.9686	2.0792	3.5127	3.5127	TRUE	0.3024
ENSMUSG00000116290	Gm49518	Unique	72.125	6.172	7.324	2.40018e-13	2.49135e-11	2.7861	0.664	2.42	2.42	TRUE	0.0345
ENSMUSG00000030806	Stx1b	Shared with Lyn expression	71.788	6.166	8.359	6.30091e-17	1.17619e-14	2.0808	0.4407	1.9406	1.9406	TRUE	0.1872
ENSMUSG00000102376	Gm37975	Unique	71.236	6.155	6.517	7.1747e-11	4.50003e-09	3.618	0.7797	3.0118	3.0118	TRUE	0.5118
ENSMUSG00000111886	Gm47617	Unique	70.41	6.138	4.946	7.56912e-07	1.65285e-05	6.2524	2.3727	4.9497	4.9497	TRUE	1.3029
ENSMUSG00000050994	Adgb	Unique	68.607	6.1	12.789	1.87774e-37	7.24402e-34	0.8319	0.4512	0.8048	0.8048	TRUE	0.007
ENSMUSG00000049336	Tenm2	Shared with Lyn expression	67.202	6.07	6.936	4.04e-12	3.15848e-10	3.0246	0.4849	2.7128	2.7128	TRUE	0.2335
ENSMUSG00000103357	Gm7804	Unique	66.824	6.062	4.671	3.0021e-06	5.40774e-05	6.9924	1.9767	5.4749	5.4749	TRUE	0.1724
ENSMUSG00000069867	Pabpn1l	Shared with Lyn expression	65.114	6.025	7.677	1.62291e-14	2.17142e-12	1.2556	2.8663	1.6393	1.6393	TRUE	0.0645
ENSMUSG00000082152	Gm13655	Unique	64.36	6.008	5.614	1.97659e-08	6.63075e-07	4.0236	0.5825	3.3479	4.0236	TRUE	0.2805
ENSMUSG00000115190	Gm49542	Unique	63.844	5.996	6.162	7.19227e-10	3.52711e-08	3.2487	1.8348	2.8461	2.8461	TRUE	0.3144
ENSMUSG00000097898	4930455B14Rik	Unique	62.925	5.976	5.294	1.19632e-07	3.22366e-06	4.8207	1.7617	4.0226	4.0226	TRUE	0.1122
ENSMUSG00000040576	Tmem270	Unique	62.756	5.972	2.57	0.0101668	0.045311	18.7343	2.4499	11.2244	18.7343	TRUE	0.4802
ENSMUSG00000079998	Gm12947	Unique	62.518	5.966	3.168	0.00153329	0.00998062	20.4787	3.86	12.0898	12.0898	TRUE	0.2994
ENSMUSG00000074591	Ankub1	Unique	60.276	5.914	6.801	1.04254e-11	7.4711e-10	2.9884	0.5781	2.6392	2.6392	TRUE	0.127
ENSMUSG00000070798	Psg25	Unique	60.08	5.909	4.083	4.44731e-05	0.000540662	9.79	1.7013	6.9714	6.9714	TRUE	1.1063
ENSMUSG00000034785	Dio1	Unique	59.223	5.888	3.475	0.000511177	0.00413858	9.8514	1.3859	7.0882	9.8514	TRUE	0.5958
ENSMUSG00000040364	Sec1	Unique	58.445	5.869	6.567	5.13869e-11	3.29488e-09	3.1453	0.5998	2.784	2.784	TRUE	0.4399
ENSMUSG00000025938	Slco5a1	Unique	57.689	5.85	9.729	2.26005e-22	1.11305e-19	1.358	0.4443	1.2878	1.2878	TRUE	0.0067
ENSMUSG00000113011	Gm1995	Unique	57.323	5.841	3.03	0.00244532	0.0146789	21.0358	4.1708	12.6914	12.6914	TRUE	1.5736
ENSMUSG00000044734	Serpinb1a	Shared with Lyn expression	54.664	5.773	8.466	2.53352e-17	5.14417e-15	1.7642	0.4384	1.6595	1.6595	TRUE	0.2043
ENSMUSG00000105296	Gm19708	Unique	54.547	5.769	3.944	8.01476e-05	0.000885103	9.2127	2.4512	7.0917	7.0917	TRUE	1.0824
ENSMUSG00000005493	Msh4	Unique	54.024	5.756	9.895	4.3562e-23	2.40079e-20	1.2218	0.5338	1.1697	1.1697	TRUE	0.024
ENSMUSG00000031250	Tnmd	Unique	53.625	5.745	6.071	1.27277e-09	5.75406e-08	3.6105	0.568	3.1472	3.1472	TRUE	0.0263
ENSMUSG00000020690	Efcab3	Unique	52.942	5.726	4.609	4.04391e-06	6.95426e-05	5.7834	2.5105	4.9598	4.9598	TRUE	0.1622
ENSMUSG00000023828	Slc22a3	Shared with Lyn expression	52.403	5.712	6.077	1.22617e-09	5.59807e-08	3.1453	0.4632	2.8419	3.1453	TRUE	0.0781
ENSMUSG00000095654	Plscr5	Unique	51.07	5.674	4.245	2.18463e-05	0.000298579	7.184	2.4188	5.83	5.83	TRUE	0.4463
ENSMUSG00000034891	Sncb	Unique	50.731	5.665	4.368	1.25116e-05	0.000186242	7.2566	1.2026	5.7223	5.7223	TRUE	1.1491
ENSMUSG00000076598	Igkv3-7	Unique	50.454	5.657	3.529	0.000417831	0.00350799	12.1651	2.3135	8.6316	8.6316	TRUE	0.4349
ENSMUSG00000114753	Gm34059	Unique	49.805	5.638	5.463	4.6796e-08	1.41964e-06	4.0003	1.348	3.472	3.472	TRUE	0.0246
ENSMUSG00000018830	Myh11	Shared with Lyn expression	49.249	5.622	13.392	6.71647e-41	3.10932e-37	0.6413	0.4369	0.6289	0.6289	TRUE	0.0172
ENSMUSG00000094153	Gm8807	Unique	48.86	5.611	4.751	2.02154e-06	3.86397e-05	5.1491	2.6878	4.4236	4.4236	TRUE	0.3591
ENSMUSG00000074240	Cib3	Shared with Lyn expression	48.137	5.589	4.043	5.27903e-05	0.000623437	6.7597	0.6264	5.4914	6.7597	TRUE	0.3174
ENSMUSG00000100090	Gm29199	Unique	48.007	5.585	5.656	1.55276e-08	5.3326e-07	1.8872	4.8924	2.8854	2.8854	TRUE	0.0186
ENSMUSG00000003505	Psg18	Unique	47.454	5.568	3.429	0.000606225	0.00476155	9.2699	0.8698	6.9867	9.2699	TRUE	1.2663
ENSMUSG00000087075	Lbhd2	Unique	47.366	5.566	6.64	3.14561e-11	2.09229e-09	2.7138	0.4421	2.508	2.508	TRUE	1.1354
ENSMUSG00000080876	Gm14332	Unique	47.187	5.56	3.77	0.000163196	0.00160813	8.4211	4.9737	7.1709	7.1709	TRUE	0.2266
ENSMUSG00000100546	Gm29483	Unique	46.698	5.545	3.798	0.000145822	0.00146499	8.592	3.7856	7.0358	7.0358	TRUE	0.6872
ENSMUSG00000078210	Gm5924	Unique	46.57	5.541	3.362	0.000773518	0.00577941	12.4689	3.5469	9.1294	9.1294	TRUE	0.5717
ENSMUSG00000103165	Gm37560	Unique	46.247	5.531	3.215	0.00130247	0.00877422	13.3617	5.0649	9.9701	9.9701	TRUE	0.3359
ENSMUSG00000101565	1700003L19Rik	Unique	45.677	5.513	2.858	0.00425739	0.0228486	19.6887	5.1201	12.6882	12.6882	TRUE	0.2621
ENSMUSG00000070564	Ntn5	Shared with Lyn expression	45.529	5.509	4.348	1.37236e-05	0.000200923	5.6494	0.6851	4.6318	5.6494	TRUE	0.305
ENSMUSG00000045291	E330021D16Rik	Unique	45.379	5.504	3.344	0.000825039	0.00607997	12.5495	3.4371	9.104	9.104	TRUE	0.0323
ENSMUSG00000030825	Hsd17b14	Shared with Lyn expression	45.282	5.501	8.258	1.48518e-16	2.64441e-14	1.668	0.5504	1.5465	1.5465	TRUE	0.4686
ENSMUSG00000085378	Gm11415	Unique	44.971	5.491	5.755	8.67449e-09	3.22293e-07	3.5056	1.1382	3.0178	3.0178	TRUE	0.662
ENSMUSG00000018907	Alox12e	Shared with Lyn expression	44.802	5.485	7.871	3.50746e-15	5.13843e-13	1.8471	0.4382	1.734	1.734	TRUE	0.2207
ENSMUSG00000032807	Alox12b	Shared with Lyn expression	44.775	5.485	7.09	1.33973e-12	1.14431e-10	0.938	3.9272	1.5551	1.5551	TRUE	0.0818
ENSMUSG00000114400	Gm47533	Unique	44.152	5.464	6.573	4.91486e-11	3.17777e-09	2.7099	0.5909	2.4174	2.4174	TRUE	0.3475
ENSMUSG00000100781	Gm29481	Unique	43.923	5.457	4.502	6.73821e-06	0.000108387	4.3008	5.3087	4.6426	4.6426	TRUE	0.0181
ENSMUSG00000005338	Cadm3	Unique	43.504	5.443	7.297	2.94165e-13	2.98641e-11	2.122	0.4417	1.9856	1.9856	TRUE	0.1172
ENSMUSG00000029811	Aoc1	Shared with Lyn expression	42.997	5.426	7.494	6.69177e-14	8.10966e-12	2.0245	0.5143	1.8476	1.8476	TRUE	0.0405
ENSMUSG00000008461	Fut1	Shared with Lyn expression	41.558	5.377	7.743	9.72471e-15	1.35601e-12	1.8371	0.4437	1.7202	1.7202	TRUE	0.0676
ENSMUSG00000022595	Lypd2	Unique	40.806	5.351	4.712	2.44706e-06	4.57899e-05	5.2004	1.2865	4.3441	4.3441	TRUE	1.9031
ENSMUSG00000086052	Gm11802	Unique	40.614	5.344	6.798	1.05879e-11	7.56416e-10	1.8207	1.7539	1.8063	1.8063	TRUE	0.7369
ENSMUSG00000053963	Stum	Unique	40.416	5.337	6.775	1.24654e-11	8.79681e-10	2.3897	0.444	2.2143	2.2143	TRUE	0.2603
ENSMUSG00000078251	Gm16487	Unique	40.414	5.337	2.604	0.00921575	0.0420577	23.9751	4.2785	14.4164	14.4164	TRUE	4.283
ENSMUSG00000009214	Mymk	Unique	39.902	5.318	4.948	7.48436e-07	1.64054e-05	4.6466	1.0592	3.9391	3.9391	TRUE	1.7381
ENSMUSG00000114652	Gm41043	Unique	39.277	5.296	3.505	0.000456328	0.00377102	10.006	3.0233	7.5891	7.5891	TRUE	0.2673
ENSMUSG00000037716	Ccdc33	Shared with Lyn expression	38.494	5.267	8.814	1.21241e-18	2.9233e-16	1.3403	0.4586	1.2688	1.2688	TRUE	0.0728
ENSMUSG00000050511	Oprd1	Shared with Lyn expression	37.831	5.242	5.359	8.37177e-08	2.37187e-06	3.7799	0.894	3.2857	3.2857	TRUE	0.102
ENSMUSG00000017165	Gast	Unique	37.751	5.238	4.095	4.22212e-05	0.000516814	5.9018	3.4864	5.2706	5.2706	TRUE	0.028
ENSMUSG00000041272	Tox	Shared with Lyn expression	37.69	5.236	8.837	9.83054e-19	2.42072e-16	1.3173	0.4495	1.2501	1.2501	TRUE	0.0689
ENSMUSG00000022586	Ly6i	Unique	37.696	5.236	5.338	9.38457e-08	2.60461e-06	3.4366	0.4381	3.1748	3.4366	TRUE	1.9344
ENSMUSG00000006342	Susd2	Shared with Lyn expression	37.47	5.228	13.621	3.0086e-42	1.741e-38	0.5305	0.4385	0.5252	0.5252	TRUE	0.0071
ENSMUSG00000042115	Klhdc8a	Shared with Lyn expression	36.713	5.198	10.075	7.12305e-24	4.57992e-21	0.9869	0.4407	0.9494	0.9494	TRUE	0.0492
ENSMUSG00000091457	Gm17171	Unique	35.845	5.164	4.2	2.66838e-05	0.000353144	5.5428	3.045	4.8339	4.8339	TRUE	0.1045
ENSMUSG00000032281	Acsbg1	Unique	35.651	5.156	8.167	3.17379e-16	5.40174e-14	1.5014	0.4374	1.4233	1.4233	TRUE	0.013
ENSMUSG00000048992	Prss32	Unique	34.112	5.092	5.911	3.40431e-09	1.38732e-07	2.9129	0.5597	2.6186	2.6186	TRUE	0.1677
ENSMUSG00000027702	Lrrc34	Shared with Lyn expression	33.96	5.086	6.258	3.89476e-10	2.00784e-08	2.4572	0.9521	2.2238	2.2238	TRUE	0.2019
ENSMUSG00000027703	Lrriq4	Shared with Lyn expression	33.913	5.084	4.128	3.66673e-05	0.00046027	5.8526	2.1788	4.9641	4.9641	TRUE	0.8514
ENSMUSG00000020469	Myl7	Unique	33.803	5.079	4.397	1.09997e-05	0.00016663	5.4901	1.0176	4.6155	4.6155	TRUE	2.151
ENSMUSG00000097710	2310026I22Rik	Unique	33.561	5.069	4.057	4.96373e-05	0.000590945	4.6413	5.8414	4.9558	4.9558	TRUE	0.0304
ENSMUSG00000059412	Fxyd2	Unique	33.435	5.063	7.693	1.44194e-14	1.9405e-12	1.6381	0.4449	1.5452	1.5452	TRUE	0.5639
ENSMUSG00000024619	Cdx1	Unique	33.113	5.049	4.269	1.9603e-05	0.000273015	5.5341	1.6605	4.6821	4.6821	TRUE	0.0718
ENSMUSG00000081833	Gm13669	Unique	33.029	5.046	6.92	4.5056e-12	3.43063e-10	2.0261	0.4675	1.8908	1.8908	TRUE	4.9666
ENSMUSG00000009356	Lpo	Shared with Lyn expression	32.649	5.029	5.322	1.02788e-07	2.8057e-06	3.1861	0.4518	2.9237	3.1861	TRUE	0.3874
ENSMUSG00000112662	Gm47922	Unique	32.049	5.002	3.632	0.00028117	0.00253239	6.7774	4.5699	6.1786	6.1786	TRUE	0.1675
ENSMUSG00000019102	Aldh3a1	Unique	31.94	4.997	7.199	6.06721e-13	5.68574e-11	1.8398	0.4497	1.7179	1.7179	TRUE	0.5687
ENSMUSG00000045625	Pigz	Shared with Lyn expression	31.881	4.995	9.985	1.7788e-23	1.02935e-20	0.9228	0.4471	0.8909	0.8909	TRUE	0.0677
ENSMUSG00000076523	Igkv15-103	Unique	31.801	4.991	4.083	4.45377e-05	0.000541162	5.409	2.7253	4.8045	4.8045	TRUE	1.7376
ENSMUSG00000015093	Clic3	Unique	31.805	4.991	9.237	2.53431e-20	8.50168e-18	1.0632	0.5058	1.0255	1.0255	TRUE	0.3578
ENSMUSG00000055978	Fut2	Unique	31.695	4.986	6.493	8.41034e-11	5.19131e-09	2.2597	0.5109	2.0879	2.0879	TRUE	0.9605
ENSMUSG00000074445	Sprr2a3	Unique	31.307	4.968	3.451	0.000558812	0.00445874	9.014	2.1421	6.9875	6.9875	TRUE	0.5377
ENSMUSG00000055235	Wdr86	Shared with Lyn expression	31.145	4.961	8.241	1.71159e-16	3.02429e-14	1.3596	0.4623	1.288	1.288	TRUE	0.0165
ENSMUSG00000000544	Gpa33	Unique	31.092	4.958	5.154	2.54426e-07	6.35983e-06	3.2945	0.4827	2.9803	3.2945	TRUE	0.5477
ENSMUSG00000098627	4930524O08Rik	Unique	31.004	4.954	3.085	0.00203222	0.0126281	10.2681	5.4365	8.5975	8.5975	TRUE	0.1283
ENSMUSG00000047730	Fcgbp	Shared with Lyn expression	30.891	4.949	6.084	1.17565e-09	5.39938e-08	2.8478	0.4351	2.3644	2.3644	TRUE	0.0439
ENSMUSG00000087024	B230119M05Rik	Unique	29.968	4.905	4.599	4.24938e-06	7.2377e-05	2.9165	5.5317	3.4475	3.4475	TRUE	0.0847
ENSMUSG00000097426	Gm8941	Unique	29.623	4.889	4.965	6.87397e-07	1.53051e-05	2.6758	3.5588	2.8862	2.8862	TRUE	0.3083
ENSMUSG00000027249	F2	Unique	29.525	4.884	4.568	4.93349e-06	8.26905e-05	4.5428	1.1191	3.9246	3.9246	TRUE	1.5317
ENSMUSG00000021991	Cacna2d3	Unique	29.462	4.881	5.275	1.32637e-07	3.54111e-06	3.3486	0.7519	2.9844	2.9844	TRUE	0.4707
ENSMUSG00000109262	Gm44744	Unique	29.212	4.868	6.071	1.27084e-09	5.75406e-08	2.5062	0.494	2.2838	2.2838	TRUE	0.048
ENSMUSG00000035200	Chrnb4	Unique	29.152	4.866	5.751	8.85944e-09	3.28111e-07	2.8169	0.5416	2.5322	2.5322	TRUE	1.4556
ENSMUSG00000038997	Asb17	Shared with Lyn expression	29.107	4.863	3.7	0.000215847	0.00203015	7.5221	1.5149	5.9241	5.9241	TRUE	0.0896
ENSMUSG00000026077	Npas2	Shared with Lyn expression	28.76	4.846	8.429	3.47896e-17	6.65517e-15	1.2778	0.4462	1.1782	1.1782	TRUE	0.0278
ENSMUSG00000048528	Nkx1-2	Unique	28.633	4.84	3.693	0.000221917	0.00207544	6.1352	3.8344	5.5514	5.5514	TRUE	0.3441
ENSMUSG00000028871	Rspo1	Shared with Lyn expression	28.499	4.833	6.078	1.21874e-09	5.57511e-08	2.4293	0.4402	2.2577	2.2577	TRUE	0.062
ENSMUSG00000071178	Serpina1b	Unique	28.481	4.832	3.962	7.43743e-05	0.000829659	6.3397	0.9738	5.1917	5.1917	TRUE	2.0109
ENSMUSG00000045053	Kcng3	Unique	28.371	4.826	3.928	8.56056e-05	0.000934806	6.3969	1.0138	5.2622	5.2622	TRUE	0.149
ENSMUSG00000059668	Krt4	Unique	28.184	4.817	4.413	1.01846e-05	0.000155503	4.7801	1.0922	4.1079	4.1079	TRUE	0.2258
ENSMUSG00000106194	Gm43569	Unique	28.075	4.811	7.16	8.0751e-13	7.32998e-11	1.3692	1.4737	1.3811	1.3811	TRUE	1.1663
ENSMUSG00000053063	Clec12a	Unique	27.657	4.79	9.763	1.61849e-22	8.14419e-20	0.8886	0.4382	0.8591	0.8591	TRUE	1.379
ENSMUSG00000061540	Orm2	Shared with Lyn expression	27.647	4.789	5.559	2.70983e-08	8.80962e-07	2.7105	1.1992	2.4821	2.4821	TRUE	0.0786
ENSMUSG00000079543	Igkv13-85	Unique	27.605	4.787	2.817	0.00484056	0.0252853	12.0593	5.1666	9.7012	9.7012	TRUE	1.7609
ENSMUSG00000084932	Gm15156	Unique	27.332	4.773	5.034	4.7975e-07	1.11718e-05	3.5412	0.736	3.1447	3.1447	TRUE	1.1238
ENSMUSG00000018341	Il12rb2	Unique	27.275	4.77	9.021	1.85709e-19	5.30691e-17	1.0153	0.5202	0.9799	0.9799	TRUE	0.0132
ENSMUSG00000055882	Abhd16b	Shared with Lyn expression	27.239	4.768	9.032	1.68168e-19	4.86573e-17	0.85	1.011	0.8697	0.8697	TRUE	0.0988
ENSMUSG00000094443	Sgo2b	Unique	26.986	4.754	3.474	0.000512359	0.00414511	7.5527	2.7538	6.1908	6.1908	TRUE	0.3688
ENSMUSG00000085747	Slc13a2os	Unique	26.679	4.738	4.078	4.53767e-05	0.000549517	4.8039	0.5154	4.1746	4.8039	TRUE	1.0533
ENSMUSG00000016150	Tenm1	Unique	26.571	4.732	5.512	3.53865e-08	1.11645e-06	2.8543	0.5269	2.6126	2.6126	TRUE	0.6501
ENSMUSG00000063157	Csn2	Shared with Lyn expression	26.427	4.724	4.983	6.25792e-07	1.41181e-05	3.2103	0.4365	2.9535	3.2103	TRUE	0.1962
ENSMUSG00000086624	Gm16130	Unique	26.288	4.716	4.92	8.636e-07	1.84578e-05	3.5644	1.1127	3.1383	3.1383	TRUE	0.343
ENSMUSG00000053820	Bcl2a1c	Shared with Lyn expression	25.995	4.7	5.625	1.85716e-08	6.25732e-07	2.4291	1.4916	2.2722	2.2722	TRUE	0.3445
ENSMUSG00000021070	Bdkrb2	Shared with Lyn expression	25.982	4.699	10.679	1.27645e-26	1.343e-23	0.7059	0.4457	0.6896	0.6896	TRUE	0.0399
ENSMUSG00000063232	Serpina11	Unique	25.94	4.697	3.694	0.000220817	0.00206682	6.2258	2.476	5.3465	5.3465	TRUE	0.2932
ENSMUSG00000032593	Amigo3	Shared with Lyn expression	25.843	4.692	12.658	1.00464e-36	2.32545e-33	0.4911	0.4457	0.4885	0.4885	TRUE	0.0172
ENSMUSG00000092346	Tlx1os	Unique	25.826	4.691	2.989	0.00280318	0.0163357	8.6958	0.9378	6.7736	8.6958	TRUE	0.2451
ENSMUSG00000030905	Crym	Unique	25.691	4.683	6.035	1.58829e-09	7.0027e-08	2.3044	0.4618	2.1457	2.1457	TRUE	0.0953
ENSMUSG00000054258	Gm5082	Unique	25.653	4.681	3.236	0.00121318	0.00828118	7.7735	4.4706	6.8776	6.8776	TRUE	0.4583
ENSMUSG00000087224	Gm2182	Unique	25.638	4.68	2.883	0.00394123	0.0215007	9.9285	6.4566	8.7813	8.7813	TRUE	0.1368
ENSMUSG00000050234	Gja4	Unique	25.453	4.67	9.069	1.20093e-19	3.56384e-17	0.9827	0.4402	0.9462	0.9462	TRUE	0.0134
ENSMUSG00000076655	Ighv4-1	Shared with Lyn expression	25.063	4.647	2.633	0.00845498	0.0393303	10.9423	1.3403	8.1282	10.9423	TRUE	0.3989
ENSMUSG00000109321	A330076H08Rik	Unique	24.885	4.637	3.219	0.00128469	0.00867973	8.5109	2.7847	6.9351	6.9351	TRUE	0.1737
ENSMUSG00000027794	Sohlh2	Shared with Lyn expression	24.753	4.63	6.054	1.4105e-09	6.27861e-08	1.93	1.5432	1.8649	1.8649	TRUE	0.0572
ENSMUSG00000099364	5730419F03Rik	Unique	24.715	4.627	3.654	0.000258555	0.00237209	6.8712	1.1116	5.5934	5.5934	TRUE	0.2806
ENSMUSG00000036731	Cysrt1	Shared with Lyn expression	24.522	4.616	9.5	2.1043e-21	8.39797e-19	0.8626	0.4706	0.8363	0.8363	TRUE	0.0513
ENSMUSG00000100593	1700119H24Rik	Unique	24.453	4.612	4.741	2.12326e-06	4.03175e-05	3.4824	1.6273	3.1408	3.1408	TRUE	0.5215
ENSMUSG00000062760	Shisal1	Unique	24.365	4.607	4.66	3.16561e-06	5.63488e-05	3.848	1.0018	3.3782	3.3782	TRUE	0.1297
ENSMUSG00000061947	Serpina10	Unique	24.188	4.596	3.106	0.0018969	0.011977	9.8946	1.6543	7.5808	7.5808	TRUE	0.1058
ENSMUSG00000041347	Bdkrb1	Shared with Lyn expression	23.414	4.549	6.506	7.7366e-11	4.80105e-09	1.8738	0.5359	1.7274	1.7274	TRUE	0.0242
ENSMUSG00000021747	Cfap20dc	Unique	23.162	4.534	6.337	2.34056e-10	1.28078e-08	1.9676	0.4447	1.8266	1.8266	TRUE	0.0082
ENSMUSG00000082826	Mif-ps3	Unique	22.841	4.514	4.58	4.66087e-06	7.87484e-05	3.4328	1.8895	3.1935	3.1935	TRUE	2.5959
ENSMUSG00000095753	Igkv4-53	Unique	22.823	4.512	3.635	0.000277772	0.00250666	6.3752	1.2348	5.3526	5.3526	TRUE	2.4421
ENSMUSG00000025215	Tlx1	Unique	22.656	4.502	3.673	0.000240151	0.00222529	5.3663	0.445	4.8109	5.3663	TRUE	0.1539
ENSMUSG00000047696	Ccdc144b	Unique	22.636	4.501	2.986	0.00282373	0.0164347	9.3041	3.001	7.6309	7.6309	TRUE	5.1915
ENSMUSG00000019775	Rgs17	Unique	22.612	4.499	4.947	7.55454e-07	1.65123e-05	3.2392	0.8146	2.8836	2.8836	TRUE	0.0086
ENSMUSG00000104591	Gm43145	Unique	22.618	4.499	3.876	0.000106271	0.00112066	3.9913	4.9831	4.2039	4.2039	TRUE	0.0683
ENSMUSG00000000411	Tssk3	Unique	22.514	4.493	4.185	2.85409e-05	0.000374298	3.8268	2.9067	3.6543	3.6543	TRUE	0.1301
ENSMUSG00000105389	BB187690	Unique	22.395	4.485	3.087	0.00202262	0.0125918	7.4235	1.0662	6.0051	7.4235	TRUE	0.7633
ENSMUSG00000036915	Kirrel2	Unique	22.356	4.483	4.754	1.98943e-06	3.82153e-05	3.4702	0.9691	3.0756	3.0756	TRUE	0.0549
ENSMUSG00000031364	Grpr	Unique	21.897	4.453	3.046	0.00232247	0.0140839	8.1333	3.8229	7.0674	7.0674	TRUE	4.1755
ENSMUSG00000084120	Gm11624	Unique	21.8	4.446	2.956	0.00311358	0.0177687	7.9133	6.2827	7.4434	7.4434	TRUE	0.0477
ENSMUSG00000099974	Bcl2a1d	Shared with Lyn expression	21.696	4.439	11.261	2.05008e-29	2.37266e-26	0.5613	0.441	0.5542	0.5542	TRUE	0.2796
ENSMUSG00000041771	Slc24a4	Shared with Lyn expression	21.247	4.409	4.132	3.59754e-05	0.000453059	4.1723	2.0873	3.7711	3.7711	TRUE	0.8862
ENSMUSG00000105843	Gm19439	Unique	21.234	4.408	5.3	1.15549e-07	3.11727e-06	2.6892	0.585	2.4442	2.4442	TRUE	0.0782
ENSMUSG00000102796	Gm37711	Unique	20.913	4.386	3.94	8.13356e-05	0.000896085	4.7246	1.7779	4.1881	4.1881	TRUE	0.0466
ENSMUSG00000025189	Cnnm1	Unique	20.654	4.368	4.773	1.81667e-06	3.54445e-05	3.2302	1.04	2.886	2.886	TRUE	0.1354
ENSMUSG00000097804	Gm16685	Unique	20.291	4.343	8.4	4.46625e-17	8.46422e-15	0.9874	0.4774	0.9475	0.9475	TRUE	0.0416
ENSMUSG00000109394	A230057D06Rik	Unique	19.966	4.319	2.875	0.00404584	0.0219062	8.6391	4.3915	7.4756	7.4756	TRUE	0.0943
ENSMUSG00000058216	Gstp3	Unique	19.782	4.306	6.391	1.65171e-10	9.4287e-09	1.7088	0.473	1.6155	1.6155	TRUE	0.385
ENSMUSG00000095298	Gm12407	Unique	19.563	4.29	3.765	0.000166239	0.00163256	5.2102	1.206	4.5066	4.5066	TRUE	0.1204
ENSMUSG00000041247	Lamp3	Unique	19.549	4.289	4.709	2.48548e-06	4.64712e-05	2.8236	1.947	2.708	2.708	TRUE	0.1996
ENSMUSG00000108090	Gm6637	Unique	19.553	4.289	5.148	2.63272e-07	6.5597e-06	2.5825	1.0736	2.3719	2.3719	TRUE	0.0338
ENSMUSG00000107750	Gm44013	Unique	19.302	4.271	6.934	4.08284e-12	3.17133e-10	1.2933	0.9834	1.2632	1.2632	TRUE	0.0768
ENSMUSG00000116307	Gm49490	Unique	19.262	4.268	7.676	1.63851e-14	2.17968e-12	0.9157	1.2548	0.9674	0.9674	TRUE	0.1003
ENSMUSG00000095200	Ighv1-7	Shared with Lyn expression	19.193	4.262	2.654	0.00795375	0.0374122	11.8355	2.0158	8.9507	8.9507	TRUE	0.0718
ENSMUSG00000109214	Gm44659	Unique	19.188	4.262	4.502	6.71897e-06	0.000108304	3.352	1.4259	3.0359	3.0359	TRUE	0.1586
ENSMUSG00000031445	Proz	Shared with Lyn expression	19.158	4.26	5.863	4.54185e-09	1.80018e-07	1.9764	0.7795	1.8284	1.8284	TRUE	0.0186
ENSMUSG00000105302	Gm19817	Unique	19.079	4.254	5.58	2.40022e-08	7.86938e-07	1.8849	1.7259	1.862	1.862	TRUE	0.082
ENSMUSG00000028519	Dab1	Unique	18.88	4.239	3.699	0.000216716	0.00203667	4.6709	0.5635	4.0528	4.6709	TRUE	0.144
ENSMUSG00000026961	Lrrc26	Unique	18.856	4.237	6.328	2.4759e-10	1.33581e-08	1.6937	0.4424	1.6001	1.6001	TRUE	0.3573
ENSMUSG00000000731	Aire	Unique	18.804	4.233	6.365	1.95197e-10	1.08611e-08	1.6743	0.4459	1.5782	1.5782	TRUE	0.0282
ENSMUSG00000029075	Tnfrsf4	Shared with Lyn expression	18.72	4.226	10.319	5.80713e-25	4.63509e-22	0.6051	0.4551	0.5961	0.5961	TRUE	0.0377
ENSMUSG00000026175	Vil1	Unique	18.391	4.201	6.929	4.22999e-12	3.27464e-10	1.3746	0.4617	1.3088	1.3088	TRUE	0.0271
ENSMUSG00000114985	1810028F09Rik	Unique	18.355	4.198	3.425	0.000613794	0.00480795	6.2225	1.2625	5.232	5.232	TRUE	0.9615
ENSMUSG00000041567	Serpina12	Unique	18.076	4.176	5.235	1.64571e-07	4.31406e-06	2.4404	0.5556	2.2536	2.2536	TRUE	0.0677
ENSMUSG00000021396	Nxnl2	Unique	18.038	4.173	6.921	4.47057e-12	3.4166e-10	1.3591	0.4724	1.2926	1.2926	TRUE	0.0471
ENSMUSG00000005553	Atp4a	Unique	17.997	4.17	3.993	6.53575e-05	0.000746026	4.2934	1.1888	3.7763	3.7763	TRUE	0.0966
ENSMUSG00000095704	Gm8221	Unique	17.979	4.168	3.557	0.000375756	0.00320001	4.6876	3.3959	4.4371	4.4371	TRUE	0.0911
ENSMUSG00000102694	Gm37496	Unique	17.979	4.168	4.236	2.27446e-05	0.000309324	3.4409	2.0322	3.2052	3.2052	TRUE	0.0307
ENSMUSG00000099767	Gm28884	Unique	17.777	4.152	3.561	0.000370064	0.00316242	5.4062	1.6901	4.6598	4.6598	TRUE	0.2541
ENSMUSG00000004113	Cacna1b	Shared with Lyn expression	17.712	4.147	6.242	4.32555e-10	2.21512e-08	1.6327	0.4634	1.5723	1.5723	TRUE	0.0318
ENSMUSG00000029848	Stra8	Unique	17.181	4.103	4.039	5.35998e-05	0.000629544	3.5546	2.4745	3.3723	3.3723	TRUE	0.1945
ENSMUSG00000027761	Aadac	Shared with Lyn expression	17.146	4.1	7.226	4.97683e-13	4.76028e-11	1.2001	0.454	1.1471	1.1471	TRUE	0.0642
ENSMUSG00000035355	Kcnh4	Unique	16.804	4.071	5.451	5.00907e-08	1.50578e-06	1.9695	1.1998	1.8764	1.8764	TRUE	0.0876
ENSMUSG00000115855	Gm34643	Unique	16.767	4.068	5.418	6.0375e-08	1.78708e-06	2.0707	0.9234	1.9398	1.9398	TRUE	0.0713
ENSMUSG00000095630	Igkv6-23	Unique	16.659	4.058	3.073	0.00211605	0.0130545	6.1614	0.8813	5.2249	6.1614	TRUE	4.7297
ENSMUSG00000087474	Gm12100	Unique	16.647	4.057	4.28	1.86807e-05	0.000262699	3.2744	1.7899	3.0064	3.0064	TRUE	0.138
ENSMUSG00000017692	Rhbdl3	Shared with Lyn expression	16.531	4.047	9.23	2.70509e-20	8.81899e-18	0.7014	0.4449	0.6854	0.6854	TRUE	0.3709
ENSMUSG00000010529	Gm266	Unique	16.491	4.044	4.883	1.04344e-06	2.17786e-05	2.6398	0.4415	2.4486	2.4486	TRUE	0.4331
ENSMUSG00000112348	Gm36634	Unique	16.31	4.028	7.669	1.73613e-14	2.29636e-12	0.8255	1.2212	0.8691	0.8691	TRUE	0.0216
ENSMUSG00000041552	Ptchd1	Shared with Lyn expression	16.114	4.01	6.016	1.78865e-09	7.81169e-08	1.6225	0.7315	1.5438	1.5438	TRUE	0.4858
ENSMUSG00000025739	Gng13	Unique	16.115	4.01	9.181	4.2655e-20	1.35251e-17	0.6876	0.4808	0.6749	0.6749	TRUE	0.0399
ENSMUSG00000029005	Draxin	Unique	16.089	4.008	5.701	1.18983e-08	4.23707e-07	1.8616	0.5396	1.7503	1.7503	TRUE	0.1223
ENSMUSG00000067028	Cntnap5b	Unique	15.886	3.99	5.364	8.15163e-08	2.32945e-06	1.5341	2.5709	1.6663	1.6663	TRUE	0.1773
ENSMUSG00000026904	Slc4a10	Shared with Lyn expression	15.773	3.979	3.915	9.02852e-05	0.000977013	3.8854	1.7201	3.5043	3.5043	TRUE	0.0914
ENSMUSG00000097862	N/A	N/D	15.586	3.962	3.573	0.000352622	0.00303651	4.6485	1.9724	4.1712	4.1712	TRUE	0.1918
ENSMUSG00000061524	Zic2	Unique	15.517	3.956	3.146	0.00165699	0.010661	5.5928	0.8293	4.7843	5.5928	TRUE	0.4016
ENSMUSG00000027070	Lrp2	Unique	15.45	3.95	3.51	0.000447799	0.00370981	4.5105	0.5214	3.9849	4.5105	TRUE	0.3661
ENSMUSG00000098197	BC051537	Unique	15.448	3.949	7.353	1.93092e-13	2.05968e-11	0.9523	0.9679	0.9542	0.9542	TRUE	0.0619
ENSMUSG00000008318	Relt	Shared with Lyn expression	15.377	3.943	11.596	4.32089e-31	6.25098e-28	0.4108	0.4405	0.4122	0.4122	TRUE	0.0406
ENSMUSG00000089822	Gm15759	Unique	15.374	3.942	2.792	0.00523521	0.0268966	6.6146	6.0166	6.4844	6.4844	TRUE	0.8569
ENSMUSG00000102114	BC048559	Unique	15.232	3.929	5.047	4.48731e-07	1.05557e-05	2.0382	1.6451	1.994	1.994	TRUE	0.4553
ENSMUSG00000070304	Scn2b	Shared with Lyn expression	15.203	3.926	6.113	9.8004e-10	4.60142e-08	1.5396	0.5986	1.4508	1.4508	TRUE	0.0388
ENSMUSG00000016283	H2-M2	Shared with Lyn expression	15.179	3.924	7.017	2.26849e-12	1.85544e-10	1.1709	0.4406	1.1165	1.1165	TRUE	0.0252
ENSMUSG00000081941	Gm11218	Unique	15.181	3.924	4.058	4.94282e-05	0.00058944	3.6905	0.9171	3.2721	3.2721	TRUE	0.9953
ENSMUSG00000095794	Igkv6-17	Shared with Lyn expression	14.982	3.905	2.86	0.00423892	0.0227705	6.5827	0.9971	5.5598	6.5827	TRUE	0.1972
ENSMUSG00000114532	2610318M16Rik	Unique	14.947	3.902	3.514	0.000442025	0.00366985	4.2836	2.9382	4.056	4.056	TRUE	0.6328
ENSMUSG00000086104	Gm14707	Unique	14.734	3.881	3.912	9.14502e-05	0.000987773	3.2715	2.7838	3.1906	3.1906	TRUE	0.1119
ENSMUSG00000089929	Bcl2a1b	Shared with Lyn expression	14.72	3.88	10.362	3.69057e-25	3.2856e-22	0.5029	0.4441	0.4996	0.4996	TRUE	0.1595
ENSMUSG00000085786	Gm15987	Unique	14.641	3.872	6.02	1.74819e-09	7.64939e-08	1.5443	0.5455	1.4628	1.4628	TRUE	0.1338
ENSMUSG00000024334	H2-Oa	Shared with Lyn expression	14.584	3.866	8.399	4.49777e-17	8.46422e-15	0.7726	0.4656	0.7528	0.7528	TRUE	0.087
ENSMUSG00000039438	Ttc36	Unique	14.47	3.855	5.603	2.10248e-08	7.01241e-07	1.7857	0.4855	1.684	1.684	TRUE	0.4965
ENSMUSG00000030518	Fam189a1	Unique	14.428	3.851	3.19	0.00142061	0.00938439	5.5032	2.4959	4.9235	4.9235	TRUE	0.0838
ENSMUSG00000096847	Tmem151b	Unique	14.374	3.845	4.951	7.3836e-07	1.62306e-05	2.3067	0.465	2.151	2.151	TRUE	0.7658
ENSMUSG00000049608	Gpr55	Shared with Lyn expression	14.349	3.843	6.16	7.29705e-10	3.55589e-08	1.4656	0.484	1.3839	1.3839	TRUE	1.0008
ENSMUSG00000035864	Syt1	Unique	14.263	3.834	4.405	1.05707e-05	0.00016108	2.9663	0.6118	2.6824	2.6824	TRUE	0.2668
ENSMUSG00000089697	Gm15947	Unique	14.216	3.829	3.606	0.000311239	0.00275076	3.8103	3.0389	3.6774	3.6774	TRUE	0.1718
ENSMUSG00000094930	Igkv6-25	Unique	14.195	3.827	3.591	0.000329704	0.00287444	4.3697	1.3826	3.9304	3.9304	TRUE	3.0585
ENSMUSG00000058244	Olfr506	Unique	14.115	3.819	2.947	0.00320401	0.0181773	5.7899	4.3593	5.4734	5.4734	TRUE	0.1777
ENSMUSG00000059336	Slc14a1	Unique	13.996	3.807	4.498	6.87307e-06	0.000110174	2.7502	0.4528	2.5573	2.5573	TRUE	0.7322
ENSMUSG00000001864	Aif1l	Shared with Lyn expression	13.981	3.805	8.315	9.20316e-17	1.67737e-14	0.7355	0.4359	0.7482	0.7482	TRUE	0.0149
ENSMUSG00000083890	Gm15703	Unique	13.918	3.799	4.82	1.43756e-06	2.88097e-05	2.0236	1.9653	2.0156	2.0156	TRUE	0.0649
ENSMUSG00000094619	Trav14d-3-dv8	Unique	13.903	3.797	3.943	8.05928e-05	0.000888748	2.3945	4.8722	2.7443	2.7443	TRUE	0.9294
ENSMUSG00000102095	C730036E19Rik	Unique	13.901	3.797	2.845	0.00444572	0.0236618	5.8207	5.5222	5.7469	5.7469	TRUE	0.2018
ENSMUSG00000103492	Gm37412	Unique	13.88	3.795	4.519	6.22525e-06	0.000101691	2.4718	1.6881	2.3533	2.3533	TRUE	0.1828
ENSMUSG00000039198	Ptchd3	Unique	13.847	3.791	3.805	0.000141936	0.00143154	3.7728	1.5591	3.398	3.398	TRUE	0.0906
ENSMUSG00000022026	Olfm4	Shared with Lyn expression	13.777	3.784	5.995	2.03517e-09	8.73992e-08	1.4742	0.6241	1.3984	1.3984	TRUE	0.4199
ENSMUSG00000060402	Chst8	Unique	13.619	3.768	4.97	6.68701e-07	1.49406e-05	2.1331	0.8454	1.9987	1.9987	TRUE	0.0356
ENSMUSG00000024521	Pmaip1	Shared with Lyn expression	13.6	3.766	8.906	5.26925e-19	1.41823e-16	0.6981	0.4378	0.6382	0.6382	TRUE	0.2076
ENSMUSG00000086259	Tmem150cos	Unique	13.407	3.745	4.119	3.79895e-05	0.000474295	2.8642	2.0472	2.7423	2.7423	TRUE	0.2011
ENSMUSG00000022041	Chrna2	Unique	13.332	3.737	3.195	0.0013997	0.00927799	5.215	2.2026	4.6586	4.6586	TRUE	0.7421
ENSMUSG00000046352	Gjb2	Shared with Lyn expression	13.24	3.727	6.659	2.7661e-11	1.87762e-09	1.1696	0.4403	1.1185	1.1185	TRUE	0.0138
ENSMUSG00000035186	Ubd	Unique	13.23	3.726	5.764	8.22872e-09	3.08204e-07	1.5808	0.4393	1.4922	1.4922	TRUE	0.6317
ENSMUSG00000097036	N/A	N/D	13.13	3.715	3.29	0.00100365	0.00712406	3.745	5.092	3.9771	3.9771	TRUE	0.3201
ENSMUSG00000044933	Sstr3	Shared with Lyn expression	13.124	3.714	2.821	0.00478442	0.0250387	7.0392	2.1671	5.9694	5.9694	TRUE	0.8831
ENSMUSG00000110653	Gm34418	Unique	13.097	3.711	4.759	1.94488e-06	3.75464e-05	1.4298	3.7764	1.7469	1.7469	TRUE	0.0417
ENSMUSG00000026398	Nr5a2	Unique	13.083	3.71	4.525	6.02595e-06	9.90645e-05	2.5856	0.4649	2.3967	2.3967	TRUE	0.3673
ENSMUSG00000040680	Kremen2	Unique	12.956	3.696	5.478	4.30157e-08	1.32935e-06	1.683	0.6545	1.5979	1.5979	TRUE	0.5375
ENSMUSG00000038128	Camk4	Unique	12.701	3.667	7.485	7.15946e-14	8.63126e-12	0.8807	0.4657	0.8536	0.8536	TRUE	0.2563
ENSMUSG00000023949	Tcte1	Unique	12.663	3.663	2.593	0.00950818	0.0430528	8.5506	1.7016	6.9673	6.9673	TRUE	0.3835
ENSMUSG00000052861	Dnah6	Unique	12.653	3.661	5.598	2.17379e-08	7.1984e-07	1.6004	0.5133	1.5187	1.5187	TRUE	5.1374
ENSMUSG00000050640	Tmem150c	Shared with Lyn expression	12.592	3.654	8.026	1.0037e-15	1.59358e-13	0.7528	0.4765	0.7354	0.7354	TRUE	0.0609
ENSMUSG00000103406	Gm5541	Unique	12.562	3.651	3.256	0.00113088	0.00784196	4.7546	1.9747	4.2994	4.2994	TRUE	0.3555
ENSMUSG00000021456	Fbp2	Unique	12.51	3.645	3.85	0.000117927	0.00121969	3.2003	0.4448	2.9639	3.2003	TRUE	0.5192
ENSMUSG00000028707	Dmbx1	Unique	12.513	3.645	2.912	0.00358848	0.0199047	6.2348	1.9105	5.4139	5.4139	TRUE	0.7473
ENSMUSG00000067642	Adgrf3	Shared with Lyn expression	12.508	3.645	4.459	8.23698e-06	0.000128912	2.1671	2.1886	2.1694	2.1694	TRUE	0.3257
ENSMUSG00000086807	Platr21	Unique	12.473	3.641	2.916	0.00354258	0.0197213	5.284	4.3043	5.0886	5.0886	TRUE	0.1426
ENSMUSG00000110750	Gm48702	Unique	12.475	3.641	4.7	2.59848e-06	4.81562e-05	2.1871	0.9658	2.0776	2.0776	TRUE	1.4243
ENSMUSG00000014686	Ceacam16	Shared with Lyn expression	12.463	3.64	6.593	4.31256e-11	2.79616e-09	1.1166	0.5537	1.074	1.074	TRUE	0.1314
ENSMUSG00000096606	Tpbgl	Shared with Lyn expression	12.247	3.614	7.909	2.59379e-15	3.87345e-13	0.7599	0.4711	0.7416	0.7416	TRUE	0.0689
ENSMUSG00000099930	Gm2396	Unique	12.062	3.592	3.815	0.000136284	0.0013815	3.3762	1.203	3.0742	3.0742	TRUE	0.6057
ENSMUSG00000037405	Icam1	Shared with Lyn expression	12.003	3.585	10.016	1.29316e-23	7.87706e-21	0.4586	0.4361	0.4576	0.4576	TRUE	0.048
ENSMUSG00000026834	Acvr1c	Shared with Lyn expression	11.976	3.582	4.347	1.37845e-05	0.000201433	2.6378	0.5729	2.4089	2.4089	TRUE	0.3442
ENSMUSG00000033740	St18	Shared with Lyn expression	11.958	3.58	5.634	1.75944e-08	5.95406e-07	1.4892	0.6524	1.416	1.416	TRUE	0.0644
ENSMUSG00000039313	Minar1	Unique	11.913	3.574	5.33	9.80628e-08	2.6926e-06	1.6973	0.4588	1.6037	1.6037	TRUE	0.5429
ENSMUSG00000075571	Defb30	Unique	11.857	3.568	2.718	0.00656964	0.0322792	6.3563	3.5838	5.7757	5.7757	TRUE	0.5079
ENSMUSG00000034450	Gulo	Unique	11.832	3.565	4.103	4.0817e-05	0.000502281	2.9584	0.5722	2.6802	2.6802	TRUE	0.096
ENSMUSG00000075610	Tmem92	Unique	11.816	3.563	2.653	0.00796629	0.0374636	6.1455	4.9592	5.8965	5.8965	TRUE	0.4321
ENSMUSG00000024743	Syt7	Shared with Lyn expression	11.795	3.56	5.579	2.42182e-08	7.92898e-07	1.5326	0.4509	1.453	1.453	TRUE	0.1101
ENSMUSG00000109680	Gm32098	Unique	11.788	3.559	5.227	1.72438e-07	4.49992e-06	1.6743	0.9382	1.596	1.596	TRUE	0.1092
ENSMUSG00000110206	Flt3l	Shared with Lyn expression	11.766	3.557	8.685	3.79385e-18	8.52585e-16	0.6023	0.4725	0.5946	0.5946	TRUE	0.1731
ENSMUSG00000112068	Gm9182	Unique	11.737	3.553	6.262	3.81255e-10	1.96984e-08	0.8809	1.9609	0.9674	0.9674	TRUE	0.011
ENSMUSG00000085737	Gm13442	Unique	11.714	3.55	7.635	2.26142e-14	2.97416e-12	0.7828	0.5026	0.7643	0.7643	TRUE	0.0424
ENSMUSG00000026668	Ucma	Shared with Lyn expression	11.694	3.548	4.344	1.40179e-05	0.00020454	2.5645	0.4481	2.3817	2.3817	TRUE	1.833
ENSMUSG00000028278	Rragd	Shared with Lyn expression	11.637	3.541	5.838	5.27059e-09	2.06078e-07	1.3819	0.4367	1.3137	1.3137	TRUE	0.2166
ENSMUSG00000098235	Gm7497	Unique	11.637	3.541	3.709	0.00020821	0.00196872	2.2463	5.2576	2.6866	2.6866	TRUE	0.1441
ENSMUSG00000074899	Sptbn5	Unique	11.574	3.533	9.084	1.0428e-19	3.13476e-17	0.5347	0.4977	0.5328	0.5328	TRUE	0.0136
ENSMUSG00000054672	Scart2	Unique	11.571	3.532	6.008	1.87779e-09	8.12973e-08	1.2495	0.708	1.2025	1.2025	TRUE	0.0343
ENSMUSG00000039629	Strip2	Shared with Lyn expression	11.492	3.523	8.946	3.69925e-19	1.01936e-16	0.5557	0.491	0.5473	0.5473	TRUE	0.0146
ENSMUSG00000087064	Sap30bpos	Shared with Lyn expression	11.491	3.522	6.972	3.12795e-12	2.51398e-10	0.8739	0.8009	0.8686	0.8686	TRUE	0.0759
ENSMUSG00000064158	Izumo1	Unique	11.45	3.517	5.038	4.702e-07	1.09634e-05	1.8123	0.6897	1.7111	1.7111	TRUE	0.0301
ENSMUSG00000045326	Fndc7	Shared with Lyn expression	11.394	3.51	8.444	3.06938e-17	6.11418e-15	0.6095	0.5396	0.605	0.605	TRUE	0.0924
ENSMUSG00000034634	Ly6d	Unique	11.38	3.508	5.506	3.68038e-08	1.15747e-06	1.5312	0.4361	1.4506	1.4506	TRUE	0.0646
ENSMUSG00000101968	1700027A15Rik	Unique	11.313	3.5	2.855	0.00429951	0.0230319	5.3225	3.5007	5.0074	5.0074	TRUE	0.2695
ENSMUSG00000048938	Nr1h5	Shared with Lyn expression	11.305	3.499	4.152	3.29639e-05	0.000421788	2.6037	1.259	2.4402	2.4402	TRUE	0.8736
ENSMUSG00000114757	Gm48126	Unique	11.301	3.498	3.417	0.00063322	0.00492367	2.8838	4.9637	3.2186	3.2186	TRUE	0.6782
ENSMUSG00000094651	Gal3st2	Unique	11.285	3.496	4.162	3.15714e-05	0.000408031	2.6404	0.943	2.4618	2.4618	TRUE	4.1193
ENSMUSG00000049571	Cfap46	Unique	11.257	3.493	4.213	2.51778e-05	0.000337654	2.6664	0.5205	2.4453	2.4453	TRUE	1.3524
ENSMUSG00000108362	Gm18561	Unique	11.211	3.487	4.73	2.24671e-06	4.24527e-05	1.8049	1.7079	1.793	1.793	TRUE	0.0399
ENSMUSG00000054423	Cadps	Shared with Lyn expression	11.188	3.484	3.918	8.92892e-05	0.000968953	2.9534	1.1898	2.7368	2.7368	TRUE	0.1032
ENSMUSG00000085651	Gm11695	Unique	11.091	3.471	3.528	0.000419017	0.00351158	3.6378	1.4638	3.3394	3.3394	TRUE	0.0204
ENSMUSG00000027530	Fabp12	Unique	11.06	3.467	2.702	0.00689799	0.0334991	6.5251	2.2357	5.6756	5.6756	TRUE	0.327
ENSMUSG00000108218	Olfr1372-ps1	Unique	10.919	3.449	5.868	4.40167e-09	1.75061e-07	1.2867	0.4775	1.229	1.229	TRUE	0.0953
ENSMUSG00000043460	Elfn2	Unique	10.9	3.446	3.014	0.00257682	0.0153055	5.0453	1.8221	4.511	4.511	TRUE	0.8434
ENSMUSG00000054493	Gm9947	Unique	10.852	3.44	5.885	3.974e-09	1.59976e-07	1.2631	0.562	1.2059	1.2059	TRUE	0.2026
ENSMUSG00000097357	Gm16793	Unique	10.856	3.44	7.368	1.73217e-13	1.85622e-11	0.7767	0.5851	0.7617	0.7617	TRUE	0.0252
ENSMUSG00000101406	Gm29200	Unique	10.828	3.437	3.92	8.84467e-05	0.0009617	2.9142	1.0622	2.6735	2.6735	TRUE	0.197
ENSMUSG00000078157	Fem1al	Unique	10.772	3.429	3.381	0.00072288	0.00545922	2.7767	5.0482	3.1513	3.1513	TRUE	0.3141
ENSMUSG00000021281	Tnfaip2	Shared with Lyn expression	10.627	3.41	7.445	9.72308e-14	1.10664e-11	0.7706	0.4355	0.7494	0.7494	TRUE	0.0655
ENSMUSG00000035896	Rnase1	Shared with Lyn expression	10.578	3.403	3.471	0.000519425	0.00419509	3.4326	0.4558	3.1474	3.4326	TRUE	3.104
ENSMUSG00000028876	Epha10	Unique	10.519	3.395	3.401	0.000670628	0.00515715	3.9113	1.0969	3.4845	3.4845	TRUE	0.6248
ENSMUSG00000031131	Vgll1	Unique	10.371	3.374	2.677	0.0074325	0.0354868	5.648	0.6986	4.8667	5.648	TRUE	3.8674
ENSMUSG00000086652	Gm14029	Unique	10.307	3.366	6.283	3.33052e-10	1.76716e-08	0.9966	0.8069	0.9839	0.9839	TRUE	2.336
ENSMUSG00000029530	Ccr9	Shared with Lyn expression	10.308	3.366	4.692	2.70071e-06	4.96137e-05	1.9233	0.6354	1.8157	1.8157	TRUE	0.1369
ENSMUSG00000024558	Mapk4	Unique	10.305	3.365	6.486	8.79616e-11	5.38637e-09	0.9918	0.488	0.9557	0.9557	TRUE	0.0396
ENSMUSG00000085928	4933427I22Rik	Unique	10.29	3.363	3.217	0.00129594	0.00873536	3.5147	3.7065	3.5423	3.5423	TRUE	0.1543
ENSMUSG00000044165	Bcl2l15	Shared with Lyn expression	10.254	3.358	4.631	3.64729e-06	6.38124e-05	2.001	0.4749	1.8746	1.8746	TRUE	0.1344
ENSMUSG00000089687	Rab42	Shared with Lyn expression	10.199	3.35	8.671	4.27677e-18	9.5187e-16	0.5275	0.5023	0.5259	0.5259	TRUE	0.0638
ENSMUSG00000031554	Adam5	Shared with Lyn expression	10.194	3.35	5.414	6.14645e-08	1.81701e-06	1.3793	0.8101	1.3258	1.3258	TRUE	0.0731
ENSMUSG00000006469	Slc34a3	Unique	10.158	3.345	2.89	0.0038501	0.0211131	4.7865	3.0443	4.4962	4.4962	TRUE	0.2409
ENSMUSG00000079531	Pwwp4d	Unique	10.136	3.341	3.087	0.00202311	0.0125918	3.9494	3.4051	3.86	3.86	TRUE	0.1866
ENSMUSG00000019122	Ccl9	Shared with Lyn expression	10.092	3.335	7.261	3.83184e-13	3.77428e-11	0.775	0.4364	0.7535	0.7535	TRUE	1.0015
ENSMUSG00000030134	Rasgef1a	Shared with Lyn expression	10.039	3.328	6.568	5.08799e-11	3.27144e-09	0.9431	0.4772	0.9123	0.9123	TRUE	0.0321
ENSMUSG00000110790	Gm47079	Unique	10.039	3.327	9.033	1.66316e-19	4.86573e-17	0.4722	0.4714	0.4807	0.4807	TRUE	0.0417
ENSMUSG00000091956	C2cd4b	Unique	10.007	3.323	4.49	7.12373e-06	0.000113686	2.0855	0.5005	1.9496	1.9496	TRUE	0.055
ENSMUSG00000086791	Gm12147	Unique	9.961	3.316	3.294	0.000986672	0.00703589	3.6603	2.0857	3.4398	3.4398	TRUE	1.5791
ENSMUSG00000106357	Gm8013	Unique	9.948	3.314	4.449	8.61988e-06	0.000134325	1.9825	1.1742	1.9018	1.9018	TRUE	0.0325
ENSMUSG00000022598	Psca	Unique	9.905	3.308	3.57	0.000357228	0.00306591	2.7777	2.9239	2.7965	2.7965	TRUE	0.2845
ENSMUSG00000042189	Tekt3	Unique	9.853	3.301	2.872	0.00407463	0.0220363	4.3597	4.1135	4.3183	4.3183	TRUE	0.376
ENSMUSG00000053161	Daw1	Shared with Lyn expression	9.848	3.3	3.846	0.000119909	0.00123798	2.8304	0.9906	2.5693	2.5693	TRUE	0.0807
ENSMUSG00000086332	4930480G23Rik	Unique	9.835	3.298	2.705	0.00682853	0.0332548	6.0049	1.4656	5.1982	5.1982	TRUE	0.7519
ENSMUSG00000041193	Pla2g5	Unique	9.813	3.295	3.792	0.000149569	0.0014942	2.8323	0.9701	2.6392	2.6392	TRUE	1.4957
ENSMUSG00000064267	Hvcn1	Shared with Lyn expression	9.79	3.291	10.13	4.06751e-24	2.85305e-21	0.3732	0.438	0.3768	0.3768	TRUE	0.0503
ENSMUSG00000041920	Slc16a6	Shared with Lyn expression	9.784	3.29	5.35	8.78021e-08	2.46862e-06	1.4224	0.4369	1.3511	1.3511	TRUE	0.0548
ENSMUSG00000025930	Msc	Shared with Lyn expression	9.77	3.288	6.087	1.15078e-09	5.29565e-08	1.0851	0.4506	1.0409	1.0409	TRUE	0.2008
ENSMUSG00000108980	Gm45155	Unique	9.739	3.284	3.632	0.000281643	0.00253282	1.8815	5.5967	2.369	2.369	TRUE	0.1874
ENSMUSG00000103409	Lsmem2	Unique	9.718	3.281	5.202	1.97206e-07	5.09456e-06	1.4852	0.5162	1.4122	1.4122	TRUE	0.0416
ENSMUSG00000109961	Gm31983	Unique	9.641	3.269	4.484	7.33934e-06	0.000116518	1.9347	1.0347	1.835	1.835	TRUE	0.1327
ENSMUSG00000069911	Insyn2b	Unique	9.615	3.265	3.034	0.00241027	0.0145024	4.1182	2.6441	3.9011	3.9011	TRUE	0.5677
ENSMUSG00000102037	Bcl2a1a	Shared with Lyn expression	9.608	3.264	8.29	1.13073e-16	2.04477e-14	0.5584	0.4511	0.5522	0.5522	TRUE	0.2537
ENSMUSG00000034438	Gbp8	Shared with Lyn expression	9.587	3.261	7.313	2.61514e-13	2.70235e-11	0.7254	0.4531	0.7085	0.7085	TRUE	0.1077
ENSMUSG00000048142	Nat8l	Unique	9.581	3.26	5.512	3.55134e-08	1.11841e-06	1.3022	0.51	1.2419	1.2419	TRUE	1.621
ENSMUSG00000024041	Cryaa	Unique	9.543	3.254	3.739	0.000184916	0.00178642	2.5509	2.2553	2.5132	2.5132	TRUE	0.0208
ENSMUSG00000109799	Gm45515	Unique	9.491	3.247	6.862	6.78081e-12	4.99858e-10	0.822	0.449	0.7982	0.7982	TRUE	2.5968
ENSMUSG00000097974	Gm10605	Unique	9.454	3.241	6.227	4.74731e-10	2.40978e-08	0.9699	0.6498	0.9448	0.9448	TRUE	0.0223
ENSMUSG00000029134	Plb1	Shared with Lyn expression	9.406	3.234	4.919	8.67662e-07	1.85104e-05	1.6454	0.4382	1.5431	1.5431	TRUE	0.0904
ENSMUSG00000020891	Alox8	Shared with Lyn expression	9.354	3.226	3.589	0.00033178	0.00288992	2.8309	1.9744	2.7228	2.7228	TRUE	0.0805
ENSMUSG00000102099	1700011B04Rik	Unique	9.343	3.224	3.585	0.000337101	0.00292901	3.0872	1.0447	2.8249	2.8249	TRUE	0.0483
ENSMUSG00000098065	Gm5177	Unique	9.284	3.215	6.328	2.48152e-10	1.33581e-08	0.937	0.5468	0.9102	0.9102	TRUE	0.3856
ENSMUSG00000105377	Gm43148	Unique	9.26	3.211	4.077	4.55957e-05	0.000551412	2.1637	1.5374	2.1003	2.1003	TRUE	0.0389
ENSMUSG00000042064	Myo3b	Shared with Lyn expression	9.233	3.207	5.692	1.25383e-08	4.41741e-07	1.1311	0.7344	1.1024	1.1024	TRUE	0.0652
ENSMUSG00000022144	Gdnf	Shared with Lyn expression	9.234	3.207	4.452	8.51412e-06	0.000132801	1.9764	0.5106	1.846	1.846	TRUE	0.1988
ENSMUSG00000086970	Bcas1os1	Unique	9.16	3.195	2.732	0.00629234	0.0312283	5.616	1.0163	4.8259	4.8259	TRUE	0.9217
ENSMUSG00000114953	4930519K11Rik	Unique	9.155	3.195	2.757	0.00582681	0.0293713	5.262	1.5985	4.6736	4.6736	TRUE	0.6407
ENSMUSG00000038580	Sct	Unique	9.147	3.193	3.458	0.000544247	0.00435304	3.0097	1.9944	2.8841	2.8841	TRUE	0.2524
ENSMUSG00000049804	Armcx4	Shared with Lyn expression	9.095	3.185	8.859	8.09344e-19	2.0144e-16	0.4629	0.4368	0.4617	0.4617	TRUE	0.2423
ENSMUSG00000015957	Wnt11	Shared with Lyn expression	9.061	3.18	5.909	3.44645e-09	1.39956e-07	1.0761	0.448	1.0332	1.0332	TRUE	0.1155
ENSMUSG00000036098	Myrf	Shared with Lyn expression	9.061	3.18	6.656	2.81336e-11	1.89857e-09	0.836	0.4658	0.8121	0.8121	TRUE	0.1136
ENSMUSG00000044026	Slc35g1	Shared with Lyn expression	9.058	3.179	10.228	1.48093e-24	1.14264e-21	0.3669	0.4383	0.3448	0.3448	TRUE	0.0697
ENSMUSG00000019817	Plagl1	Unique	9.055	3.179	5.838	5.29167e-09	2.06553e-07	1.0643	0.4411	1.0586	1.0586	TRUE	0.096
ENSMUSG00000054128	H2-T3	Unique	9.042	3.177	3.112	0.00186138	0.0117881	2.9521	5.0333	3.2504	3.2504	TRUE	0.1145
ENSMUSG00000054136	Adm2	Unique	9.016	3.172	5.94	2.84748e-09	1.17908e-07	1.062	0.4656	1.0158	1.0158	TRUE	0.0155
ENSMUSG00000102158	Gm34342	Unique	9.009	3.171	3.521	0.000429973	0.00358393	2.8945	1.7825	2.7591	2.7591	TRUE	0.1755
ENSMUSG00000038843	Gcnt1	Shared with Lyn expression	9.001	3.17	9.926	3.20932e-23	1.81186e-20	0.4035	0.4359	0.3643	0.3643	TRUE	0.0308
ENSMUSG00000037872	Ackr1	Unique	8.961	3.164	4.47	7.81564e-06	0.000122816	1.905	0.4869	1.784	1.784	TRUE	0.1802
ENSMUSG00000064115	Cadm2	Shared with Lyn expression	8.957	3.163	3.13	0.00174881	0.011173	3.8582	1.4928	3.5393	3.5393	TRUE	0.3386
ENSMUSG00000101693	Gm19461	Unique	8.89	3.152	3.566	0.00036315	0.00311097	2.7795	1.7709	2.6547	2.6547	TRUE	0.0912
ENSMUSG00000017943	Gdap1l1	Unique	8.814	3.14	3.857	0.000114587	0.00118992	2.515	0.7788	2.3317	2.3317	TRUE	0.3615
ENSMUSG00000035818	Plekhs1	Shared with Lyn expression	8.797	3.137	4.991	6.0125e-07	1.36576e-05	1.4886	0.4372	1.4113	1.4113	TRUE	0.027
ENSMUSG00000009670	Tex11	Unique	8.761	3.131	3.062	0.00219854	0.0134771	3.801	2.1753	3.558	3.558	TRUE	0.0855
ENSMUSG00000038311	2410017I17Rik	Unique	8.718	3.124	3.078	0.00208344	0.0128807	3.3539	3.4826	3.3711	3.3711	TRUE	0.3338
ENSMUSG00000113029	Gm40578	Unique	8.688	3.119	6.483	8.99699e-11	5.49481e-09	0.8431	0.4964	0.8207	0.8207	TRUE	0.066
ENSMUSG00000105703	Gm43305	Unique	8.661	3.115	3.198	0.00138197	0.00918728	3.3874	0.4377	3.1399	3.3874	TRUE	1.9644
ENSMUSG00000024899	Papss2	Shared with Lyn expression	8.647	3.112	8.585	9.06349e-18	1.90721e-15	0.4694	0.4457	0.4684	0.4684	TRUE	0.0183
ENSMUSG00000068154	Insm1	Shared with Lyn expression	8.645	3.112	3.053	0.00226354	0.0138025	3.8298	1.7968	3.5728	3.5728	TRUE	0.3326
ENSMUSG00000042345	Ubash3a	Shared with Lyn expression	8.64	3.111	5.365	8.10255e-08	2.31829e-06	1.24	0.5441	1.1903	1.1903	TRUE	0.9572
ENSMUSG00000026650	Meig1	Unique	8.615	3.107	2.976	0.00291821	0.0168575	4.2026	1.3319	3.8023	3.8023	TRUE	4.016
ENSMUSG00000055415	Atp10b	Unique	8.579	3.101	4.567	4.9559e-06	8.30059e-05	1.7448	0.4409	1.6466	1.6466	TRUE	1.4073
ENSMUSG00000024998	Plce1	Shared with Lyn expression	8.571	3.099	7.383	1.5529e-13	1.68756e-11	0.6416	0.4381	0.6294	0.6294	TRUE	0.1483
ENSMUSG00000114761	Gm47242	Unique	8.531	3.093	3.584	0.000338217	0.0029365	2.6419	1.6447	2.5381	2.5381	TRUE	0.2987
ENSMUSG00000074039	4930520O04Rik	Unique	8.5	3.087	8.239	1.74236e-16	3.03236e-14	0.5013	0.4615	0.499	0.499	TRUE	0.0283
ENSMUSG00000032257	Ankk1	Unique	8.45	3.079	3.11	0.00187195	0.0118518	3.5833	1.8909	3.3556	3.3556	TRUE	0.311
ENSMUSG00000028051	Hcn3	Shared with Lyn expression	8.398	3.07	7.293	3.03594e-13	3.05535e-11	0.6353	0.4968	0.6269	0.6269	TRUE	0.0411
ENSMUSG00000097632	N/A	N/D	8.385	3.068	3.084	0.00204042	0.0126621	3.174	3.552	3.2251	3.2251	TRUE	0.1665
ENSMUSG00000049001	Ndnf	Shared with Lyn expression	8.379	3.067	6.571	4.99328e-11	3.21949e-09	0.7796	0.5587	0.7658	0.7658	TRUE	0.0138
ENSMUSG00000085842	Pard3bos1	Unique	8.37	3.065	4.136	3.52854e-05	0.000446312	1.7163	2.2711	1.7789	1.7789	TRUE	0.0856
ENSMUSG00000021280	Exoc3l4	Shared with Lyn expression	8.366	3.065	6.597	4.19774e-11	2.74478e-09	0.8342	0.4398	0.7705	0.7705	TRUE	0.0569
ENSMUSG00000111118	Gm6545	Unique	8.362	3.064	4.749	2.04644e-06	3.90511e-05	1.5387	0.6158	1.469	1.469	TRUE	0.8672
ENSMUSG00000028480	Glipr2	Shared with Lyn expression	8.364	3.064	7.722	1.14314e-14	1.56569e-12	0.5692	0.4421	0.5618	0.5618	TRUE	0.2969
ENSMUSG00000045775	Slc16a5	Unique	8.347	3.061	5.263	1.41586e-07	3.767e-06	1.2293	0.6583	1.1863	1.1863	TRUE	0.0233
ENSMUSG00000049556	Lingo1	Unique	8.284	3.05	5.101	3.37805e-07	8.16777e-06	1.3385	0.457	1.2753	1.2753	TRUE	0.2455
ENSMUSG00000033066	Gas7	Shared with Lyn expression	8.281	3.05	7.755	8.86199e-15	1.2432e-12	0.5768	0.437	0.5524	0.5524	TRUE	0.0486
ENSMUSG00000022037	Clu	Unique	8.263	3.047	6.544	6.00116e-11	3.80572e-09	0.8507	0.4351	0.7744	0.7744	TRUE	0.0212
ENSMUSG00000044352	Sowaha	Unique	8.229	3.041	4.159	3.19496e-05	0.000410854	2.001	0.6957	1.8838	1.8838	TRUE	0.188
ENSMUSG00000068226	Gm6723	Unique	8.217	3.039	2.909	0.00362955	0.0200892	4.2288	1.0795	3.8351	3.8351	TRUE	0.1041
ENSMUSG00000062609	Kcnj15	Shared with Lyn expression	8.157	3.028	6.124	9.12384e-10	4.30121e-08	0.9028	0.4435	0.8726	0.8726	TRUE	0.4019
ENSMUSG00000017688	Hnf4g	Unique	8.138	3.025	2.789	0.00528444	0.0271037	3.3481	5.6226	3.6929	3.6929	TRUE	0.4885
ENSMUSG00000022237	Ankrd33b	Shared with Lyn expression	8.104	3.019	5.424	5.82015e-08	1.72717e-06	1.1529	0.4527	1.1047	1.1047	TRUE	0.796
ENSMUSG00000086207	Gm14717	Unique	8.061	3.011	2.594	0.00949924	0.0430207	5.3319	1.6459	4.6963	4.6963	TRUE	0.0482
ENSMUSG00000112730	4930567K20Rik	Unique	8.062	3.011	2.795	0.00518363	0.0266872	3.496	4.968	3.7033	3.7033	TRUE	0.3658
ENSMUSG00000074146	4930579C12Rik	Unique	8.043	3.008	3.944	8.02274e-05	0.00088514	2.2115	0.5877	2.0631	2.0631	TRUE	0.535
ENSMUSG00000013483	Card14	Unique	8.02	3.004	5.985	2.16018e-09	9.1652e-08	0.9303	0.4481	0.8984	0.8984	TRUE	0.3953
ENSMUSG00000000732	Icosl	Shared with Lyn expression	8.011	3.002	10.11	4.99015e-24	3.3002e-21	0.308	0.442	0.3143	0.3143	TRUE	0.0487
ENSMUSG00000111171	Gm47815	Unique	7.989	2.998	4.105	4.03858e-05	0.000498566	1.6579	2.3073	1.7232	1.7232	TRUE	0.165
ENSMUSG00000046999	1110032F04Rik	Unique	7.978	2.996	4.489	7.16023e-06	0.000114066	1.6757	0.4754	1.5875	1.5875	TRUE	0.2315
ENSMUSG00000107040	Gm43791	Unique	7.952	2.991	8.615	6.98059e-18	1.52434e-15	0.4134	0.5398	0.4205	0.4205	TRUE	0.0982
ENSMUSG00000046070	Igfals	Unique	7.944	2.99	4.618	3.88309e-06	6.72266e-05	1.5819	0.4441	1.497	1.497	TRUE	0.0819
ENSMUSG00000042256	Ptchd4	Unique	7.912	2.984	3.708	0.000209186	0.00197554	2.4496	0.8129	2.2775	2.2775	TRUE	0.0417
ENSMUSG00000074491	Clec4g	Shared with Lyn expression	7.862	2.975	2.797	0.00515802	0.0266116	3.3949	4.8918	3.6101	3.6101	TRUE	0.1904
ENSMUSG00000063661	Krt73	Shared with Lyn expression	7.846	2.972	2.69	0.00713715	0.0343888	4.8984	0.9105	4.3136	4.3136	TRUE	1.8009
ENSMUSG00000054252	Fgfr3	Unique	7.819	2.967	5.038	4.69854e-07	1.09634e-05	1.3001	0.4375	1.2387	1.2387	TRUE	0.1481
ENSMUSG00000055125	M5C1000I18Rik	Unique	7.81	2.965	2.975	0.00293035	0.0169107	3.866	1.05	3.4899	3.4899	TRUE	0.0554
ENSMUSG00000080530	N/A	N/D	7.794	2.962	2.825	0.00472094	0.0247959	4.0036	2.2053	3.7558	3.7558	TRUE	0.2795
ENSMUSG00000104653	Gm43109	Unique	7.788	2.961	5.965	2.44262e-09	1.02799e-07	0.8408	0.8427	0.841	0.841	TRUE	0.0299
ENSMUSG00000032841	Prr5l	Shared with Lyn expression	7.77	2.958	9.648	5.01866e-22	2.19183e-19	0.3298	0.4409	0.3352	0.3352	TRUE	0.0373
ENSMUSG00000086213	A330040F15Rik	Unique	7.764	2.957	4.964	6.90036e-07	1.53432e-05	1.1357	1.5097	1.1643	1.1643	TRUE	0.1709
ENSMUSG00000089901	Gm8113	Unique	7.757	2.955	7.307	2.73525e-13	2.80145e-11	0.5724	0.5643	0.572	0.572	TRUE	0.0206
ENSMUSG00000027583	Zbtb46	Shared with Lyn expression	7.722	2.949	8.881	6.63922e-19	1.74634e-16	0.3898	0.4454	0.393	0.393	TRUE	0.0381
ENSMUSG00000032356	Rasgrf1	Shared with Lyn expression	7.712	2.947	4.214	2.51299e-05	0.000337403	1.8293	0.6504	1.727	1.727	TRUE	0.0901
ENSMUSG00000034738	Nostrin	Shared with Lyn expression	7.679	2.941	7.525	5.28383e-14	6.57552e-12	0.5489	0.4573	0.5436	0.5436	TRUE	1.0143
ENSMUSG00000028654	Mycl	Shared with Lyn expression	7.67	2.939	5.489	4.0416e-08	1.25572e-06	1.0656	0.4456	1.0233	1.0233	TRUE	1.3248
ENSMUSG00000101746	2310043L19Rik	Unique	7.662	2.938	3.057	0.00223851	0.0136823	3.4947	1.4257	3.205	3.205	TRUE	0.3123
ENSMUSG00000085830	Grin1os	Unique	7.656	2.937	4.657	3.21485e-06	5.7066e-05	1.4912	0.473	1.4172	1.4172	TRUE	0.1408
ENSMUSG00000037548	H2-DMb2	Shared with Lyn expression	7.644	2.934	6.627	3.42863e-11	2.2675e-09	0.7142	0.457	0.6984	0.6984	TRUE	0.1554
ENSMUSG00000042388	Dlgap3	Unique	7.642	2.934	4.367	1.26085e-05	0.000187444	1.694	0.5017	1.6063	1.6063	TRUE	0.0673
ENSMUSG00000020340	Cyfip2	Shared with Lyn expression	7.64	2.934	6.595	4.25568e-11	2.76703e-09	0.7234	0.4433	0.7061	0.7061	TRUE	0.0641
ENSMUSG00000049086	Bmyc	Unique	7.637	2.933	6.121	9.31849e-10	4.38405e-08	0.8718	0.4387	0.8201	0.8201	TRUE	0.0912
ENSMUSG00000013523	Bcas1	Unique	7.618	2.929	4.17	3.05019e-05	0.000396644	1.8693	0.4511	1.7619	1.7619	TRUE	0.9056
ENSMUSG00000049928	Glp2r	Shared with Lyn expression	7.599	2.926	4.837	1.3187e-06	2.67285e-05	1.3111	0.8413	1.2684	1.2684	TRUE	0.0633
ENSMUSG00000037386	Rims2	Unique	7.592	2.924	2.896	0.00378007	0.020798	3.6369	0.5011	3.3285	3.6369	TRUE	2.092
ENSMUSG00000020297	Nsg2	Unique	7.581	2.922	3.813	0.000137506	0.00139233	2.2181	0.6903	2.0746	2.0746	TRUE	4.7964
ENSMUSG00000015854	Cd5l	Unique	7.549	2.916	3.724	0.000196388	0.00187765	2.341	0.4631	2.1886	2.1886	TRUE	2.5766
ENSMUSG00000052062	Pard3b	Unique	7.518	2.91	6.141	8.18383e-10	3.93011e-08	0.8266	0.4423	0.8016	0.8016	TRUE	0.0424
ENSMUSG00000073234	Gm8773	Unique	7.502	2.907	4.385	1.16219e-05	0.00017457	1.6492	0.6193	1.5533	1.5533	TRUE	0.079
ENSMUSG00000025931	Paqr8	Shared with Lyn expression	7.493	2.906	7.785	6.96402e-15	9.95038e-13	0.4996	0.4459	0.4966	0.4966	TRUE	0.0107
ENSMUSG00000083516	Gm15196	Unique	7.494	2.906	4.002	6.28986e-05	0.00072218	1.6524	2.2383	1.7131	1.7131	TRUE	0.0416
ENSMUSG00000040055	Gjb6	Unique	7.487	2.904	2.956	0.0031203	0.0177983	3.5781	1.7523	3.3249	3.3249	TRUE	0.1197
ENSMUSG00000057933	Gsta2	Unique	7.478	2.903	2.559	0.0104893	0.0463703	5.1764	1.192	4.5236	4.5236	TRUE	0.1056
ENSMUSG00000112498	Gm47691	Unique	7.473	2.902	3.904	9.45566e-05	0.00101517	2.0301	0.9911	1.9209	1.9209	TRUE	0.2765
ENSMUSG00000044628	Rnf208	Unique	7.47	2.901	6.282	3.33628e-10	1.76716e-08	0.7826	0.4442	0.761	0.761	TRUE	0.0396
ENSMUSG00000034663	Bmp2k	Shared with Lyn expression	7.435	2.894	9.79	1.24026e-22	6.67632e-20	0.2831	0.4367	0.3121	0.3121	TRUE	0.0301
ENSMUSG00000061751	Kalrn	Unique	7.401	2.888	7.195	6.23511e-13	5.79615e-11	0.5834	0.4406	0.5749	0.5749	TRUE	0.0261
ENSMUSG00000107622	4930512J16Rik	Unique	7.401	2.888	3.962	7.43397e-05	0.000829659	1.8061	1.6055	1.7874	1.7874	TRUE	1.9066
ENSMUSG00000087612	A230005M16Rik	Unique	7.372	2.882	6.201	5.59611e-10	2.80375e-08	0.7909	0.4564	0.7697	0.7697	TRUE	0.055
ENSMUSG00000111620	Gm31848	Unique	7.367	2.881	3.704	0.000212483	0.00200421	2.1571	1.2771	2.0824	2.0824	TRUE	2.9699
ENSMUSG00000084986	Gm16224	Unique	7.365	2.881	2.756	0.00584472	0.0294488	3.7985	2.8653	3.673	3.673	TRUE	0.2347
ENSMUSG00000042515	Pwwp3b	Unique	7.363	2.88	5.247	1.54644e-07	4.07825e-06	1.1208	0.4534	1.0749	1.0749	TRUE	0.533
ENSMUSG00000002324	Rec8	Shared with Lyn expression	7.341	2.876	3.429	0.000606014	0.00476151	2.4712	1.7307	2.3916	2.3916	TRUE	1.1461
ENSMUSG00000101628	Gm28177	Unique	7.33	2.874	2.868	0.00413515	0.0223063	3.2422	3.595	3.2904	3.2904	TRUE	0.3107
ENSMUSG00000037737	Actrt3	Unique	7.331	2.874	3.699	0.000216652	0.00203667	2.0068	2.0204	2.0081	2.0081	TRUE	0.0571
ENSMUSG00000022613	Miox	Unique	7.317	2.871	3.085	0.00203656	0.0126416	2.3989	4.5653	2.7115	2.7115	TRUE	0.836
ENSMUSG00000085533	Gm12146	Unique	7.305	2.869	2.647	0.00811439	0.0380056	4.6588	1.1989	4.124	4.124	TRUE	2.3151
ENSMUSG00000005950	P2rx5	Shared with Lyn expression	7.281	2.864	5.334	9.59504e-08	2.64337e-06	1.07	0.4705	1.0267	1.0267	TRUE	0.3785
ENSMUSG00000113079	Gm48709	Unique	7.276	2.863	3.595	0.000324723	0.0028428	2.4258	0.7581	2.2359	2.2359	TRUE	0.0814
ENSMUSG00000038663	Fsd2	Unique	7.272	2.862	3.56	0.000371526	0.00317216	2.4743	0.5047	2.3035	2.3035	TRUE	0.4192
ENSMUSG00000057367	Birc2	Shared with Lyn expression	7.256	2.859	9.501	2.06927e-21	8.39797e-19	0.3177	0.4363	0.3234	0.3234	TRUE	0.1119
ENSMUSG00000037406	Htra4	Shared with Lyn expression	7.235	2.855	6.883	5.849e-12	4.35327e-10	0.6189	0.518	0.6069	0.6069	TRUE	0.024
ENSMUSG00000058624	Gda	Shared with Lyn expression	7.224	2.853	7.242	4.4362e-13	4.31449e-11	0.5314	0.4369	0.5543	0.5543	TRUE	0.0581
ENSMUSG00000028838	Extl1	Shared with Lyn expression	7.212	2.85	6.85	7.40203e-12	5.40489e-10	0.6303	0.4361	0.6185	0.6185	TRUE	0.0525
ENSMUSG00000107792	Gm43914	Unique	7.2	2.848	2.683	0.00729899	0.0350193	3.2754	5.3824	3.5669	3.5669	TRUE	0.2761
ENSMUSG00000051435	Fhad1	Unique	7.179	2.844	5.134	2.83748e-07	7.0245e-06	1.14	0.4766	1.0923	1.0923	TRUE	0.8395
ENSMUSG00000073877	Gm13306	Unique	7.172	2.842	3.151	0.00162628	0.0104973	2.5893	3.1847	2.6514	2.6514	TRUE	0.4192
ENSMUSG00000026271	Gpr35	Shared with Lyn expression	7.137	2.835	8.156	3.45518e-16	5.83774e-14	0.4307	0.4399	0.4313	0.4313	TRUE	0.046
ENSMUSG00000022840	Adcy5	Shared with Lyn expression	7.137	2.835	5.705	1.16619e-08	4.1786e-07	0.9098	0.46	0.8803	0.8803	TRUE	0.1058
ENSMUSG00000040624	Plekhg1	Shared with Lyn expression	7.109	2.83	9.242	2.42441e-20	8.25262e-18	0.3283	0.4407	0.3344	0.3344	TRUE	0.0162
ENSMUSG00000075602	Ly6a	Unique	7.093	2.826	4.57	4.87142e-06	8.18278e-05	1.4392	0.436	1.3663	1.3663	TRUE	0.9966
ENSMUSG00000073402	Gm8909	Unique	7.061	2.82	3.195	0.00139752	0.00926886	2.9953	0.6777	2.7602	2.7602	TRUE	0.1401
ENSMUSG00000044052	Ccr10	Unique	7.008	2.809	4.654	3.26092e-06	5.77952e-05	1.2406	1.1662	1.2344	1.2344	TRUE	1.0298
ENSMUSG00000033837	Foxh1	Unique	6.995	2.806	5.081	3.74526e-07	8.94649e-06	1.0128	1.1555	1.0232	1.0232	TRUE	2.4007
ENSMUSG00000020702	Ccl1	Unique	6.975	2.802	3.219	0.00128764	0.00869455	2.6586	1.9269	2.5703	2.5703	TRUE	0.8881
ENSMUSG00000027238	Frmd5	Unique	6.967	2.801	3.419	0.000628618	0.00490249	2.5553	0.7001	2.3727	2.3727	TRUE	1.7914
ENSMUSG00000105283	Gm33370	Unique	6.936	2.794	4.635	3.57324e-06	6.26589e-05	1.3258	0.6867	1.2753	1.2753	TRUE	0.7958
ENSMUSG00000048776	Pthlh	Unique	6.932	2.793	5.398	6.754e-08	1.96648e-06	0.9937	0.4389	0.9564	0.9564	TRUE	0.1218
ENSMUSG00000106896	G630022F23Rik	Unique	6.93	2.793	4.099	4.14874e-05	0.000509247	1.7477	0.5445	1.6483	1.6483	TRUE	0.231
ENSMUSG00000047810	Ccdc88b	Shared with Lyn expression	6.932	2.793	9.385	6.27527e-21	2.26959e-18	0.2955	0.4393	0.3161	0.3161	TRUE	0.0131
ENSMUSG00000029082	Bst1	Shared with Lyn expression	6.913	2.789	6.093	1.10916e-09	5.14504e-08	0.7681	0.446	0.7478	0.7478	TRUE	0.5754
ENSMUSG00000054517	Trim65	Shared with Lyn expression	6.905	2.788	12.761	2.70165e-37	8.93359e-34	0.1465	0.4396	0.1701	0.1701	TRUE	0.0203
ENSMUSG00000112711	Gm32552	Unique	6.897	2.786	2.589	0.00961993	0.0434398	4.3772	1.8347	4.0077	4.0077	TRUE	0.8557
ENSMUSG00000032327	Stra6	Shared with Lyn expression	6.861	2.778	4.786	1.70138e-06	3.34312e-05	1.2625	0.4362	1.2039	1.2039	TRUE	0.2676
ENSMUSG00000029757	Dync1i1	Unique	6.798	2.765	4.315	1.59484e-05	0.00022929	1.534	0.5979	1.452	1.452	TRUE	0.0401
ENSMUSG00000061126	Cyp4f39	Shared with Lyn expression	6.796	2.765	3.709	0.000208301	0.00196878	2.0058	1.1265	1.9222	1.9222	TRUE	0.0298
ENSMUSG00000027669	Gnb4	Shared with Lyn expression	6.79	2.763	6.269	3.63333e-10	1.89416e-08	0.7108	0.4379	0.6939	0.6939	TRUE	0.2641
ENSMUSG00000110290	Gm45336	Unique	6.779	2.761	4.028	5.61706e-05	0.000655663	1.7912	0.4813	1.674	1.674	TRUE	0.3508
ENSMUSG00000063142	Kcnma1	Unique	6.774	2.76	3.742	0.000182545	0.00176659	2.0637	0.4653	1.9408	1.9408	TRUE	0.3474
ENSMUSG00000038037	Socs1	Shared with Lyn expression	6.76	2.757	8.914	4.9048e-19	1.33566e-16	0.3414	0.4475	0.3406	0.3406	TRUE	0.0506
ENSMUSG00000044646	Zbtb7c	Shared with Lyn expression	6.755	2.756	5.674	1.39152e-08	4.829e-07	0.8707	0.4394	0.8423	0.8423	TRUE	0.0909
ENSMUSG00000045284	Dcaf12l1	Unique	6.741	2.753	2.916	0.00354262	0.0197213	3.1818	0.459	2.9125	3.1818	TRUE	0.8214
ENSMUSG00000073557	Ppp1r12b	Unique	6.722	2.749	7.179	7.01658e-13	6.49651e-11	0.529	0.4366	0.5236	0.5236	TRUE	0.1666
ENSMUSG00000112400	Gm47725	Unique	6.72	2.748	3.333	0.000858524	0.00629068	2.5019	1.1963	2.3598	2.3598	TRUE	0.2448
ENSMUSG00000021750	Fam107a	Unique	6.697	2.744	4.388	1.14331e-05	0.000172181	1.4682	0.4932	1.3913	1.3913	TRUE	0.1171
ENSMUSG00000070056	Mfhas1	Shared with Lyn expression	6.691	2.742	9.604	7.66405e-22	3.22545e-19	0.2918	0.4376	0.291	0.291	TRUE	0.0374
ENSMUSG00000076475	Trbv19	Shared with Lyn expression	6.642	2.732	2.996	0.0027386	0.0160452	2.8014	2.5847	2.7767	2.7767	TRUE	0.4266
ENSMUSG00000020599	Rgs9	Shared with Lyn expression	6.643	2.732	5.916	3.29554e-09	1.35251e-07	0.7796	0.4604	0.7594	0.7594	TRUE	0.1317
ENSMUSG00000086170	Gm12144	Unique	6.626	2.728	2.901	0.00371561	0.0204921	3.377	1.0597	3.1023	3.1023	TRUE	3.2944
ENSMUSG00000092415	Gm20513	Unique	6.619	2.727	3.438	0.000586949	0.00464165	1.9814	2.5781	2.0547	2.0547	TRUE	0.0558
ENSMUSG00000051832	E230016K23Rik	Unique	6.62	2.727	4.232	2.31629e-05	0.000313906	1.5533	0.5778	1.4704	1.4704	TRUE	0.4659
ENSMUSG00000030159	Clec1b	Shared with Lyn expression	6.618	2.726	4.987	6.11693e-07	1.3827e-05	1.017	1.0059	1.0161	1.0161	TRUE	0.0762
ENSMUSG00000103659	Gm32569	Unique	6.604	2.723	4.446	8.75102e-06	0.000136038	1.1649	1.7912	1.2188	1.2188	TRUE	0.0377
ENSMUSG00000022440	C1qtnf6	Shared with Lyn expression	6.576	2.717	7.018	2.24864e-12	1.84572e-10	0.5567	0.4369	0.5353	0.5353	TRUE	0.05
ENSMUSG00000056699	Gm5533	Unique	6.566	2.715	2.768	0.00564541	0.0286504	2.9925	3.9451	3.1217	3.1217	TRUE	0.1897
ENSMUSG00000076461	Trbv1	Shared with Lyn expression	6.554	2.712	2.57	0.010182	0.0453496	4.212	1.6997	3.8669	3.8669	TRUE	1.4522
ENSMUSG00000034839	Larp6	Shared with Lyn expression	6.545	2.71	6.311	2.76347e-10	1.47727e-08	0.6659	0.4879	0.6541	0.6541	TRUE	0.0329
ENSMUSG00000041737	Tmem45b	Unique	6.528	2.707	3.315	0.00091785	0.00664336	2.5598	0.5175	2.3749	2.3749	TRUE	0.4869
ENSMUSG00000028100	Nudt17	Unique	6.528	2.707	5.347	8.94908e-08	2.5078e-06	0.9409	0.496	0.91	0.91	TRUE	0.1605
ENSMUSG00000073598	1700066B19Rik	Unique	6.526	2.706	5.774	7.75141e-09	2.92218e-07	0.7841	0.4965	0.7793	0.7793	TRUE	0.0277
ENSMUSG00000022040	Ephx2	Unique	6.516	2.704	5.17	2.34247e-07	5.90644e-06	1.014	0.4508	0.9758	0.9758	TRUE	0.0202
ENSMUSG00000041449	Serpina3h	Shared with Lyn expression	6.492	2.699	4.886	1.02972e-06	2.157e-05	1.0772	0.8193	1.0555	1.0555	TRUE	0.1137
ENSMUSG00000018925	Heatr9	Shared with Lyn expression	6.494	2.699	3.694	0.000220396	0.00206371	1.8582	1.444	1.8168	1.8168	TRUE	0.1178
ENSMUSG00000071005	Ccl19	Shared with Lyn expression	6.46	2.692	2.695	0.00704296	0.034027	3.7335	1.6315	3.4572	3.4572	TRUE	0.5246
ENSMUSG00000106032	Gm42463	Unique	6.457	2.691	3.876	0.000106166	0.00112006	1.6977	1.2003	1.6535	1.6535	TRUE	0.3024
ENSMUSG00000031304	Il2rg	Shared with Lyn expression	6.445	2.688	7.446	9.61257e-14	1.1015e-11	0.4658	0.4441	0.4648	0.4648	TRUE	0.0926
ENSMUSG00000063727	Tnfrsf11b	Shared with Lyn expression	6.397	2.677	6.269	3.62379e-10	1.89345e-08	0.707	0.4361	0.6514	0.6514	TRUE	0.028
ENSMUSG00000001497	Pax9	Unique	6.394	2.677	2.611	0.00901906	0.0413067	3.748	0.4989	3.3721	3.748	TRUE	0.3683
ENSMUSG00000076749	Trgc1	Unique	6.377	2.673	4.803	1.55924e-06	3.0795e-05	1.0962	0.795	1.0741	1.0741	TRUE	0.1221
ENSMUSG00000112458	Gm40773	Unique	6.368	2.671	4.16	3.1883e-05	0.000410478	1.5121	0.7289	1.4469	1.4469	TRUE	0.0863
ENSMUSG00000036813	Entpd8	Shared with Lyn expression	6.354	2.668	2.967	0.00300271	0.0172466	2.7844	2.1695	2.7335	2.7335	TRUE	0.4777
ENSMUSG00000016498	Pdcd1lg2	Shared with Lyn expression	6.32	2.66	3.812	0.000137868	0.00139477	1.8175	0.6477	1.7206	1.7206	TRUE	1.0621
ENSMUSG00000026546	Cfap45	Shared with Lyn expression	6.307	2.657	4.482	7.38239e-06	0.000117041	1.3109	0.4732	1.2519	1.2519	TRUE	0.067
ENSMUSG00000031937	Vstm5	Unique	6.299	2.655	5.671	1.41565e-08	4.89254e-07	0.8045	0.4507	0.7816	0.7816	TRUE	0.0328
ENSMUSG00000020400	Tnip1	Shared with Lyn expression	6.289	2.653	9.422	4.42348e-21	1.65146e-18	0.2928	0.4364	0.2831	0.2831	TRUE	0.086
ENSMUSG00000051457	Spn	Shared with Lyn expression	6.29	2.653	6.389	1.66849e-10	9.48909e-09	0.6264	0.4423	0.6154	0.6154	TRUE	0.1305
ENSMUSG00000053654	Krt42	Unique	6.291	2.653	3.766	0.000165964	0.00163194	1.8822	0.4901	1.7687	1.7687	TRUE	0.5717
ENSMUSG00000087570	Gm13647	Unique	6.29	2.653	3.341	0.000833404	0.00612795	2.0058	2.5324	2.0667	2.0667	TRUE	0.072
ENSMUSG00000087067	Gm11532	Unique	6.273	2.649	3.797	0.000146402	0.0014689	1.8317	0.5839	1.7259	1.7259	TRUE	0.1237
ENSMUSG00000027962	Vcam1	Shared with Lyn expression	6.257	2.645	8.59	8.72154e-18	1.85209e-15	0.3602	0.437	0.3387	0.3387	TRUE	0.039
ENSMUSG00000097904	N/A	N/D	6.232	2.64	5.729	1.01322e-08	3.68759e-07	0.7525	0.6116	0.743	0.743	TRUE	0.0775
ENSMUSG00000115405	Gm41307	Unique	6.221	2.637	4.65	3.31444e-06	5.85197e-05	1.1374	0.8462	1.1127	1.1127	TRUE	0.0667
ENSMUSG00000047415	Gpr68	Shared with Lyn expression	6.218	2.636	5.931	3.01731e-09	1.24495e-07	0.7167	0.4787	0.7021	0.7021	TRUE	0.0277
ENSMUSG00000105871	Gm43147	Unique	6.2	2.632	2.843	0.00446901	0.0237366	2.2359	5.4705	2.6228	2.6228	TRUE	0.0419
ENSMUSG00000107724	Gm16042	Unique	6.184	2.629	5.729	1.01307e-08	3.68759e-07	0.7156	0.7975	0.7203	0.7203	TRUE	1.1945
ENSMUSG00000027797	Dclk1	Unique	6.161	2.623	6.275	3.49956e-10	1.84073e-08	0.6235	0.436	0.6243	0.6243	TRUE	0.0399
ENSMUSG00000060509	Xcr1	Shared with Lyn expression	6.134	2.617	4.845	1.26324e-06	2.56944e-05	1.0368	0.7413	1.0151	1.0151	TRUE	1.3167
ENSMUSG00000114553	Gm7644	Unique	6.131	2.616	3.174	0.00150103	0.00981477	2.2014	2.5484	2.2406	2.2406	TRUE	0.243
ENSMUSG00000067341	H2-Eb2	Shared with Lyn expression	6.117	2.613	3.782	0.000155327	0.00154241	1.7742	0.6337	1.6875	1.6875	TRUE	0.2786
ENSMUSG00000099474	1700097N02Rik	Unique	6.112	2.612	3.17	0.00152361	0.00993094	2.2886	2.1556	2.2743	2.2743	TRUE	0.0262
ENSMUSG00000019832	Rab32	Shared with Lyn expression	6.111	2.611	7.919	2.40141e-15	3.60945e-13	0.3856	0.4384	0.3883	0.3883	TRUE	0.0337
ENSMUSG00000063354	Slc39a4	Unique	6.082	2.605	4.783	1.72524e-06	3.37853e-05	1.105	0.4378	1.0591	1.0591	TRUE	0.2329
ENSMUSG00000038560	Sp6	Unique	6.081	2.604	4.135	3.54828e-05	0.000447586	1.4892	0.4614	1.4149	1.4149	TRUE	0.2168
ENSMUSG00000041481	Serpina3g	Shared with Lyn expression	6.072	2.602	5.356	8.52162e-08	2.40842e-06	0.8696	0.4483	0.8422	0.8422	TRUE	0.1998
ENSMUSG00000000244	Tspan32	Shared with Lyn expression	6.054	2.598	6.18	6.41207e-10	3.16461e-08	0.6394	0.4641	0.6288	0.6288	TRUE	0.0404
ENSMUSG00000027134	Lpcat4	Unique	6.056	2.598	6.135	8.51666e-10	4.06464e-08	0.6502	0.4373	0.6407	0.6407	TRUE	0.0956
ENSMUSG00000019850	Tnfaip3	Shared with Lyn expression	6.038	2.594	8.707	3.1224e-18	7.15586e-16	0.3109	0.4376	0.3169	0.3169	TRUE	0.0452
ENSMUSG00000091272	Gm17641	Unique	6.014	2.588	3.58	0.000344229	0.00297753	1.9427	0.7638	1.8392	1.8392	TRUE	0.1212
ENSMUSG00000104245	Gm38155	Unique	5.999	2.585	4.69	2.73531e-06	5.02095e-05	1.0427	0.9758	1.0381	1.0381	TRUE	1.1681
ENSMUSG00000024459	H2-M5	Unique	5.992	2.583	3.697	0.00021779	0.0020444	1.4302	2.6895	1.5467	1.5467	TRUE	0.1661
ENSMUSG00000046410	Kcnk6	Shared with Lyn expression	5.974	2.579	9.355	8.39738e-21	2.99037e-18	0.257	0.443	0.2708	0.2708	TRUE	0.0139
ENSMUSG00000004267	Eno2	Unique	5.971	2.578	5.338	9.41088e-08	2.60879e-06	0.8574	0.4562	0.8314	0.8314	TRUE	0.1374
ENSMUSG00000000730	Dnmt3l	Unique	5.962	2.576	5.59	2.26971e-08	7.48391e-07	0.7373	0.7053	0.7351	0.7351	TRUE	0.0471
ENSMUSG00000024778	Fas	Shared with Lyn expression	5.961	2.575	7.697	1.39536e-14	1.88879e-12	0.3963	0.4452	0.3991	0.3991	TRUE	0.0101
ENSMUSG00000020020	Usp44	Shared with Lyn expression	5.947	2.572	4.759	1.94254e-06	3.75325e-05	1.0053	0.9395	0.9998	0.9998	TRUE	0.0225
ENSMUSG00000024399	Ltb	Shared with Lyn expression	5.939	2.57	5.516	3.46041e-08	1.09723e-06	0.7961	0.451	0.7742	0.7742	TRUE	0.0523
ENSMUSG00000032661	Oas3	Unique	5.906	2.562	4.422	9.76643e-06	0.000150109	1.2564	0.4397	1.1988	1.1988	TRUE	0.2902
ENSMUSG00000095026	Gm3336	Unique	5.899	2.561	2.943	0.00324636	0.0183546	2.8618	0.9818	2.6563	2.6563	TRUE	0.3098
ENSMUSG00000004347	Pde1c	Unique	5.898	2.56	3.796	0.000147213	0.00147492	1.7204	0.4497	1.6242	1.6242	TRUE	0.1604
ENSMUSG00000107078	Gm36840	Unique	5.873	2.554	3.94	8.15608e-05	0.000898139	1.5752	0.5712	1.4897	1.4897	TRUE	0.1549
ENSMUSG00000115354	Gm49083	Unique	5.867	2.553	3.189	0.00142749	0.00941642	2.2632	1.5555	2.1927	2.1927	TRUE	1.4161
ENSMUSG00000044313	Mab21l3	Shared with Lyn expression	5.855	2.55	9.618	6.70733e-22	2.87508e-19	0.2359	0.4857	0.2467	0.2467	TRUE	0.0335
ENSMUSG00000087150	BC064078	Unique	5.841	2.546	5.195	2.04976e-07	5.27176e-06	0.8874	0.439	0.858	0.858	TRUE	0.0634
ENSMUSG00000029298	Gbp9	Unique	5.819	2.541	5.305	1.12437e-07	3.03686e-06	0.8451	0.4405	0.8189	0.8189	TRUE	0.3662
ENSMUSG00000030017	Reg3g	Shared with Lyn expression	5.79	2.534	2.728	0.00637765	0.0315436	3.3757	0.551	3.0723	3.0723	TRUE	0.2559
ENSMUSG00000055994	Nod2	Shared with Lyn expression	5.786	2.533	6.161	7.24322e-10	3.54458e-08	0.6109	0.458	0.6018	0.6018	TRUE	0.2402
ENSMUSG00000045287	Rtn4rl1	Shared with Lyn expression	5.778	2.531	7.963	1.67334e-15	2.5746e-13	0.3521	0.4692	0.3578	0.3578	TRUE	0.4449
ENSMUSG00000092517	Art2a	Unique	5.772	2.529	2.954	0.00313733	0.0178822	2.5429	2.0307	2.4815	2.4815	TRUE	0.1012
ENSMUSG00000027347	Rasgrp1	Shared with Lyn expression	5.692	2.509	5.593	2.23608e-08	7.39409e-07	0.735	0.4525	0.7175	0.7175	TRUE	0.048
ENSMUSG00000029188	Slc34a2	Unique	5.669	2.503	3.793	0.000148554	0.00148599	1.6451	0.4589	1.5535	1.5535	TRUE	0.3376
ENSMUSG00000038608	Dock10	Shared with Lyn expression	5.651	2.498	6.829	8.54778e-12	6.18299e-10	0.4802	0.4385	0.4779	0.4779	TRUE	0.0991
ENSMUSG00000036587	Fut7	Shared with Lyn expression	5.644	2.497	6.147	7.89242e-10	3.79804e-08	0.5641	0.6626	0.57	0.57	TRUE	0.0731
ENSMUSG00000022211	Carmil3	Unique	5.628	2.493	4.059	4.92577e-05	0.00058893	1.4105	0.509	1.341	1.341	TRUE	0.0821
ENSMUSG00000079462	Gm15737	Unique	5.603	2.486	4.825	1.40266e-06	2.82079e-05	0.9561	0.6233	0.9326	0.9326	TRUE	0.2933
ENSMUSG00000084951	Mipepos	Unique	5.582	2.481	3.236	0.00121247	0.00827879	1.6621	3.5122	1.8373	1.8373	TRUE	0.061
ENSMUSG00000031891	Hsd11b2	Unique	5.562	2.476	4.863	1.15423e-06	2.37485e-05	0.9457	0.5428	0.9166	0.9166	TRUE	0.029
ENSMUSG00000024176	Sox8	Unique	5.555	2.474	5.987	2.14165e-09	9.14627e-08	0.6208	0.4372	0.6098	0.6098	TRUE	0.0167
ENSMUSG00000052415	Tchh	Unique	5.547	2.472	3.314	0.00092132	0.00666431	2.1146	0.4573	1.986	1.986	TRUE	1.1695
ENSMUSG00000047898	Ccr4	Shared with Lyn expression	5.538	2.469	4.333	1.47347e-05	0.000213298	1.149	0.8418	1.1261	1.1261	TRUE	0.4314
ENSMUSG00000015950	Ncf1	Shared with Lyn expression	5.489	2.456	7.509	5.96456e-14	7.34371e-12	0.3792	0.437	0.3822	0.3822	TRUE	0.1895
ENSMUSG00000097160	A630072L19Rik	Unique	5.481	2.454	5.28	1.29025e-07	3.46066e-06	0.7645	0.622	0.7561	0.7561	TRUE	0.8268
ENSMUSG00000074211	Sdhaf1	Shared with Lyn expression	5.469	2.451	9.448	3.46644e-21	1.31537e-18	0.2218	0.4398	0.2401	0.2401	TRUE	0.0316
ENSMUSG00000073002	Vamp5	Shared with Lyn expression	5.448	2.446	6.937	4.00824e-12	3.14884e-10	0.4441	0.4386	0.4438	0.4438	TRUE	0.0688
ENSMUSG00000029816	Gpnmb	Unique	5.423	2.439	4.203	2.63574e-05	0.000350026	1.2604	0.4413	1.2026	1.2026	TRUE	1.9463
ENSMUSG00000084826	AI847159	Unique	5.414	2.437	3.616	0.000299087	0.00266284	1.6023	1.1387	1.5631	1.5631	TRUE	1.8443
ENSMUSG00000039395	Mreg	Unique	5.396	2.432	5.34	9.2918e-08	2.58506e-06	0.7563	0.4657	0.7383	0.7383	TRUE	1.2682
ENSMUSG00000000142	Axin2	Shared with Lyn expression	5.39	2.43	4.937	7.94492e-07	1.72192e-05	0.8944	0.4457	0.865	0.865	TRUE	0.0728
ENSMUSG00000115278	Gm34150	Unique	5.385	2.429	4.128	3.66666e-05	0.00046027	1.1955	1.0545	1.1851	1.1851	TRUE	0.0511
ENSMUSG00000043811	Rtn4r	Shared with Lyn expression	5.352	2.42	5.122	3.0195e-07	7.39601e-06	0.8196	0.4512	0.7961	0.7961	TRUE	0.0635
ENSMUSG00000027339	Rassf2	Shared with Lyn expression	5.35	2.42	7.725	1.12067e-14	1.54405e-12	0.3709	0.4386	0.3502	0.3502	TRUE	0.0565
ENSMUSG00000097069	Gm16998	Unique	5.35	2.42	2.714	0.00665141	0.0326016	2.6843	2.5348	2.6641	2.6641	TRUE	0.2111
ENSMUSG00000067613	Krt83	Shared with Lyn expression	5.333	2.415	4.089	4.33179e-05	0.00052884	1.262	0.7126	1.2229	1.2229	TRUE	0.3986
ENSMUSG00000018916	Csf2	Shared with Lyn expression	5.316	2.41	2.867	0.00414239	0.0223402	2.6296	1.0319	2.475	2.475	TRUE	1.2107
ENSMUSG00000024501	Dpysl3	Unique	5.312	2.409	5.626	1.84051e-08	6.21126e-07	0.669	0.4381	0.6548	0.6548	TRUE	0.0369
ENSMUSG00000047363	Cstad	Shared with Lyn expression	5.311	2.409	4.805	1.54495e-06	3.0591e-05	0.9085	0.576	0.886	0.886	TRUE	0.0711
ENSMUSG00000037813	D630003M21Rik	Unique	5.297	2.405	4.477	7.57648e-06	0.000119696	1.0691	0.4714	1.0281	1.0281	TRUE	0.5688
ENSMUSG00000098832	Kdm4dl	Unique	5.271	2.398	2.99	0.00279236	0.0162932	2.2686	1.6222	2.1994	2.1994	TRUE	0.1772
ENSMUSG00000002983	Relb	Shared with Lyn expression	5.267	2.397	9.255	2.14177e-20	7.39935e-18	0.2128	0.4367	0.2395	0.2395	TRUE	0.0119
ENSMUSG00000021306	Gpr137b	Shared with Lyn expression	5.263	2.396	6.07	1.28195e-09	5.78426e-08	0.5635	0.4398	0.5563	0.5563	TRUE	0.1471
ENSMUSG00000074210	E130208F15Rik	Shared with Lyn expression	5.254	2.393	8.026	1.00515e-15	1.59358e-13	0.3088	0.4575	0.3158	0.3158	TRUE	0.0339
ENSMUSG00000055958	Gm9987	Unique	5.249	2.392	2.576	0.00999698	0.0447823	3.1088	1.8711	2.9613	2.9613	TRUE	0.2987
ENSMUSG00000112547	Gm47096	Unique	5.249	2.392	3.486	0.000490823	0.00400353	1.6797	1.1033	1.6266	1.6266	TRUE	0.0269
ENSMUSG00000031613	Hpgd	Unique	5.23	2.387	5.158	2.49507e-07	6.25714e-06	0.7861	0.4435	0.7643	0.7643	TRUE	0.2499
ENSMUSG00000056413	Adap1	Shared with Lyn expression	5.212	2.382	6.267	3.67913e-10	1.91372e-08	0.5198	0.4426	0.5154	0.5154	TRUE	0.0651
ENSMUSG00000109270	Gm10584	Unique	5.208	2.381	4.553	5.29645e-06	8.83263e-05	0.9145	1.0637	0.9248	0.9248	TRUE	0.0398
ENSMUSG00000051243	Islr2	Unique	5.183	2.374	4.989	6.0823e-07	1.37892e-05	0.8269	0.4815	0.805	0.805	TRUE	0.0907
ENSMUSG00000074738	Fndc10	Unique	5.175	2.372	5.137	2.7974e-07	6.94014e-06	0.7812	0.4509	0.7603	0.7603	TRUE	0.0411
ENSMUSG00000037169	Mycn	Unique	5.166	2.369	4.199	2.67875e-05	0.000354315	1.1808	0.4836	1.1331	1.1331	TRUE	0.4833
ENSMUSG00000097081	Gm10425	Unique	5.164	2.369	5.406	6.43425e-08	1.88762e-06	0.6915	0.5038	0.68	0.68	TRUE	0.0472
ENSMUSG00000025854	Fam20c	Shared with Lyn expression	5.163	2.368	5.42	5.95597e-08	1.76521e-06	0.6977	0.4386	0.6818	0.6818	TRUE	0.3484
ENSMUSG00000035551	Igfbpl1	Unique	5.153	2.366	2.88	0.00397169	0.0216262	2.5098	1.0712	2.3568	2.3568	TRUE	0.3332
ENSMUSG00000022103	Gfra2	Shared with Lyn expression	5.148	2.364	4.335	1.45624e-05	0.000211465	1.1061	0.4533	1.0607	1.0607	TRUE	0.4091
ENSMUSG00000036067	Slc2a6	Shared with Lyn expression	5.125	2.358	3.571	0.000355881	0.00305661	1.6459	0.4424	1.5567	1.5567	TRUE	0.7467
ENSMUSG00000017652	Cd40	Shared with Lyn expression	5.12	2.356	6.093	1.10885e-09	5.14504e-08	0.5384	0.4476	0.5332	0.5332	TRUE	0.0771
ENSMUSG00000039809	Gabbr2	Shared with Lyn expression	5.105	2.352	4.575	4.76788e-06	8.03803e-05	0.9714	0.4894	0.9397	0.9397	TRUE	3.0797
ENSMUSG00000038170	Pde4dip	Shared with Lyn expression	5.101	2.351	9.575	1.01503e-21	4.19552e-19	0.2199	0.4363	0.2152	0.2152	TRUE	0.0238
ENSMUSG00000027221	Chst1	Shared with Lyn expression	5.102	2.351	6.499	8.10392e-11	5.01555e-09	0.468	0.4439	0.4669	0.4669	TRUE	0.0179
ENSMUSG00000027977	Ndst3	Unique	5.094	2.349	3.794	0.000148045	0.00148153	1.4048	0.6692	1.3495	1.3495	TRUE	2.3707
ENSMUSG00000112314	Gm49454	Unique	5.094	2.349	3.269	0.00107799	0.00754303	1.7387	1.7271	1.7371	1.7371	TRUE	0.2695
ENSMUSG00000042249	Grk3	Unique	5.089	2.347	6.516	7.24211e-11	4.51841e-09	0.4632	0.4509	0.4624	0.4624	TRUE	0.0659
ENSMUSG00000040797	Iqsec3	Unique	5.084	2.346	3.21	0.00132742	0.0089112	1.8924	1.25	1.8406	1.8406	TRUE	1.9202
ENSMUSG00000030491	Tdrd12	Shared with Lyn expression	5.076	2.344	3.82	0.000133331	0.00135479	1.3754	0.6804	1.3244	1.3244	TRUE	0.1823
ENSMUSG00000018554	Ybx2	Unique	5.065	2.341	4.766	1.87701e-06	3.64418e-05	0.8929	0.4952	0.8566	0.8566	TRUE	0.4273
ENSMUSG00000049093	Il23r	Unique	5.065	2.341	2.706	0.00681375	0.0332206	2.6502	1.8355	2.558	2.558	TRUE	0.0516
ENSMUSG00000005947	Itgae	Shared with Lyn expression	5.062	2.34	5.279	1.29882e-07	3.47961e-06	0.713	0.4746	0.6985	0.6985	TRUE	3.2245
ENSMUSG00000050272	Dscam	Shared with Lyn expression	5.056	2.338	3.417	0.000633247	0.00492367	1.6634	1.1151	1.6167	1.6167	TRUE	0.1593
ENSMUSG00000054855	Rnd1	Shared with Lyn expression	5.038	2.333	7.213	5.47457e-13	5.17224e-11	0.3667	0.4596	0.3717	0.3717	TRUE	0.0471
ENSMUSG00000096966	Gm18336	Unique	5.014	2.326	2.532	0.0113362	0.0493233	2.9368	2.3008	2.8607	2.8607	TRUE	0.2681
ENSMUSG00000022594	Lynx1	Shared with Lyn expression	5.012	2.325	4.973	6.59948e-07	1.48165e-05	0.8042	0.4386	0.7809	0.7809	TRUE	0.1135
ENSMUSG00000086268	Gm11670	Unique	5.011	2.325	3.29	0.00100326	0.00712342	1.8034	1.0757	1.7322	1.7322	TRUE	0.149
ENSMUSG00000021415	4933417A18Rik	Unique	5.009	2.325	2.985	0.0028349	0.0164873	2.0811	1.7914	2.0548	2.0548	TRUE	0.5721
ENSMUSG00000041523	Upk2	Unique	5.009	2.324	3.418	0.000630532	0.00490911	1.7193	0.6242	1.6365	1.6365	TRUE	0.3969
ENSMUSG00000059742	Kcnh7	Shared with Lyn expression	5.003	2.323	5.127	2.93935e-07	7.22263e-06	0.6647	1.0131	0.6857	0.6857	TRUE	0.1412
ENSMUSG00000032380	Dapk2	Shared with Lyn expression	4.99	2.319	4.896	9.80251e-07	2.06459e-05	0.8255	0.4434	0.8009	0.8009	TRUE	0.2079
ENSMUSG00000026070	Il18r1	Unique	4.984	2.317	3.849	0.000118796	0.00122758	1.3617	0.4371	1.2952	1.2952	TRUE	0.2307
ENSMUSG00000034037	Fgd5	Shared with Lyn expression	4.978	2.315	5.395	6.86668e-08	1.99296e-06	0.6708	0.4465	0.6572	0.6572	TRUE	0.6828
ENSMUSG00000105975	Gm9831	Unique	4.968	2.313	5.257	1.4605e-07	3.86797e-06	0.6833	0.5981	0.6779	0.6779	TRUE	0.1964
ENSMUSG00000026315	Serpinb8	Unique	4.963	2.311	4.817	1.45896e-06	2.91376e-05	0.8479	0.4439	0.8218	0.8218	TRUE	0.0525
ENSMUSG00000026009	Icos	Shared with Lyn expression	4.959	2.31	3.605	0.000312544	0.00276019	1.531	0.5803	1.4552	1.4552	TRUE	0.7291
ENSMUSG00000021509	Slc25a48	Unique	4.953	2.308	3.694	0.000221038	0.00206806	1.4684	0.4484	1.394	1.394	TRUE	0.1495
ENSMUSG00000044162	Tnip3	Shared with Lyn expression	4.94	2.304	3.746	0.000179811	0.00174365	1.4194	0.4579	1.3502	1.3502	TRUE	0.2833
ENSMUSG00000086645	Gm15743	Unique	4.92	2.299	4.027	5.6559e-05	0.000659317	1.2057	0.5459	1.1551	1.1551	TRUE	0.1778
ENSMUSG00000040950	Mgl2	Shared with Lyn expression	4.911	2.296	3.994	6.48512e-05	0.000741289	1.2363	0.4558	1.1787	1.1787	TRUE	0.6484
ENSMUSG00000095079	Igha	Shared with Lyn expression	4.899	2.292	3.336	0.000849043	0.00622712	1.786	0.4478	1.6856	1.6856	TRUE	2.4278
ENSMUSG00000087185	Gm13872	Unique	4.897	2.292	2.887	0.00388556	0.0212271	2.2512	1.396	2.1724	2.1724	TRUE	0.1723
ENSMUSG00000033826	Dnah8	Unique	4.895	2.291	3.771	0.000162544	0.00160307	1.3861	0.4617	1.3168	1.3168	TRUE	0.1657
ENSMUSG00000021675	F2rl2	Shared with Lyn expression	4.881	2.287	3.357	0.00078833	0.00586357	1.6662	1.0219	1.6104	1.6104	TRUE	0.2185
ENSMUSG00000018924	Alox15	Unique	4.874	2.285	4.62	3.83172e-06	6.64863e-05	0.8984	0.4726	0.8709	0.8709	TRUE	1.6601
ENSMUSG00000027219	Slc28a2	Shared with Lyn expression	4.837	2.274	4.099	4.14931e-05	0.000509247	1.1432	0.4669	1.097	1.097	TRUE	1.2625
ENSMUSG00000048899	Rimkla	Unique	4.828	2.271	2.621	0.00876352	0.0404243	2.8956	0.5414	2.6743	2.6743	TRUE	0.4407
ENSMUSG00000039232	Stx11	Shared with Lyn expression	4.803	2.264	7.325	2.38815e-13	2.49002e-11	0.3354	0.4427	0.3407	0.3407	TRUE	0.0459
ENSMUSG00000074505	Fat3	Shared with Lyn expression	4.803	2.264	4.02	5.82791e-05	0.000675507	1.1537	0.6385	1.1166	1.1166	TRUE	0.5421
ENSMUSG00000030022	Adamts9	Unique	4.804	2.264	6.148	7.86596e-10	3.79319e-08	0.4873	0.4372	0.4844	0.4844	TRUE	0.1081
ENSMUSG00000026207	Speg	Shared with Lyn expression	4.798	2.263	5.687	1.29117e-08	4.52828e-07	0.5713	0.4499	0.5642	0.5642	TRUE	0.0227
ENSMUSG00000103967	Gm38214	Unique	4.801	2.263	3.291	0.000999192	0.0071039	1.4811	2.1965	1.5473	1.5473	TRUE	0.078
ENSMUSG00000063851	Rnf183	Unique	4.795	2.262	3.23	0.001239	0.00842413	1.8458	0.5217	1.7447	1.7447	TRUE	4.4603
ENSMUSG00000046598	Bdh1	Unique	4.777	2.256	4.387	1.14809e-05	0.000172675	0.9279	0.4394	0.9444	0.9444	TRUE	0.0515
ENSMUSG00000090799	Klhl33	Unique	4.769	2.254	5.177	2.25586e-07	5.73176e-06	0.683	0.4988	0.6719	0.6719	TRUE	0.0693
ENSMUSG00000030302	Atp2b2	Unique	4.763	2.252	2.65	0.00803894	0.0377286	2.7719	0.6626	2.5603	2.5603	TRUE	0.3393
ENSMUSG00000087442	Gm14453	Unique	4.76	2.251	6.758	1.39748e-11	9.83209e-10	0.3664	0.6459	0.3792	0.3792	TRUE	0.1244
ENSMUSG00000030538	Cib1	Shared with Lyn expression	4.757	2.25	8.632	6.02628e-18	1.32848e-15	0.2371	0.4371	0.2426	0.2426	TRUE	0.0632
ENSMUSG00000021213	Akr1c13	Unique	4.754	2.249	5.066	4.06334e-07	9.62682e-06	0.7166	0.4763	0.7007	0.7007	TRUE	0.2366
ENSMUSG00000023947	Nfkbie	Unique	4.751	2.248	6.886	5.72183e-12	4.27236e-10	0.3762	0.4371	0.3807	0.3807	TRUE	0.0702
ENSMUSG00000031780	Ccl17	Shared with Lyn expression	4.732	2.242	4.208	2.58119e-05	0.000344362	1.0301	0.5925	1.002	1.002	TRUE	2.6602
ENSMUSG00000011267	Zfp296	Unique	4.721	2.239	6.813	9.5336e-12	6.87458e-10	0.3777	0.4703	0.383	0.383	TRUE	0.094
ENSMUSG00000041912	Tdrkh	Shared with Lyn expression	4.686	2.228	5.336	9.52786e-08	2.62862e-06	0.6338	0.4437	0.6224	0.6224	TRUE	0.2811
ENSMUSG00000021025	Nfkbia	Shared with Lyn expression	4.674	2.225	8.868	7.44727e-19	1.89431e-16	0.2413	0.4356	0.2248	0.2248	TRUE	0.0265
ENSMUSG00000061852	Gm53056	Unique	4.669	2.223	3.531	0.000413965	0.0034818	1.4011	1.0699	1.3647	1.3647	TRUE	0.0795
ENSMUSG00000086312	Gm15336	Unique	4.663	2.221	4.751	2.021e-06	3.86397e-05	0.5775	1.8717	0.6648	0.6648	TRUE	0.0583
ENSMUSG00000057818	1600029O15Rik	Unique	4.657	2.219	3.001	0.00269249	0.0158422	1.329	4.5457	1.6225	1.6225	TRUE	0.1089
ENSMUSG00000029061	Mmp23	Shared with Lyn expression	4.65	2.217	4.661	3.14995e-06	5.61804e-05	0.8323	0.4481	0.8075	0.8075	TRUE	0.0514
ENSMUSG00000071713	Csf2rb	Shared with Lyn expression	4.646	2.216	6.937	4.01308e-12	3.14884e-10	0.3567	0.4382	0.3644	0.3644	TRUE	0.0466
ENSMUSG00000042262	Ccr8	Shared with Lyn expression	4.645	2.216	2.578	0.0099301	0.0445709	2.7473	1.1127	2.5837	2.5837	TRUE	1.309
ENSMUSG00000078776	9530053A07Rik	Unique	4.632	2.212	3.427	0.00060951	0.00478288	1.5221	0.7509	1.462	1.462	TRUE	0.1458
ENSMUSG00000035557	Krt17	Unique	4.621	2.208	3.428	0.000607825	0.0047725	1.5658	0.4369	1.4823	1.4823	TRUE	3.2009
ENSMUSG00000091366	Gm17040	Unique	4.62	2.208	5.475	4.3698e-08	1.34505e-06	0.5257	0.8903	0.5442	0.5442	TRUE	0.1857
ENSMUSG00000115230	AU022793	Unique	4.615	2.206	5.994	2.04288e-09	8.75675e-08	0.4573	0.6412	0.4674	0.4674	TRUE	0.112
ENSMUSG00000073680	Tmem88b	Shared with Lyn expression	4.6	2.202	4.932	8.15326e-07	1.76048e-05	0.706	0.5923	0.6993	0.6993	TRUE	0.161
ENSMUSG00000073406	H2-Bl	Unique	4.593	2.199	2.687	0.00720177	0.0346568	2.4212	1.3953	2.3155	2.3155	TRUE	0.573
ENSMUSG00000071202	Ccdc78	Unique	4.587	2.198	4.605	4.12176e-06	7.06191e-05	0.74	1.0993	0.7602	0.7602	TRUE	0.1787
ENSMUSG00000090186	Gm52951	Unique	4.585	2.197	4.113	3.91003e-05	0.000485544	1.0267	0.6518	1.0021	1.0021	TRUE	0.2525
ENSMUSG00000037568	Vash2	Unique	4.564	2.19	4.551	5.3406e-06	8.89345e-05	0.8518	0.4537	0.826	0.826	TRUE	0.23
ENSMUSG00000086860	Gm1720	Unique	4.556	2.188	3.267	0.00108869	0.00759948	1.4609	1.8217	1.4916	1.4916	TRUE	0.2715
ENSMUSG00000057895	Zfp105	Shared with Lyn expression	4.552	2.186	5.927	3.0884e-09	1.27201e-07	0.4707	0.5637	0.4758	0.4758	TRUE	0.0231
ENSMUSG00000028460	Sit1	Shared with Lyn expression	4.547	2.185	3.282	0.00103117	0.00727256	1.5989	0.9212	1.5445	1.5445	TRUE	1.2461
ENSMUSG00000096802	N/A	N/D	4.549	2.185	4.572	4.82274e-06	8.10689e-05	0.8065	0.6629	0.7979	0.7979	TRUE	0.0882
ENSMUSG00000022425	Enpp2	Shared with Lyn expression	4.545	2.184	3.382	0.000720007	0.0054464	1.5741	0.4376	1.4902	1.4902	TRUE	1.1095
ENSMUSG00000027737	Slc7a11	Shared with Lyn expression	4.53	2.18	5.094	3.50025e-07	8.43084e-06	0.6651	0.4547	0.6524	0.6524	TRUE	0.8372
ENSMUSG00000028864	Hgf	Shared with Lyn expression	4.53	2.18	5.005	5.58542e-07	1.27627e-05	0.6892	0.4615	0.6754	0.6754	TRUE	0.8019
ENSMUSG00000034917	Tjp3	Shared with Lyn expression	4.53	2.179	6.359	2.03332e-10	1.12596e-08	0.4185	0.4378	0.4194	0.4194	TRUE	0.0198
ENSMUSG00000090272	Mndal	Shared with Lyn expression	4.521	2.177	5.762	8.3231e-09	3.10733e-07	0.5132	0.443	0.5092	0.5092	TRUE	0.1891
ENSMUSG00000035042	Ccl5	Shared with Lyn expression	4.499	2.17	5.105	3.30721e-07	8.01591e-06	0.6568	0.4478	0.6442	0.6442	TRUE	0.0559
ENSMUSG00000024379	Tslp	Unique	4.494	2.168	3.338	0.000845326	0.00620773	1.5848	0.4788	1.5039	1.5039	TRUE	1.6907
ENSMUSG00000085095	Gm15635	Unique	4.488	2.166	4.919	8.70204e-07	1.85475e-05	0.6746	0.667	0.6742	0.6742	TRUE	0.0651
ENSMUSG00000074517	Gm10710	Unique	4.467	2.159	2.771	0.00559447	0.0284355	2.2444	0.9788	2.1266	2.1266	TRUE	0.0619
ENSMUSG00000006344	Ggt5	Shared with Lyn expression	4.456	2.156	4.782	1.73629e-06	3.39729e-05	0.7426	0.4532	0.7246	0.7246	TRUE	0.1979
ENSMUSG00000021416	Eci3	Unique	4.451	2.154	5.499	3.81033e-08	1.19509e-06	0.5489	0.4772	0.5447	0.5447	TRUE	0.0533
ENSMUSG00000100396	Gm29367	Unique	4.44	2.151	5.444	5.20001e-08	1.55711e-06	0.5014	0.8703	0.5228	0.5228	TRUE	0.207
ENSMUSG00000076752	Trgc2	Unique	4.438	2.15	3.712	0.00020603	0.00195354	1.231	0.6171	1.1842	1.1842	TRUE	0.5585
ENSMUSG00000006930	Hap1	Unique	4.437	2.15	4.827	1.38714e-06	2.79445e-05	0.7265	0.4376	0.7084	0.7084	TRUE	0.0337
ENSMUSG00000025225	Nfkb2	Shared with Lyn expression	4.432	2.148	9.664	4.2899e-22	1.90958e-19	0.1902	0.4355	0.1764	0.1764	TRUE	0.0695
ENSMUSG00000040899	Ccr6	Shared with Lyn expression	4.429	2.147	2.879	0.00399431	0.0217135	2.0537	0.9602	1.9453	1.9453	TRUE	0.2349
ENSMUSG00000039981	Zc3h12d	Shared with Lyn expression	4.427	2.146	5.914	3.33342e-09	1.36326e-07	0.4683	0.4659	0.4681	0.4681	TRUE	0.7804
ENSMUSG00000039697	Ncoa7	Shared with Lyn expression	4.418	2.143	6.642	3.10152e-11	2.0689e-09	0.3679	0.4379	0.3718	0.3718	TRUE	0.6066
ENSMUSG00000026893	Gca	Shared with Lyn expression	4.418	2.143	5.696	1.22902e-08	4.33746e-07	0.5095	0.4398	0.5055	0.5055	TRUE	0.0675
ENSMUSG00000017929	B4galt5	Shared with Lyn expression	4.417	2.143	6.98	2.95061e-12	2.37971e-10	0.3311	0.4399	0.3364	0.3364	TRUE	0.0099
ENSMUSG00000027318	Adam33	Shared with Lyn expression	4.418	2.143	3.513	0.000443136	0.00367776	1.3928	0.4871	1.3257	1.3257	TRUE	0.3092
ENSMUSG00000099579	1700120K04Rik	Unique	4.405	2.139	3.247	0.00116424	0.00802259	1.3825	1.9145	1.4323	1.4323	TRUE	0.8371
ENSMUSG00000018919	Tm4sf5	Shared with Lyn expression	4.382	2.132	4.804	1.55493e-06	3.07362e-05	0.6902	0.6438	0.6868	0.6868	TRUE	0.0276
ENSMUSG00000022575	Gsdmd	Shared with Lyn expression	4.377	2.13	7.583	3.36423e-14	4.32621e-12	0.2736	0.4427	0.2812	0.2812	TRUE	0.0835
ENSMUSG00000105769	Gm43351	Unique	4.375	2.129	3.301	0.000962564	0.00690032	1.3388	1.8153	1.3761	1.3761	TRUE	0.4561
ENSMUSG00000002032	Tmem25	Unique	4.371	2.128	4.766	1.87867e-06	3.64418e-05	0.7199	0.5024	0.7068	0.7068	TRUE	0.0681
ENSMUSG00000057246	BC051142	Unique	4.366	2.126	4.167	3.08606e-05	0.000400633	0.9238	0.7548	0.9048	0.9048	TRUE	0.1564
ENSMUSG00000009248	Ascl2	Unique	4.354	2.122	3.337	0.000846851	0.00621695	1.469	0.7875	1.417	1.417	TRUE	0.1207
ENSMUSG00000039057	Myo16	Shared with Lyn expression	4.35	2.121	2.964	0.00303183	0.0173837	1.8571	0.9737	1.786	1.786	TRUE	0.3917
ENSMUSG00000078612	Fyb2	Unique	4.346	2.12	4.167	3.09078e-05	0.000401022	0.9483	0.501	0.9193	0.9193	TRUE	0.2187
ENSMUSG00000006724	Cyp27b1	Shared with Lyn expression	4.345	2.119	3.95	7.82829e-05	0.000866993	1.0116	0.8176	0.9981	0.9981	TRUE	0.2585
ENSMUSG00000057069	Ero1b	Unique	4.342	2.118	7.37	1.71213e-13	1.84329e-11	0.2879	0.4395	0.2949	0.2949	TRUE	0.032
ENSMUSG00000102882	Gm2065	Unique	4.329	2.114	6.148	7.84928e-10	3.79305e-08	0.4094	0.5215	0.4155	0.4155	TRUE	0.0249
ENSMUSG00000032000	Birc3	Unique	4.315	2.109	6.213	5.20225e-10	2.61775e-08	0.4105	0.4368	0.4117	0.4117	TRUE	0.3549
ENSMUSG00000024897	Apba1	Shared with Lyn expression	4.312	2.108	5.69	1.2739e-08	4.48131e-07	0.4889	0.4682	0.4879	0.4879	TRUE	0.0995
ENSMUSG00000021263	Degs2	Unique	4.307	2.107	4.577	4.72659e-06	7.98005e-05	0.7625	0.5369	0.7489	0.7489	TRUE	2.1236
ENSMUSG00000067878	Map7d3	Unique	4.287	2.1	3.402	0.000668041	0.00514748	1.3412	0.9993	1.316	1.316	TRUE	0.5464
ENSMUSG00000101462	Gm3052	Unique	4.286	2.1	4.544	5.51312e-06	9.15439e-05	0.7748	0.4994	0.7576	0.7576	TRUE	0.0451
ENSMUSG00000030775	Trat1	Shared with Lyn expression	4.268	2.094	3.214	0.00130831	0.00880592	1.331	2.0876	1.3847	1.3847	TRUE	2.1473
ENSMUSG00000026986	Hnmt	Shared with Lyn expression	4.27	2.094	4.564	5.02805e-06	8.40927e-05	0.7578	0.5492	0.7432	0.7432	TRUE	0.0873
ENSMUSG00000036452	Arhgap26	Shared with Lyn expression	4.269	2.094	8.754	2.06107e-18	4.91831e-16	0.2079	0.4404	0.204	0.204	TRUE	0.0265
ENSMUSG00000027843	Ptpn22	Shared with Lyn expression	4.263	2.092	5.493	3.95734e-08	1.23451e-06	0.5201	0.456	0.5165	0.5165	TRUE	0.1143
ENSMUSG00000030657	Xylt1	Unique	4.261	2.091	5.193	2.06546e-07	5.30623e-06	0.5872	0.4424	0.5787	0.5787	TRUE	0.1186
ENSMUSG00000032359	Ctsh	Shared with Lyn expression	4.262	2.091	9.16	5.18195e-20	1.6209e-17	0.1981	0.4354	0.1862	0.1862	TRUE	0.1189
ENSMUSG00000010021	Kif19a	Shared with Lyn expression	4.258	2.09	5.22	1.78617e-07	4.64022e-06	0.5709	0.5063	0.567	0.567	TRUE	0.0362
ENSMUSG00000031549	Ido2	Unique	4.236	2.083	2.537	0.0111884	0.0488362	2.2235	2.4659	2.2472	2.2472	TRUE	0.3264
ENSMUSG00000016255	Tubb1	Unique	4.22	2.077	3.182	0.00146457	0.00961167	1.4659	1.3116	1.4536	1.4536	TRUE	0.5653
ENSMUSG00000114718	Gm47753	Unique	4.215	2.075	2.702	0.00688756	0.0334758	1.4082	5.155	1.7328	1.7328	TRUE	0.756
ENSMUSG00000087175	Gm15133	Unique	4.201	2.071	2.833	0.00461395	0.0243795	1.8804	1.3668	1.835	1.835	TRUE	0.2573
ENSMUSG00000114940	Gm21378	Unique	4.196	2.069	2.975	0.0029285	0.0169085	0.7338	6.2617	1.2732	1.2732	TRUE	0.1333
ENSMUSG00000037157	Il22ra1	Unique	4.192	2.068	3.023	0.00250656	0.0149727	1.7172	0.7962	1.6432	1.6432	TRUE	0.1027
ENSMUSG00000021997	Lrrc63	Unique	4.182	2.064	3.404	0.000663766	0.0051214	1.2395	1.309	1.2447	1.2447	TRUE	0.3999
ENSMUSG00000029370	Rassf6	Shared with Lyn expression	4.178	2.063	6.042	1.51897e-09	6.72476e-08	0.4142	0.4443	0.4156	0.4156	TRUE	0.1313
ENSMUSG00000029101	Rgs12	Shared with Lyn expression	4.176	2.062	8.262	1.42664e-16	2.55989e-14	0.2133	0.4371	0.2224	0.2224	TRUE	0.2099
ENSMUSG00000026227	2810459M11Rik	Unique	4.171	2.06	3.049	0.00229361	0.0139454	1.7133	0.5481	1.6222	1.6222	TRUE	1.0166
ENSMUSG00000020941	Map3k14	Unique	4.156	2.055	6.89	5.56423e-12	4.16813e-10	0.3117	0.4372	0.3177	0.3177	TRUE	0.0784
ENSMUSG00000070802	Pnmal2	Unique	4.147	2.052	2.592	0.00953202	0.0431354	2.4152	0.4684	2.2362	2.2362	TRUE	0.0623
ENSMUSG00000109765	Gm18227	Unique	4.148	2.052	3.007	0.00263983	0.0155999	1.5129	1.9216	1.5473	1.5473	TRUE	0.2931
ENSMUSG00000032372	Plscr2	Shared with Lyn expression	4.126	2.045	5.899	3.66026e-09	1.47861e-07	0.4345	0.4399	0.4289	0.4289	TRUE	0.0368
ENSMUSG00000097134	1110002J07Rik	Unique	4.126	2.045	3.533	0.000411533	0.00346454	1.129	1.2202	1.1352	1.1352	TRUE	0.4911
ENSMUSG00000074385	Gm10684	Unique	4.115	2.041	2.991	0.00278046	0.0162359	1.572	1.5784	1.5733	1.5733	TRUE	0.5193
ENSMUSG00000079363	Gbp4	Unique	4.114	2.041	3.108	0.00188272	0.0119069	1.6266	0.444	1.5392	1.5392	TRUE	1.9554
ENSMUSG00000042333	Tnfrsf14	Shared with Lyn expression	4.102	2.036	5.903	3.57069e-09	1.44494e-07	0.4191	0.4726	0.4222	0.4222	TRUE	0.0824
ENSMUSG00000076754	Trgv2	Shared with Lyn expression	4.08	2.029	2.909	0.00362761	0.0200833	1.7453	1.0889	1.6861	1.6861	TRUE	0.7457
ENSMUSG00000097415	AU020206	Unique	4.081	2.029	8.063	7.4323e-16	1.20304e-13	0.2169	0.4377	0.226	0.226	TRUE	0.0766
ENSMUSG00000038677	Scube3	Unique	4.079	2.028	3.378	0.000729834	0.00549738	1.4324	0.4357	1.2876	1.2876	TRUE	0.4351
ENSMUSG00000026773	Pfkfb3	Unique	4.077	2.028	5.997	2.00664e-09	8.63339e-08	0.4069	0.4361	0.4083	0.4083	TRUE	0.0544
ENSMUSG00000062007	Hsh2d	Shared with Lyn expression	4.079	2.028	3.226	0.00125468	0.00851927	1.482	0.4731	1.409	1.409	TRUE	0.2422
ENSMUSG00000046240	Hepacam	Unique	4.078	2.028	3.095	0.00196633	0.0123179	1.5871	0.6594	1.5158	1.5158	TRUE	2.5821
ENSMUSG00000049723	Mmp12	Unique	4.067	2.024	3.701	0.000214765	0.00202162	1.1152	0.4373	1.0685	1.0685	TRUE	1.0951
ENSMUSG00000030123	Plxnd1	Shared with Lyn expression	4.059	2.021	8.544	1.29919e-17	2.68502e-15	0.2394	0.4357	0.1998	0.1998	TRUE	0.2846
ENSMUSG00000066442	Mthfs	Shared with Lyn expression	4.059	2.021	8.354	6.57983e-17	1.21843e-14	0.1951	0.4737	0.206	0.206	TRUE	0.0314
ENSMUSG00000031994	Adamts8	Unique	4.05	2.018	4.231	2.32364e-05	0.000314718	0.8371	0.4449	0.8119	0.8119	TRUE	0.1733
ENSMUSG00000074912	Gm14207	Unique	4.048	2.017	4.201	2.66003e-05	0.000352241	0.8215	0.631	0.8085	0.8085	TRUE	0.0713
ENSMUSG00000029563	Foxp2	Unique	4.04	2.014	2.771	0.00559119	0.0284251	1.9697	0.7531	1.8632	1.8632	TRUE	0.1837
ENSMUSG00000042918	Mamstr	Shared with Lyn expression	4.035	2.013	4.21	2.55857e-05	0.00034242	0.8201	0.5795	0.8053	0.8053	TRUE	0.0874
ENSMUSG00000097872	N/A	N/D	4.02	2.007	3.581	0.00034166	0.00296084	1.0903	0.9576	1.0811	1.0811	TRUE	0.7158
ENSMUSG00000028778	Hcrtr1	Unique	4.018	2.007	2.547	0.0108532	0.0475975	2.3194	0.8213	2.1862	2.1862	TRUE	4.5552
ENSMUSG00000057606	Colq	Shared with Lyn expression	4.007	2.002	3.001	0.00268896	0.0158294	1.6558	0.6252	1.5754	1.5754	TRUE	0.6365
ENSMUSG00000013418	B4galnt2	Unique	4	2	3.733	0.000189436	0.00182399	0.9893	0.9424	0.986	0.986	TRUE	0.0709
DOWN in Group B (PCA 3 and 4) tumours / UP in Group A (PCA 1 and 2) tumours
Id	Gene Name	Venny distribution	FoldChange	log2FoldChange	stat	pvalue	padj	dispGeneEst	dispFit	dispMAP	dispersion	betaConv	maxCooks
ENSMUSG00000027394	Ttl	Unique	0.707	-0.5	-2.753	0.00590275	0.0296637	0.1138	0.4408	0.1173	0.1173	TRUE	0.3721
ENSMUSG00000031939	Taf1d	Unique	0.707	-0.5	-3.132	0.00173691	0.0111031	0.0828	0.4373	0.0907	0.0907	TRUE	0.0993
ENSMUSG00000020952	Scfd1	Unique	0.707	-0.5	-2.941	0.00326873	0.018454	0.0933	0.438	0.1027	0.1027	TRUE	0.1875
ENSMUSG00000028833	Ncdn	Unique	0.707	-0.5	-2.675	0.0074772	0.0356341	0.1146	0.4386	0.1245	0.1245	TRUE	0.2336
ENSMUSG00000027236	Eif3j1	Unique	0.707	-0.5	-3.392	0.000693701	0.00529446	0.0764	0.4379	0.0774	0.0774	TRUE	0.3294
ENSMUSG00000095098	Ccdc85b	Unique	0.707	-0.5	-2.768	0.00564737	0.028654	0.1064	0.4404	0.1162	0.1162	TRUE	0.4639
ENSMUSG00000037890	Wdr19	Unique	0.706	-0.502	-2.706	0.00681208	0.0332206	0.1122	0.442	0.1221	0.1221	TRUE	0.1229
ENSMUSG00000033429	Mcee	Unique	0.706	-0.502	-3.064	0.00218127	0.0133961	0.0819	0.4471	0.0943	0.0943	TRUE	0.1061
ENSMUSG00000025857	Dnaaf5	Unique	0.706	-0.502	-3.431	0.000600763	0.0047256	0.0666	0.4387	0.0761	0.0761	TRUE	0.0764
ENSMUSG00000041483	Zfp281	Unique	0.705	-0.503	-3.041	0.0023569	0.014259	0.0884	0.4381	0.0975	0.0975	TRUE	0.0879
ENSMUSG00000041570	Camsap2	Unique	0.705	-0.503	-3.916	9.01757e-05	0.000976285	0.0494	0.4366	0.0589	0.0589	TRUE	0.0366
ENSMUSG00000052656	Rnf103	Unique	0.705	-0.504	-2.74	0.00613753	0.030611	0.1107	0.4382	0.1204	0.1204	TRUE	0.1287
ENSMUSG00000015127	Unkl	Unique	0.704	-0.505	-3.047	0.0023151	0.0140465	0.0876	0.445	0.0971	0.0971	TRUE	0.0918
ENSMUSG00000024052	Lpin2	Unique	0.705	-0.505	-3.285	0.00101911	0.00720158	0.0779	0.4376	0.084	0.084	TRUE	0.1604
ENSMUSG00000035776	Cd99l2	Unique	0.704	-0.507	-3.507	0.000454015	0.00375361	0.0619	0.4364	0.0746	0.0746	TRUE	0.0955
ENSMUSG00000031671	Setd6	Unique	0.703	-0.508	-2.707	0.00679123	0.0331569	0.1119	0.4446	0.1245	0.1245	TRUE	0.2588
ENSMUSG00000061477	Rps7	Unique	0.703	-0.508	-2.729	0.00636057	0.0314875	0.1267	0.4353	0.1239	0.1239	TRUE	0.2425
ENSMUSG00000021470	Ercc6l2	Unique	0.702	-0.51	-2.62	0.00878241	0.0404792	0.1249	0.4395	0.1349	0.1349	TRUE	0.4692
ENSMUSG00000030555	Ttc23	Unique	0.702	-0.511	-2.569	0.0102042	0.045399	0.127	0.4443	0.1401	0.1401	TRUE	0.2101
ENSMUSG00000057113	Npm1	Unique	0.702	-0.511	-2.738	0.00619066	0.0308294	0.1183	0.4352	0.1243	0.1243	TRUE	0.1168
ENSMUSG00000073096	Lrrc61	Unique	0.702	-0.511	-2.657	0.00788481	0.0371483	0.1211	0.4421	0.1312	0.1312	TRUE	0.127
ENSMUSG00000034781	Gna11	Unique	0.702	-0.511	-3.928	8.55192e-05	0.000934806	0.0525	0.4369	0.0602	0.0602	TRUE	0.4482
ENSMUSG00000023106	Denr	Unique	0.702	-0.511	-3.357	0.000789088	0.00586357	0.0767	0.4368	0.0824	0.0824	TRUE	0.107
ENSMUSG00000025362	Rps26	Unique	0.701	-0.512	-3.789	0.0001512	0.00150854	0.0572	0.4355	0.0652	0.0652	TRUE	0.1181
ENSMUSG00000025742	Prps2	Unique	0.701	-0.512	-2.913	0.00357877	0.0198747	0.1003	0.4379	0.1098	0.1098	TRUE	0.3218
ENSMUSG00000037260	Hgsnat	Unique	0.701	-0.512	-3.113	0.00185329	0.0117465	0.0868	0.4379	0.0964	0.0964	TRUE	0.1312
ENSMUSG00000025025	Mxi1	Unique	0.701	-0.513	-2.545	0.0109192	0.0477962	0.1335	0.437	0.1451	0.1451	TRUE	0.2343
ENSMUSG00000039763	Dnajc28	Unique	0.701	-0.513	-2.635	0.00840584	0.0391568	0.1218	0.4572	0.1324	0.1324	TRUE	0.2443
ENSMUSG00000022744	Cldnd1	Unique	0.701	-0.513	-3.131	0.00174203	0.0111328	0.0909	0.4372	0.0957	0.0957	TRUE	0.1525
ENSMUSG00000067336	Bmpr2	Unique	0.701	-0.513	-3.942	8.06806e-05	0.000889292	0.0506	0.4362	0.0604	0.0604	TRUE	0.1525
ENSMUSG00000010095	Slc3a2	Unique	0.7	-0.515	-3.264	0.00110006	0.00766963	0.1012	0.4355	0.089	0.089	TRUE	0.5404
ENSMUSG00000026110	Mgat4a	Unique	0.7	-0.515	-2.593	0.00951429	0.0430636	0.1513	0.4368	0.1408	0.1408	TRUE	0.3956
ENSMUSG00000021687	Scamp1	Unique	0.699	-0.516	-2.803	0.00506517	0.0262231	0.1112	0.4366	0.1209	0.1209	TRUE	0.4644
ENSMUSG00000029600	Rita1	Unique	0.699	-0.516	-2.932	0.00337312	0.0189371	0.0964	0.4438	0.1098	0.1098	TRUE	0.057
ENSMUSG00000039474	Wfs1	Unique	0.699	-0.517	-2.807	0.00499664	0.0259089	0.1105	0.4424	0.1204	0.1204	TRUE	0.637
ENSMUSG00000060019	Gm10073	Unique	0.699	-0.517	-2.532	0.0113288	0.0493003	0.1325	0.485	0.1428	0.1428	TRUE	0.2558
ENSMUSG00000008140	Emc10	Unique	0.699	-0.517	-4.125	3.70883e-05	0.000464547	0.0511	0.436	0.056	0.056	TRUE	0.1025
ENSMUSG00000032180	Tmed1	Unique	0.698	-0.518	-3.05	0.00228829	0.0139167	0.0872	0.4384	0.1028	0.1028	TRUE	0.1506
ENSMUSG00000026047	Poglut2	Unique	0.698	-0.519	-2.682	0.00730812	0.0350448	0.1297	0.4406	0.1332	0.1332	TRUE	0.1399
ENSMUSG00000036810	Cnep1r1	Unique	0.698	-0.52	-2.68	0.00735686	0.0352128	0.1238	0.4392	0.1338	0.1338	TRUE	0.5267
ENSMUSG00000038712	Mindy1	Unique	0.697	-0.521	-2.729	0.00636225	0.0314875	0.1353	0.437	0.1301	0.1301	TRUE	0.7461
ENSMUSG00000030691	Fchsd2	Unique	0.697	-0.521	-3.194	0.00140496	0.0093022	0.0854	0.4396	0.0946	0.0946	TRUE	0.1328
ENSMUSG00000033769	Exoc6b	Unique	0.696	-0.522	-3.442	0.000578402	0.00458346	0.0706	0.4377	0.082	0.082	TRUE	0.3421
ENSMUSG00000052146	Rps10	Unique	0.696	-0.523	-3.384	0.000714311	0.00540862	0.0935	0.4353	0.0854	0.0854	TRUE	0.5577
ENSMUSG00000057421	Las1l	Unique	0.696	-0.523	-2.951	0.00317216	0.0180386	0.1103	0.4371	0.1122	0.1122	TRUE	0.1588
ENSMUSG00000013495	Tmem175	Unique	0.696	-0.524	-2.764	0.00571637	0.0289407	0.1172	0.4439	0.1272	0.1272	TRUE	0.2103
ENSMUSG00000028691	Prdx1	Unique	0.695	-0.524	-3.142	0.0016778	0.0107728	0.1001	0.4353	0.0994	0.0994	TRUE	0.1781
ENSMUSG00000036285	Noa1	Unique	0.695	-0.525	-4.746	2.07601e-06	3.95501e-05	0.0388	0.4391	0.0431	0.0431	TRUE	0.2066
ENSMUSG00000047379	B4gat1	Unique	0.695	-0.525	-3.083	0.00204897	0.0127049	0.0975	0.4402	0.1031	0.1031	TRUE	0.3234
ENSMUSG00000040940	Arhgef1	Unique	0.695	-0.525	-3.287	0.00101241	0.0071686	0.0833	0.4356	0.0912	0.0912	TRUE	0.088
ENSMUSG00000039509	Nup133	Unique	0.694	-0.526	-2.797	0.00516349	0.026628	0.1162	0.4381	0.1261	0.1261	TRUE	0.2991
ENSMUSG00000035621	Midn	Unique	0.694	-0.526	-3.193	0.00140636	0.00930618	0.102	0.4367	0.0967	0.0967	TRUE	0.2902
ENSMUSG00000024505	Dtwd2	Unique	0.694	-0.526	-3.022	0.00251472	0.0150137	0.0914	0.4822	0.1025	0.1025	TRUE	0.1857
ENSMUSG00000029050	Ski	Unique	0.694	-0.527	-3.503	0.000459337	0.00379047	0.0727	0.4356	0.0808	0.0808	TRUE	0.1027
ENSMUSG00000030166	Rad52	Unique	0.694	-0.527	-3.466	0.000528786	0.00425436	0.0722	0.4458	0.0812	0.0812	TRUE	0.3452
ENSMUSG00000053091	Lins1	Unique	0.694	-0.527	-3.636	0.000277096	0.00250252	0.0642	0.4511	0.073	0.073	TRUE	0.4574
ENSMUSG00000027195	Hsd17b12	Unique	0.694	-0.527	-3.21	0.00132537	0.00890199	0.0987	0.4361	0.096	0.096	TRUE	0.1819
ENSMUSG00000024855	Pacs1	Unique	0.693	-0.528	-2.702	0.00689271	0.0334851	0.1248	0.4365	0.1364	0.1364	TRUE	0.2271
ENSMUSG00000056209	Npm3	Unique	0.693	-0.528	-2.632	0.00849004	0.0394458	0.1418	0.437	0.1437	0.1437	TRUE	0.1759
ENSMUSG00000013150	Gfod2	Unique	0.694	-0.528	-2.971	0.00297034	0.0170861	0.1024	0.4407	0.1121	0.1121	TRUE	0.4283
ENSMUSG00000001138	Cnnm3	Unique	0.694	-0.528	-2.89	0.00385575	0.021124	0.1189	0.439	0.1187	0.1187	TRUE	0.2858
ENSMUSG00000038416	Cdc16	Unique	0.693	-0.528	-2.665	0.0076919	0.0364397	0.1302	0.4366	0.1401	0.1401	TRUE	0.7243
ENSMUSG00000041702	Btbd7	Unique	0.693	-0.528	-2.631	0.0085164	0.0395128	0.1496	0.4369	0.1438	0.1438	TRUE	0.1372
ENSMUSG00000043998	Mgat2	Unique	0.693	-0.529	-2.787	0.00531239	0.0272229	0.1185	0.4367	0.1284	0.1284	TRUE	0.3772
ENSMUSG00000021079	Timm9	Unique	0.692	-0.53	-2.983	0.00285055	0.0165658	0.1074	0.4456	0.1116	0.1116	TRUE	0.1306
ENSMUSG00000000738	Spg7	Unique	0.693	-0.53	-3.66	0.000252266	0.0023236	0.0652	0.4379	0.0745	0.0745	TRUE	0.2159
ENSMUSG00000034021	Pds5b	Unique	0.693	-0.53	-3.239	0.00120123	0.00822142	0.0898	0.4372	0.0953	0.0953	TRUE	0.2043
ENSMUSG00000037669	Ldah	Unique	0.693	-0.53	-2.578	0.00994873	0.0446288	0.1403	0.4393	0.1504	0.1504	TRUE	0.2123
ENSMUSG00000021474	Sfxn1	Unique	0.691	-0.532	-2.559	0.0104992	0.0463966	0.1429	0.4376	0.1542	0.1542	TRUE	0.1395
ENSMUSG00000008668	Rps18	Unique	0.691	-0.533	-3.729	0.000191884	0.00184296	0.0713	0.4352	0.0729	0.0729	TRUE	0.4651
ENSMUSG00000042210	Abhd14a	Unique	0.691	-0.534	-2.672	0.00754885	0.0358869	0.1288	0.4422	0.1417	0.1417	TRUE	0.1628
ENSMUSG00000026520	Pycr2	Unique	0.69	-0.535	-2.756	0.00585154	0.0294681	0.1363	0.4369	0.1342	0.1342	TRUE	0.1825
ENSMUSG00000044149	Nkrf	Unique	0.69	-0.535	-3.893	9.88102e-05	0.00105302	0.0572	0.4497	0.0656	0.0656	TRUE	0.1171
ENSMUSG00000041488	Stx3	Unique	0.69	-0.536	-2.597	0.00939718	0.0427173	0.1417	0.4381	0.1517	0.1517	TRUE	0.9867
ENSMUSG00000022476	Polr3h	Unique	0.689	-0.536	-3.001	0.00269167	0.0158414	0.0993	0.4378	0.1138	0.1138	TRUE	0.2656
ENSMUSG00000033629	Hacd3	Unique	0.69	-0.536	-2.796	0.00517393	0.0266669	0.1369	0.4369	0.1311	0.1311	TRUE	0.4044
ENSMUSG00000026694	Eef1aknmt	Unique	0.689	-0.536	-3.122	0.00179703	0.0114274	0.0955	0.4386	0.105	0.105	TRUE	0.2791
ENSMUSG00000113061	Rps18-ps5	Unique	0.689	-0.537	-2.709	0.00674258	0.032968	0.1163	0.524	0.1293	0.1293	TRUE	0.4568
ENSMUSG00000029775	Klhdc10	Unique	0.689	-0.537	-2.983	0.00285262	0.0165737	0.1061	0.4363	0.1157	0.1157	TRUE	1.3141
ENSMUSG00000030079	Ruvbl1	Unique	0.689	-0.538	-2.767	0.0056581	0.0286896	0.1205	0.437	0.1346	0.1346	TRUE	0.1008
ENSMUSG00000003458	Ncstn	Unique	0.688	-0.539	-4.431	9.37965e-06	0.000144741	0.047	0.4358	0.0528	0.0528	TRUE	0.1261
ENSMUSG00000026526	Fh1	Unique	0.688	-0.54	-3.141	0.00168286	0.0107963	0.0881	0.4367	0.1055	0.1055	TRUE	0.1231
ENSMUSG00000025967	Eef1b2	Unique	0.688	-0.54	-3.484	0.000494693	0.00403147	0.0834	0.4352	0.0859	0.0859	TRUE	0.2659
ENSMUSG00000027206	Cops2	Unique	0.688	-0.54	-4.009	6.09175e-05	0.000701871	0.0604	0.4363	0.0647	0.0647	TRUE	0.452
ENSMUSG00000042389	Tsen2	Unique	0.687	-0.541	-2.849	0.00439055	0.0234274	0.1172	0.4476	0.1274	0.1274	TRUE	0.0801
ENSMUSG00000014980	Tsen15	Unique	0.687	-0.541	-3.466	0.000527325	0.00424421	0.0822	0.4434	0.086	0.086	TRUE	0.2023
ENSMUSG00000045257	Morn2	Unique	0.686	-0.543	-2.938	0.00330786	0.018643	0.1094	0.455	0.1197	0.1197	TRUE	0.1113
ENSMUSG00000028988	Ctnnbip1	Unique	0.686	-0.543	-3.387	0.000705389	0.00536035	0.0781	0.4377	0.0915	0.0915	TRUE	0.3301
ENSMUSG00000018651	Tada2a	Unique	0.685	-0.545	-3.065	0.00217823	0.0133845	0.1061	0.4424	0.112	0.112	TRUE	0.2317
ENSMUSG00000038759	Nup205	Unique	0.685	-0.545	-3.763	0.000167691	0.00164542	0.0704	0.4361	0.0749	0.0749	TRUE	0.1123
ENSMUSG00000048578	Mlec	Unique	0.685	-0.545	-3.231	0.00123242	0.00839037	0.1109	0.4353	0.1016	0.1016	TRUE	0.2363
ENSMUSG00000030086	Chchd6	Unique	0.685	-0.546	-3.039	0.00237639	0.0143446	0.1044	0.4422	0.1143	0.1143	TRUE	0.238
ENSMUSG00000041849	Card6	Unique	0.685	-0.546	-2.633	0.00846947	0.0393898	0.1457	0.442	0.1525	0.1525	TRUE	2.1234
ENSMUSG00000005374	Tbl2	Unique	0.684	-0.547	-3.211	0.00132403	0.00889618	0.099	0.4378	0.1034	0.1034	TRUE	0.2183
ENSMUSG00000032959	Pebp1	Unique	0.684	-0.547	-3.322	0.000894545	0.00650315	0.1005	0.4355	0.0969	0.0969	TRUE	0.2727
ENSMUSG00000095677	Dynlt1f	Unique	0.684	-0.547	-3.293	0.00098983	0.00705406	0.0871	0.4467	0.0971	0.0971	TRUE	0.1801
ENSMUSG00000026003	Acadl	Unique	0.684	-0.547	-2.701	0.00691574	0.0335595	0.1519	0.436	0.1465	0.1465	TRUE	0.2296
ENSMUSG00000038991	Txndc5	Unique	0.684	-0.548	-2.966	0.00301674	0.01731	0.1118	0.4356	0.1218	0.1218	TRUE	0.2579
ENSMUSG00000052151	Plpp2	Unique	0.684	-0.548	-3.127	0.00176764	0.0112777	0.1	0.436	0.1095	0.1095	TRUE	0.5655
ENSMUSG00000031570	Plpp5	Unique	0.683	-0.549	-2.735	0.00623916	0.0310043	0.1339	0.4404	0.1435	0.1435	TRUE	0.1951
ENSMUSG00000027602	Map1lc3a	Unique	0.683	-0.55	-2.706	0.00681112	0.0332206	0.1422	0.4369	0.1476	0.1476	TRUE	0.225
ENSMUSG00000054321	Taf4b	Unique	0.682	-0.551	-2.936	0.00332483	0.0187114	0.1126	0.445	0.1247	0.1247	TRUE	0.0832
ENSMUSG00000099764	Rps10-ps2	Unique	0.682	-0.553	-2.635	0.00840362	0.0391543	0.1384	0.4913	0.1503	0.1503	TRUE	0.3158
ENSMUSG00000033307	Mif	Unique	0.681	-0.553	-2.719	0.00654385	0.032173	0.1452	0.4359	0.1478	0.1478	TRUE	0.3524
ENSMUSG00000033557	Fam20b	Unique	0.681	-0.553	-3.041	0.00235515	0.0142522	0.1085	0.4362	0.1182	0.1182	TRUE	0.6809
ENSMUSG00000031155	Pim2	Unique	0.681	-0.554	-3.4	0.000673661	0.00517875	0.0827	0.4536	0.0924	0.0924	TRUE	0.2239
ENSMUSG00000005907	Pex1	Unique	0.681	-0.554	-2.831	0.0046466	0.0244999	0.1261	0.442	0.1361	0.1361	TRUE	0.2669
ENSMUSG00000037703	Lzts3	Unique	0.681	-0.554	-2.591	0.009567	0.0432599	0.1469	0.447	0.1618	0.1618	TRUE	0.2824
ENSMUSG00000027624	Epb41l1	Unique	0.681	-0.554	-3.346	0.000818898	0.00604048	0.0925	0.4364	0.0978	0.0978	TRUE	1.0041
ENSMUSG00000013629	Cad	Unique	0.681	-0.555	-2.976	0.00291617	0.0168541	0.1237	0.4367	0.1241	0.1241	TRUE	0.0975
ENSMUSG00000041891	Lman1	Unique	0.68	-0.556	-3.484	0.000494811	0.00403147	0.0784	0.4357	0.0909	0.0909	TRUE	0.1294
ENSMUSG00000018199	Ro60	Unique	0.68	-0.557	-2.993	0.00276064	0.016156	0.1068	0.4383	0.1233	0.1233	TRUE	0.2182
ENSMUSG00000003809	Gcdh	Unique	0.68	-0.557	-2.841	0.00450099	0.0238791	0.1268	0.4398	0.1368	0.1368	TRUE	0.3052
ENSMUSG00000020263	Appl2	Unique	0.68	-0.557	-2.572	0.0100982	0.0450896	0.157	0.4374	0.167	0.167	TRUE	0.3452
ENSMUSG00000032840	Spring1	Unique	0.679	-0.558	-3.363	0.000770905	0.00576733	0.0951	0.4383	0.098	0.098	TRUE	0.1989
ENSMUSG00000003644	Rps6ka1	Unique	0.679	-0.559	-2.731	0.00632218	0.0313562	0.127	0.4362	0.1496	0.1496	TRUE	0.1235
ENSMUSG00000053560	Ier2	Unique	0.679	-0.559	-3.606	0.000310832	0.00274822	0.0747	0.4364	0.0856	0.0856	TRUE	0.0449
ENSMUSG00000004788	Eif2b2	Unique	0.679	-0.559	-2.772	0.00557423	0.0283513	0.1353	0.4377	0.1452	0.1452	TRUE	0.1794
ENSMUSG00000025035	Arl3	Unique	0.679	-0.559	-3.021	0.00251564	0.0150154	0.1135	0.4387	0.1219	0.1219	TRUE	0.1996
ENSMUSG00000034126	Pomt2	Unique	0.678	-0.561	-2.957	0.00310503	0.0177287	0.1179	0.4421	0.1279	0.1279	TRUE	0.7693
ENSMUSG00000033931	Rbm34	Unique	0.677	-0.562	-3.287	0.00101112	0.00716166	0.094	0.4411	0.1036	0.1036	TRUE	0.1811
ENSMUSG00000040097	Flywch1	Unique	0.677	-0.563	-3.515	0.000440519	0.00365866	0.0903	0.4377	0.0915	0.0915	TRUE	0.0793
ENSMUSG00000071644	Eef1g	Unique	0.677	-0.563	-3.558	0.000374038	0.00318772	0.0803	0.4352	0.0894	0.0894	TRUE	0.1359
ENSMUSG00000053332	Gas5	Unique	0.676	-0.564	-2.682	0.00731924	0.0350763	0.1326	0.4359	0.1579	0.1579	TRUE	0.3311
ENSMUSG00000055932	Fto	Unique	0.676	-0.564	-2.562	0.0104083	0.0460747	0.1631	0.4368	0.173	0.173	TRUE	0.4086
ENSMUSG00000020590	Snx13	Unique	0.676	-0.566	-3.433	0.000598021	0.00471336	0.0875	0.4372	0.0967	0.0967	TRUE	0.3709
ENSMUSG00000057841	Rpl32	Unique	0.676	-0.566	-3.347	0.000817633	0.00603307	0.1035	0.4352	0.1021	0.1021	TRUE	0.5299
ENSMUSG00000023921	Mmut	Unique	0.676	-0.566	-3.251	0.00114955	0.0079405	0.0991	0.4389	0.1077	0.1077	TRUE	0.0941
ENSMUSG00000029598	Plbd2	Unique	0.675	-0.568	-3.245	0.0011741	0.00807957	0.0997	0.4366	0.1093	0.1093	TRUE	0.3354
ENSMUSG00000022283	Pabpc1	Unique	0.674	-0.568	-4.414	1.01612e-05	0.00015535	0.0558	0.4351	0.0593	0.0593	TRUE	0.2742
ENSMUSG00000021916	Glt8d1	Unique	0.675	-0.568	-2.587	0.00967659	0.0436701	0.1612	0.4412	0.1712	0.1712	TRUE	0.9017
ENSMUSG00000000579	Dynlt1c	Unique	0.675	-0.568	-2.623	0.00872064	0.0402988	0.1503	0.4917	0.1603	0.1603	TRUE	0.152
ENSMUSG00000019951	Uhrf1bp1l	Unique	0.674	-0.57	-3.351	0.000806027	0.00597027	0.1033	0.438	0.1029	0.1029	TRUE	0.2196
ENSMUSG00000027010	Slc25a12	Unique	0.674	-0.57	-2.577	0.00995216	0.0446346	0.1643	0.4395	0.1742	0.1742	TRUE	0.3374
ENSMUSG00000023791	Pigx	Unique	0.673	-0.571	-3.642	0.000270841	0.00246042	0.0824	0.4398	0.0871	0.0871	TRUE	0.1318
ENSMUSG00000030094	Xpc	Unique	0.673	-0.572	-4.106	4.01727e-05	0.0004962	0.0631	0.4394	0.0688	0.0688	TRUE	0.1954
ENSMUSG00000041313	Slc7a1	Unique	0.673	-0.572	-3.023	0.00250007	0.0149378	0.1092	0.4367	0.1275	0.1275	TRUE	0.1619
ENSMUSG00000044134	Pheta1	Unique	0.672	-0.573	-2.625	0.00866574	0.0401005	0.1627	0.4402	0.1695	0.1695	TRUE	0.1882
ENSMUSG00000033276	Stk36	Unique	0.671	-0.576	-2.527	0.0115144	0.049939	0.1733	0.4529	0.1836	0.1836	TRUE	0.2865
ENSMUSG00000026181	Ppm1f	Unique	0.671	-0.576	-2.566	0.0102815	0.04567	0.1912	0.4376	0.1795	0.1795	TRUE	0.6367
ENSMUSG00000072940	Gm10443	Unique	0.671	-0.576	-3.236	0.00121065	0.00827366	0.0838	0.5572	0.0979	0.0979	TRUE	0.1534
ENSMUSG00000061758	Akr1b10	Unique	0.671	-0.576	-3.549	0.000386654	0.00327938	0.09	0.442	0.0932	0.0932	TRUE	0.1751
ENSMUSG00000039033	Tasp1	Unique	0.671	-0.577	-3.389	0.000700565	0.00533181	0.092	0.4482	0.1017	0.1017	TRUE	0.1961
ENSMUSG00000032547	Ryk	Unique	0.671	-0.577	-3.241	0.0011916	0.00816928	0.1156	0.4364	0.1129	0.1129	TRUE	0.1726
ENSMUSG00000012405	Rpl15	Unique	0.67	-0.577	-3.544	0.000393761	0.00332884	0.0801	0.4354	0.0948	0.0948	TRUE	0.167
ENSMUSG00000014959	Gorasp2	Unique	0.67	-0.577	-3.752	0.000175197	0.00170821	0.0778	0.4358	0.0844	0.0844	TRUE	0.2456
ENSMUSG00000033542	Arhgef5	Unique	0.67	-0.577	-3.203	0.00135835	0.00907184	0.1062	0.4361	0.1158	0.1158	TRUE	0.2509
ENSMUSG00000049232	Tigd2	Unique	0.67	-0.578	-3.56	0.000370249	0.00316242	0.0802	0.4418	0.0933	0.0933	TRUE	0.1185
ENSMUSG00000037344	Slc12a9	Unique	0.67	-0.578	-3.864	0.000111602	0.0011631	0.0771	0.4394	0.0794	0.0794	TRUE	0.2492
ENSMUSG00000038279	Nop2	Unique	0.67	-0.578	-2.958	0.00309184	0.0176633	0.1263	0.4365	0.1362	0.1362	TRUE	0.2337
ENSMUSG00000029776	Hibadh	Unique	0.67	-0.578	-3.107	0.0018921	0.0119578	0.0983	0.4367	0.1233	0.1233	TRUE	0.1922
ENSMUSG00000056999	Ide	Unique	0.669	-0.579	-3.172	0.00151594	0.00988994	0.1143	0.4364	0.119	0.119	TRUE	0.1311
ENSMUSG00000042447	Mios	Unique	0.669	-0.58	-3.253	0.00114177	0.00790213	0.1033	0.4393	0.1129	0.1129	TRUE	0.2157
ENSMUSG00000045100	Slc25a26	Unique	0.668	-0.581	-2.837	0.00455042	0.0241081	0.1385	0.4448	0.1487	0.1487	TRUE	0.2222
ENSMUSG00000024785	Rcl1	Unique	0.668	-0.581	-2.705	0.00682386	0.033246	0.1482	0.4385	0.1646	0.1646	TRUE	0.1547
ENSMUSG00000003316	Glg1	Unique	0.668	-0.582	-3.224	0.00126312	0.00856651	0.1193	0.4355	0.1162	0.1162	TRUE	0.2551
ENSMUSG00000057541	Pus7	Unique	0.668	-0.583	-3.355	0.00079461	0.00590082	0.0941	0.4386	0.1073	0.1073	TRUE	0.1758
ENSMUSG00000027395	Polr1b	Unique	0.668	-0.583	-3.475	0.000511044	0.00413858	0.0947	0.439	0.0999	0.0999	TRUE	0.6631
ENSMUSG00000025956	Mettl21a	Unique	0.668	-0.583	-3.637	0.000275522	0.00249228	0.0811	0.4461	0.0904	0.0904	TRUE	0.5712
ENSMUSG00000006169	Clint1	Unique	0.667	-0.583	-2.949	0.00318906	0.0181013	0.1508	0.4357	0.1396	0.1396	TRUE	0.3102
ENSMUSG00000038497	Tmco3	Unique	0.667	-0.584	-2.629	0.00856272	0.0397117	0.1665	0.4369	0.1763	0.1763	TRUE	0.2724
ENSMUSG00000032754	Slc8b1	Unique	0.667	-0.584	-2.594	0.00949142	0.0430021	0.1707	0.4379	0.1805	0.1805	TRUE	0.285
ENSMUSG00000022003	Slc25a30	Unique	0.667	-0.584	-2.638	0.00833242	0.038846	0.1613	0.4435	0.1739	0.1739	TRUE	0.1572
ENSMUSG00000023845	Lnpep	Unique	0.667	-0.584	-3.157	0.00159201	0.0102933	0.1117	0.4413	0.1216	0.1216	TRUE	0.5646
ENSMUSG00000113555	Gm10095	Unique	0.666	-0.586	-3.864	0.000111526	0.00116283	0.0709	0.4521	0.0801	0.0801	TRUE	0.3369
ENSMUSG00000021905	Dph3	Unique	0.666	-0.586	-2.775	0.00551343	0.0280852	0.1489	0.4394	0.1589	0.1589	TRUE	1.195
ENSMUSG00000074925	Ptar1	Unique	0.666	-0.587	-2.911	0.0036084	0.0199961	0.1297	0.4705	0.1408	0.1408	TRUE	0.4716
ENSMUSG00000023147	Get1	Unique	0.666	-0.587	-3.261	0.00110931	0.00771781	0.1121	0.4429	0.1149	0.1149	TRUE	0.0681
ENSMUSG00000028124	Gclm	Unique	0.666	-0.587	-3.687	0.000227096	0.00211533	0.0813	0.4372	0.0903	0.0903	TRUE	0.3243
ENSMUSG00000091264	Smim13	Unique	0.665	-0.588	-2.831	0.00464171	0.0244896	0.1495	0.4405	0.1534	0.1534	TRUE	0.1024
ENSMUSG00000058558	Rpl5	Unique	0.665	-0.588	-3.716	0.000202505	0.00192658	0.0926	0.4352	0.0895	0.0895	TRUE	0.5994
ENSMUSG00000001098	Kctd10	Unique	0.665	-0.588	-4.257	2.0727e-05	0.000285514	0.0567	0.4361	0.068	0.068	TRUE	0.0949
ENSMUSG00000056820	Tsnax	Unique	0.665	-0.589	-3.445	0.000571065	0.00453463	0.0999	0.4364	0.1043	0.1043	TRUE	0.1151
ENSMUSG00000034801	Sos2	Unique	0.665	-0.589	-3.477	0.000507204	0.00411362	0.1022	0.4382	0.1023	0.1023	TRUE	0.1148
ENSMUSG00000022307	Oxr1	Unique	0.665	-0.589	-3.643	0.000269089	0.00244835	0.0899	0.4362	0.0932	0.0932	TRUE	0.3744
ENSMUSG00000020949	Fkbp3	Unique	0.665	-0.589	-2.86	0.00423544	0.0227571	0.1409	0.4383	0.1509	0.1509	TRUE	0.1399
ENSMUSG00000044221	Grsf1	Unique	0.664	-0.59	-4.327	1.50969e-05	0.000218405	0.0661	0.436	0.0663	0.0663	TRUE	0.2014
ENSMUSG00000057469	E2f6	Unique	0.664	-0.59	-3.38	0.000725962	0.00547535	0.0986	0.4401	0.1082	0.1082	TRUE	0.1442
ENSMUSG00000079215	Zfp664	Unique	0.664	-0.591	-4.282	1.85475e-05	0.000261303	0.0652	0.4359	0.0678	0.0678	TRUE	0.1698
ENSMUSG00000025823	Pdia4	Unique	0.664	-0.591	-3.438	0.000585977	0.00463555	0.0887	0.4355	0.1057	0.1057	TRUE	0.1695
ENSMUSG00000029998	Pcyox1	Unique	0.664	-0.591	-3.635	0.000277715	0.00250666	0.0759	0.436	0.0942	0.0942	TRUE	0.0916
ENSMUSG00000003848	Nob1	Unique	0.664	-0.591	-3.195	0.00139798	0.0092693	0.1216	0.4382	0.1218	0.1218	TRUE	0.6552
ENSMUSG00000030180	Kdm5a	Unique	0.664	-0.591	-4.013	5.98321e-05	0.00069143	0.0654	0.4363	0.0773	0.0773	TRUE	0.0894
ENSMUSG00000007812	Zfp655	Unique	0.664	-0.592	-3.5	0.000464843	0.003825	0.0923	0.4378	0.1017	0.1017	TRUE	0.3117
ENSMUSG00000032041	Tirap	Unique	0.663	-0.593	-3.141	0.00168285	0.0107963	0.1169	0.4403	0.1268	0.1268	TRUE	0.4417
ENSMUSG00000030515	Tarsl2	Unique	0.663	-0.594	-3.281	0.00103346	0.00728322	0.112	0.4462	0.1156	0.1156	TRUE	0.4487
ENSMUSG00000040929	Rfx3	Unique	0.663	-0.594	-3.054	0.00226033	0.0137902	0.1223	0.4532	0.1327	0.1327	TRUE	0.2579
ENSMUSG00000024896	Minpp1	Unique	0.661	-0.596	-4.031	5.54318e-05	0.000647366	0.0664	0.4382	0.0777	0.0777	TRUE	0.0737
ENSMUSG00000042099	Kank3	Unique	0.662	-0.596	-2.593	0.00951249	0.0430636	0.1756	0.4466	0.187	0.187	TRUE	0.211
ENSMUSG00000038695	Josd2	Unique	0.661	-0.596	-3.033	0.00242123	0.0145532	0.1279	0.4378	0.1378	0.1378	TRUE	0.238
ENSMUSG00000038174	Fam126b	Unique	0.661	-0.596	-3.752	0.000175518	0.00171042	0.0795	0.4389	0.0898	0.0898	TRUE	0.053
ENSMUSG00000031299	Pdha1	Unique	0.661	-0.597	-4.126	3.69049e-05	0.000462751	0.0677	0.4356	0.0747	0.0747	TRUE	0.2991
ENSMUSG00000039254	Pomt1	Unique	0.661	-0.598	-3.026	0.00247447	0.0148078	0.1213	0.4417	0.1385	0.1385	TRUE	0.1229
ENSMUSG00000069682	Gm10275	Unique	0.661	-0.598	-3.209	0.00133363	0.00894513	0.1102	0.4616	0.1208	0.1208	TRUE	0.4368
ENSMUSG00000071456	1110002L01Rik	Unique	0.66	-0.598	-2.529	0.0114549	0.0497517	0.1889	0.4457	0.1987	0.1987	TRUE	0.3462
ENSMUSG00000016933	Plcg1	Unique	0.66	-0.599	-2.869	0.00411923	0.0222308	0.1705	0.4364	0.1557	0.1557	TRUE	0.1737
ENSMUSG00000040785	Ttc3	Unique	0.659	-0.602	-3.31	0.000933984	0.00673696	0.1191	0.4362	0.1182	0.1182	TRUE	0.2393
ENSMUSG00000027864	Ptgfrn	Unique	0.659	-0.602	-2.663	0.00773709	0.0365939	0.1783	0.4356	0.1827	0.1827	TRUE	0.2896
ENSMUSG00000044783	Hjurp	Unique	0.658	-0.603	-3.347	0.000816481	0.0060308	0.1049	0.4357	0.116	0.116	TRUE	0.1504
ENSMUSG00000097145	9230114K14Rik	Unique	0.658	-0.603	-3.012	0.00259375	0.0153824	0.1104	0.5744	0.1253	0.1253	TRUE	0.6018
ENSMUSG00000034639	Setmar	Unique	0.657	-0.605	-3.046	0.00231755	0.0140577	0.1255	0.4693	0.1366	0.1366	TRUE	0.1199
ENSMUSG00000063884	Ptcd3	Unique	0.657	-0.605	-3.377	0.000733879	0.00552246	0.1	0.4377	0.1144	0.1144	TRUE	0.0722
ENSMUSG00000037826	Ppm1k	Unique	0.657	-0.605	-2.839	0.00452763	0.0240039	0.1491	0.4563	0.1597	0.1597	TRUE	0.4164
ENSMUSG00000036555	Iqce	Unique	0.657	-0.606	-4.221	2.43292e-05	0.000328366	0.0642	0.4395	0.0732	0.0732	TRUE	0.1527
ENSMUSG00000021103	Mnat1	Unique	0.656	-0.607	-3.46	0.000540398	0.00432823	0.0998	0.44	0.1094	0.1094	TRUE	0.0792
ENSMUSG00000031967	Afg3l1	Unique	0.656	-0.608	-3.718	0.000200509	0.00191153	0.0932	0.4373	0.0953	0.0953	TRUE	0.3409
ENSMUSG00000021112	Pals1	Unique	0.655	-0.609	-3.027	0.00246944	0.0147891	0.1345	0.4379	0.1444	0.1444	TRUE	0.4766
ENSMUSG00000049038	Mterf2	Unique	0.656	-0.609	-3.109	0.00187739	0.0118764	0.1164	0.5011	0.1285	0.1285	TRUE	0.4232
ENSMUSG00000063816	Gm4987	Unique	0.656	-0.609	-3.014	0.00257502	0.0152988	0.1075	0.6096	0.1236	0.1236	TRUE	0.3633
ENSMUSG00000060935	Tmem263	Unique	0.655	-0.61	-3.184	0.00145389	0.00956055	0.1289	0.4418	0.1301	0.1301	TRUE	0.4936
ENSMUSG00000079111	Kdelr2	Unique	0.655	-0.61	-3.647	0.000265475	0.00242309	0.0905	0.4363	0.0997	0.0997	TRUE	1.2642
ENSMUSG00000099689	Zfp383	Unique	0.655	-0.611	-3.47	0.000520295	0.00419919	0.0966	0.4645	0.1071	0.1071	TRUE	0.3207
ENSMUSG00000029201	Ugdh	Unique	0.655	-0.611	-2.583	0.0098063	0.0441475	0.1902	0.4366	0.1997	0.1997	TRUE	0.6613
ENSMUSG00000091086	Rpl6l	Unique	0.655	-0.611	-3.769	0.00016373	0.0016127	0.0741	0.502	0.0853	0.0853	TRUE	0.218
ENSMUSG00000022707	Gbe1	Unique	0.654	-0.612	-2.684	0.00727327	0.0349355	0.1742	0.4448	0.1842	0.1842	TRUE	0.0881
ENSMUSG00000022453	Naga	Unique	0.654	-0.613	-3.645	0.000267841	0.00243891	0.1018	0.4371	0.1009	0.1009	TRUE	0.2344
ENSMUSG00000063696	Gm8730	Unique	0.654	-0.613	-3.416	0.000634987	0.00493389	0.1011	0.4617	0.1115	0.1115	TRUE	0.555
ENSMUSG00000021782	Dlg5	Unique	0.654	-0.613	-2.724	0.00645525	0.0318185	0.1708	0.4367	0.1806	0.1806	TRUE	0.3643
ENSMUSG00000020571	Pdia6	Unique	0.653	-0.614	-3.402	0.000668259	0.00514748	0.1193	0.4353	0.1163	0.1163	TRUE	0.1823
ENSMUSG00000064357	mt-Atp6	Unique	0.653	-0.614	-2.983	0.00285646	0.0165918	0.1108	0.6211	0.1277	0.1277	TRUE	0.1985
ENSMUSG00000055067	Smyd3	Unique	0.653	-0.615	-3.662	0.000249939	0.00230492	0.0987	0.4405	0.1002	0.1002	TRUE	0.1569
ENSMUSG00000003575	Crtc1	Unique	0.653	-0.615	-2.877	0.00401056	0.0217763	0.1524	0.4401	0.1624	0.1624	TRUE	0.1388
ENSMUSG00000080875	Gm7332	Unique	0.652	-0.616	-2.683	0.0073045	0.0350347	0.1577	0.5633	0.1722	0.1722	TRUE	0.4002
ENSMUSG00000020260	Pofut2	Unique	0.652	-0.617	-3.309	0.000935383	0.00674496	0.1142	0.4373	0.124	0.124	TRUE	0.9289
ENSMUSG00000041040	Fam117b	Unique	0.652	-0.617	-3.519	0.000433961	0.00360808	0.0957	0.4377	0.1096	0.1096	TRUE	0.1232
ENSMUSG00000021175	Cdca7l	Unique	0.652	-0.617	-2.762	0.00573965	0.0290349	0.1679	0.4382	0.1777	0.1777	TRUE	0.1374
ENSMUSG00000049090	Zadh2	Unique	0.652	-0.618	-3.055	0.00225098	0.013744	0.1356	0.4382	0.1456	0.1456	TRUE	0.6248
ENSMUSG00000002825	Qtrt1	Unique	0.651	-0.618	-3.627	0.000286887	0.0025737	0.0932	0.4427	0.1028	0.1028	TRUE	0.2596
ENSMUSG00000109324	Prmt1	Unique	0.651	-0.618	-3.612	0.000303546	0.00269443	0.1146	0.4361	0.1046	0.1046	TRUE	0.2152
ENSMUSG00000028700	Pomgnt1	Unique	0.651	-0.618	-3.292	0.00099347	0.00707347	0.1274	0.4367	0.1258	0.1258	TRUE	0.1861
ENSMUSG00000037366	Pafah2	Unique	0.651	-0.618	-2.601	0.00928345	0.0422825	0.1985	0.4393	0.2013	0.2013	TRUE	0.1215
ENSMUSG00000044447	Dock5	Unique	0.652	-0.618	-3.612	0.000303585	0.00269443	0.0945	0.4392	0.104	0.104	TRUE	0.2269
ENSMUSG00000064193	Gm4735	Unique	0.651	-0.619	-2.526	0.0115357	0.0499798	0.1809	0.5795	0.196	0.196	TRUE	0.1077
ENSMUSG00000039682	Lap3	Unique	0.651	-0.62	-3.382	0.000719017	0.0054407	0.1134	0.4358	0.12	0.12	TRUE	0.2983
ENSMUSG00000070972	Dnajc25	Unique	0.651	-0.62	-3.139	0.00169542	0.0108739	0.1282	0.446	0.1378	0.1378	TRUE	0.4805
ENSMUSG00000030424	Zfp939	Unique	0.65	-0.621	-3.326	0.000879935	0.00641912	0.1051	0.495	0.1168	0.1168	TRUE	0.2118
ENSMUSG00000107383	Gm4366	Unique	0.65	-0.621	-3.851	0.000117595	0.0012168	0.0804	0.4571	0.0902	0.0902	TRUE	0.1412
ENSMUSG00000038121	Fam210a	Unique	0.65	-0.622	-3.447	0.000567335	0.00450965	0.1175	0.438	0.1161	0.1161	TRUE	0.4075
ENSMUSG00000041491	Cep78	Unique	0.65	-0.622	-2.699	0.00695028	0.0336781	0.1866	0.4459	0.1884	0.1884	TRUE	0.107
ENSMUSG00000058979	Hdhd5	Unique	0.649	-0.623	-3.079	0.00207701	0.0128513	0.1349	0.4439	0.1451	0.1451	TRUE	0.3656
ENSMUSG00000031095	Cul4b	Unique	0.65	-0.623	-4.717	2.39585e-06	4.4953e-05	0.0528	0.4377	0.0619	0.0619	TRUE	0.1542
ENSMUSG00000046798	Cldn12	Unique	0.649	-0.623	-2.785	0.00535074	0.027377	0.1682	0.4392	0.1781	0.1781	TRUE	0.4073
ENSMUSG00000005534	Insr	Unique	0.649	-0.624	-2.824	0.00474445	0.0248912	0.1847	0.4367	0.1744	0.1744	TRUE	0.3594
ENSMUSG00000052934	Fbxo31	Unique	0.648	-0.625	-3	0.00270317	0.0158888	0.1445	0.4394	0.1545	0.1545	TRUE	0.3402
ENSMUSG00000031976	Urb2	Unique	0.648	-0.626	-3.203	0.00136002	0.00907476	0.126	0.4399	0.1359	0.1359	TRUE	0.2927
ENSMUSG00000035125	Gcfc2	Unique	0.648	-0.626	-3.493	0.000478292	0.00391479	0.1041	0.4428	0.1139	0.1139	TRUE	0.1526
ENSMUSG00000053644	Aldh7a1	Unique	0.648	-0.626	-3.149	0.00164007	0.0105722	0.1339	0.4362	0.141	0.141	TRUE	0.7923
ENSMUSG00000027536	Chmp4c	Unique	0.647	-0.628	-2.602	0.00927414	0.0422576	0.1919	0.4362	0.2081	0.2081	TRUE	0.3883
ENSMUSG00000032883	Acsl3	Unique	0.647	-0.628	-3.242	0.00118837	0.00815331	0.1234	0.4366	0.1339	0.1339	TRUE	0.1623
ENSMUSG00000071708	Sms	Unique	0.646	-0.63	-3.236	0.00121395	0.00828399	0.1141	0.4387	0.135	0.135	TRUE	0.1963
ENSMUSG00000001891	Ugp2	Unique	0.646	-0.631	-2.554	0.0106623	0.0469133	0.2086	0.4366	0.2178	0.2178	TRUE	0.264
ENSMUSG00000097296	Gm26532	Unique	0.646	-0.631	-3.011	0.00260138	0.0154117	0.141	0.4721	0.1522	0.1522	TRUE	0.383
ENSMUSG00000021900	Btd	Unique	0.646	-0.631	-2.697	0.00700047	0.0338642	0.1851	0.441	0.1948	0.1948	TRUE	0.7138
ENSMUSG00000025036	Sfxn2	Unique	0.645	-0.632	-2.788	0.00530028	0.0271669	0.1727	0.4414	0.1826	0.1826	TRUE	0.0548
ENSMUSG00000026427	Eif2d	Unique	0.645	-0.632	-3.692	0.00022245	0.00207874	0.1042	0.4369	0.1045	0.1045	TRUE	0.1427
ENSMUSG00000021690	Jmy	Unique	0.645	-0.633	-3.38	0.000723712	0.00546194	0.1151	0.4372	0.1249	0.1249	TRUE	0.2163
ENSMUSG00000020034	Tcp11l2	Unique	0.644	-0.634	-2.746	0.00603313	0.0301748	0.1735	0.4405	0.1896	0.1896	TRUE	0.4695
ENSMUSG00000049553	Polr1a	Unique	0.644	-0.635	-3.527	0.000420494	0.00352268	0.1	0.4367	0.1157	0.1157	TRUE	0.0946
ENSMUSG00000057738	Sptan1	Unique	0.643	-0.637	-3.034	0.0024127	0.0145094	0.1708	0.4353	0.1576	0.1576	TRUE	0.4089
ENSMUSG00000061458	Nol10	Unique	0.643	-0.637	-3.09	0.0020022	0.0124886	0.1411	0.4399	0.1512	0.1512	TRUE	0.2516
ENSMUSG00000100862	Gm10925	Unique	0.642	-0.638	-3.572	0.000353955	0.00304573	0.0948	0.4949	0.1063	0.1063	TRUE	0.1362
ENSMUSG00000016487	Ppfibp1	Unique	0.642	-0.639	-3.392	0.000694881	0.00530139	0.1406	0.4359	0.1267	0.1267	TRUE	0.2087
ENSMUSG00000029676	Pot1a	Unique	0.642	-0.639	-5.254	1.48657e-07	3.92804e-06	0.0444	0.4409	0.0521	0.0521	TRUE	0.2097
ENSMUSG00000037905	Bri3bp	Unique	0.642	-0.639	-3.584	0.000338938	0.00294055	0.0993	0.4366	0.1135	0.1135	TRUE	0.0852
ENSMUSG00000092203	1110038B12Rik	Unique	0.642	-0.639	-3.223	0.00126686	0.0085793	0.1418	0.4384	0.1399	0.1399	TRUE	0.3025
ENSMUSG00000068270	Shroom4	Unique	0.642	-0.64	-2.6	0.00932185	0.0424249	0.2061	0.4437	0.2156	0.2156	TRUE	0.1095
ENSMUSG00000025736	Jmjd8	Unique	0.642	-0.64	-3.642	0.000270831	0.00246042	0.0958	0.4382	0.1099	0.1099	TRUE	0.0962
ENSMUSG00000036534	Slc38a7	Unique	0.641	-0.641	-3.499	0.000466297	0.00383287	0.1094	0.4397	0.1192	0.1192	TRUE	1.2407
ENSMUSG00000022346	Myc	Unique	0.641	-0.641	-2.892	0.00382739	0.0210184	0.1742	0.4363	0.1754	0.1754	TRUE	0.394
ENSMUSG00000103653	Gstp-ps	Unique	0.641	-0.641	-3.042	0.00234742	0.0142166	0.0998	0.7211	0.1214	0.1214	TRUE	0.1256
ENSMUSG00000026483	Niban1	Unique	0.641	-0.642	-2.533	0.0112945	0.0492064	0.2105	0.4365	0.2294	0.2294	TRUE	0.1016
ENSMUSG00000031816	Mthfsd	Unique	0.641	-0.642	-3.351	0.000804873	0.00596363	0.1207	0.4399	0.1306	0.1306	TRUE	0.1876
ENSMUSG00000021240	Abcd4	Unique	0.64	-0.643	-2.572	0.010123	0.0451915	0.2117	0.4498	0.2214	0.2214	TRUE	0.6533
ENSMUSG00000038900	Rpl12	Unique	0.64	-0.644	-3.825	0.00013092	0.00133498	0.0979	0.4352	0.1012	0.1012	TRUE	0.2661
ENSMUSG00000067430	Zfp763	Unique	0.64	-0.645	-2.898	0.00375793	0.0206936	0.1635	0.4571	0.1741	0.1741	TRUE	0.2519
ENSMUSG00000046991	Wdr27	Unique	0.639	-0.645	-2.96	0.00307957	0.017605	0.1417	0.5284	0.1576	0.1576	TRUE	0.1245
ENSMUSG00000042712	Tceal9	Unique	0.639	-0.646	-3.691	0.000223003	0.00208223	0.117	0.4356	0.1093	0.1093	TRUE	0.2328
ENSMUSG00000030231	Plekha5	Unique	0.639	-0.646	-3.151	0.00162474	0.0104924	0.1397	0.4392	0.1497	0.1497	TRUE	0.2756
ENSMUSG00000061898	Rbak	Unique	0.639	-0.647	-3.291	0.000996776	0.00709046	0.1231	0.4436	0.1369	0.1369	TRUE	0.0608
ENSMUSG00000074903	Gm2058	Unique	0.639	-0.647	-2.691	0.00711923	0.0343342	0.1401	0.7672	0.1631	0.1631	TRUE	0.1854
ENSMUSG00000082691	Dynlt1-ps1	Unique	0.639	-0.647	-3.086	0.00202559	0.0125976	0.1226	0.5828	0.1378	0.1378	TRUE	0.0674
ENSMUSG00000070871	Ccnyl1	Unique	0.639	-0.647	-4.072	4.65765e-05	0.000562392	0.0799	0.4431	0.0891	0.0891	TRUE	0.7125
ENSMUSG00000108414	Snhg1	Unique	0.638	-0.648	-3.239	0.00119932	0.00821323	0.1336	0.4392	0.1424	0.1424	TRUE	0.4064
ENSMUSG00000029247	Paics	Unique	0.638	-0.649	-3.766	0.000166207	0.00163256	0.1053	0.4354	0.106	0.106	TRUE	0.2952
ENSMUSG00000026571	Dcaf6	Unique	0.637	-0.651	-4.501	6.7603e-06	0.000108667	0.0717	0.4378	0.0743	0.0743	TRUE	0.1373
ENSMUSG00000026740	Dnajc1	Unique	0.637	-0.652	-3.654	0.000258132	0.00236915	0.1036	0.4379	0.1132	0.1132	TRUE	0.2658
ENSMUSG00000011752	Pgam1	Unique	0.635	-0.654	-3.038	0.00237878	0.0143473	0.1503	0.4362	0.1655	0.1655	TRUE	0.2451
ENSMUSG00000057561	Eif1a	Unique	0.636	-0.654	-3.412	0.000645077	0.00499481	0.1162	0.4361	0.1311	0.1311	TRUE	0.0695
ENSMUSG00000029686	Cul1	Unique	0.635	-0.656	-4.811	1.50338e-06	2.98446e-05	0.0492	0.4358	0.0663	0.0663	TRUE	0.0769
ENSMUSG00000032307	Ube2q2	Unique	0.633	-0.659	-2.72	0.00652483	0.0321068	0.2277	0.4367	0.2094	0.2094	TRUE	0.1466
ENSMUSG00000049792	Bag5	Unique	0.633	-0.659	-3.092	0.00198782	0.0124122	0.1517	0.4388	0.1617	0.1617	TRUE	0.0933
ENSMUSG00000026791	Slc2a8	Unique	0.633	-0.66	-3.313	0.000923027	0.00667457	0.131	0.4446	0.1407	0.1407	TRUE	0.074
ENSMUSG00000025066	Sfr1	Unique	0.633	-0.66	-4.074	4.63013e-05	0.000559362	0.0766	0.4361	0.0937	0.0937	TRUE	0.1902
ENSMUSG00000026189	Pecr	Unique	0.633	-0.66	-2.891	0.00384338	0.0210812	0.1748	0.4458	0.1849	0.1849	TRUE	0.3435
ENSMUSG00000030172	Erc1	Unique	0.633	-0.66	-4.126	3.68941e-05	0.000462751	0.0855	0.4374	0.0911	0.0911	TRUE	0.1425
ENSMUSG00000051427	Ccdc157	Unique	0.633	-0.66	-2.949	0.00318513	0.0180923	0.1679	0.4415	0.1779	0.1779	TRUE	0.2898
ENSMUSG00000093904	Tomm20	Unique	0.632	-0.661	-4.195	2.73335e-05	0.000360917	0.0877	0.4364	0.0886	0.0886	TRUE	0.1299
ENSMUSG00000067274	Rplp0	Unique	0.632	-0.661	-3.888	0.000101019	0.00107408	0.1099	0.435	0.1034	0.1034	TRUE	0.6722
ENSMUSG00000027198	Ext2	Unique	0.632	-0.661	-3.502	0.000461979	0.0038082	0.1302	0.4364	0.1271	0.1271	TRUE	0.6685
ENSMUSG00000039168	Dap	Unique	0.632	-0.661	-3.134	0.00172338	0.0110319	0.1628	0.4357	0.1588	0.1588	TRUE	0.3092
ENSMUSG00000024078	Ttc27	Unique	0.632	-0.662	-4.287	1.81483e-05	0.000256458	0.0767	0.4386	0.0847	0.0847	TRUE	0.1612
ENSMUSG00000025809	Itgb1	Unique	0.632	-0.662	-3.444	0.000572585	0.00454514	0.1497	0.4352	0.1318	0.1318	TRUE	1.2384
ENSMUSG00000102550	Gm8276	Unique	0.632	-0.662	-2.648	0.00809611	0.0379503	0.1489	0.8079	0.1747	0.1747	TRUE	0.2646
ENSMUSG00000035245	Eogt	Unique	0.632	-0.662	-2.67	0.00758457	0.0360419	0.2096	0.4387	0.2189	0.2189	TRUE	1.0231
ENSMUSG00000039159	Ube2h	Unique	0.631	-0.663	-4.085	4.40681e-05	0.000536533	0.0892	0.4361	0.0941	0.0941	TRUE	0.1569
ENSMUSG00000091845	Rpl36-ps12	Unique	0.632	-0.663	-2.976	0.00291941	0.0168602	0.0993	0.816	0.1278	0.1278	TRUE	0.2648
ENSMUSG00000028402	Mpdz	Unique	0.632	-0.663	-2.557	0.0105547	0.0465793	0.216	0.4376	0.2396	0.2396	TRUE	0.3561
ENSMUSG00000040451	Sgms1	Unique	0.631	-0.664	-3.663	0.000249249	0.00229947	0.1036	0.4389	0.1167	0.1167	TRUE	0.2088
ENSMUSG00000001053	N4bp3	Unique	0.631	-0.664	-3.132	0.00173568	0.0110983	0.1601	0.4382	0.1602	0.1602	TRUE	0.2906
ENSMUSG00000039529	Atp8b1	Unique	0.631	-0.664	-2.752	0.00592039	0.0297394	0.2149	0.4405	0.2075	0.2075	TRUE	0.2842
ENSMUSG00000025130	P4hb	Unique	0.631	-0.665	-3.322	0.000892863	0.006495	0.1439	0.4351	0.143	0.143	TRUE	0.6198
ENSMUSG00000021286	Zfyve21	Unique	0.63	-0.666	-3.011	0.0026009	0.0154117	0.1637	0.4427	0.1738	0.1738	TRUE	0.2457
ENSMUSG00000031246	Sh3bgrl	Unique	0.63	-0.667	-4.317	1.57937e-05	0.000227774	0.0782	0.436	0.0851	0.0851	TRUE	0.2085
ENSMUSG00000044636	Csrnp2	Unique	0.63	-0.668	-2.69	0.00714196	0.0344048	0.2086	0.4482	0.2183	0.2183	TRUE	0.4834
ENSMUSG00000041235	Chd7	Unique	0.629	-0.668	-2.858	0.00426173	0.0228507	0.1849	0.4386	0.1946	0.1946	TRUE	0.2156
ENSMUSG00000025538	Sumf2	Unique	0.629	-0.669	-3.774	0.00016042	0.00158415	0.1064	0.44	0.1116	0.1116	TRUE	0.2272
ENSMUSG00000036155	Mgat5	Unique	0.629	-0.669	-3.979	6.91351e-05	0.000782145	0.0962	0.4374	0.1007	0.1007	TRUE	0.4923
ENSMUSG00000004929	Thop1	Unique	0.628	-0.67	-3.484	0.000494399	0.00403095	0.1218	0.4385	0.1317	0.1317	TRUE	0.3579
ENSMUSG00000024758	Rtn3	Unique	0.628	-0.671	-4.312	1.61936e-05	0.000231951	0.0768	0.4354	0.0866	0.0866	TRUE	0.1236
ENSMUSG00000000740	Rpl13	Unique	0.628	-0.671	-3.671	0.000241493	0.00223683	0.1284	0.4352	0.1194	0.1194	TRUE	0.1667
ENSMUSG00000021482	Prxl2c	Unique	0.628	-0.672	-3.305	0.000949207	0.0068255	0.124	0.4382	0.1474	0.1474	TRUE	0.3142
ENSMUSG00000027365	Trpm7	Unique	0.627	-0.673	-3.886	0.000101863	0.00108009	0.1066	0.4366	0.1069	0.1069	TRUE	0.4829
ENSMUSG00000097487	Ptges3l	Unique	0.627	-0.673	-2.592	0.00954438	0.0431798	0.2212	0.4978	0.2326	0.2326	TRUE	0.0774
ENSMUSG00000030271	Ogg1	Unique	0.627	-0.673	-3.149	0.00163676	0.0105567	0.1635	0.4419	0.1622	0.1622	TRUE	0.0882
ENSMUSG00000018672	Copz2	Unique	0.627	-0.673	-2.761	0.00576268	0.0291306	0.192	0.4406	0.2115	0.2115	TRUE	0.6367
ENSMUSG00000028413	B4galt1	Unique	0.627	-0.673	-2.748	0.00599839	0.0300205	0.2051	0.4358	0.2143	0.2143	TRUE	0.5355
ENSMUSG00000046658	Zfp316	Unique	0.627	-0.674	-2.967	0.0030045	0.0172483	0.1743	0.4379	0.1841	0.1841	TRUE	0.1673
ENSMUSG00000021493	Pdlim7	Unique	0.627	-0.674	-2.571	0.0101537	0.0452897	0.2169	0.4368	0.2451	0.2451	TRUE	0.3243
ENSMUSG00000038473	Nos1ap	Unique	0.627	-0.674	-2.573	0.0100716	0.0450278	0.228	0.4446	0.244	0.244	TRUE	0.0859
ENSMUSG00000021033	Gstz1	Unique	0.627	-0.674	-2.811	0.00494251	0.0256973	0.1945	0.4428	0.2042	0.2042	TRUE	0.1537
ENSMUSG00000029635	Cdk8	Unique	0.627	-0.674	-5.195	2.04236e-07	5.26443e-06	0.0556	0.437	0.0599	0.0599	TRUE	0.1653
ENSMUSG00000033282	Rpgrip1l	Unique	0.626	-0.675	-3.234	0.00122256	0.00833289	0.1439	0.445	0.1543	0.1543	TRUE	0.5991
ENSMUSG00000022466	Rpap3	Unique	0.626	-0.675	-2.669	0.00760659	0.0361198	0.2187	0.4391	0.2277	0.2277	TRUE	2.0059
ENSMUSG00000021476	Habp4	Unique	0.626	-0.675	-3.204	0.00135587	0.0090654	0.1478	0.4397	0.1578	0.1578	TRUE	0.4969
ENSMUSG00000025558	Dock9	Unique	0.627	-0.675	-2.821	0.00478891	0.0250563	0.2352	0.4358	0.2042	0.2042	TRUE	0.2461
ENSMUSG00000004637	Wwox	Unique	0.626	-0.676	-3.312	0.000927236	0.00669873	0.1374	0.4447	0.1476	0.1476	TRUE	0.2632
ENSMUSG00000072258	Taf1a	Unique	0.626	-0.676	-3.79	0.000150788	0.00150508	0.1028	0.4423	0.1126	0.1126	TRUE	0.5783
ENSMUSG00000022272	Myo10	Unique	0.625	-0.677	-3.632	0.000281427	0.00253282	0.1118	0.4357	0.1241	0.1241	TRUE	0.2156
ENSMUSG00000027312	Atrn	Unique	0.625	-0.679	-3.064	0.0021841	0.0134028	0.1655	0.4368	0.1753	0.1753	TRUE	0.6391
ENSMUSG00000092072	Gm4540	Unique	0.624	-0.68	-3.258	0.00112383	0.0078001	0.085	0.7886	0.1093	0.1093	TRUE	0.11
ENSMUSG00000029461	Fam168a	Unique	0.624	-0.68	-4.206	2.59525e-05	0.000345547	0.0839	0.4372	0.093	0.093	TRUE	0.1906
ENSMUSG00000090035	Galnt4	Unique	0.624	-0.681	-3.795	0.000147659	0.00147831	0.1041	0.4431	0.1139	0.1139	TRUE	0.6168
ENSMUSG00000038079	Tmem237	Unique	0.624	-0.682	-4.125	3.7066e-05	0.000464519	0.0871	0.4422	0.0966	0.0966	TRUE	0.227
ENSMUSG00000005078	Jkamp	Unique	0.623	-0.682	-3.817	0.000135307	0.00137246	0.1036	0.4405	0.1133	0.1133	TRUE	0.343
ENSMUSG00000060032	H2aj	Unique	0.623	-0.682	-2.58	0.00987848	0.0444081	0.241	0.436	0.2493	0.2493	TRUE	0.4395
ENSMUSG00000032402	Smad3	Unique	0.622	-0.685	-2.981	0.00287083	0.0166586	0.1722	0.4365	0.1885	0.1885	TRUE	0.1535
ENSMUSG00000019689	Fmc1	Unique	0.622	-0.685	-3.183	0.00146002	0.00959272	0.1545	0.4432	0.1646	0.1646	TRUE	0.9347
ENSMUSG00000046324	Ermp1	Unique	0.622	-0.686	-2.861	0.00422652	0.0227303	0.2236	0.4361	0.2052	0.2052	TRUE	0.3023
ENSMUSG00000022863	Btg3	Unique	0.622	-0.686	-2.531	0.0113688	0.0494556	0.2523	0.4473	0.2608	0.2608	TRUE	0.1422
ENSMUSG00000069601	Ank3	Unique	0.621	-0.687	-2.943	0.00324741	0.018356	0.1863	0.4396	0.1943	0.1943	TRUE	0.2697
ENSMUSG00000028032	Papss1	Unique	0.621	-0.688	-3.033	0.00242343	0.0145626	0.1814	0.4355	0.1838	0.1838	TRUE	0.7834
ENSMUSG00000033373	Fntb	Unique	0.621	-0.688	-2.603	0.00924267	0.0421308	0.2403	0.4394	0.2488	0.2488	TRUE	1.988
ENSMUSG00000049339	Retreg2	Unique	0.62	-0.689	-3.738	0.000185831	0.00179429	0.1116	0.4359	0.1213	0.1213	TRUE	0.7635
ENSMUSG00000023806	Rsph3b	Unique	0.62	-0.69	-3.549	0.000387033	0.00327938	0.1254	0.4508	0.1329	0.1329	TRUE	0.0963
ENSMUSG00000040520	Manea	Unique	0.62	-0.691	-3.368	0.00075656	0.00567653	0.1458	0.4395	0.1497	0.1497	TRUE	0.068
ENSMUSG00000041075	Fzd7	Unique	0.619	-0.691	-3.422	0.000621419	0.00485781	0.147	0.4355	0.1456	0.1456	TRUE	0.1646
ENSMUSG00000041961	Znrf3	Unique	0.619	-0.692	-3.431	0.000601036	0.0047256	0.1342	0.4427	0.1441	0.1441	TRUE	0.1218
ENSMUSG00000025262	Fam120c	Unique	0.619	-0.692	-2.716	0.0066139	0.0324554	0.2209	0.4467	0.2302	0.2302	TRUE	0.1955
ENSMUSG00000078126	Rpl23a-ps3	Unique	0.619	-0.693	-2.676	0.00745512	0.0355655	0.2143	0.5322	0.2268	0.2268	TRUE	2.5934
ENSMUSG00000029804	Herc3	Unique	0.618	-0.695	-2.837	0.00454727	0.024097	0.2041	0.4408	0.2135	0.2135	TRUE	0.252
ENSMUSG00000002797	Ggct	Unique	0.618	-0.695	-3.739	0.00018474	0.00178546	0.1116	0.4487	0.1217	0.1217	TRUE	0.1951
ENSMUSG00000040220	Gas8	Unique	0.617	-0.696	-3.432	0.000600239	0.0047256	0.1363	0.441	0.1464	0.1464	TRUE	0.3774
ENSMUSG00000089711	Gm16240	Unique	0.617	-0.697	-2.702	0.00689895	0.0334991	0.1821	0.6995	0.2029	0.2029	TRUE	0.325
ENSMUSG00000051674	Dcun1d4	Unique	0.616	-0.698	-3.279	0.00104167	0.00733094	0.1573	0.4393	0.1615	0.1615	TRUE	0.1424
ENSMUSG00000028173	Wls	Unique	0.616	-0.7	-2.647	0.00812993	0.0380476	0.2375	0.4366	0.2497	0.2497	TRUE	0.4431
ENSMUSG00000031708	Tecr	Unique	0.616	-0.7	-3.245	0.00117656	0.00809086	0.1828	0.4356	0.1662	0.1662	TRUE	0.2934
ENSMUSG00000021884	Hacl1	Unique	0.616	-0.7	-2.577	0.00995525	0.0446346	0.2276	0.5921	0.2427	0.2427	TRUE	0.129
ENSMUSG00000043162	Pyurf	Unique	0.615	-0.701	-3.424	0.000616091	0.00482431	0.137	0.4517	0.1475	0.1475	TRUE	0.6402
ENSMUSG00000081895	Rpl17-ps10	Unique	0.615	-0.702	-2.996	0.00273792	0.0160452	0.1645	0.5643	0.179	0.179	TRUE	0.1201
ENSMUSG00000022704	Qtrt2	Unique	0.615	-0.702	-4.097	4.1822e-05	0.000512469	0.1002	0.4416	0.1041	0.1041	TRUE	0.136
ENSMUSG00000080935	Got2-ps1	Unique	0.615	-0.702	-2.791	0.00525262	0.0269763	0.1693	0.7047	0.1899	0.1899	TRUE	0.3225
ENSMUSG00000046841	Ckap4	Unique	0.615	-0.702	-2.772	0.005576	0.028354	0.2302	0.4373	0.229	0.229	TRUE	3.6455
ENSMUSG00000056501	Cebpb	Unique	0.614	-0.703	-3.75	0.000177173	0.00172239	0.1153	0.4354	0.1254	0.1254	TRUE	0.1737
ENSMUSG00000040043	Rbms2	Unique	0.614	-0.704	-3.99	6.6097e-05	0.000752557	0.1009	0.4394	0.1106	0.1106	TRUE	0.1908
ENSMUSG00000004270	Lpcat3	Unique	0.614	-0.704	-3.267	0.00108666	0.00759219	0.1557	0.4372	0.1657	0.1657	TRUE	0.5004
ENSMUSG00000000811	Txnrd3	Unique	0.614	-0.705	-3.434	0.000595282	0.00469631	0.1389	0.4451	0.1491	0.1491	TRUE	0.6468
ENSMUSG00000063810	Alms1	Unique	0.614	-0.705	-3.219	0.00128636	0.00868847	0.1598	0.4445	0.17	0.17	TRUE	0.1681
ENSMUSG00000038697	Taf5l	Unique	0.613	-0.706	-4.257	2.0699e-05	0.000285361	0.0886	0.4383	0.0979	0.0979	TRUE	0.2219
ENSMUSG00000074063	Osgin1	Unique	0.613	-0.706	-2.742	0.00610757	0.0304944	0.2246	0.4537	0.2341	0.2341	TRUE	0.0815
ENSMUSG00000025402	Nab2	Unique	0.613	-0.706	-3.983	6.79667e-05	0.000771189	0.0983	0.4374	0.1119	0.1119	TRUE	0.1669
ENSMUSG00000024978	Gpam	Unique	0.613	-0.706	-3.082	0.0020533	0.0127249	0.1764	0.443	0.1863	0.1863	TRUE	0.3512
ENSMUSG00000037251	Pomk	Unique	0.613	-0.707	-3.87	0.000108889	0.00114254	0.1086	0.4402	0.1185	0.1185	TRUE	0.0779
ENSMUSG00000023809	Rps6ka2	Unique	0.612	-0.708	-2.858	0.00425999	0.0228507	0.2082	0.4464	0.2177	0.2177	TRUE	0.4555
ENSMUSG00000028496	Mllt3	Unique	0.612	-0.708	-4.023	5.74015e-05	0.000667339	0.0985	0.4399	0.1099	0.1099	TRUE	0.2987
ENSMUSG00000086968	4933431E20Rik	Unique	0.612	-0.708	-2.923	0.00346849	0.0193832	0.2065	0.4385	0.2093	0.2093	TRUE	0.1616
ENSMUSG00000051790	Nlgn2	Unique	0.612	-0.709	-3.104	0.00190834	0.0120264	0.1595	0.4384	0.1861	0.1861	TRUE	0.3404
ENSMUSG00000029166	Mapre3	Unique	0.611	-0.71	-3.264	0.00110006	0.00766963	0.1582	0.4421	0.1683	0.1683	TRUE	0.2454
ENSMUSG00000025959	Klf7	Unique	0.611	-0.71	-3.029	0.00245699	0.014726	0.1935	0.4378	0.1961	0.1961	TRUE	0.2275
ENSMUSG00000029670	Ing3	Unique	0.611	-0.71	-3.123	0.00179311	0.0114119	0.1742	0.4394	0.184	0.184	TRUE	2.0196
ENSMUSG00000034903	Cobll1	Unique	0.611	-0.71	-4.059	4.9198e-05	0.00058893	0.1024	0.439	0.1087	0.1087	TRUE	0.2283
ENSMUSG00000023175	Bsg	Unique	0.612	-0.71	-3.398	0.000679554	0.00520677	0.1902	0.4353	0.1558	0.1558	TRUE	0.4552
ENSMUSG00000027223	Mapk8ip1	Unique	0.611	-0.712	-2.657	0.00788319	0.0371482	0.2218	0.4375	0.2559	0.2559	TRUE	0.2781
ENSMUSG00000025609	Mkln1	Unique	0.61	-0.714	-4.154	3.26035e-05	0.000418101	0.0959	0.4363	0.1053	0.1053	TRUE	0.3753
ENSMUSG00000029238	Clock	Unique	0.609	-0.714	-2.548	0.0108197	0.0474822	0.2732	0.4363	0.2805	0.2805	TRUE	0.6187
ENSMUSG00000022948	Setd4	Unique	0.609	-0.715	-3.413	0.000642191	0.00497817	0.1412	0.4724	0.1517	0.1517	TRUE	0.1438
ENSMUSG00000038244	Mical2	Unique	0.609	-0.716	-2.722	0.00649409	0.0319827	0.2342	0.44	0.2467	0.2467	TRUE	1.3336
ENSMUSG00000047221	Fam185a	Unique	0.609	-0.717	-3.658	0.000253838	0.00233715	0.1254	0.4491	0.1352	0.1352	TRUE	0.1061
ENSMUSG00000097162	2310010J17Rik	Unique	0.608	-0.718	-2.928	0.00341233	0.0191201	0.1819	0.5697	0.197	0.197	TRUE	0.1737
ENSMUSG00000035168	Tanc1	Unique	0.608	-0.719	-4.284	1.83822e-05	0.000259293	0.0975	0.4366	0.1003	0.1003	TRUE	0.2925
ENSMUSG00000031169	Porcn	Unique	0.607	-0.72	-2.708	0.00676291	0.0330534	0.2409	0.4532	0.25	0.25	TRUE	1.1931
ENSMUSG00000038167	Plekhg6	Unique	0.606	-0.723	-2.683	0.00729274	0.035	0.2621	0.4456	0.2577	0.2577	TRUE	0.4026
ENSMUSG00000041779	Tram2	Unique	0.605	-0.725	-3.299	0.000972013	0.00695505	0.1732	0.4384	0.1724	0.1724	TRUE	0.2422
ENSMUSG00000022833	Ccdc14	Unique	0.605	-0.725	-3.792	0.000149265	0.00149181	0.116	0.4633	0.1268	0.1268	TRUE	0.1151
ENSMUSG00000039530	N/A	N/D	0.605	-0.726	-3.896	9.78003e-05	0.00104418	0.1143	0.4376	0.1236	0.1236	TRUE	0.3244
ENSMUSG00000082016	Pgam1-ps2	Unique	0.604	-0.727	-2.535	0.0112476	0.0490204	0.2448	0.6671	0.2626	0.2626	TRUE	0.2225
ENSMUSG00000034245	Hdac11	Unique	0.604	-0.727	-2.924	0.00345839	0.0193361	0.2063	0.4377	0.2202	0.2202	TRUE	0.1749
ENSMUSG00000042626	Shc1	Unique	0.604	-0.728	-3.115	0.00184171	0.0116891	0.2236	0.4359	0.195	0.195	TRUE	0.2546
ENSMUSG00000056493	Foxk1	Unique	0.603	-0.729	-5.178	2.2459e-07	5.71489e-06	0.0714	0.4367	0.0705	0.0705	TRUE	0.2528
ENSMUSG00000099083	Atf7	Unique	0.603	-0.73	-4.177	2.95881e-05	0.000386498	0.098	0.4369	0.1089	0.1089	TRUE	0.4999
ENSMUSG00000053470	Kdm3a	Unique	0.602	-0.731	-3.531	0.000413469	0.00347894	0.1414	0.4363	0.153	0.153	TRUE	0.1252
ENSMUSG00000033487	Fndc3a	Unique	0.603	-0.731	-3.583	0.000339645	0.00294558	0.1384	0.4364	0.1484	0.1484	TRUE	0.2654
ENSMUSG00000036968	Cnpy4	Unique	0.602	-0.731	-4.201	2.6587e-05	0.000352241	0.0985	0.4381	0.1079	0.1079	TRUE	0.1538
ENSMUSG00000008822	Acyp1	Unique	0.602	-0.731	-2.872	0.00408153	0.0220685	0.2194	0.4545	0.229	0.229	TRUE	0.2444
ENSMUSG00000001576	Ergic1	Unique	0.602	-0.732	-4.627	3.71429e-06	6.45941e-05	0.0899	0.436	0.0894	0.0894	TRUE	0.6029
ENSMUSG00000057193	Slc44a2	Unique	0.602	-0.733	-4.114	3.88565e-05	0.000483294	0.1053	0.4365	0.1132	0.1132	TRUE	0.1344
ENSMUSG00000051000	Fam160a1	Unique	0.602	-0.733	-3.718	0.000200953	0.00191497	0.1152	0.4372	0.1385	0.1385	TRUE	0.1501
ENSMUSG00000061684	Rpl21-ps8	Unique	0.601	-0.734	-2.535	0.0112475	0.0490204	0.2268	0.8038	0.25	0.25	TRUE	0.1707
ENSMUSG00000046079	Lrrc8d	Unique	0.601	-0.734	-3.613	0.000302804	0.00269163	0.1374	0.4364	0.1473	0.1473	TRUE	0.424
ENSMUSG00000001039	B9d1	Unique	0.601	-0.734	-3.084	0.00204483	0.0126861	0.1917	0.4438	0.2014	0.2014	TRUE	0.4189
ENSMUSG00000026510	Trp53bp2	Unique	0.601	-0.735	-3.623	0.000291207	0.00260656	0.1521	0.4364	0.1469	0.1469	TRUE	0.3349
ENSMUSG00000022797	Tfrc	Unique	0.601	-0.735	-2.843	0.0044722	0.0237481	0.2209	0.4358	0.2388	0.2388	TRUE	0.1445
ENSMUSG00000051444	Bbs12	Unique	0.601	-0.735	-3.571	0.000355345	0.00305406	0.1389	0.4485	0.1493	0.1493	TRUE	0.1909
ENSMUSG00000031672	Got2	Unique	0.6	-0.736	-4.204	2.62643e-05	0.000348989	0.1064	0.436	0.1094	0.1094	TRUE	0.4575
ENSMUSG00000034424	Gcsh	Unique	0.6	-0.736	-4.118	3.82805e-05	0.0004773	0.1151	0.4389	0.1137	0.1137	TRUE	0.7037
ENSMUSG00000072640	Lyrm9	Unique	0.6	-0.737	-3.867	0.000110191	0.00115255	0.1211	0.4537	0.1272	0.1272	TRUE	0.3176
ENSMUSG00000057329	Bcl2	Unique	0.6	-0.737	-3.606	0.000310759	0.00274822	0.1536	0.4375	0.1489	0.1489	TRUE	0.8333
ENSMUSG00000051950	B3glct	Unique	0.6	-0.737	-3.734	0.000188323	0.00181403	0.134	0.4402	0.1384	0.1384	TRUE	0.3572
ENSMUSG00000052632	Asap2	Unique	0.599	-0.738	-2.726	0.00641297	0.0316776	0.2533	0.44	0.2615	0.2615	TRUE	0.3499
ENSMUSG00000078429	Ctdsp2	Unique	0.599	-0.739	-4.403	1.06936e-05	0.00016263	0.0932	0.4358	0.1006	0.1006	TRUE	0.1292
ENSMUSG00000005897	Nr2c1	Unique	0.598	-0.741	-5.197	2.02435e-07	5.22383e-06	0.0617	0.4429	0.0715	0.0715	TRUE	0.4667
ENSMUSG00000019975	Ikbip	Unique	0.598	-0.742	-4.081	4.48477e-05	0.000544072	0.1075	0.441	0.1173	0.1173	TRUE	1.2287
ENSMUSG00000040675	Mthfd1l	Unique	0.598	-0.743	-2.628	0.00858316	0.0397906	0.2774	0.4385	0.2848	0.2848	TRUE	0.9704
ENSMUSG00000084111	Gm15710	Unique	0.597	-0.744	-2.526	0.0115226	0.0499555	0.2449	0.7598	0.2655	0.2655	TRUE	0.2264
ENSMUSG00000025041	Nt5c2	Unique	0.597	-0.745	-3.963	7.40411e-05	0.000827137	0.1272	0.4385	0.1257	0.1257	TRUE	0.11
ENSMUSG00000030189	Ybx3	Unique	0.596	-0.747	-3.36	0.000778451	0.00580336	0.1606	0.4355	0.1763	0.1763	TRUE	0.092
ENSMUSG00000034485	Uaca	Unique	0.596	-0.747	-4.065	4.81301e-05	0.000578135	0.1215	0.437	0.1205	0.1205	TRUE	0.2032
ENSMUSG00000039452	Snx22	Unique	0.596	-0.747	-2.786	0.00533271	0.0273029	0.235	0.4373	0.2562	0.2562	TRUE	0.0632
ENSMUSG00000027430	Dtd1	Unique	0.596	-0.747	-2.964	0.00304059	0.0174252	0.2166	0.4428	0.2259	0.2259	TRUE	0.3134
ENSMUSG00000048997	Atxn7l2	Unique	0.596	-0.747	-3.808	0.000140318	0.00141707	0.1266	0.4509	0.1354	0.1354	TRUE	0.1784
ENSMUSG00000014496	Ankrd28	Unique	0.595	-0.748	-3.205	0.00135064	0.00903821	0.1849	0.4371	0.1945	0.1945	TRUE	1.99
ENSMUSG00000043940	Wdfy3	Unique	0.595	-0.749	-3.011	0.00260202	0.0154117	0.2114	0.4371	0.2205	0.2205	TRUE	0.2833
ENSMUSG00000031161	Hdac6	Unique	0.595	-0.749	-3.188	0.00143044	0.00943045	0.1871	0.438	0.1967	0.1967	TRUE	4.6212
ENSMUSG00000025008	Tctn3	Unique	0.595	-0.75	-4.01	6.05951e-05	0.000698852	0.113	0.4479	0.1231	0.1231	TRUE	0.2203
ENSMUSG00000029513	Prkab1	Unique	0.595	-0.75	-5.49	4.01843e-08	1.2502e-06	0.0582	0.4375	0.0663	0.0663	TRUE	0.0581
ENSMUSG00000026826	Nr4a2	Unique	0.594	-0.75	-2.989	0.00280111	0.0163318	0.2066	0.4539	0.2226	0.2226	TRUE	0.3158
ENSMUSG00000066643	Wdr35	Unique	0.594	-0.751	-4.041	5.31173e-05	0.000625703	0.1125	0.4419	0.1224	0.1224	TRUE	0.5509
ENSMUSG00000053553	3110082I17Rik	Unique	0.594	-0.752	-4.239	2.24653e-05	0.000305885	0.0977	0.4391	0.112	0.112	TRUE	0.1197
ENSMUSG00000044340	Phlpp1	Unique	0.593	-0.753	-3	0.00269741	0.0158671	0.2156	0.4372	0.2247	0.2247	TRUE	1.625
ENSMUSG00000042042	Csgalnact2	Unique	0.593	-0.753	-3.606	0.00031037	0.00274675	0.145	0.4394	0.1551	0.1551	TRUE	0.1389
ENSMUSG00000032656	Marchf3	Unique	0.593	-0.754	-2.737	0.00620024	0.0308572	0.262	0.4442	0.2701	0.2701	TRUE	0.5774
ENSMUSG00000042523	Dnal1	Unique	0.593	-0.754	-3.399	0.000677241	0.0052022	0.1638	0.4473	0.174	0.174	TRUE	0.2806
ENSMUSG00000027546	Atp9a	Unique	0.593	-0.754	-3.545	0.000392711	0.00332119	0.1396	0.4356	0.1615	0.1615	TRUE	0.141
ENSMUSG00000022186	Oxct1	Unique	0.592	-0.756	-3.449	0.000562291	0.00447725	0.1575	0.4356	0.1714	0.1714	TRUE	0.7015
ENSMUSG00000000628	Hk2	Unique	0.592	-0.756	-2.548	0.0108208	0.0474822	0.3162	0.4376	0.3138	0.3138	TRUE	0.4862
ENSMUSG00000114133	Gm20075	Unique	0.592	-0.756	-2.678	0.00741456	0.0354304	0.1898	0.9154	0.2196	0.2196	TRUE	0.2027
ENSMUSG00000020538	Srebf1	Unique	0.592	-0.757	-2.651	0.00801886	0.0376649	0.3238	0.4354	0.2912	0.2912	TRUE	0.2207
ENSMUSG00000025037	Maoa	Unique	0.591	-0.758	-3.183	0.00145716	0.00957937	0.192	0.4408	0.2017	0.2017	TRUE	0.1943
ENSMUSG00000022748	Cmss1	Unique	0.591	-0.758	-3.822	0.000132297	0.00134504	0.1243	0.4458	0.139	0.139	TRUE	0.1409
ENSMUSG00000039910	Cited2	Unique	0.591	-0.758	-3.114	0.00184473	0.011705	0.2304	0.4362	0.2113	0.2113	TRUE	0.4281
ENSMUSG00000042644	Itpr3	Unique	0.59	-0.761	-2.841	0.00449356	0.0238506	0.2854	0.4356	0.2564	0.2564	TRUE	0.2188
ENSMUSG00000081434	Gm14165	Unique	0.59	-0.761	-2.595	0.00945759	0.0428993	0.2575	0.6634	0.2759	0.2759	TRUE	0.2275
ENSMUSG00000042215	Bag2	Unique	0.59	-0.761	-4.206	2.59503e-05	0.000345547	0.1081	0.4385	0.1166	0.1166	TRUE	0.3094
ENSMUSG00000024525	Impa2	Unique	0.59	-0.762	-3.186	0.00144178	0.00949439	0.1943	0.4393	0.2039	0.2039	TRUE	0.4764
ENSMUSG00000029456	Acad10	Unique	0.59	-0.762	-2.678	0.00741342	0.0354304	0.2879	0.4455	0.2876	0.2876	TRUE	0.1813
ENSMUSG00000034557	Zfyve9	Unique	0.589	-0.763	-3.152	0.00161904	0.0104652	0.1824	0.4384	0.2089	0.2089	TRUE	0.1676
ENSMUSG00000023972	Ptk7	Unique	0.589	-0.763	-4.971	6.66045e-07	1.48956e-05	0.086	0.4356	0.084	0.084	TRUE	0.3646
ENSMUSG00000081453	Gm6767	Unique	0.589	-0.763	-2.88	0.00398209	0.0216675	0.1602	0.8899	0.1888	0.1888	TRUE	0.1626
ENSMUSG00000028967	Errfi1	Unique	0.589	-0.764	-2.57	0.0101621	0.0453047	0.3093	0.4356	0.3153	0.3153	TRUE	0.6965
ENSMUSG00000042851	Zc3h6	Unique	0.588	-0.766	-2.922	0.00347288	0.0193985	0.2372	0.4569	0.2421	0.2421	TRUE	0.2513
ENSMUSG00000030994	D7Ertd443e	Unique	0.588	-0.767	-2.878	0.00399684	0.0217222	0.2404	0.4517	0.2513	0.2513	TRUE	0.6442
ENSMUSG00000030029	Lrig1	Unique	0.587	-0.768	-2.88	0.00397338	0.0216303	0.2133	0.436	0.2538	0.2538	TRUE	0.2
ENSMUSG00000085614	1700123M08Rik	Unique	0.587	-0.768	-2.759	0.00579784	0.0292571	0.2387	0.5924	0.2553	0.2553	TRUE	0.2138
ENSMUSG00000085174	Gm16206	Unique	0.587	-0.769	-3.065	0.00217881	0.0133846	0.2053	0.4934	0.2169	0.2169	TRUE	0.2255
ENSMUSG00000026411	Tmem9	Unique	0.586	-0.77	-4.501	6.77049e-06	0.00010868	0.0901	0.4367	0.1043	0.1043	TRUE	0.1566
ENSMUSG00000028188	Spata1	Unique	0.586	-0.77	-3.228	0.0012456	0.00846502	0.1845	0.4887	0.196	0.196	TRUE	0.1667
ENSMUSG00000043192	Gpi-ps	Unique	0.586	-0.77	-3.286	0.00101622	0.00718903	0.1618	0.5758	0.1769	0.1769	TRUE	0.3186
ENSMUSG00000054008	Ndst1	Unique	0.586	-0.771	-5.043	4.58151e-07	1.07554e-05	0.083	0.4358	0.0833	0.0833	TRUE	0.7801
ENSMUSG00000066487	Gm5786	Unique	0.586	-0.771	-3.723	0.00019661	0.00187822	0.1149	0.5972	0.1308	0.1308	TRUE	0.1509
ENSMUSG00000044533	Rps2	Unique	0.586	-0.772	-4.381	1.17971e-05	0.000176972	0.0942	0.4351	0.1109	0.1109	TRUE	0.0726
ENSMUSG00000022244	Amacr	Unique	0.586	-0.772	-2.993	0.00276502	0.0161703	0.2275	0.4437	0.2365	0.2365	TRUE	0.8213
ENSMUSG00000041949	Tango6	Unique	0.585	-0.773	-3.308	0.000940001	0.00676982	0.1834	0.4472	0.1935	0.1935	TRUE	0.2851
ENSMUSG00000024667	Tmem216	Unique	0.585	-0.774	-2.88	0.00398101	0.0216667	0.2487	0.4418	0.2571	0.2571	TRUE	2.0755
ENSMUSG00000036687	Tmem184a	Unique	0.585	-0.774	-3.527	0.000420884	0.00352468	0.1486	0.4383	0.1718	0.1718	TRUE	0.0895
ENSMUSG00000026384	Ptpn4	Unique	0.585	-0.774	-3.961	7.47158e-05	0.000833067	0.1259	0.4381	0.1359	0.1359	TRUE	0.2194
ENSMUSG00000026782	Abi2	Unique	0.585	-0.774	-4.336	1.44775e-05	0.000210629	0.1035	0.4391	0.1132	0.1132	TRUE	0.1578
ENSMUSG00000063160	Numbl	Unique	0.584	-0.775	-3.103	0.0019175	0.0120708	0.2094	0.4415	0.2222	0.2222	TRUE	0.3614
ENSMUSG00000032340	Neo1	Unique	0.585	-0.775	-3.051	0.00228408	0.0139021	0.2574	0.4362	0.2302	0.2302	TRUE	0.9096
ENSMUSG00000058392	Rrp1b	Unique	0.584	-0.777	-4.312	1.6177e-05	0.000231857	0.1057	0.439	0.1154	0.1154	TRUE	0.2847
ENSMUSG00000021109	Hif1a	Unique	0.583	-0.778	-3.173	0.00151	0.0098595	0.2054	0.4363	0.2146	0.2146	TRUE	0.2336
ENSMUSG00000085433	Gm16001	Unique	0.583	-0.779	-2.807	0.00500169	0.0259235	0.2581	0.487	0.2681	0.2681	TRUE	2.1559
ENSMUSG00000020657	Dnajc27	Unique	0.583	-0.779	-4.076	4.59088e-05	0.000554909	0.1207	0.4524	0.1282	0.1282	TRUE	0.3153
ENSMUSG00000005225	Plekha8	Unique	0.582	-0.78	-4.352	1.35119e-05	0.000198452	0.0968	0.4403	0.114	0.114	TRUE	0.0818
ENSMUSG00000033096	Apmap	Unique	0.583	-0.78	-4.179	2.9236e-05	0.000382331	0.13	0.4372	0.124	0.124	TRUE	0.2023
ENSMUSG00000044807	Zfp354c	Unique	0.582	-0.781	-2.677	0.00742796	0.0354725	0.2941	0.4551	0.3016	0.3016	TRUE	0.2125
ENSMUSG00000041936	Agrn	Unique	0.582	-0.781	-2.928	0.00340707	0.0190995	0.2163	0.4354	0.2543	0.2543	TRUE	0.0831
ENSMUSG00000029469	Ift81	Unique	0.581	-0.783	-4.662	3.13048e-06	5.59546e-05	0.0925	0.4391	0.1003	0.1003	TRUE	0.1381
ENSMUSG00000039496	Cdnf	Unique	0.581	-0.783	-2.684	0.00726753	0.0349152	0.2801	0.5289	0.2914	0.2914	TRUE	0.2173
ENSMUSG00000035093	Secisbp2l	Unique	0.581	-0.784	-3.759	0.000170674	0.00167103	0.1667	0.4361	0.1552	0.1552	TRUE	0.2038
ENSMUSG00000032702	Kank1	Unique	0.581	-0.784	-3.017	0.00255034	0.0151928	0.2322	0.4371	0.2408	0.2408	TRUE	0.2254
ENSMUSG00000046562	Unc119b	Unique	0.58	-0.785	-5.592	2.24672e-08	7.41867e-07	0.0632	0.4361	0.0702	0.0702	TRUE	0.1454
ENSMUSG00000062604	Srpk2	Unique	0.581	-0.785	-4.266	1.99134e-05	0.000276506	0.1103	0.4378	0.1205	0.1205	TRUE	0.0835
ENSMUSG00000027200	Sema6d	Unique	0.58	-0.785	-2.579	0.00991437	0.0445089	0.3235	0.446	0.3294	0.3294	TRUE	0.1418
ENSMUSG00000048164	Gm7204	Unique	0.58	-0.785	-2.808	0.00497832	0.0258313	0.2077	0.7823	0.2312	0.2312	TRUE	0.1
ENSMUSG00000031987	Egln1	Unique	0.58	-0.786	-3.418	0.000629955	0.00490871	0.1792	0.4365	0.1888	0.1888	TRUE	0.2812
ENSMUSG00000048264	Dip2c	Unique	0.58	-0.786	-3.488	0.000486092	0.00397161	0.1773	0.4383	0.1811	0.1811	TRUE	0.3447
ENSMUSG00000039485	Tspyl4	Unique	0.58	-0.787	-2.671	0.00756606	0.0359613	0.298	0.4647	0.3057	0.3057	TRUE	0.173
ENSMUSG00000112278	Gm30025	Unique	0.58	-0.787	-3.214	0.00130681	0.00880037	0.1952	0.4881	0.2066	0.2066	TRUE	0.1695
ENSMUSG00000020262	Adarb1	Unique	0.579	-0.788	-3.268	0.00108431	0.00758034	0.1967	0.4449	0.2064	0.2064	TRUE	1.1458
ENSMUSG00000025986	Slc39a10	Unique	0.579	-0.789	-3.434	0.000595814	0.00469891	0.1924	0.4377	0.1882	0.1882	TRUE	0.6324
ENSMUSG00000020455	Trim11	Unique	0.578	-0.791	-6.111	9.87016e-10	4.62479e-08	0.0531	0.4385	0.0594	0.0594	TRUE	0.0615
ENSMUSG00000038349	Plcl1	Unique	0.578	-0.791	-2.623	0.00871962	0.0402988	0.3122	0.4744	0.3198	0.3198	TRUE	0.2861
ENSMUSG00000021048	Mthfd1	Unique	0.578	-0.792	-4.093	4.25975e-05	0.000520868	0.1235	0.4375	0.1334	0.1334	TRUE	0.2172
ENSMUSG00000031984	2810004N23Rik	Unique	0.578	-0.792	-4.658	3.19313e-06	5.6724e-05	0.1009	0.4384	0.1027	0.1027	TRUE	0.1268
ENSMUSG00000034462	Pkd2	Unique	0.577	-0.793	-4.512	6.43701e-06	0.000104707	0.096	0.437	0.11	0.11	TRUE	0.1872
ENSMUSG00000039953	Clstn1	Unique	0.577	-0.793	-3.133	0.00173034	0.0110703	0.2667	0.4356	0.2289	0.2289	TRUE	0.5546
ENSMUSG00000040918	Slc19a2	Unique	0.576	-0.795	-3.531	0.000414411	0.0034818	0.1692	0.4464	0.1794	0.1794	TRUE	0.3099
ENSMUSG00000043445	Pgp	Unique	0.576	-0.795	-3.601	0.00031666	0.00279015	0.1703	0.4368	0.1739	0.1739	TRUE	0.1971
ENSMUSG00000034761	Map4k5	Unique	0.576	-0.795	-4.497	6.88394e-06	0.000110272	0.1017	0.4376	0.1113	0.1113	TRUE	0.3204
ENSMUSG00000038368	Focad	Unique	0.576	-0.795	-4.244	2.19326e-05	0.000299336	0.1115	0.4442	0.124	0.124	TRUE	0.2111
ENSMUSG00000040022	Rab11fip2	Unique	0.576	-0.796	-2.949	0.00318722	0.0180998	0.251	0.4415	0.2592	0.2592	TRUE	0.7885
ENSMUSG00000048481	Mypop	Unique	0.576	-0.797	-3.255	0.00113383	0.00785769	0.2073	0.4543	0.2114	0.2114	TRUE	0.2279
ENSMUSG00000029752	Asns	Unique	0.576	-0.797	-3.052	0.00226966	0.0138325	0.2347	0.4374	0.2433	0.2433	TRUE	0.3274
ENSMUSG00000071192	Wfikkn1	Unique	0.575	-0.798	-2.843	0.00446441	0.0237257	0.2317	0.6619	0.2502	0.2502	TRUE	0.1635
ENSMUSG00000031563	Wwc2	Unique	0.574	-0.8	-4.249	2.14322e-05	0.000293545	0.1178	0.4366	0.1263	0.1263	TRUE	0.1146
ENSMUSG00000024187	Fam234a	Unique	0.574	-0.8	-3.581	0.000341825	0.00296117	0.1965	0.4357	0.1783	0.1783	TRUE	0.2802
ENSMUSG00000087368	BC065397	Unique	0.574	-0.8	-3.501	0.000463366	0.00381497	0.154	0.5638	0.1684	0.1684	TRUE	0.1686
ENSMUSG00000027332	Ivd	Unique	0.573	-0.803	-2.971	0.00296389	0.0170575	0.239	0.4387	0.2605	0.2605	TRUE	0.1264
ENSMUSG00000045007	Tubg2	Unique	0.573	-0.804	-2.555	0.0106232	0.0468102	0.3436	0.4643	0.3495	0.3495	TRUE	0.13
ENSMUSG00000036368	Rmdn2	Unique	0.573	-0.804	-3.104	0.00190941	0.0120264	0.2262	0.4613	0.236	0.236	TRUE	0.594
ENSMUSG00000021250	Fos	Unique	0.573	-0.804	-2.64	0.00828623	0.0386618	0.3256	0.4389	0.331	0.331	TRUE	0.1793
ENSMUSG00000025151	Maged1	Unique	0.572	-0.805	-3.87	0.00010871	0.00114119	0.1491	0.4355	0.1547	0.1547	TRUE	0.4294
ENSMUSG00000069114	Zbtb10	Unique	0.572	-0.806	-3.698	0.000217294	0.00204128	0.1592	0.4386	0.1691	0.1691	TRUE	0.1934
ENSMUSG00000020277	Pfkl	Unique	0.571	-0.807	-3.583	0.000340105	0.00294847	0.1732	0.4354	0.1813	0.1813	TRUE	0.1898
ENSMUSG00000103001	A930005N03Rik	Unique	0.571	-0.808	-2.584	0.00976201	0.043987	0.3008	0.6639	0.3173	0.3173	TRUE	1.4836
ENSMUSG00000022146	Osmr	Unique	0.571	-0.809	-2.653	0.00797817	0.0375042	0.2819	0.4361	0.3323	0.3323	TRUE	0.1058
ENSMUSG00000031478	Nek3	Unique	0.571	-0.809	-4.081	4.48795e-05	0.000544173	0.1244	0.4707	0.1356	0.1356	TRUE	0.1539
ENSMUSG00000041308	Sntb2	Unique	0.57	-0.81	-2.716	0.00659826	0.0323992	0.3117	0.4369	0.3177	0.3177	TRUE	2.8023
ENSMUSG00000000085	Scmh1	Unique	0.571	-0.81	-3.463	0.000533401	0.00428554	0.1927	0.438	0.1948	0.1948	TRUE	0.2739
ENSMUSG00000026245	Farsb	Unique	0.57	-0.811	-3.815	0.000136318	0.0013815	0.1514	0.4364	0.1613	0.1613	TRUE	0.2268
ENSMUSG00000004317	Clcn5	Unique	0.57	-0.812	-3.616	0.000299105	0.00266284	0.1692	0.4421	0.1792	0.1792	TRUE	0.2455
ENSMUSG00000048490	Nrip1	Unique	0.569	-0.813	-2.613	0.00897107	0.0411602	0.3398	0.4389	0.3451	0.3451	TRUE	0.8741
ENSMUSG00000073910	Mob3b	Unique	0.569	-0.814	-2.937	0.00331046	0.0186532	0.2709	0.443	0.273	0.273	TRUE	0.7683
ENSMUSG00000047473	Zfp30	Unique	0.568	-0.815	-2.854	0.00431518	0.0231051	0.2804	0.4567	0.2884	0.2884	TRUE	0.1927
ENSMUSG00000039199	Zdhhc1	Unique	0.568	-0.815	-3.656	0.000256423	0.00235719	0.1583	0.4416	0.1766	0.1766	TRUE	0.5836
ENSMUSG00000031835	Mbtps1	Unique	0.568	-0.815	-4.93	8.23236e-07	1.7726e-05	0.0968	0.4358	0.0976	0.0976	TRUE	0.2773
ENSMUSG00000111394	Gm49759	Unique	0.568	-0.815	-3.165	0.00155026	0.0100656	0.2272	0.4463	0.2355	0.2355	TRUE	0.2597
ENSMUSG00000034800	Zfp661	Unique	0.568	-0.816	-3.688	0.000225746	0.00210499	0.1588	0.4697	0.1699	0.1699	TRUE	0.171
ENSMUSG00000028221	Pip4p2	Unique	0.568	-0.816	-5.017	5.24913e-07	1.20809e-05	0.0849	0.4386	0.0941	0.0941	TRUE	0.271
ENSMUSG00000031982	Arv1	Unique	0.568	-0.817	-4.066	4.78321e-05	0.000575153	0.1296	0.4621	0.1404	0.1404	TRUE	0.2039
ENSMUSG00000020817	Rabep1	Unique	0.567	-0.82	-3.297	0.000976633	0.00698367	0.1845	0.4368	0.2205	0.2205	TRUE	0.215
ENSMUSG00000061410	Zcchc14	Unique	0.566	-0.821	-4.115	3.87907e-05	0.000482736	0.1319	0.4375	0.1418	0.1418	TRUE	0.5573
ENSMUSG00000032741	Tpcn1	Unique	0.566	-0.821	-3.19	0.00142296	0.00939721	0.2277	0.4365	0.2365	0.2365	TRUE	0.438
ENSMUSG00000032855	Pkd1	Unique	0.566	-0.821	-4.519	6.20689e-06	0.000101462	0.1092	0.4365	0.1176	0.1176	TRUE	0.2851
ENSMUSG00000042284	Itga1	Unique	0.566	-0.821	-2.616	0.00890529	0.0409233	0.3453	0.4426	0.3505	0.3505	TRUE	1.2088
ENSMUSG00000026827	Gpd2	Unique	0.566	-0.821	-4.009	6.10957e-05	0.000702873	0.1557	0.4375	0.1494	0.1494	TRUE	0.1993
ENSMUSG00000048285	Frmd6	Unique	0.566	-0.822	-3.327	0.000878867	0.00641537	0.2157	0.4369	0.2179	0.2179	TRUE	0.5176
ENSMUSG00000027378	Nphp1	Unique	0.565	-0.823	-3.526	0.000421534	0.00352757	0.184	0.4417	0.1938	0.1938	TRUE	0.3101
ENSMUSG00000023330	Dtwd1	Unique	0.565	-0.823	-4.166	3.10146e-05	0.000402182	0.1266	0.4527	0.1371	0.1371	TRUE	0.3626
ENSMUSG00000052928	Ctif	Unique	0.565	-0.823	-3.844	0.00012125	0.00124903	0.1528	0.4405	0.1628	0.1628	TRUE	0.9892
ENSMUSG00000029924	Slc37a3	Unique	0.565	-0.824	-3.593	0.000327485	0.00285941	0.178	0.4366	0.1877	0.1877	TRUE	2.8685
ENSMUSG00000024425	Ndfip1	Unique	0.564	-0.825	-4.467	7.94781e-06	0.000124639	0.099	0.4358	0.1219	0.1219	TRUE	0.1534
ENSMUSG00000050373	Snx21	Unique	0.564	-0.826	-4.147	3.36135e-05	0.000428443	0.1236	0.4413	0.1408	0.1408	TRUE	0.0774
ENSMUSG00000021775	Nr1d2	Unique	0.564	-0.826	-4.68	2.8755e-06	5.22033e-05	0.0893	0.4366	0.111	0.111	TRUE	0.0644
ENSMUSG00000028576	Ift74	Unique	0.564	-0.826	-3.449	0.000561968	0.00447621	0.1817	0.4417	0.204	0.204	TRUE	0.1046
ENSMUSG00000052241	A930035D04Rik	Unique	0.564	-0.826	-2.615	0.00891068	0.0409399	0.3346	0.5243	0.3437	0.3437	TRUE	0.5197
ENSMUSG00000008226	Scrn3	Unique	0.564	-0.827	-3.778	0.000158262	0.00156551	0.1593	0.4473	0.1696	0.1696	TRUE	0.1937
ENSMUSG00000039646	Vasn	Unique	0.563	-0.828	-3.207	0.00134138	0.00898669	0.2438	0.4373	0.2376	0.2376	TRUE	0.7213
ENSMUSG00000008305	Tle1	Unique	0.563	-0.829	-4.759	1.94721e-06	3.756e-05	0.1023	0.4371	0.1081	0.1081	TRUE	0.1289
ENSMUSG00000024754	Cemip2	Unique	0.562	-0.832	-2.953	0.00314867	0.0179292	0.2763	0.4364	0.2836	0.2836	TRUE	0.3369
ENSMUSG00000023456	Tpi1	Unique	0.561	-0.834	-4.273	1.93216e-05	0.00026942	0.1172	0.4352	0.1361	0.1361	TRUE	0.4237
ENSMUSG00000005069	Pex5	Unique	0.561	-0.834	-3.365	0.000765206	0.00573583	0.21	0.4362	0.2192	0.2192	TRUE	1.0285
ENSMUSG00000029185	Fam114a1	Unique	0.561	-0.834	-4.304	1.67367e-05	0.000238549	0.1238	0.438	0.1337	0.1337	TRUE	1.5532
ENSMUSG00000028040	Efna4	Unique	0.561	-0.834	-3.945	7.97932e-05	0.000881611	0.1503	0.441	0.1588	0.1588	TRUE	0.4184
ENSMUSG00000030522	Mtmr10	Unique	0.561	-0.835	-4.24	2.23098e-05	0.000304126	0.1184	0.4415	0.1375	0.1375	TRUE	0.1442
ENSMUSG00000036580	Spg20	Unique	0.56	-0.836	-5.174	2.28902e-07	5.80329e-06	0.0841	0.4373	0.093	0.093	TRUE	0.368
ENSMUSG00000063364	3300002I08Rik	Unique	0.56	-0.836	-3.286	0.00101668	0.0071901	0.2064	0.5238	0.2189	0.2189	TRUE	0.2688
ENSMUSG00000003955	Fam162a	Unique	0.559	-0.838	-4.192	2.77007e-05	0.000364726	0.1323	0.4376	0.1424	0.1424	TRUE	0.1464
ENSMUSG00000020978	Klhdc2	Unique	0.559	-0.839	-3.572	0.000354693	0.00304981	0.1874	0.4365	0.197	0.197	TRUE	0.3197
ENSMUSG00000023963	Cyp39a1	Unique	0.559	-0.839	-3.039	0.00237662	0.0143446	0.2638	0.44	0.2716	0.2716	TRUE	0.4033
ENSMUSG00000039046	Usp6nl	Unique	0.558	-0.841	-4.424	9.66695e-06	0.000148777	0.1156	0.4363	0.1288	0.1288	TRUE	0.2112
ENSMUSG00000019558	Slc6a8	Unique	0.558	-0.841	-3.637	0.000275532	0.00249228	0.164	0.4366	0.191	0.191	TRUE	0.1039
ENSMUSG00000044252	Osbpl1a	Unique	0.558	-0.842	-3.203	0.00135988	0.00907476	0.253	0.439	0.2463	0.2463	TRUE	0.0973
ENSMUSG00000049686	Orai1	Unique	0.558	-0.843	-3.311	0.000931183	0.00672222	0.2219	0.4398	0.2309	0.2309	TRUE	0.3686
ENSMUSG00000042097	Zfp239	Unique	0.557	-0.844	-4.205	2.61471e-05	0.000347632	0.1243	0.4386	0.1434	0.1434	TRUE	0.1735
ENSMUSG00000024066	Xdh	Unique	0.557	-0.844	-2.916	0.00354832	0.0197397	0.3274	0.4367	0.299	0.299	TRUE	0.47
ENSMUSG00000032038	St3gal4	Unique	0.557	-0.844	-3.127	0.00176574	0.0112702	0.2597	0.4392	0.2596	0.2596	TRUE	0.3282
ENSMUSG00000006589	Aprt	Unique	0.557	-0.844	-4.337	1.44268e-05	0.000210023	0.125	0.4371	0.1349	0.1349	TRUE	0.1973
ENSMUSG00000033065	Pfkm	Unique	0.557	-0.845	-2.993	0.00276188	0.016156	0.2593	0.4376	0.2841	0.2841	TRUE	0.0812
ENSMUSG00000021236	Entpd5	Unique	0.557	-0.845	-3.711	0.000206221	0.00195391	0.1743	0.4407	0.1842	0.1842	TRUE	0.2254
ENSMUSG00000037148	Arhgap10	Unique	0.556	-0.846	-4.083	4.43737e-05	0.000539736	0.1466	0.4391	0.1527	0.1527	TRUE	0.3507
ENSMUSG00000008540	Mgst1	Unique	0.556	-0.847	-2.977	0.00291115	0.0168335	0.3462	0.4354	0.2895	0.2895	TRUE	0.2728
ENSMUSG00000063229	Ldha	Unique	0.555	-0.848	-4.037	5.42525e-05	0.000636484	0.1453	0.4352	0.1578	0.1578	TRUE	0.1958
ENSMUSG00000029534	St7	Unique	0.555	-0.849	-2.75	0.00595428	0.0298643	0.3341	0.4421	0.3394	0.3394	TRUE	3.737
ENSMUSG00000032009	Sesn3	Unique	0.555	-0.849	-2.725	0.00643856	0.03177	0.3236	0.4363	0.3468	0.3468	TRUE	0.4366
ENSMUSG00000040010	Slc7a5	Unique	0.555	-0.85	-2.621	0.00877837	0.0404686	0.4393	0.436	0.3753	0.3753	TRUE	0.621
ENSMUSG00000020484	Xbp1	Unique	0.554	-0.851	-3.052	0.00227171	0.0138413	0.3401	0.4354	0.2776	0.2776	TRUE	0.3527
ENSMUSG00000030551	Nr2f2	Unique	0.554	-0.851	-3.07	0.00214267	0.013194	0.2655	0.4444	0.2735	0.2735	TRUE	0.2173
ENSMUSG00000036278	Macrod1	Unique	0.554	-0.851	-2.717	0.00659583	0.0323941	0.3443	0.4447	0.3492	0.3492	TRUE	0.2188
ENSMUSG00000038119	Cdon	Unique	0.554	-0.852	-2.673	0.00751381	0.0357717	0.3546	0.4379	0.3629	0.3629	TRUE	0.2294
ENSMUSG00000047407	Tgif1	Unique	0.553	-0.854	-4.399	1.08551e-05	0.000164871	0.1177	0.4364	0.1345	0.1345	TRUE	0.0913
ENSMUSG00000071722	Spin4	Unique	0.553	-0.854	-2.934	0.00335006	0.018835	0.2829	0.5041	0.2929	0.2929	TRUE	0.2708
ENSMUSG00000073678	Pgap1	Unique	0.553	-0.854	-2.95	0.00317801	0.0180608	0.2918	0.4409	0.2987	0.2987	TRUE	0.8812
ENSMUSG00000072568	Lratd2	Unique	0.553	-0.854	-3.181	0.00146598	0.0096182	0.2494	0.4361	0.2575	0.2575	TRUE	1.0548
ENSMUSG00000045896	Paip2b	Unique	0.552	-0.857	-3.878	0.000105432	0.00111334	0.1646	0.4363	0.1744	0.1744	TRUE	0.1994
ENSMUSG00000080316	Spaca6	Unique	0.552	-0.858	-4.191	2.78262e-05	0.000365962	0.1454	0.447	0.1482	0.1482	TRUE	0.096
ENSMUSG00000020486	Septin4	Unique	0.551	-0.859	-3.007	0.00263986	0.0155999	0.2809	0.4544	0.2887	0.2887	TRUE	0.1794
ENSMUSG00000040722	Scamp5	Unique	0.551	-0.861	-2.633	0.00847402	0.039403	0.3767	0.4441	0.3804	0.3804	TRUE	0.5062
ENSMUSG00000097882	0610038B21Rik	Unique	0.551	-0.861	-3.306	0.000945666	0.00680245	0.2122	0.5473	0.2262	0.2262	TRUE	0.1716
ENSMUSG00000022094	Slc39a14	Unique	0.55	-0.862	-2.533	0.011318	0.0492717	0.4129	0.4371	0.414	0.414	TRUE	3.0984
ENSMUSG00000022358	Fbxo32	Unique	0.548	-0.867	-2.741	0.00612548	0.030564	0.3688	0.4358	0.3574	0.3574	TRUE	0.3387
ENSMUSG00000056458	Mok	Unique	0.548	-0.868	-2.859	0.00424756	0.0228064	0.3125	0.4909	0.321	0.321	TRUE	1.2773
ENSMUSG00000025791	Pgm1	Unique	0.548	-0.869	-3.714	0.00020424	0.0019399	0.1871	0.4363	0.1953	0.1953	TRUE	0.0637
ENSMUSG00000038871	Bpgm	Unique	0.547	-0.871	-3.099	0.00194069	0.0121872	0.2743	0.4371	0.2817	0.2817	TRUE	0.6278
ENSMUSG00000024776	Stambpl1	Unique	0.546	-0.872	-4.08	4.50026e-05	0.000545379	0.1458	0.4399	0.1624	0.1624	TRUE	0.2394
ENSMUSG00000046727	Cystm1	Unique	0.546	-0.872	-3.137	0.00170701	0.0109361	0.3018	0.4373	0.2757	0.2757	TRUE	0.5125
ENSMUSG00000103593	Gm37352	Unique	0.546	-0.873	-2.821	0.00478446	0.0250387	0.3152	0.5475	0.326	0.326	TRUE	0.2114
ENSMUSG00000024924	Vldlr	Unique	0.546	-0.874	-2.606	0.00916502	0.0418967	0.4	0.4364	0.4019	0.4019	TRUE	0.1139
ENSMUSG00000026930	Gpsm1	Unique	0.546	-0.874	-2.922	0.00347456	0.0194031	0.3143	0.4429	0.3185	0.3185	TRUE	0.1514
ENSMUSG00000106951	5930430L01Rik	Unique	0.545	-0.875	-2.859	0.00425613	0.0228471	0.3191	0.4862	0.327	0.327	TRUE	0.1791
ENSMUSG00000038807	Rap1gap2	Unique	0.544	-0.878	-2.729	0.00636126	0.0314875	0.3462	0.4385	0.3697	0.3697	TRUE	0.0769
ENSMUSG00000036019	Tmtc2	Unique	0.544	-0.879	-2.749	0.00597088	0.0299152	0.3579	0.4494	0.3628	0.3628	TRUE	0.1134
ENSMUSG00000070738	Dgkd	Unique	0.544	-0.879	-6.177	6.54644e-10	3.22405e-08	0.0649	0.4361	0.0722	0.0722	TRUE	0.1526
ENSMUSG00000074219	Gm10644	Unique	0.543	-0.881	-2.594	0.00948502	0.04299	0.3983	0.4949	0.4036	0.4036	TRUE	0.3063
ENSMUSG00000032997	Chpf	Unique	0.543	-0.881	-3.287	0.00101399	0.0071756	0.2485	0.4368	0.2567	0.2567	TRUE	1.1223
[truncated: 1,813 more rows]
